# Supplementary material for: Abundantly expressed class of noncoding RNAs conserved through the multicellular evolution of dictyostelid social amoebas
Source: Genome Res. 2021 Mar;31(3):436–47. doi: 10.1101/gr.272856.120 (PMC7919456; doi:10.1101/gr.272856.120)
Supplement: Supplemental Material [file supp_gr.272856.120_Supplemental_Code.zip]

Archive with 221 entries (141 files):
- class_i_code/.DS_Store
- class_i_code/.git/
- class_i_code/.git/COMMIT_EDITMSG
- class_i_code/.git/config
- class_i_code/.git/description
- class_i_code/.git/HEAD
- class_i_code/.git/hooks/
- class_i_code/.git/hooks/applypatch-msg.sample
- class_i_code/.git/hooks/commit-msg.sample
- class_i_code/.git/hooks/fsmonitor-watchman.sample
- class_i_code/.git/hooks/post-update.sample
- class_i_code/.git/hooks/pre-applypatch.sample
- class_i_code/.git/hooks/pre-commit.sample
- class_i_code/.git/hooks/prepare-commit-msg.sample
- class_i_code/.git/hooks/pre-push.sample
- class_i_code/.git/hooks/pre-rebase.sample
- class_i_code/.git/hooks/pre-receive.sample
- class_i_code/.git/hooks/update.sample
- class_i_code/.git/index
- class_i_code/.git/info/
- class_i_code/.git/info/exclude
- class_i_code/.git/logs/
- class_i_code/.git/logs/HEAD
- class_i_code/.git/logs/refs/
- class_i_code/.git/logs/refs/heads/
- class_i_code/.git/logs/refs/heads/master
- class_i_code/.git/logs/refs/remotes/
- class_i_code/.git/logs/refs/remotes/origin/
- class_i_code/.git/logs/refs/remotes/origin/master
- class_i_code/.git/objects/
- class_i_code/.git/objects/11/
- class_i_code/.git/objects/11/c3e6d05503df335b6e6b4d8ecfbe318e1ceb01
- class_i_code/.git/objects/15/
- class_i_code/.git/objects/15/ad55c20fdb117d7adaf9c66b9ef7e10574c344
- class_i_code/.git/objects/19/
- class_i_code/.git/objects/19/91176be7ad5ce875d894265016de17897e17ce
- class_i_code/.git/objects/19/ef9a5d72e6107ea1c8f98da4efdf21f0cb73f4
- class_i_code/.git/objects/24/
- class_i_code/.git/objects/24/6d3dbc3fd5fca5a67b33e0f69faf00a57f9df5
- class_i_code/.git/objects/27/
- class_i_code/.git/objects/27/2d0d5fa38f2887d618c52f4edefbfa10da2bb7
- class_i_code/.git/objects/2a/
- class_i_code/.git/objects/2a/e26884bed56ca49caf472d02ef3ae73f111e41
- class_i_code/.git/objects/2c/
- class_i_code/.git/objects/2c/7fc0db47179d4132568524398ceed9241bc1d7
- class_i_code/.git/objects/2d/
- class_i_code/.git/objects/2d/8c5ccbdb0268b715d93c8acca54ae3fcdff37c
- class_i_code/.git/objects/35/
- class_i_code/.git/objects/35/b2011042435620586c5bd0473307cc3a73e787
- class_i_code/.git/objects/42/
- class_i_code/.git/objects/42/9e47f2e312a42af0d29eade50019cf7615c2bc
- class_i_code/.git/objects/4f/
- class_i_code/.git/objects/4f/378e2e911792aea3fe9defc441521a2e343c86
- class_i_code/.git/objects/54/
- class_i_code/.git/objects/54/bd3af1a8996bc254d500aac1024da34386a326
- class_i_code/.git/objects/59/
- class_i_code/.git/objects/59/d2995a4e3034f8f23b7512a612edadae484f96
- class_i_code/.git/objects/5d/
- class_i_code/.git/objects/5d/ece6e0211b2557e19f5c29354b4d905bec8163
- class_i_code/.git/objects/62/
- class_i_code/.git/objects/62/6208603bbeaee203277926af17b5924e8be29c
- class_i_code/.git/objects/64/
- class_i_code/.git/objects/64/5b8a63700660b2058ceb9ed42e292988c8b422
- class_i_code/.git/objects/68/
- class_i_code/.git/objects/68/7f00e3effbd32b9e902bf385fbbb5353963aed
- class_i_code/.git/objects/68/cc91d4a8ffd3802d5521e756dc759e850a61b0
- class_i_code/.git/objects/6d/
- class_i_code/.git/objects/6d/3307d9c763a1a625cebcecee3c48287f650a15
- class_i_code/.git/objects/77/
- class_i_code/.git/objects/77/6bc66499a7fab8de5aef86c9cc2d5bec5271b5
- class_i_code/.git/objects/77/e3dfa9fcd7382ed7c5353ebfdf0aa0c5733519
- class_i_code/.git/objects/77/f07eeb8a77c64992dc56660b5a5079600ecba4
- class_i_code/.git/objects/7d/
- class_i_code/.git/objects/7d/332d6ebc5efaed6dbdbfb5381a2f28c5630d66
- class_i_code/.git/objects/7e/
- class_i_code/.git/objects/7e/0c6958374c6e3dc8450b200081b7f38e1d6703
- class_i_code/.git/objects/7e/282704d5c6eb1aaa925e995072aea711e9f0c9
- class_i_code/.git/objects/81/
- class_i_code/.git/objects/81/abeb0fb2998a02ea6e6249c7dcdd41eb620bfa
- class_i_code/.git/objects/87/
- class_i_code/.git/objects/87/ad87a0622d732819156a5b46216dffc05907a4
- class_i_code/.git/objects/99/
- class_i_code/.git/objects/99/bc061ab3b28854e2ca22d31d7a7165c35f92d2
- class_i_code/.git/objects/9a/
- class_i_code/.git/objects/9a/f98e81a529e5aa90cd6b857dff6ea6a62b00ed
- class_i_code/.git/objects/9e/
- class_i_code/.git/objects/9e/894dea682b2f8e1b007f83bb03b0b46503b8be
- class_i_code/.git/objects/9e/9b9ac44eeae1a76721d4741841f4ce56db5996
- class_i_code/.git/objects/a1/
- class_i_code/.git/objects/a1/a4b93ec5c1706d47b903b060ddca81ae748f1c
- class_i_code/.git/objects/a1/ee1cd1b02712b437d1b3bba8e0f1ce3aac120c
- class_i_code/.git/objects/a2/
- class_i_code/.git/objects/a2/e7239b309296c7b9065460736027f179925beb
- class_i_code/.git/objects/a4/
- class_i_code/.git/objects/a4/76703df37b494f3d43335959af5c3b4f8d7936
- class_i_code/.git/objects/a7/
- class_i_code/.git/objects/a7/25f90fdb88bb2906c809e844c5e2b16ef6b32f
- class_i_code/.git/objects/a7/b346e294162a528e860189071144922682fca2
- class_i_code/.git/objects/af/
- class_i_code/.git/objects/af/c25095a992f9ae22edb30269e3077eb7ecf020
- class_i_code/.git/objects/b4/
- class_i_code/.git/objects/b4/d9c02041b0f9e34e38493fffd15d220d5a2696
- class_i_code/.git/objects/b8/
- class_i_code/.git/objects/b8/60dd35e695c4a0bebdcbbf5f36c28c3b8bec8d
- class_i_code/.git/objects/ba/
- class_i_code/.git/objects/ba/bb739272bd402e9c860ccc605d45e27b31ddd9
- class_i_code/.git/objects/c1/
- class_i_code/.git/objects/c1/f9dbdc520219ec5ea0ab6f5f121ee1af5d93cf
- class_i_code/.git/objects/c2/
- class_i_code/.git/objects/c2/1450654c70c68c7a1258fd210f13675fd98b8b
- class_i_code/.git/objects/c4/
- class_i_code/.git/objects/c4/ab5e9f165a128f3d4153f9fe80f4ab14c79b3e
- class_i_code/.git/objects/d0/
- class_i_code/.git/objects/d0/f3f3fca5c3cf1a8679ae110948809e8cec21b0
- class_i_code/.git/objects/d2/
- class_i_code/.git/objects/d2/fe0322ad4f89cd20e708e2afb8bafba403b60a
- class_i_code/.git/objects/d4/
- class_i_code/.git/objects/d4/6abdb7f8263f30f5f18894f0b76e1b81d5f18c
- class_i_code/.git/objects/d5/
- class_i_code/.git/objects/d5/f3d90360470dfd236f6aab91d74a1274e6ee3a
- class_i_code/.git/objects/d7/
- class_i_code/.git/objects/d7/00be208f5c1fd4aca5e2ae8067742a912464bf
- class_i_code/.git/objects/d8/
- class_i_code/.git/objects/d8/fe0f2074a7e15ffd11aeff90f74ce1c4186204
- class_i_code/.git/objects/da/
- class_i_code/.git/objects/da/40437cf583dcf54218327504ab8d733719f941
- class_i_code/.git/objects/dc/
- class_i_code/.git/objects/dc/5e3ca156f24c681e2878efffc4b426b6837d2c
- class_i_code/.git/objects/df/
- class_i_code/.git/objects/df/98ddc6820cd9818f5d644549e5ba4b939e57a0
- class_i_code/.git/objects/e2/
- class_i_code/.git/objects/e2/5e1fc2d4b5fbba46071fa486f501a98f87b74c
- class_i_code/.git/objects/e4/
- class_i_code/.git/objects/e4/44bba5f8ac1a438f1688f57fc9d8a049db5fb5
- class_i_code/.git/objects/e5/
- class_i_code/.git/objects/e5/78c1d0033351d07e280d151576d5f84cf6522d
- class_i_code/.git/objects/e6/
- class_i_code/.git/objects/e6/0cbe3cd97088364e78d63d5615fbd252a3774c
- class_i_code/.git/objects/ec/
- class_i_code/.git/objects/ec/cc1322179df1449e47f0ee54df1aeca7f850d4
- class_i_code/.git/objects/ee/
- class_i_code/.git/objects/ee/66444b675a89521a3d3ddc1204d219f630a2a5
- class_i_code/.git/objects/f1/
- class_i_code/.git/objects/f1/29e8ce9884d8a305c47752386f0e4abf3b28f2
- class_i_code/.git/objects/f1/3f0ea7eb7b0481814cc38a3b1f97089f45a9f1
- class_i_code/.git/objects/f6/
- class_i_code/.git/objects/f6/69d38d0ee445922f1ddc004bfe9e673c33777f
- class_i_code/.git/objects/fb/
- class_i_code/.git/objects/fb/b2016f121ad08f212279d86f1875db6b9dd285
- class_i_code/.git/objects/ff/
- class_i_code/.git/objects/ff/b49036655b44723e4e1aa4bbe8575a9b48a702
- class_i_code/.git/objects/info/
- class_i_code/.git/objects/pack/
- class_i_code/.git/refs/
- class_i_code/.git/refs/heads/
- class_i_code/.git/refs/heads/master
- class_i_code/.git/refs/remotes/
- class_i_code/.git/refs/remotes/origin/
- class_i_code/.git/refs/remotes/origin/master
- class_i_code/.git/refs/tags/
- class_i_code/annotations/
- class_i_code/annotations/.DS_Store
- class_i_code/annotations/D_discoideum_190503.gff
- class_i_code/annotations/ddi_curated.bed
- class_i_code/annotations/dfi_curated.bed
- class_i_code/annotations/dfir_ASM27748v1.gff
- class_i_code/annotations/published_class_I.gff
- class_i_code/annotations/readme.txt
- class_i_code/CM_output/
- class_i_code/CM_output/.DS_Store
- class_i_code/CM_output/ddi_maxSens_v6.txt
- class_i_code/CM_output/ddi_v1.txt
- class_i_code/CM_output/ddi_v2.txt
- class_i_code/CM_output/ddi_v3.txt
- class_i_code/CM_output/ddi_v4.txt
- class_i_code/CM_output/ddi_v5.txt
- class_i_code/CM_output/ddi_v6.txt
- class_i_code/CM_output/readme.txt
- class_i_code/config.txt
- class_i_code/example_analysis.sh
- class_i_code/fasta/
- class_i_code/fasta/.DS_Store
- class_i_code/fasta/ddi_curated.fa
- class_i_code/fasta/dfi_curated.fa
- class_i_code/fasta/dicty_chromosomal.fa
- class_i_code/fasta/dicty_chromosomal.fa.fai
- class_i_code/fasta/GCA_000277485.1_ASM27748v1_genomic.fna
- class_i_code/fasta/GCA_000277485.1_ASM27748v1_genomic.fna.fai
- class_i_code/fasta/readme.txt
- class_i_code/meme_out/
- class_i_code/meme_out/.DS_Store
- class_i_code/meme_out/meme.html
- class_i_code/meme_out/meme.txt
- class_i_code/meme_out/meme.xml
- class_i_code/meme_out/readme.txt
- class_i_code/ortho/
- class_i_code/ortho/d_dis.fasta
- class_i_code/ortho/d_fir_trimmed2.fasta
- class_i_code/ortho/Orthogroups.tsv
- class_i_code/ortho/readme.txt
- class_i_code/README.md
- class_i_code/scripts/
- class_i_code/scripts/.DS_Store
- class_i_code/scripts/__pycache__/
- class_i_code/scripts/__pycache__/refparser.cpython-37.pyc
- class_i_code/scripts/compare_new_search_with_old.py
- class_i_code/scripts/filter_fastas.py
- class_i_code/scripts/GC_analysis.py
- class_i_code/scripts/genomic_distribution.py
- class_i_code/scripts/get_fasta_w_flank.py
- class_i_code/scripts/identify_duse.py
- class_i_code/scripts/parse_first_CM_search.py
- class_i_code/scripts/plot_class_I_lens.py
- class_i_code/scripts/refparser.py
- class_i_code/scripts/score_class_I.py
- class_i_code/scripts/stem_summary_no_flank_fasta.py
- class_i_code/scripts/structure_motif.py
- class_i_code/scripts/synteny.py
- class_i_code/structure_prediction/
- class_i_code/structure_prediction/curated_core_mea.txt
- class_i_code/structure_prediction/readme.txt
