# Supplementary material for: Abundantly expressed class of noncoding RNAs conserved through the multicellular evolution of dictyostelid social amoebas
Source: Genome Res. 2021 Mar;31(3):436–47. doi: 10.1101/gr.272856.120 (PMC7919456; doi:10.1101/gr.272856.120)
Supplement: Supplemental Material [file supp_gr.272856.120_Supplemental_Code.zip › class_i_code/annotations/D_discoideum_190503.gff]

##gff-version 3
##sequence-region DDB0232428 1 4923596
##species http://www.ncbi.nlm.nih.gov/Taxonomy/Browser/wwwtax.cgi?id=352472
# generated: Wed Nov 30 03:47:15 2016
DDB0232428	Sequencing Center	chromosome	1	4923596	.	+	.	ID=DDB0232428;Name=1
DDB0232428	Sequencing Center	contig	101	174493	.	+	.	ID=DDB0232440;Parent=DDB0232428;Name=DDB0232440;description=Contig generated from contig finding genome version 2.5;Dbxref=Contig GI Number:90970918,Accession Number:AAFI02000001,SeqID for Genbank:DDB0232440.02
DDB0232428	.	gene	1890	3287	.	+	.	ID=DDB_G0267178;Name=DDB_G0267178_RTE;description=ORF2 protein fragment of DIRS1 retrotransposon%3B refer to Genbank M11339 for full-length element
DDB0232428	Sequencing Center	mRNA	1890	3287	.	+	.	ID=DDB0216437;Parent=DDB_G0267178;Name=DDB0216437;description=JC1V2_0_00003: Obtained from the Dictyostelium Genome Consortium at The Wellcome Trust Sanger Institute;translation_start=1;Dbxref=Protein Accession Version:EAL73826.1,Inparanoid V. 5.1:DDB0216437,Protein Accession Number:EAL73826.1,Protein GI Number:60475899,UniProt:Q55H43,Genome V. 2.0 ID:JC1V2_0_00003
DDB0232428	Sequencing Center	exon	1890	3287	.	+	.	Parent=DDB0216437
DDB0232428	Sequencing Center	CDS	1890	3287	.	+	.	Parent=DDB0216437
DDB0232428	.	gene	3848	4855	.	+	.	ID=DDB_G0267180;Name=DDB_G0267180_RTE;description=ORF1 protein of DIRS1 retrotransposon%3B refer to Genbank M11339 for full-length element
DDB0232428	Sequencing Center	mRNA	3848	4855	.	+	.	ID=DDB0216438;Parent=DDB_G0267180;Name=DDB0216438;description=JC1V2_0_00004: Obtained from the Dictyostelium Genome Consortium at The Wellcome Trust Sanger Institute;translation_start=1;Dbxref=Protein Accession Version:EAL73827.1,Inparanoid V. 5.1:DDB0216438,Protein Accession Number:EAL73827.1,Protein GI Number:60475900,UniProt:Q55H42,Genome V. 2.0 ID:JC1V2_0_00004
DDB0232428	Sequencing Center	exon	3848	4855	.	+	.	Parent=DDB0216438
DDB0232428	Sequencing Center	CDS	3848	4855	.	+	.	Parent=DDB0216438
DDB0232428	.	gene	5505	7769	.	+	.	ID=DDB_G0267182;Name=DDB_G0267182_RTE;description=ORF2 protein fragment of DIRS1 retrotransposon%3B refer to Genbank M11339 for full-length element
DDB0232428	Sequencing Center	mRNA	5505	7769	.	+	.	ID=DDB0216439;Parent=DDB_G0267182;Name=DDB0216439;description=JC1V2_0_00005: Obtained from the Dictyostelium Genome Consortium at The Wellcome Trust Sanger Institute;translation_start=1;Dbxref=Protein Accession Version:EAL73828.1,Inparanoid V. 5.1:DDB0216439,Protein Accession Number:EAL73828.1,Protein GI Number:60475901,UniProt:Q55H60,Genome V. 2.0 ID:JC1V2_0_00005
DDB0232428	Sequencing Center	exon	5505	7769	.	+	.	Parent=DDB0216439
DDB0232428	Sequencing Center	CDS	5505	7769	.	+	.	Parent=DDB0216439
DDB0232428	.	gene	7672	8135	.	-	.	ID=DDB_G3963850;Name=DDB_G3963850
DDB0232428	Shaulsky group	antisense_RNA	7672	8135	.	-	.	ID=DDB3963852;Parent=DDB_G3963850;Name=DDB3963852;Note=Primary feature
DDB0232428	Shaulsky group	exon	7672	8135	.	-	.	Parent=DDB3963852
DDB0232428	.	gene	8308	9522	.	-	.	ID=DDB_G0267184;Name=DDB_G0267184_RTE;description=ORF2 protein fragment of DIRS1 retrotransposon%3B refer to Genbank M11339 for full-length element
DDB0232428	Sequencing Center	mRNA	8308	9522	.	-	.	ID=DDB0216440;Parent=DDB_G0267184;Name=DDB0216440;description=JC1V2_0_00006: Obtained from the Dictyostelium Genome Consortium at The Wellcome Trust Sanger Institute;translation_start=1;Dbxref=Protein Accession Version:EAL73829.1,Inparanoid V. 5.1:DDB0216440,Protein Accession Number:EAL73829.1,Protein GI Number:60475902,UniProt:Q55H61,Genome V. 2.0 ID:JC1V2_0_00006
DDB0232428	Sequencing Center	exon	8308	9522	.	-	.	Parent=DDB0216440
DDB0232428	Sequencing Center	CDS	8308	9522	.	-	.	Parent=DDB0216440
DDB0232428	.	gene	9635	9889	.	-	.	ID=DDB_G0267186;Name=DDB_G0267186_RTE;description=ORF1 protein fragment of DIRS1 retrotransposon%3B refer to Genbank M11339 for full-length element
DDB0232428	Sequencing Center	mRNA	9635	9889	.	-	.	ID=DDB0216441;Parent=DDB_G0267186;Name=DDB0216441;description=JC1V2_0_00007: Obtained from the Dictyostelium Genome Consortium at The Wellcome Trust Sanger Institute;translation_start=1;Dbxref=Protein Accession Version:EAL73830.1,Inparanoid V. 5.1:DDB0216441,Protein Accession Number:EAL73830.1,Protein GI Number:60475903,UniProt:Q55H59,Genome V. 2.0 ID:JC1V2_0_00007
DDB0232428	Sequencing Center	exon	9635	9889	.	-	.	Parent=DDB0216441
DDB0232428	Sequencing Center	CDS	9635	9889	.	-	.	Parent=DDB0216441
DDB0232428	.	gene	10033	12183	.	+	.	ID=DDB_G0267188;Name=DDB_G0267188_RTE;description=ORF2 protein fragment of DIRS1 retrotransposon%3B refer to Genbank M11339 for full-length element
DDB0232428	Sequencing Center	mRNA	10033	12183	.	+	.	ID=DDB0216442;Parent=DDB_G0267188;Name=DDB0216442;description=JC1V2_0_00008: Obtained from the Dictyostelium Genome Consortium at The Wellcome Trust Sanger Institute;translation_start=1;Dbxref=Protein Accession Version:EAL73831.1,Inparanoid V. 5.1:DDB0216442,Protein Accession Number:EAL73831.1,Protein GI Number:60475904,UniProt:Q55H58,Genome V. 2.0 ID:JC1V2_0_00008
DDB0232428	Sequencing Center	exon	10033	11199	.	+	.	Parent=DDB0216442
DDB0232428	Sequencing Center	CDS	10033	11199	.	+	.	Parent=DDB0216442
DDB0232428	Sequencing Center	exon	11264	11952	.	+	.	Parent=DDB0216442
DDB0232428	Sequencing Center	CDS	11264	11952	.	+	.	Parent=DDB0216442
DDB0232428	Sequencing Center	exon	12069	12183	.	+	.	Parent=DDB0216442
DDB0232428	Sequencing Center	CDS	12069	12183	.	+	.	Parent=DDB0216442
DDB0232428	.	gene	12436	13044	.	-	.	ID=DDB_G0267190;Name=DDB_G0267190_TE;description=ORF1 encoding a protein of unknown function of the putative DNA transposon DDT-A%3B refer to AF298201 for full-length consensus element
DDB0232428	Sequencing Center	mRNA	12436	13044	.	-	.	ID=DDB0216443;Parent=DDB_G0267190;Name=DDB0216443;description=JC1V2_0_00009: Obtained from the Dictyostelium Genome Consortium at The Wellcome Trust Sanger Institute;translation_start=1;Dbxref=Protein Accession Version:EAL73832.1,Inparanoid V. 5.1:DDB0216443,Protein Accession Number:EAL73832.1,Protein GI Number:60475905,UniProt:Q55H57,Genome V. 2.0 ID:JC1V2_0_00009
DDB0232428	Sequencing Center	exon	12436	13044	.	-	.	Parent=DDB0216443
DDB0232428	Sequencing Center	CDS	12436	13044	.	-	.	Parent=DDB0216443
DDB0232428	.	gene	15222	15601	.	-	.	ID=DDB_G3958850;Name=DDB_G3958850
DDB0232428	Shaulsky group	ncRNA	15222	15601	.	-	.	ID=DDB3958852;Parent=DDB_G3958850;Name=DDB3958852;Note=Primary feature
DDB0232428	Shaulsky group	exon	15222	15601	.	-	.	Parent=DDB3958852
DDB0232428	.	gene	15816	15957	.	+	.	ID=DDB_G3968486;Name=DDB_G3968486
DDB0232428	Shaulsky group	ncRNA	15816	15957	.	+	.	ID=DDB3968488;Parent=DDB_G3968486;Name=DDB3968488;Note=Primary feature
DDB0232428	Shaulsky group	exon	15816	15957	.	+	.	Parent=DDB3968488
DDB0232428	.	EST_match	15809	17104	.	+	.	ID=DDB0014588;Target=DDB0014588 1 561;Gap=M405 I786 M104
DDB0232428	.	gene	17379	17833	.	+	.	ID=DDB_G0267194;Name=DDB_G0267194
DDB0232428	Sequencing Center	mRNA	17379	17833	.	+	.	ID=DDB0216445;Parent=DDB_G0267194;Name=DDB0216445;description=JC1V2_0_00011: Obtained from the Dictyostelium Genome Consortium at The Wellcome Trust Sanger Institute;translation_start=1;Dbxref=Protein Accession Version:EAL73834.1,Inparanoid V. 5.1:DDB0216445,Protein Accession Number:EAL73834.1,Protein GI Number:60475907,UniProt:Q55H68,Genome V. 2.0 ID:JC1V2_0_00011
DDB0232428	Sequencing Center	exon	17379	17386	.	+	.	Parent=DDB0216445
DDB0232428	Sequencing Center	CDS	17379	17386	.	+	.	Parent=DDB0216445
DDB0232428	Sequencing Center	exon	17572	17833	.	+	.	Parent=DDB0216445
DDB0232428	Sequencing Center	CDS	17572	17833	.	+	.	Parent=DDB0216445
DDB0232428	.	gene	17928	18299	.	+	.	ID=DDB_G0267196;Name=DDB_G0267196
DDB0232428	Sequencing Center	mRNA	17928	18299	.	+	.	ID=DDB0216446;Parent=DDB_G0267196;Name=DDB0216446;description=JC1V2_0_00012: Obtained from the Dictyostelium Genome Consortium at The Wellcome Trust Sanger Institute;translation_start=1;Dbxref=Protein Accession Version:EAL73835.1,Inparanoid V. 5.1:DDB0216446,Protein Accession Number:EAL73835.1,Protein GI Number:60475908,UniProt:Q55H67,Genome V. 2.0 ID:JC1V2_0_00012
DDB0232428	Sequencing Center	exon	17928	18299	.	+	.	Parent=DDB0216446
DDB0232428	Sequencing Center	CDS	17928	18299	.	+	.	Parent=DDB0216446
DDB0232428	.	gene	18497	18694	.	+	.	ID=DDB_G0267198;Name=DDB_G0267198
DDB0232428	Sequencing Center	mRNA	18497	18694	.	+	.	ID=DDB0216447;Parent=DDB_G0267198;Name=DDB0216447;description=JC1V2_0_00013: Obtained from the Dictyostelium Genome Consortium at The Wellcome Trust Sanger Institute;translation_start=1;Dbxref=Protein Accession Version:EAL73836.1,Inparanoid V. 5.1:DDB0216447,Protein Accession Number:EAL73836.1,Protein GI Number:60475909,UniProt:Q55H66,Genome V. 2.0 ID:JC1V2_0_00013
DDB0232428	Sequencing Center	exon	18497	18694	.	+	.	Parent=DDB0216447
DDB0232428	Sequencing Center	CDS	18497	18694	.	+	.	Parent=DDB0216447
DDB0232428	.	gene	20869	21249	.	+	.	ID=DDB_G0267202;Name=DDB_G0267202_TE;description=ORF1 encoding a protein of unknown function of the putative DNA transposon DDT-B%3B refer to AF298202 for full-length consensus element
DDB0232428	Sequencing Center	mRNA	20869	21249	.	+	.	ID=DDB0216449;Parent=DDB_G0267202;Name=DDB0216449;description=JC1V2_0_00015: Obtained from the Dictyostelium Genome Consortium at The Wellcome Trust Sanger Institute;translation_start=1;Dbxref=Protein Accession Version:EAL73838.1,Inparanoid V. 5.1:DDB0216449,Protein Accession Number:EAL73838.1,Protein GI Number:60475911,UniProt:Q55H46,Genome V. 2.0 ID:JC1V2_0_00015
DDB0232428	Sequencing Center	exon	20869	21249	.	+	.	Parent=DDB0216449
DDB0232428	Sequencing Center	CDS	20869	21249	.	+	.	Parent=DDB0216449
DDB0232428	.	gene	21490	23468	.	+	.	ID=DDB_G0267204;Name=DDB_G0267204_ps;description=putative pseudogene%3B similar to a family of genes%2C including %3Ca href%3D%22%2Fgene%2FDDB_G0267252%22%3EDDB_G0267252%3C%2Fa%3E
DDB0232428	Sequencing Center	mRNA	21490	23468	.	+	.	ID=DDB0216450;Parent=DDB_G0267204;Name=DDB0216450;description=JC1V2_0_00016: Obtained from the Dictyostelium Genome Consortium at The Wellcome Trust Sanger Institute;translation_start=1;Dbxref=Protein Accession Version:EAL73839.1,Inparanoid V. 5.1:DDB0216450,Protein Accession Number:EAL73839.1,Protein GI Number:60475912,Genome V. 2.0 ID:JC1V2_0_00016
DDB0232428	Sequencing Center	exon	21490	21637	.	+	.	Parent=DDB0216450
DDB0232428	Sequencing Center	CDS	21490	21637	.	+	.	Parent=DDB0216450
DDB0232428	Sequencing Center	exon	22405	22548	.	+	.	Parent=DDB0216450
DDB0232428	Sequencing Center	CDS	22405	22548	.	+	.	Parent=DDB0216450
DDB0232428	Sequencing Center	exon	23353	23468	.	+	.	Parent=DDB0216450
DDB0232428	Sequencing Center	CDS	23353	23468	.	+	.	Parent=DDB0216450
DDB0232428	dictyBase Curator	pseudogene	21490	23468	.	+	.	ID=DDB0349273;Parent=DDB_G0267204;Name=DDB0349273;description=dictyBase Generated Feature;qualifier=Incomplete support
DDB0232428	dictyBase Curator	exon	21490	23468	.	+	.	Parent=DDB0349273
DDB0232428	.	gene	23929	26416	.	+	.	ID=DDB_G0267206;Name=DDB_G0267206_RTE;description=ORF2 protein fragment of DIRS1 retrotransposon%3B refer to Genbank M11339 for full-length element
DDB0232428	Sequencing Center	mRNA	23929	26416	.	+	.	ID=DDB0216451;Parent=DDB_G0267206;Name=DDB0216451;description=JC1V2_0_00017: Obtained from the Dictyostelium Genome Consortium at The Wellcome Trust Sanger Institute;translation_start=1;Dbxref=Protein Accession Version:EAL73840.1,Inparanoid V. 5.1:DDB0216451,Protein Accession Number:EAL73840.1,Protein GI Number:60475913,UniProt:Q55H44,Genome V. 2.0 ID:JC1V2_0_00017
DDB0232428	Sequencing Center	exon	23929	24105	.	+	.	Parent=DDB0216451
DDB0232428	Sequencing Center	CDS	23929	24105	.	+	.	Parent=DDB0216451
DDB0232428	Sequencing Center	exon	24236	24669	.	+	.	Parent=DDB0216451
DDB0232428	Sequencing Center	CDS	24236	24669	.	+	.	Parent=DDB0216451
DDB0232428	Sequencing Center	exon	24795	25654	.	+	.	Parent=DDB0216451
DDB0232428	Sequencing Center	CDS	24795	25654	.	+	.	Parent=DDB0216451
DDB0232428	Sequencing Center	exon	25716	25886	.	+	.	Parent=DDB0216451
DDB0232428	Sequencing Center	CDS	25716	25886	.	+	.	Parent=DDB0216451
DDB0232428	Sequencing Center	exon	25955	26133	.	+	.	Parent=DDB0216451
DDB0232428	Sequencing Center	CDS	25955	26133	.	+	.	Parent=DDB0216451
DDB0232428	Sequencing Center	exon	26213	26416	.	+	.	Parent=DDB0216451
DDB0232428	Sequencing Center	CDS	26213	26416	.	+	.	Parent=DDB0216451
DDB0232428	.	gene	28333	28920	.	+	.	ID=DDB_G0267208;Name=DDB_G0267208_RTE;description=ORF1 protein fragment of DIRS1 retrotransposon%3B refer to Genbank M11339 for full-length element
DDB0232428	Sequencing Center	mRNA	28333	28920	.	+	.	ID=DDB0216452;Parent=DDB_G0267208;Name=DDB0216452;description=JC1V2_0_00018: Obtained from the Dictyostelium Genome Consortium at The Wellcome Trust Sanger Institute;translation_start=1;Dbxref=Protein Accession Version:EAL73841.1,Inparanoid V. 5.1:DDB0216452,Protein Accession Number:EAL73841.1,Protein GI Number:60475914,UniProt:Q55H49,Genome V. 2.0 ID:JC1V2_0_00018
DDB0232428	Sequencing Center	exon	28333	28920	.	+	.	Parent=DDB0216452
DDB0232428	Sequencing Center	CDS	28333	28920	.	+	.	Parent=DDB0216452
DDB0232428	.	gene	29137	32238	.	+	.	ID=DDB_G0267210;Name=DDB_G0267210_RTE;description=ORF2 protein fragment of DIRS1 retrotransposon%3B refer to Genbank M11339 for full-length element
DDB0232428	Sequencing Center	mRNA	29137	32238	.	+	.	ID=DDB0216453;Parent=DDB_G0267210;Name=DDB0216453;description=JC1V2_0_00019: Obtained from the Dictyostelium Genome Consortium at The Wellcome Trust Sanger Institute;translation_start=1;Dbxref=Protein Accession Version:EAL73842.1,Inparanoid V. 5.1:DDB0216453,Protein Accession Number:EAL73842.1,Protein GI Number:60475915,UniProt:Q55H48,Genome V. 2.0 ID:JC1V2_0_00019
DDB0232428	Sequencing Center	exon	29137	29404	.	+	.	Parent=DDB0216453
DDB0232428	Sequencing Center	CDS	29137	29404	.	+	.	Parent=DDB0216453
DDB0232428	Sequencing Center	exon	29478	30273	.	+	.	Parent=DDB0216453
DDB0232428	Sequencing Center	CDS	29478	30273	.	+	.	Parent=DDB0216453
DDB0232428	Sequencing Center	exon	30396	32238	.	+	.	Parent=DDB0216453
DDB0232428	Sequencing Center	CDS	30396	32238	.	+	.	Parent=DDB0216453
DDB0232428	.	gene	32177	32657	.	-	.	ID=DDB_G3956460;Name=DDB_G3956460
DDB0232428	Shaulsky group	antisense_RNA	32177	32657	.	-	.	ID=DDB3956462;Parent=DDB_G3956460;Name=DDB3956462;Note=Primary feature
DDB0232428	Shaulsky group	exon	32177	32657	.	-	.	Parent=DDB3956462
DDB0232428	.	gene	36170	36667	.	-	.	ID=DDB_G0267216;Name=DDB_G0267216
DDB0232428	Sequencing Center	mRNA	36170	36667	.	-	.	ID=DDB0216456;Parent=DDB_G0267216;Name=DDB0216456;description=JC1V2_0_00022: Obtained from the Dictyostelium Genome Consortium at The Wellcome Trust Sanger Institute;translation_start=1;Dbxref=Protein Accession Version:EAL73845.1,Inparanoid V. 5.1:DDB0216456,Protein Accession Number:EAL73845.1,Protein GI Number:60475918,UniProt:Q55H50,Genome V. 2.0 ID:JC1V2_0_00022
DDB0232428	Sequencing Center	exon	36170	36667	.	-	.	Parent=DDB0216456
DDB0232428	Sequencing Center	CDS	36170	36667	.	-	.	Parent=DDB0216456
DDB0232428	.	gene	36858	37064	.	-	.	ID=DDB_G0267218;Name=DDB_G0267218
DDB0232428	Sequencing Center	mRNA	36858	37064	.	-	.	ID=DDB0216457;Parent=DDB_G0267218;Name=DDB0216457;description=JC1V2_0_00023: Obtained from the Dictyostelium Genome Consortium at The Wellcome Trust Sanger Institute;translation_start=1;Dbxref=Protein Accession Version:EAL73846.1,Inparanoid V. 5.1:DDB0216457,Protein Accession Number:EAL73846.1,Protein GI Number:60475919,UniProt:Q55H65,Genome V. 2.0 ID:JC1V2_0_00023
DDB0232428	Sequencing Center	exon	36858	37064	.	-	.	Parent=DDB0216457
DDB0232428	Sequencing Center	CDS	36858	37064	.	-	.	Parent=DDB0216457
DDB0232428	.	gene	37303	37533	.	-	.	ID=DDB_G0267220;Name=DDB_G0267220
DDB0232428	Sequencing Center	mRNA	37303	37533	.	-	.	ID=DDB0216458;Parent=DDB_G0267220;Name=DDB0216458;description=JC1V2_0_00024: Obtained from the Dictyostelium Genome Consortium at The Wellcome Trust Sanger Institute;translation_start=1;Dbxref=Protein Accession Version:EAL73847.1,Inparanoid V. 5.1:DDB0216458,Protein Accession Number:EAL73847.1,Protein GI Number:60475920,UniProt:Q55H64,Genome V. 2.0 ID:JC1V2_0_00024
DDB0232428	Sequencing Center	exon	37303	37533	.	-	.	Parent=DDB0216458
DDB0232428	Sequencing Center	CDS	37303	37533	.	-	.	Parent=DDB0216458
DDB0232428	.	gene	38063	38542	.	-	.	ID=DDB_G0267222;Name=DDB_G0267222
DDB0232428	Sequencing Center	mRNA	38063	38542	.	-	.	ID=DDB0216459;Parent=DDB_G0267222;Name=DDB0216459;description=JC1V2_0_00025: Obtained from the Dictyostelium Genome Consortium at The Wellcome Trust Sanger Institute;translation_start=1;Dbxref=Protein Accession Version:EAL73848.1,Inparanoid V. 5.1:DDB0216459,Protein Accession Number:EAL73848.1,Protein GI Number:60475921,UniProt:Q55H63,Genome V. 2.0 ID:JC1V2_0_00025
DDB0232428	Sequencing Center	exon	38063	38542	.	-	.	Parent=DDB0216459
DDB0232428	Sequencing Center	CDS	38063	38542	.	-	.	Parent=DDB0216459
DDB0232428	.	gene	38714	39010	.	-	.	ID=DDB_G0267224;Name=DDB_G0267224
DDB0232428	Sequencing Center	mRNA	38714	39010	.	-	.	ID=DDB0216460;Parent=DDB_G0267224;Name=DDB0216460;description=JC1V2_0_00026: Obtained from the Dictyostelium Genome Consortium at The Wellcome Trust Sanger Institute;translation_start=1;Dbxref=Protein Accession Version:EAL73849.1,Inparanoid V. 5.1:DDB0216460,Protein Accession Number:EAL73849.1,Protein GI Number:60475922,UniProt:Q55H62,Genome V. 2.0 ID:JC1V2_0_00026
DDB0232428	Sequencing Center	exon	38714	39010	.	-	.	Parent=DDB0216460
DDB0232428	Sequencing Center	CDS	38714	39010	.	-	.	Parent=DDB0216460
DDB0232428	.	gene	39234	39494	.	-	.	ID=DDB_G0267226;Name=DDB_G0267226
DDB0232428	Sequencing Center	mRNA	39234	39494	.	-	.	ID=DDB0216461;Parent=DDB_G0267226;Name=DDB0216461;description=JC1V2_0_00027: Obtained from the Dictyostelium Genome Consortium at The Wellcome Trust Sanger Institute;translation_start=1;Dbxref=Protein Accession Version:EAL73850.1,Inparanoid V. 5.1:DDB0216461,Protein Accession Number:EAL73850.1,Protein GI Number:60475923,UniProt:Q55H55,Genome V. 2.0 ID:JC1V2_0_00027
DDB0232428	Sequencing Center	exon	39234	39494	.	-	.	Parent=DDB0216461
DDB0232428	Sequencing Center	CDS	39234	39494	.	-	.	Parent=DDB0216461
DDB0232428	.	gene	39890	42049	.	+	.	ID=DDB_G0267228;Name=DDB_G0267228_TE;description=ORF1 encoding a protein of unknown function of the putative DNA transposon DDT-B%3B refer to AF298202 for full-length consensus element
DDB0232428	Sequencing Center	mRNA	39890	42049	.	+	.	ID=DDB0216462;Parent=DDB_G0267228;Name=DDB0216462;description=JC1V2_0_00028: Obtained from the Dictyostelium Genome Consortium at The Wellcome Trust Sanger Institute;translation_start=1;Dbxref=Protein Accession Version:EAL73851.1,Inparanoid V. 5.1:DDB0216462,Protein Accession Number:EAL73851.1,Protein GI Number:60475924,UniProt:Q55H54,Genome V. 2.0 ID:JC1V2_0_00028
DDB0232428	Sequencing Center	exon	39890	42049	.	+	.	Parent=DDB0216462
DDB0232428	Sequencing Center	CDS	39890	42049	.	+	.	Parent=DDB0216462
DDB0232428	.	gene	42193	43179	.	+	.	ID=DDB_G0267230;Name=DDB_G0267230
DDB0232428	Sequencing Center	mRNA	42193	43179	.	+	.	ID=DDB0216463;Parent=DDB_G0267230;Name=DDB0216463;description=JC1V2_0_00029: Obtained from the Dictyostelium Genome Consortium at The Wellcome Trust Sanger Institute;translation_start=1;Dbxref=Protein Accession Version:EAL73852.1,Inparanoid V. 5.1:DDB0216463,Protein Accession Number:EAL73852.1,Protein GI Number:60475925,Genome V. 2.0 ID:JC1V2_0_00029
DDB0232428	Sequencing Center	exon	42193	42474	.	+	.	Parent=DDB0216463
DDB0232428	Sequencing Center	CDS	42193	42474	.	+	.	Parent=DDB0216463
DDB0232428	Sequencing Center	exon	42568	42786	.	+	.	Parent=DDB0216463
DDB0232428	Sequencing Center	CDS	42568	42786	.	+	.	Parent=DDB0216463
DDB0232428	Sequencing Center	exon	42910	43179	.	+	.	Parent=DDB0216463
DDB0232428	Sequencing Center	CDS	42910	43179	.	+	.	Parent=DDB0216463
DDB0232428	dictyBase Curator	mRNA	42193	43179	.	+	.	ID=DDB0307672;Parent=DDB_G0267230;Name=DDB0307672;translation_start=1;Note=Primary feature;Dbxref=UniProt:Q55H53;qualifier=Incomplete support
DDB0232428	dictyBase Curator	exon	42193	42474	.	+	.	Parent=DDB0307672
DDB0232428	dictyBase Curator	CDS	42193	42474	.	+	.	Parent=DDB0307672
DDB0232428	dictyBase Curator	exon	42568	42786	.	+	.	Parent=DDB0307672
DDB0232428	dictyBase Curator	CDS	42568	42786	.	+	.	Parent=DDB0307672
DDB0232428	dictyBase Curator	exon	42910	43179	.	+	.	Parent=DDB0307672
DDB0232428	dictyBase Curator	CDS	42910	43179	.	+	.	Parent=DDB0307672
DDB0232428	.	gene	46105	48369	.	-	.	ID=DDB_G0267236;Name=DDB_G0267236_RTE;description=ORF2 protein fragment of DIRS1 retrotransposon%3B refer to Genbank M11339 for full-length element
DDB0232428	Sequencing Center	mRNA	46105	48369	.	-	.	ID=DDB0216466;Parent=DDB_G0267236;Name=DDB0216466;description=JC1V2_0_00032: Obtained from the Dictyostelium Genome Consortium at The Wellcome Trust Sanger Institute;translation_start=1;Dbxref=Protein Accession Version:EAL73855.1,Inparanoid V. 5.1:DDB0216466,Protein Accession Number:EAL73855.1,Protein GI Number:60475928,UniProt:Q55H39,Genome V. 2.0 ID:JC1V2_0_00032
DDB0232428	Sequencing Center	exon	46105	48369	.	-	.	Parent=DDB0216466
DDB0232428	Sequencing Center	CDS	46105	48369	.	-	.	Parent=DDB0216466
DDB0232428	.	gene	49019	50026	.	-	.	ID=DDB_G0267238;Name=DDB_G0267238_RTE;description=ORF1 protein of DIRS1 retrotransposon%3B refer to Genbank M11339 for full-length element
DDB0232428	Sequencing Center	mRNA	49019	50026	.	-	.	ID=DDB0216467;Parent=DDB_G0267238;Name=DDB0216467;description=JC1V2_0_00033: Obtained from the Dictyostelium Genome Consortium at The Wellcome Trust Sanger Institute;translation_start=1;Dbxref=Protein Accession Version:EAL73856.1,Inparanoid V. 5.1:DDB0216467,Protein Accession Number:EAL73856.1,Protein GI Number:60475929,UniProt:Q23896,Genome V. 2.0 ID:JC1V2_0_00033
DDB0232428	Sequencing Center	exon	49019	50026	.	-	.	Parent=DDB0216467
DDB0232428	Sequencing Center	CDS	49019	50026	.	-	.	Parent=DDB0216467
DDB0232428	.	gene	52003	52162	.	+	.	ID=DDB_G3969358;Name=DDB_G3969358
DDB0232428	Shaulsky group	ncRNA	52003	52162	.	+	.	ID=DDB3969360;Parent=DDB_G3969358;Name=DDB3969360;Note=Primary feature
DDB0232428	Shaulsky group	exon	52003	52162	.	+	.	Parent=DDB3969360
DDB0232428	.	gene	52425	54982	.	-	.	ID=DDB_G0267240;Name=DDB_G0267240_RTE;description=ORF2 protein fragment of DIRS1 retrotransposon%3B refer to Genbank M11339 for full-length element
DDB0232428	Sequencing Center	mRNA	52425	54982	.	-	.	ID=DDB0216468;Parent=DDB_G0267240;Name=DDB0216468;description=JC1V2_0_00034: Obtained from the Dictyostelium Genome Consortium at The Wellcome Trust Sanger Institute;translation_start=1;Dbxref=Protein Accession Version:EAL73857.1,Inparanoid V. 5.1:DDB0216468,Protein Accession Number:EAL73857.1,Protein GI Number:60475930,UniProt:Q55H37,Genome V. 2.0 ID:JC1V2_0_00034
DDB0232428	Sequencing Center	exon	54591	54982	.	-	.	Parent=DDB0216468
DDB0232428	Sequencing Center	CDS	54591	54982	.	-	.	Parent=DDB0216468
DDB0232428	Sequencing Center	exon	52425	54489	.	-	.	Parent=DDB0216468
DDB0232428	Sequencing Center	CDS	52425	54489	.	-	.	Parent=DDB0216468
DDB0232428	.	gene	55333	56177	.	-	.	ID=DDB_G0267242;Name=DDB_G0267242_RTE;description=ORF1 protein fragment of DIRS1 retrotransposon%3B refer to Genbank M11339 for full-length element
DDB0232428	Sequencing Center	mRNA	55333	56177	.	-	.	ID=DDB0216469;Parent=DDB_G0267242;Name=DDB0216469;description=JC1V2_0_00035: Obtained from the Dictyostelium Genome Consortium at The Wellcome Trust Sanger Institute;translation_start=3;Dbxref=Protein Accession Version:EAL73858.1,Inparanoid V. 5.1:DDB0216469,Protein Accession Number:EAL73858.1,Protein GI Number:60475931,UniProt:Q55H36,Genome V. 2.0 ID:JC1V2_0_00035;qualifier=Partial%2C 5%27 missi…
DDB0232428	Sequencing Center	exon	55333	56177	.	-	.	Parent=DDB0216469
DDB0232428	Sequencing Center	CDS	55333	56177	.	-	.	Parent=DDB0216469
DDB0232428	.	gene	56374	56811	.	-	.	ID=DDB_G0267264;Name=DDB_G0267264_RTE;description=ORF1 protein fragment of DIRS1 retrotransposon%3B refer to Genbank M11339 for full-length element
DDB0232428	Sequencing Center	mRNA	56374	56811	.	-	.	ID=DDB0220586;Parent=DDB_G0267264;Name=DDB0220586;description=JC1V2_0_00035: Obtained from the Dictyostelium Genome Consortium at The Wellcome Trust Sanger Institute;translation_start=1;Dbxref=Protein Accession Version:EAL73825.1,Inparanoid V. 5.1:DDB0220586,Protein Accession Number:EAL73825.1,Protein GI Number:60475897,UniProt:Q55H35,Genome V. 2.0 ID:JC1V2_0_00035;qualifier=Partial%2C 3%27 missi…
DDB0232428	Sequencing Center	exon	56374	56811	.	-	.	Parent=DDB0220586
DDB0232428	Sequencing Center	CDS	56374	56811	.	-	.	Parent=DDB0220586
DDB0232428	.	gene	57242	59413	.	-	.	ID=DDB_G0267244;Name=DDB_G0267244_RTE;description=ORF2 protein fragment of DIRS1 retrotransposon%3B refer to Genbank M11339 for full-length element
DDB0232428	Sequencing Center	mRNA	57242	59413	.	-	.	ID=DDB0216470;Parent=DDB_G0267244;Name=DDB0216470;description=JC1V2_0_00036: Obtained from the Dictyostelium Genome Consortium at The Wellcome Trust Sanger Institute;translation_start=1;Dbxref=Protein Accession Version:EAL73815.1,Inparanoid V. 5.1:DDB0216470,Protein Accession Number:EAL73815.1,Protein GI Number:60475887,UniProt:Q55H34,Genome V. 2.0 ID:JC1V2_0_00036
DDB0232428	Sequencing Center	exon	57242	59413	.	-	.	Parent=DDB0216470
DDB0232428	Sequencing Center	CDS	57242	59413	.	-	.	Parent=DDB0216470
DDB0232428	.	gene	60063	61070	.	-	.	ID=DDB_G0267246;Name=DDB_G0267246_RTE;description=ORF1 protein of DIRS1 retrotransposon%3B refer to Genbank M11339 for full-length element
DDB0232428	Sequencing Center	mRNA	60063	61070	.	-	.	ID=DDB0216471;Parent=DDB_G0267246;Name=DDB0216471;description=JC1V2_0_00037: Obtained from the Dictyostelium Genome Consortium at The Wellcome Trust Sanger Institute;translation_start=1;Dbxref=Protein Accession Version:EAL73816.1,Inparanoid V. 5.1:DDB0216471,Protein Accession Number:EAL73816.1,Protein GI Number:60475888,UniProt:Q55H33,Genome V. 2.0 ID:JC1V2_0_00037
DDB0232428	Sequencing Center	exon	60063	61070	.	-	.	Parent=DDB0216471
DDB0232428	Sequencing Center	CDS	60063	61070	.	-	.	Parent=DDB0216471
DDB0232428	.	gene	61559	62221	.	-	.	ID=DDB_G0267248;Name=DDB_G0267248_RTE;description=ORF2 protein fragment of DIRS1 retrotransposon%3B refer to Genbank M11339 for full-length element
DDB0232428	Sequencing Center	mRNA	61559	62221	.	-	.	ID=DDB0216472;Parent=DDB_G0267248;Name=DDB0216472;description=JC1V2_0_00038: Obtained from the Dictyostelium Genome Consortium at The Wellcome Trust Sanger Institute;translation_start=1;Dbxref=Protein Accession Version:EAL73817.1,Inparanoid V. 5.1:DDB0216472,Protein Accession Number:EAL73817.1,Protein GI Number:60475889,UniProt:Q55H32,Genome V. 2.0 ID:JC1V2_0_00038
DDB0232428	Sequencing Center	exon	61559	62221	.	-	.	Parent=DDB0216472
DDB0232428	Sequencing Center	CDS	61559	62221	.	-	.	Parent=DDB0216472
DDB0232428	.	gene	62610	63471	.	+	.	ID=DDB_G3954506;Name=DDB_G3954506
DDB0232428	Shaulsky group	ncRNA	62610	63471	.	+	.	ID=DDB3954508;Parent=DDB_G3954506;Name=DDB3954508;Note=Primary feature
DDB0232428	Shaulsky group	exon	62610	63471	.	+	.	Parent=DDB3954508
DDB0232428	.	gene	62724	63687	.	-	.	ID=DDB_G3962986;Name=DDB_G3962986
DDB0232428	Shaulsky group	antisense_RNA	62724	63687	.	-	.	ID=DDB3962988;Parent=DDB_G3962986;Name=DDB3962988;Note=Primary feature
DDB0232428	Shaulsky group	exon	62724	63687	.	-	.	Parent=DDB3962988
DDB0232428	.	gene	63591	66041	.	+	.	ID=DDB_G0267250;Name=DDB_G0267250_TE;description=ORF1 encoding a protein of unknown function of the putative DNA transposon DDT-B%3B refer to AF298202 for full-length consensus element
DDB0232428	Sequencing Center	mRNA	63591	66041	.	+	.	ID=DDB0216473;Parent=DDB_G0267250;Name=DDB0216473;description=JC1V2_0_00039: Obtained from the Dictyostelium Genome Consortium at The Wellcome Trust Sanger Institute;translation_start=1;Dbxref=Protein Accession Version:EAL73818.1,Inparanoid V. 5.1:DDB0216473,Protein Accession Number:EAL73818.1,Protein GI Number:60475890,UniProt:Q55H31,Genome V. 2.0 ID:JC1V2_0_00039
DDB0232428	Sequencing Center	exon	63591	66041	.	+	.	Parent=DDB0216473
DDB0232428	Sequencing Center	CDS	63591	66041	.	+	.	Parent=DDB0216473
DDB0232428	.	gene	66189	67191	.	+	.	ID=DDB_G0267252;Name=DDB_G0267252
DDB0232428	Sequencing Center	mRNA	66189	67191	.	+	.	ID=DDB0216474;Parent=DDB_G0267252;Name=DDB0216474;description=JC1V2_0_00040: Obtained from the Dictyostelium Genome Consortium at The Wellcome Trust Sanger Institute;translation_start=1;Dbxref=Protein Accession Version:EAL73819.1,Inparanoid V. 5.1:DDB0216474,Protein Accession Number:EAL73819.1,Protein GI Number:60475891,Genome V. 2.0 ID:JC1V2_0_00040
DDB0232428	Sequencing Center	exon	66189	66470	.	+	.	Parent=DDB0216474
DDB0232428	Sequencing Center	CDS	66189	66470	.	+	.	Parent=DDB0216474
DDB0232428	Sequencing Center	exon	66585	66803	.	+	.	Parent=DDB0216474
DDB0232428	Sequencing Center	CDS	66585	66803	.	+	.	Parent=DDB0216474
DDB0232428	Sequencing Center	exon	66922	67191	.	+	.	Parent=DDB0216474
DDB0232428	Sequencing Center	CDS	66922	67191	.	+	.	Parent=DDB0216474
DDB0232428	dictyBase Curator	mRNA	66189	67191	.	+	.	ID=DDB0307670;Parent=DDB_G0267252;Name=DDB0307670;translation_start=1;Note=Primary feature;Dbxref=UniProt:Q55H30;qualifier=Incomplete support
DDB0232428	dictyBase Curator	exon	66189	66470	.	+	.	Parent=DDB0307670
DDB0232428	dictyBase Curator	CDS	66189	66470	.	+	.	Parent=DDB0307670
DDB0232428	dictyBase Curator	exon	66585	66803	.	+	.	Parent=DDB0307670
DDB0232428	dictyBase Curator	CDS	66585	66803	.	+	.	Parent=DDB0307670
DDB0232428	dictyBase Curator	exon	66922	67191	.	+	.	Parent=DDB0307670
DDB0232428	dictyBase Curator	CDS	66922	67191	.	+	.	Parent=DDB0307670
DDB0232428	.	EST_match	66374	66803	.	+	.	ID=DDB0014789;Target=DDB0014789 1 339;Gap=M96 I111 M222
DDB0232428	.	gene	67819	68159	.	-	.	ID=DDB_G3952962;Name=DDB_G3952962
DDB0232428	Shaulsky group	ncRNA	67819	68159	.	-	.	ID=DDB3952964;Parent=DDB_G3952962;Name=DDB3952964;Note=Primary feature
DDB0232428	Shaulsky group	exon	67819	68159	.	-	.	Parent=DDB3952964
DDB0232428	.	gene	68992	72709	.	+	.	ID=DDB_G0267254;Name=DDB_G0267254_ps;description=putative pseudogene
DDB0232428	Sequencing Center	mRNA	68992	71289	.	+	.	ID=DDB0216475;Parent=DDB_G0267254;Name=DDB0216475;description=JC1V2_0_00041: Obtained from the Dictyostelium Genome Consortium at The Wellcome Trust Sanger Institute;translation_start=1;Dbxref=Protein Accession Version:EAL73820.1,Inparanoid V. 5.1:DDB0216475,Protein Accession Number:EAL73820,Protein GI Number:60475892,Genome V. 2.0 ID:JC1V2_0_00041
DDB0232428	Sequencing Center	exon	68992	70966	.	+	.	Parent=DDB0216475
DDB0232428	Sequencing Center	CDS	68992	70966	.	+	.	Parent=DDB0216475
DDB0232428	Sequencing Center	exon	71111	71289	.	+	.	Parent=DDB0216475
DDB0232428	Sequencing Center	CDS	71111	71289	.	+	.	Parent=DDB0216475
DDB0232428	dictyBase Curator	pseudogene	68992	72709	.	+	.	ID=DDB0252685;Parent=DDB_G0267254;Name=DDB0252685;description=dictyBase Generated Feature;qualifier=Incomplete support
DDB0232428	dictyBase Curator	exon	68992	72709	.	+	.	Parent=DDB0252685
DDB0232428	.	gene	73844	74583	.	+	.	ID=DDB_G3957562;Name=DDB_G3957562
DDB0232428	Shaulsky group	antisense_RNA	73844	74583	.	+	.	ID=DDB3957564;Parent=DDB_G3957562;Name=DDB3957564;Note=Primary feature
DDB0232428	Shaulsky group	exon	73844	74583	.	+	.	Parent=DDB3957564
DDB0232428	.	gene	74542	76806	.	-	.	ID=DDB_G0267258;Name=DDB_G0267258_RTE;description=ORF2 protein fragment of DIRS1 retrotransposon%3B refer to Genbank M11339 for full-length element
DDB0232428	Sequencing Center	mRNA	74542	76806	.	-	.	ID=DDB0216477;Parent=DDB_G0267258;Name=DDB0216477;description=JC1V2_0_00043: Obtained from the Dictyostelium Genome Consortium at The Wellcome Trust Sanger Institute;translation_start=1;Dbxref=Protein Accession Version:EAL73822.1,Inparanoid V. 5.1:DDB0216477,Protein Accession Number:EAL73822.1,Protein GI Number:60475894,UniProt:Q55H27,Genome V. 2.0 ID:JC1V2_0_00043
DDB0232428	Sequencing Center	exon	74542	76806	.	-	.	Parent=DDB0216477
DDB0232428	Sequencing Center	CDS	74542	76806	.	-	.	Parent=DDB0216477
DDB0232428	.	gene	77456	78463	.	-	.	ID=DDB_G0267260;Name=DDB_G0267260_RTE;description=ORF1 protein of DIRS1 retrotransposon%3B refer to Genbank M11339 for full-length element
DDB0232428	Sequencing Center	mRNA	77456	78463	.	-	.	ID=DDB0216478;Parent=DDB_G0267260;Name=DDB0216478;description=JC1V2_0_00044: Obtained from the Dictyostelium Genome Consortium at The Wellcome Trust Sanger Institute;translation_start=1;Dbxref=Protein Accession Version:EAL73823.1,Inparanoid V. 5.1:DDB0216478,Protein Accession Number:EAL73823.1,Protein GI Number:60475895,UniProt:Q55H26,Genome V. 2.0 ID:JC1V2_0_00044
DDB0232428	Sequencing Center	exon	77456	78463	.	-	.	Parent=DDB0216478
DDB0232428	Sequencing Center	CDS	77456	78463	.	-	.	Parent=DDB0216478
DDB0232428	.	gene	79066	79773	.	-	.	ID=DDB_G0267262;Name=DDB_G0267262_RTE;description=ORF2 protein fragment of DIRS1 retrotransposon%3B refer to Genbank M11339 for full-length element
DDB0232428	Sequencing Center	mRNA	79066	79773	.	-	.	ID=DDB0216479;Parent=DDB_G0267262;Name=DDB0216479;description=JC1V2_0_00045: Obtained from the Dictyostelium Genome Consortium at The Wellcome Trust Sanger Institute;translation_start=1;Dbxref=Protein Accession Version:EAL73824.1,Inparanoid V. 5.1:DDB0216479,Protein Accession Number:EAL73824.1,Protein GI Number:60475896,UniProt:Q55H25,Genome V. 2.0 ID:JC1V2_0_00045
DDB0232428	Sequencing Center	exon	79066	79773	.	-	.	Parent=DDB0216479
DDB0232428	Sequencing Center	CDS	79066	79773	.	-	.	Parent=DDB0216479
DDB0232428	.	gene	83278	84256	.	+	.	ID=DDB_G3957628;Name=DDB_G3957628
DDB0232428	Shaulsky group	ncRNA	83278	84256	.	+	.	ID=DDB3957630;Parent=DDB_G3957628;Name=DDB3957630;Note=Primary feature
DDB0232428	Shaulsky group	exon	83278	84256	.	+	.	Parent=DDB3957630
DDB0232428	.	gene	88569	88844	.	-	.	ID=DDB_G0267270;Name=DDB_G0267270_RTE;description=small ORF1 protein fragment of DIRS1 retrotransposon%3B refer to Genbank M11339 for full-length element
DDB0232428	Sequencing Center	mRNA	88569	88844	.	-	.	ID=DDB0216482;Parent=DDB_G0267270;Name=DDB0216482;description=JC1V2_0_00048: Obtained from the Dictyostelium Genome Consortium at The Wellcome Trust Sanger Institute;translation_start=1;Dbxref=Protein Accession Version:EAL73803.1,Inparanoid V. 5.1:DDB0216482,Protein Accession Number:EAL73803.1,Protein GI Number:60475873,UniProt:Q55H21,Genome V. 2.0 ID:JC1V2_0_00048
DDB0232428	Sequencing Center	exon	88569	88844	.	-	.	Parent=DDB0216482
DDB0232428	Sequencing Center	CDS	88569	88844	.	-	.	Parent=DDB0216482
DDB0232428	.	gene	89316	90391	.	+	.	ID=DDB_G0267272;Name=DDB_G0267272_RTE;description=ORF2 protein fragment of DIRS1 retrotransposon%3B refer to Genbank M11339 for full-length element
DDB0232428	Sequencing Center	mRNA	89316	90391	.	+	.	ID=DDB0216483;Parent=DDB_G0267272;Name=DDB0216483;description=JC1V2_0_00049: Obtained from the Dictyostelium Genome Consortium at The Wellcome Trust Sanger Institute;translation_start=1;Dbxref=Protein Accession Version:EAL73804.1,Inparanoid V. 5.1:DDB0216483,Protein Accession Number:EAL73804.1,Protein GI Number:60475874,UniProt:Q55H20,Genome V. 2.0 ID:JC1V2_0_00049
DDB0232428	Sequencing Center	exon	89316	89337	.	+	.	Parent=DDB0216483
DDB0232428	Sequencing Center	CDS	89316	89337	.	+	.	Parent=DDB0216483
DDB0232428	Sequencing Center	exon	89399	90119	.	+	.	Parent=DDB0216483
DDB0232428	Sequencing Center	CDS	89399	90119	.	+	.	Parent=DDB0216483
DDB0232428	Sequencing Center	exon	90304	90391	.	+	.	Parent=DDB0216483
DDB0232428	Sequencing Center	CDS	90304	90391	.	+	.	Parent=DDB0216483
DDB0232428	.	gene	90719	92580	.	+	.	ID=DDB_G0267274;Name=DDB_G0267274_TE;description=ORF1 encoding a protein of unknown function of the putative DNA transposon DDT-A%3B refer to AF298201 for full-length consensus element
DDB0232428	Sequencing Center	mRNA	90719	92580	.	+	.	ID=DDB0216484;Parent=DDB_G0267274;Name=DDB0216484;description=JC1V2_0_00050: Obtained from the Dictyostelium Genome Consortium at The Wellcome Trust Sanger Institute;translation_start=1;Dbxref=Protein Accession Version:EAL73805.1,Inparanoid V. 5.1:DDB0216484,Protein Accession Number:EAL73805.1,Protein GI Number:60475875,UniProt:Q55H19,Genome V. 2.0 ID:JC1V2_0_00050
DDB0232428	Sequencing Center	exon	90719	90731	.	+	.	Parent=DDB0216484
DDB0232428	Sequencing Center	CDS	90719	90731	.	+	.	Parent=DDB0216484
DDB0232428	Sequencing Center	exon	90800	91438	.	+	.	Parent=DDB0216484
DDB0232428	Sequencing Center	CDS	90800	91438	.	+	.	Parent=DDB0216484
DDB0232428	Sequencing Center	exon	91538	91891	.	+	.	Parent=DDB0216484
DDB0232428	Sequencing Center	CDS	91538	91891	.	+	.	Parent=DDB0216484
DDB0232428	Sequencing Center	exon	92216	92290	.	+	.	Parent=DDB0216484
DDB0232428	Sequencing Center	CDS	92216	92290	.	+	.	Parent=DDB0216484
DDB0232428	Sequencing Center	exon	92367	92488	.	+	.	Parent=DDB0216484
DDB0232428	Sequencing Center	CDS	92367	92488	.	+	.	Parent=DDB0216484
DDB0232428	Sequencing Center	exon	92572	92580	.	+	.	Parent=DDB0216484
DDB0232428	Sequencing Center	CDS	92572	92580	.	+	.	Parent=DDB0216484
DDB0232428	.	gene	94094	94636	.	-	.	ID=DDB_G0267278;Name=DDB_G0267278_TE;description=ORF1 encoding a protein of unknown function of the putative DNA transposon DDT-A%3B refer to AF298201 for full-length consensus element
DDB0232428	Sequencing Center	mRNA	94094	94636	.	-	.	ID=DDB0216486;Parent=DDB_G0267278;Name=DDB0216486;description=JC1V2_0_00052: Obtained from the Dictyostelium Genome Consortium at The Wellcome Trust Sanger Institute;translation_start=1;Dbxref=Protein Accession Version:EAL73807.1,Inparanoid V. 5.1:DDB0216486,Protein Accession Number:EAL73807.1,Protein GI Number:60475877,UniProt:Q55H17,Genome V. 2.0 ID:JC1V2_0_00052
DDB0232428	Sequencing Center	exon	94094	94636	.	-	.	Parent=DDB0216486
DDB0232428	Sequencing Center	CDS	94094	94636	.	-	.	Parent=DDB0216486
DDB0232428	.	gene	94704	96086	.	-	.	ID=DDB_G0267280;Name=DDB_G0267280_TE;description=ORF1 encoding a protein of unknown function of the putative DNA transposon DDT-A%3B refer to AF298201 for full-length consensus element
DDB0232428	Sequencing Center	mRNA	94704	96086	.	-	.	ID=DDB0216487;Parent=DDB_G0267280;Name=DDB0216487;description=JC1V2_0_00053: Obtained from the Dictyostelium Genome Consortium at The Wellcome Trust Sanger Institute;translation_start=1;Dbxref=Protein Accession Version:EAL73808.1,Inparanoid V. 5.1:DDB0216487,Protein Accession Number:EAL73808.1,Protein GI Number:60475878,UniProt:Q55H16,Genome V. 2.0 ID:JC1V2_0_00053
DDB0232428	Sequencing Center	exon	95210	96086	.	-	.	Parent=DDB0216487
DDB0232428	Sequencing Center	CDS	95210	96086	.	-	.	Parent=DDB0216487
DDB0232428	Sequencing Center	exon	94704	95110	.	-	.	Parent=DDB0216487
DDB0232428	Sequencing Center	CDS	94704	95110	.	-	.	Parent=DDB0216487
DDB0232428	.	gene	97144	98073	.	-	.	ID=DDB_G0267282;Name=DDB_G0267282_RTE;description=ORF1 protein fragment of DIRS1 retrotransposon%3B refer to Genbank M11339 for full-length element
DDB0232428	Sequencing Center	mRNA	97144	98073	.	-	.	ID=DDB0216488;Parent=DDB_G0267282;Name=DDB0216488;description=JC1V2_0_00054: Obtained from the Dictyostelium Genome Consortium at The Wellcome Trust Sanger Institute;translation_start=1;Dbxref=Protein Accession Version:EAL73809.1,Inparanoid V. 5.1:DDB0216488,Protein Accession Number:EAL73809.1,Protein GI Number:60475879,UniProt:Q55H15,Genome V. 2.0 ID:JC1V2_0_00054
DDB0232428	Sequencing Center	exon	97857	98073	.	-	.	Parent=DDB0216488
DDB0232428	Sequencing Center	CDS	97857	98073	.	-	.	Parent=DDB0216488
DDB0232428	Sequencing Center	exon	97144	97778	.	-	.	Parent=DDB0216488
DDB0232428	Sequencing Center	CDS	97144	97778	.	-	.	Parent=DDB0216488
DDB0232428	.	gene	100754	101026	.	-	.	ID=DDB_G0267286;Name=DDB_G0267286
DDB0232428	Sequencing Center	mRNA	100754	101026	.	-	.	ID=DDB0216490;Parent=DDB_G0267286;Name=DDB0216490;description=JC1V2_0_00056: Obtained from the Dictyostelium Genome Consortium at The Wellcome Trust Sanger Institute;translation_start=1;Dbxref=Protein Accession Version:EAL73811.1,Inparanoid V. 5.1:DDB0216490,Protein Accession Number:EAL73811.1,Protein GI Number:60475881,UniProt:Q55H13,Genome V. 2.0 ID:JC1V2_0_00056
DDB0232428	Sequencing Center	exon	100754	101026	.	-	.	Parent=DDB0216490
DDB0232428	Sequencing Center	CDS	100754	101026	.	-	.	Parent=DDB0216490
DDB0232428	.	gene	104223	105230	.	+	.	ID=DDB_G0267292;Name=DDB_G0267292_RTE;description=ORF1 protein of DIRS1 retrotransposon%3B refer to Genbank M11339 for full-length element
DDB0232428	Sequencing Center	mRNA	104223	105230	.	+	.	ID=DDB0216492;Parent=DDB_G0267292;Name=DDB0216492;description=JC1V2_0_00058: Obtained from the Dictyostelium Genome Consortium at The Wellcome Trust Sanger Institute;translation_start=1;Dbxref=Protein Accession Version:EAL73783.1,Inparanoid V. 5.1:DDB0216492,Protein Accession Number:EAL73783.1,Protein GI Number:60475852,UniProt:Q55H11,Genome V. 2.0 ID:JC1V2_0_00058
DDB0232428	Sequencing Center	exon	104223	105230	.	+	.	Parent=DDB0216492
DDB0232428	Sequencing Center	CDS	104223	105230	.	+	.	Parent=DDB0216492
DDB0232428	.	gene	105880	108144	.	+	.	ID=DDB_G0267294;Name=DDB_G0267294_RTE;description=ORF2 protein fragment of DIRS1 retrotransposon%3B refer to Genbank M11339 for full-length element
DDB0232428	Sequencing Center	mRNA	105880	108144	.	+	.	ID=DDB0216493;Parent=DDB_G0267294;Name=DDB0216493;description=JC1V2_0_00059: Obtained from the Dictyostelium Genome Consortium at The Wellcome Trust Sanger Institute;translation_start=1;Dbxref=Protein Accession Version:EAL73784.1,Inparanoid V. 5.1:DDB0216493,Protein Accession Number:EAL73784.1,Protein GI Number:60475853,UniProt:Q55H10,Genome V. 2.0 ID:JC1V2_0_00059
DDB0232428	Sequencing Center	exon	105880	108144	.	+	.	Parent=DDB0216493
DDB0232428	Sequencing Center	CDS	105880	108144	.	+	.	Parent=DDB0216493
DDB0232428	.	gene	108593	109261	.	-	.	ID=DDB_G0267296;Name=DDB_G0267296_RTE;description=ORF2 protein fragment of DIRS1 retrotransposon%3B refer to Genbank M11339 for full-length element
DDB0232428	Sequencing Center	mRNA	108593	109261	.	-	.	ID=DDB0216494;Parent=DDB_G0267296;Name=DDB0216494;description=JC1V2_0_00060: Obtained from the Dictyostelium Genome Consortium at The Wellcome Trust Sanger Institute;translation_start=1;Dbxref=Protein Accession Version:EAL73785.1,Inparanoid V. 5.1:DDB0216494,Protein Accession Number:EAL73785.1,Protein GI Number:60475854,UniProt:Q55H09,Genome V. 2.0 ID:JC1V2_0_00060
DDB0232428	Sequencing Center	exon	108995	109261	.	-	.	Parent=DDB0216494
DDB0232428	Sequencing Center	CDS	108995	109261	.	-	.	Parent=DDB0216494
DDB0232428	Sequencing Center	exon	108593	108862	.	-	.	Parent=DDB0216494
DDB0232428	Sequencing Center	CDS	108593	108862	.	-	.	Parent=DDB0216494
DDB0232428	.	gene	109429	109997	.	-	.	ID=DDB_G0267298;Name=DDB_G0267298_TE;description=ORF1 encoding a protein of unknown function of the putative DNA transposon DDT-A%3B refer to AF298201 for full-length consensus element
DDB0232428	Sequencing Center	mRNA	109429	109997	.	-	.	ID=DDB0216495;Parent=DDB_G0267298;Name=DDB0216495;description=JC1V2_0_00061: Obtained from the Dictyostelium Genome Consortium at The Wellcome Trust Sanger Institute;translation_start=1;Dbxref=Protein Accession Version:EAL73786.1,Inparanoid V. 5.1:DDB0216495,Protein Accession Number:EAL73786.1,Protein GI Number:60475855,UniProt:Q55H08,Genome V. 2.0 ID:JC1V2_0_00061
DDB0232428	Sequencing Center	exon	109855	109997	.	-	.	Parent=DDB0216495
DDB0232428	Sequencing Center	CDS	109855	109997	.	-	.	Parent=DDB0216495
DDB0232428	Sequencing Center	exon	109661	109734	.	-	.	Parent=DDB0216495
DDB0232428	Sequencing Center	CDS	109661	109734	.	-	.	Parent=DDB0216495
DDB0232428	Sequencing Center	exon	109429	109628	.	-	.	Parent=DDB0216495
DDB0232428	Sequencing Center	CDS	109429	109628	.	-	.	Parent=DDB0216495
DDB0232428	.	gene	110783	112804	.	+	.	ID=DDB_G0267300;Name=DDB_G0267300_RTE;description=ORF1%2FORF2 protein fragment of DIRS1 retrotransposon%3B refer to Genbank M11339 for full-length element
DDB0232428	Sequencing Center	mRNA	110783	112804	.	+	.	ID=DDB0216496;Parent=DDB_G0267300;Name=DDB0216496;description=JC1V2_0_00062: Obtained from the Dictyostelium Genome Consortium at The Wellcome Trust Sanger Institute;translation_start=1;Dbxref=Protein Accession Version:EAL73787.1,Inparanoid V. 5.1:DDB0216496,Protein Accession Number:EAL73787.1,Protein GI Number:60475856,UniProt:Q55H07,Genome V. 2.0 ID:JC1V2_0_00062
DDB0232428	Sequencing Center	exon	110783	112804	.	+	.	Parent=DDB0216496
DDB0232428	Sequencing Center	CDS	110783	112804	.	+	.	Parent=DDB0216496
DDB0232428	.	gene	113142	113324	.	-	.	ID=DDB_G0267302;Name=DDB_G0267302_TE;description=ORF1 encoding a protein of unknown function of the putative DNA transposon DDT-A%3B refer to AF298201 for full-length consensus element
DDB0232428	Sequencing Center	mRNA	113142	113324	.	-	.	ID=DDB0216497;Parent=DDB_G0267302;Name=DDB0216497;description=JC1V2_0_00063: Obtained from the Dictyostelium Genome Consortium at The Wellcome Trust Sanger Institute;translation_start=1;Dbxref=Protein Accession Version:EAL73788.1,Inparanoid V. 5.1:DDB0216497,Protein Accession Number:EAL73788.1,Protein GI Number:60475857,UniProt:Q55H06,Genome V. 2.0 ID:JC1V2_0_00063
DDB0232428	Sequencing Center	exon	113142	113324	.	-	.	Parent=DDB0216497
DDB0232428	Sequencing Center	CDS	113142	113324	.	-	.	Parent=DDB0216497
DDB0232428	.	gene	114394	116973	.	+	.	ID=DDB_G0267304;Name=DDB_G0267304_RTE;description=ORF3 protein fragment of DIRS1 retrotransposon%3B refer to Genbank M11339 for full-length element
DDB0232428	Sequencing Center	mRNA	114394	116973	.	+	.	ID=DDB0216498;Parent=DDB_G0267304;Name=DDB0216498;description=JC1V2_0_00064: Obtained from the Dictyostelium Genome Consortium at The Wellcome Trust Sanger Institute;translation_start=1;Dbxref=Protein Accession Version:EAL73789.1,Inparanoid V. 5.1:DDB0216498,Protein Accession Number:EAL73789.1,Protein GI Number:60475858,UniProt:Q55H05,Genome V. 2.0 ID:JC1V2_0_00064
DDB0232428	Sequencing Center	exon	114394	116592	.	+	.	Parent=DDB0216498
DDB0232428	Sequencing Center	CDS	114394	116592	.	+	.	Parent=DDB0216498
DDB0232428	Sequencing Center	exon	116671	116973	.	+	.	Parent=DDB0216498
DDB0232428	Sequencing Center	CDS	116671	116973	.	+	.	Parent=DDB0216498
DDB0232428	.	gene	117148	121209	.	-	.	ID=DDB_G0267306;Name=DDB_G0267306_RTE;description=long terminal repeat retrotransposon Skipper GAG-PRO-POL%3B refer to GenBank AF049230 for full length consensus element
DDB0232428	Sequencing Center	mRNA	117148	121209	.	-	.	ID=DDB0216499;Parent=DDB_G0267306;Name=DDB0216499;description=JC1V2_0_00065: Obtained from the Dictyostelium Genome Consortium at The Wellcome Trust Sanger Institute;translation_start=1;Dbxref=Protein Accession Version:EAL73790.1,Inparanoid V. 5.1:DDB0216499,Protein Accession Number:EAL73790.1,Protein GI Number:60475859,UniProt:Q55H04,Genome V. 2.0 ID:JC1V2_0_00065
DDB0232428	Sequencing Center	exon	121207	121209	.	-	.	Parent=DDB0216499
DDB0232428	Sequencing Center	CDS	121207	121209	.	-	.	Parent=DDB0216499
DDB0232428	Sequencing Center	exon	120699	121150	.	-	.	Parent=DDB0216499
DDB0232428	Sequencing Center	CDS	120699	121150	.	-	.	Parent=DDB0216499
DDB0232428	Sequencing Center	exon	119702	120548	.	-	.	Parent=DDB0216499
DDB0232428	Sequencing Center	CDS	119702	120548	.	-	.	Parent=DDB0216499
DDB0232428	Sequencing Center	exon	117692	119614	.	-	.	Parent=DDB0216499
DDB0232428	Sequencing Center	CDS	117692	119614	.	-	.	Parent=DDB0216499
DDB0232428	Sequencing Center	exon	117411	117636	.	-	.	Parent=DDB0216499
DDB0232428	Sequencing Center	CDS	117411	117636	.	-	.	Parent=DDB0216499
DDB0232428	Sequencing Center	exon	117148	117158	.	-	.	Parent=DDB0216499
DDB0232428	Sequencing Center	CDS	117148	117158	.	-	.	Parent=DDB0216499
DDB0232428	.	EST_match	117098	117584	.	-	.	ID=DDB0017340;Target=DDB0017340 1 492;Gap=M486
DDB0232428	.	gene	121433	121843	.	-	.	ID=DDB_G0267308;Name=DDB_G0267308_RTE;description=ORF1 encoding GAG and protease (PRO) proteins of long terminal repeat retrotransposon Skipper%3B refer to AF049230 for consensus element
DDB0232428	Sequencing Center	mRNA	121433	121843	.	-	.	ID=DDB0216500;Parent=DDB_G0267308;Name=DDB0216500;description=JC1V2_0_00066: Obtained from the Dictyostelium Genome Consortium at The Wellcome Trust Sanger Institute;translation_start=1;Dbxref=Protein Accession Version:EAL73791.1,Inparanoid V. 5.1:DDB0216500,Protein Accession Number:EAL73791.1,Protein GI Number:60475860,UniProt:Q55H03,Genome V. 2.0 ID:JC1V2_0_00066
DDB0232428	Sequencing Center	exon	121433	121843	.	-	.	Parent=DDB0216500
DDB0232428	Sequencing Center	CDS	121433	121843	.	-	.	Parent=DDB0216500
DDB0232428	.	gene	121880	122398	.	-	.	ID=DDB_G0267310;Name=DDB_G0267310_RTE;description=ORF1 encoding GAG and protease (PRO) proteins of long terminal repeat retrotransposon Skipper%3B refer to AF049230 for consensus element
DDB0232428	Sequencing Center	mRNA	121880	122398	.	-	.	ID=DDB0216501;Parent=DDB_G0267310;Name=DDB0216501;description=JC1V2_0_00067: Obtained from the Dictyostelium Genome Consortium at The Wellcome Trust Sanger Institute;translation_start=1;Dbxref=Protein Accession Version:EAL73792.1,Inparanoid V. 5.1:DDB0216501,Protein Accession Number:EAL73792.1,Protein GI Number:60475861,UniProt:Q55H02,Genome V. 2.0 ID:JC1V2_0_00067
DDB0232428	Sequencing Center	exon	121880	122398	.	-	.	Parent=DDB0216501
DDB0232428	Sequencing Center	CDS	121880	122398	.	-	.	Parent=DDB0216501
DDB0232428	.	gene	122460	123301	.	+	.	ID=DDB_G3965464;Name=DDB_G3965464
DDB0232428	Shaulsky group	ncRNA	122460	123301	.	+	.	ID=DDB3965466;Parent=DDB_G3965464;Name=DDB3965466;Note=Primary feature
DDB0232428	Shaulsky group	exon	122460	123301	.	+	.	Parent=DDB3965466
DDB0232428	.	EST_match	122479	123082	.	+	.	ID=DDB0041612;Target=DDB0041612 1 619;Gap=M603
DDB0232428	.	gene	123714	124664	.	-	.	ID=DDB_G0267314;Name=DDB_G0267314_RTE;description=fused fragments of the DIRS1 retrotransposon%3B refer to Genbank M11339 for full-length element
DDB0232428	Sequencing Center	mRNA	123714	124664	.	-	.	ID=DDB0216503;Parent=DDB_G0267314;Name=DDB0216503;description=JC1V2_0_00069: Obtained from the Dictyostelium Genome Consortium at The Wellcome Trust Sanger Institute;translation_start=1;Dbxref=Protein Accession Version:EAL73794.1,Inparanoid V. 5.1:DDB0216503,Protein Accession Number:EAL73794.1,Protein GI Number:60475863,UniProt:Q55H00,Genome V. 2.0 ID:JC1V2_0_00069
DDB0232428	Sequencing Center	exon	123714	124664	.	-	.	Parent=DDB0216503
DDB0232428	Sequencing Center	CDS	123714	124664	.	-	.	Parent=DDB0216503
DDB0232428	.	gene	127319	127670	.	+	.	ID=DDB_G3969152;Name=DDB_G3969152
DDB0232428	Shaulsky group	antisense_RNA	127319	127670	.	+	.	ID=DDB3969154;Parent=DDB_G3969152;Name=DDB3969154;Note=Primary feature
DDB0232428	Shaulsky group	exon	127319	127670	.	+	.	Parent=DDB3969154
DDB0232428	.	gene	127571	128086	.	-	.	ID=DDB_G0267322;Name=DDB_G0267322_RTE;description=ORF2 protein fragment of DIRS1 retrotransposon%3B refer to Genbank M11339 for full-length element
DDB0232428	Sequencing Center	mRNA	127571	128086	.	-	.	ID=DDB0216507;Parent=DDB_G0267322;Name=DDB0216507;description=JC1V2_0_00073: Obtained from the Dictyostelium Genome Consortium at The Wellcome Trust Sanger Institute;translation_start=1;Dbxref=Protein Accession Version:EAL73798.1,Inparanoid V. 5.1:DDB0216507,Protein Accession Number:EAL73798.1,Protein GI Number:60475867,UniProt:Q55GZ6,Genome V. 2.0 ID:JC1V2_0_00073
DDB0232428	Sequencing Center	exon	127571	128086	.	-	.	Parent=DDB0216507
DDB0232428	Sequencing Center	CDS	127571	128086	.	-	.	Parent=DDB0216507
DDB0232428	.	gene	128570	129577	.	+	.	ID=DDB_G0267324;Name=DDB_G0267324_RTE;description=ORF1 protein of DIRS1 retrotransposon%3B refer to Genbank M11339 for full-length element
DDB0232428	Sequencing Center	mRNA	128570	129577	.	+	.	ID=DDB0216508;Parent=DDB_G0267324;Name=DDB0216508;description=JC1V2_0_00074: Obtained from the Dictyostelium Genome Consortium at The Wellcome Trust Sanger Institute;translation_start=1;Dbxref=Protein Accession Version:EAL73799.1,Inparanoid V. 5.1:DDB0216508,Protein Accession Number:EAL73799.1,Protein GI Number:60475868,UniProt:Q55GZ5,Genome V. 2.0 ID:JC1V2_0_00074
DDB0232428	Sequencing Center	exon	128570	129577	.	+	.	Parent=DDB0216508
DDB0232428	Sequencing Center	CDS	128570	129577	.	+	.	Parent=DDB0216508
DDB0232428	.	gene	129934	132491	.	+	.	ID=DDB_G0267326;Name=DDB_G0267326_RTE;description=ORF2 protein fragment of DIRS1 retrotransposon%3B refer to Genbank M11339 for full-length element
DDB0232428	Sequencing Center	mRNA	129934	132491	.	+	.	ID=DDB0216509;Parent=DDB_G0267326;Name=DDB0216509;description=JC1V2_0_00075: Obtained from the Dictyostelium Genome Consortium at The Wellcome Trust Sanger Institute;translation_start=1;Dbxref=Protein Accession Version:EAL73800.1,Inparanoid V. 5.1:DDB0216509,Protein Accession Number:EAL73800.1,Protein GI Number:60475869,UniProt:Q55GZ4,Genome V. 2.0 ID:JC1V2_0_00075
DDB0232428	Sequencing Center	exon	129934	130325	.	+	.	Parent=DDB0216509
DDB0232428	Sequencing Center	CDS	129934	130325	.	+	.	Parent=DDB0216509
DDB0232428	Sequencing Center	exon	130427	132491	.	+	.	Parent=DDB0216509
DDB0232428	Sequencing Center	CDS	130427	132491	.	+	.	Parent=DDB0216509
DDB0232428	.	gene	132397	132819	.	-	.	ID=DDB_G3948174;Name=DDB_G3948174
DDB0232428	Shaulsky group	antisense_RNA	132397	132819	.	-	.	ID=DDB3948176;Parent=DDB_G3948174;Name=DDB3948176;Note=Primary feature
DDB0232428	Shaulsky group	exon	132397	132819	.	-	.	Parent=DDB3948176
DDB0232428	.	gene	132940	134658	.	-	.	ID=DDB_G0267328;Name=DDB_G0267328_RTE;description=ORF2 protein fragment of DIRS1 retrotransposon%3B refer to Genbank M11339 for full-length element
DDB0232428	Sequencing Center	mRNA	132940	134658	.	-	.	ID=DDB0216510;Parent=DDB_G0267328;Name=DDB0216510;description=JC1V2_0_00076: Obtained from the Dictyostelium Genome Consortium at The Wellcome Trust Sanger Institute;translation_start=1;Dbxref=Protein Accession Version:EAL73801.1,Inparanoid V. 5.1:DDB0216510,Protein Accession Number:EAL73801.1,Protein GI Number:60475870,UniProt:Q55GZ3,Genome V. 2.0 ID:JC1V2_0_00076
DDB0232428	Sequencing Center	exon	132940	134658	.	-	.	Parent=DDB0216510
DDB0232428	Sequencing Center	CDS	132940	134658	.	-	.	Parent=DDB0216510
DDB0232428	.	gene	135308	136312	.	-	.	ID=DDB_G0267330;Name=DDB_G0267330_RTE;description=ORF1 protein of DIRS1 retrotransposon%3B refer to Genbank M11339 for full-length element
DDB0232428	Sequencing Center	mRNA	135308	136312	.	-	.	ID=DDB0216511;Parent=DDB_G0267330;Name=DDB0216511;description=JC1V2_0_00077: Obtained from the Dictyostelium Genome Consortium at The Wellcome Trust Sanger Institute;translation_start=1;Dbxref=Protein Accession Version:EAL73802.1,Inparanoid V. 5.1:DDB0216511,Protein Accession Number:EAL73802.1,Protein GI Number:60475871,UniProt:Q55GZ2,Genome V. 2.0 ID:JC1V2_0_00077
DDB0232428	Sequencing Center	exon	135308	136312	.	-	.	Parent=DDB0216511
DDB0232428	Sequencing Center	CDS	135308	136312	.	-	.	Parent=DDB0216511
DDB0232428	.	gene	137038	137749	.	-	.	ID=DDB_G0267332;Name=DDB_G0267332
DDB0232428	Sequencing Center	mRNA	137038	137749	.	-	.	ID=DDB0189904;Parent=DDB_G0267332;Name=DDB0189904;description=JC1V2_0_00079: Obtained from the Dictyostelium Genome Consortium at The Wellcome Trust Sanger Institute;translation_start=1;Dbxref=Protein Accession Version:EAL73772.1,Inparanoid V. 5.1:DDB0189904,Protein Accession Number:EAL73772.1,Protein GI Number:60475840,Genome V. 2.0 ID:JC1V2_0_00079,Genome V. 1.0 ID:JC1V1_0C0004_04469
DDB0232428	Sequencing Center	exon	137635	137749	.	-	.	Parent=DDB0189904
DDB0232428	Sequencing Center	CDS	137635	137749	.	-	.	Parent=DDB0189904
DDB0232428	Sequencing Center	exon	137271	137551	.	-	.	Parent=DDB0189904
DDB0232428	Sequencing Center	CDS	137271	137551	.	-	.	Parent=DDB0189904
DDB0232428	Sequencing Center	exon	137038	137172	.	-	.	Parent=DDB0189904
DDB0232428	Sequencing Center	CDS	137038	137172	.	-	.	Parent=DDB0189904
DDB0232428	dictyBase Curator	mRNA	137038	137749	.	-	.	ID=DDB0305827;Parent=DDB_G0267332;Name=DDB0305827;description=dictyBase Generated Feature;translation_start=1;Note=Primary feature;Dbxref=UniProt:Q55GZ0
DDB0232428	dictyBase Curator	exon	137635	137749	.	-	.	Parent=DDB0305827
DDB0232428	dictyBase Curator	CDS	137635	137749	.	-	.	Parent=DDB0305827
DDB0232428	dictyBase Curator	exon	137271	137551	.	-	.	Parent=DDB0305827
DDB0232428	dictyBase Curator	CDS	137271	137551	.	-	.	Parent=DDB0305827
DDB0232428	dictyBase Curator	exon	137038	137172	.	-	.	Parent=DDB0305827
DDB0232428	dictyBase Curator	CDS	137038	137172	.	-	.	Parent=DDB0305827
DDB0232428	.	gene	138334	138819	.	-	.	ID=DDB_G0267338;Name=DDB_G0267338_RTE;description=ORF3 protein fragment of DIRS1 retrotransposon%3B refer to Genbank M11339 for full-length element
DDB0232428	Sequencing Center	mRNA	138334	138819	.	-	.	ID=DDB0202373;Parent=DDB_G0267338;Name=DDB0202373;description=JC1V2_0_00080: Obtained from the Dictyostelium Genome Consortium at The Wellcome Trust Sanger Institute;translation_start=1;Dbxref=Protein Accession Version:EAL73775.1,Inparanoid V. 5.1:DDB0202373,Protein Accession Number:EAL73775.1,Protein GI Number:60475843,UniProt:Q55GY9,Genome V. 2.0 ID:JC1V2_0_00080,Genome V. 1.0 ID:JC1V1_0C0004_0…
DDB0232428	Sequencing Center	exon	138334	138819	.	-	.	Parent=DDB0202373
DDB0232428	Sequencing Center	CDS	138334	138819	.	-	.	Parent=DDB0202373
DDB0232428	.	gene	139298	139765	.	+	.	ID=DDB_G0267334;Name=DDB_G0267334_RTE;description=ORF1 protein fragment of DIRS1 retrotransposon%3B refer to Genbank M11339 for full-length element
DDB0232428	Sequencing Center	mRNA	139298	139765	.	+	.	ID=DDB0189906;Parent=DDB_G0267334;Name=DDB0189906;description=JC1V2_0_00081: Obtained from the Dictyostelium Genome Consortium at The Wellcome Trust Sanger Institute;translation_start=1;Dbxref=Protein Accession Version:EAL73773.1,Inparanoid V. 5.1:DDB0189906,Protein Accession Number:EAL73773.1,Protein GI Number:60475841,UniProt:Q55GY8,Genome V. 2.0 ID:JC1V2_0_00081,Genome V. 1.0 ID:JC1V1_0C0004_0…
DDB0232428	Sequencing Center	exon	139298	139765	.	+	.	Parent=DDB0189906
DDB0232428	Sequencing Center	CDS	139298	139765	.	+	.	Parent=DDB0189906
DDB0232428	.	gene	142027	144884	.	-	.	ID=DDB_G0267336;Name=DDB_G0267336_TE;description=ORF1 encoding a protein of unknown function of the putative DNA transposon DDT-B%3B refer to AF298202 for full-length consensus element
DDB0232428	Sequencing Center	mRNA	142027	144884	.	-	.	ID=DDB0189907;Parent=DDB_G0267336;Name=DDB0189907;description=JC1V2_0_00082: Obtained from the Dictyostelium Genome Consortium at The Wellcome Trust Sanger Institute;translation_start=1;Dbxref=Protein Accession Version:EAL73774.1,Inparanoid V. 5.1:DDB0189907,Protein Accession Number:EAL73774.1,Protein GI Number:60475842,UniProt:Q55GY7,Genome V. 2.0 ID:JC1V2_0_00082,Genome V. 1.0 ID:JC1V1_0C0004_0…
DDB0232428	Sequencing Center	exon	144571	144884	.	-	.	Parent=DDB0189907
DDB0232428	Sequencing Center	CDS	144571	144884	.	-	.	Parent=DDB0189907
DDB0232428	Sequencing Center	exon	142027	142501	.	-	.	Parent=DDB0189907
DDB0232428	Sequencing Center	CDS	142027	142501	.	-	.	Parent=DDB0189907
DDB0232428	.	gene	145444	148322	.	+	.	ID=DDB_G0267342;Name=DDB_G0267342_RTE;description=ORF2 protein fragment of DIRS1 retrotransposon%3B refer to Genbank M11339 for full-length element
DDB0232428	Sequencing Center	mRNA	145444	148322	.	+	.	ID=DDB0216513;Parent=DDB_G0267342;Name=DDB0216513;description=JC1V2_0_00083: Obtained from the Dictyostelium Genome Consortium at The Wellcome Trust Sanger Institute;translation_start=1;Dbxref=Protein Accession Version:EAL73777.1,Inparanoid V. 5.1:DDB0216513,Protein Accession Number:EAL73777.1,Protein GI Number:60475845,UniProt:Q55GY6,Genome V. 2.0 ID:JC1V2_0_00083
DDB0232428	Sequencing Center	exon	145444	146156	.	+	.	Parent=DDB0216513
DDB0232428	Sequencing Center	CDS	145444	146156	.	+	.	Parent=DDB0216513
DDB0232428	Sequencing Center	exon	146258	148322	.	+	.	Parent=DDB0216513
DDB0232428	Sequencing Center	CDS	146258	148322	.	+	.	Parent=DDB0216513
DDB0232428	.	gene	148225	148745	.	-	.	ID=DDB_G3953392;Name=DDB_G3953392
DDB0232428	Shaulsky group	antisense_RNA	148225	148745	.	-	.	ID=DDB3953394;Parent=DDB_G3953392;Name=DDB3953394;Note=Primary feature
DDB0232428	Shaulsky group	exon	148225	148745	.	-	.	Parent=DDB3953394
DDB0232428	.	gene	149314	151160	.	+	.	ID=DDB_G0267344;Name=DDB_G0267344
DDB0232428	Sequencing Center	mRNA	149314	151160	.	+	.	ID=DDB0216514;Parent=DDB_G0267344;Name=DDB0216514;description=JC1V2_0_00084: Obtained from the Dictyostelium Genome Consortium at The Wellcome Trust Sanger Institute;translation_start=1;Dbxref=Protein Accession Version:EAL73778.1,Inparanoid V. 5.1:DDB0216514,Protein Accession Number:EAL73778.1,Protein GI Number:60475846,UniProt:Q55GY5,Genome V. 2.0 ID:JC1V2_0_00084
DDB0232428	Sequencing Center	exon	149314	149461	.	+	.	Parent=DDB0216514
DDB0232428	Sequencing Center	CDS	149314	149461	.	+	.	Parent=DDB0216514
DDB0232428	Sequencing Center	exon	149510	149685	.	+	.	Parent=DDB0216514
DDB0232428	Sequencing Center	CDS	149510	149685	.	+	.	Parent=DDB0216514
DDB0232428	Sequencing Center	exon	150442	150894	.	+	.	Parent=DDB0216514
DDB0232428	Sequencing Center	CDS	150442	150894	.	+	.	Parent=DDB0216514
DDB0232428	Sequencing Center	exon	150927	151160	.	+	.	Parent=DDB0216514
DDB0232428	Sequencing Center	CDS	150927	151160	.	+	.	Parent=DDB0216514
DDB0232428	.	gene	151286	152888	.	+	.	ID=DDB_G0267346;Name=DDB_G0267346
DDB0232428	Sequencing Center	mRNA	151286	152888	.	+	.	ID=DDB0216515;Parent=DDB_G0267346;Name=DDB0216515;description=JC1V2_0_00085: Obtained from the Dictyostelium Genome Consortium at The Wellcome Trust Sanger Institute;translation_start=1;Dbxref=Protein Accession Version:EAL73779.1,Inparanoid V. 5.1:DDB0216515,Protein Accession Number:EAL73779.1,Protein GI Number:60475847,UniProt:Q55GY4,Genome V. 2.0 ID:JC1V2_0_00085
DDB0232428	Sequencing Center	exon	151286	151316	.	+	.	Parent=DDB0216515
DDB0232428	Sequencing Center	CDS	151286	151316	.	+	.	Parent=DDB0216515
DDB0232428	Sequencing Center	exon	151738	151968	.	+	.	Parent=DDB0216515
DDB0232428	Sequencing Center	CDS	151738	151968	.	+	.	Parent=DDB0216515
DDB0232428	Sequencing Center	exon	152163	152502	.	+	.	Parent=DDB0216515
DDB0232428	Sequencing Center	CDS	152163	152502	.	+	.	Parent=DDB0216515
DDB0232428	Sequencing Center	exon	152870	152888	.	+	.	Parent=DDB0216515
DDB0232428	Sequencing Center	CDS	152870	152888	.	+	.	Parent=DDB0216515
DDB0232428	.	gene	153529	154134	.	-	.	ID=DDB_G0267348;Name=DDB_G0267348_TE;description=ORF1 encoding a protein of unknown function of the putative DNA transposon DDT-A%3B refer to AF298201 for full-length consensus element
DDB0232428	Sequencing Center	mRNA	153529	154134	.	-	.	ID=DDB0216516;Parent=DDB_G0267348;Name=DDB0216516;description=JC1V2_0_00086: Obtained from the Dictyostelium Genome Consortium at The Wellcome Trust Sanger Institute;translation_start=1;Dbxref=Protein Accession Version:EAL73780.1,Inparanoid V. 5.1:DDB0216516,Protein Accession Number:EAL73780.1,Protein GI Number:60475848,UniProt:Q55GY3,Genome V. 2.0 ID:JC1V2_0_00086
DDB0232428	Sequencing Center	exon	153529	154134	.	-	.	Parent=DDB0216516
DDB0232428	Sequencing Center	CDS	153529	154134	.	-	.	Parent=DDB0216516
DDB0232428	.	gene	154265	154810	.	-	.	ID=DDB_G0267350;Name=DDB_G0267350_TE;description=ORF1 encoding a protein of unknown function of the putative DNA transposon DDT-A%3B refer to AF298201 for full-length consensus element
DDB0232428	Sequencing Center	mRNA	154265	154810	.	-	.	ID=DDB0216517;Parent=DDB_G0267350;Name=DDB0216517;description=JC1V2_0_00087: Obtained from the Dictyostelium Genome Consortium at The Wellcome Trust Sanger Institute;translation_start=1;Dbxref=Protein Accession Version:EAL73781.1,Inparanoid V. 5.1:DDB0216517,Protein Accession Number:EAL73781.1,Protein GI Number:60475849,UniProt:Q55GY2,Genome V. 2.0 ID:JC1V2_0_00087
DDB0232428	Sequencing Center	exon	154265	154810	.	-	.	Parent=DDB0216517
DDB0232428	Sequencing Center	CDS	154265	154810	.	-	.	Parent=DDB0216517
DDB0232428	.	gene	158583	161024	.	+	.	ID=DDB_G0267352;Name=DDB_G0267352_TE;description=ORF1 encoding a protein of unknown function of the putative DNA transposon DDT-A%3B refer to AF298201 for full-length consensus element
DDB0232428	Sequencing Center	mRNA	158583	161024	.	+	.	ID=DDB0216518;Parent=DDB_G0267352;Name=DDB0216518;description=JC1V2_0_00088: Obtained from the Dictyostelium Genome Consortium at The Wellcome Trust Sanger Institute;translation_start=1;Dbxref=Protein Accession Version:EAL73765.1,Inparanoid V. 5.1:DDB0216518,Protein Accession Number:EAL73765.1,Protein GI Number:60475832,UniProt:Q55GY1,Genome V. 2.0 ID:JC1V2_0_00088
DDB0232428	Sequencing Center	exon	158583	161024	.	+	.	Parent=DDB0216518
DDB0232428	Sequencing Center	CDS	158583	161024	.	+	.	Parent=DDB0216518
DDB0232428	.	gene	161143	162112	.	+	.	ID=DDB_G0267354;Name=DDB_G0267354_TE;description=ORF2 (contains 2 introns) encoding a protein of unknown function of the putative DNA transposon DDT-A%3B refer to AF298201 for full-length consensus element
DDB0232428	Sequencing Center	mRNA	161143	162112	.	+	.	ID=DDB0216519;Parent=DDB_G0267354;Name=DDB0216519;description=JC1V2_0_00089: Obtained from the Dictyostelium Genome Consortium at The Wellcome Trust Sanger Institute;translation_start=1;Dbxref=Protein Accession Version:EAL73766.1,Inparanoid V. 5.1:DDB0216519,Protein Accession Number:EAL73766.1,Protein GI Number:60475833,UniProt:Q55GY0,Genome V. 2.0 ID:JC1V2_0_00089
DDB0232428	Sequencing Center	exon	161143	161334	.	+	.	Parent=DDB0216519
DDB0232428	Sequencing Center	CDS	161143	161334	.	+	.	Parent=DDB0216519
DDB0232428	Sequencing Center	exon	161536	161739	.	+	.	Parent=DDB0216519
DDB0232428	Sequencing Center	CDS	161536	161739	.	+	.	Parent=DDB0216519
DDB0232428	Sequencing Center	exon	161846	162112	.	+	.	Parent=DDB0216519
DDB0232428	Sequencing Center	CDS	161846	162112	.	+	.	Parent=DDB0216519
DDB0232428	.	gene	162941	166942	.	-	.	ID=DDB_G0267356;Name=DDB_G0267356_RTE;description=long terminal repeat retrotransposon Skipper GAG-PRO-POL%3B refer to GenBank AF049230 for full length consensus element
DDB0232428	Sequencing Center	mRNA	162941	166942	.	-	.	ID=DDB0216520;Parent=DDB_G0267356;Name=DDB0216520;description=JC1V2_0_00090: Obtained from the Dictyostelium Genome Consortium at The Wellcome Trust Sanger Institute;translation_start=1;Dbxref=Protein Accession Version:EAL73767.1,Inparanoid V. 5.1:DDB0216520,Protein Accession Number:EAL73767.1,Protein GI Number:60475834,UniProt:Q55GX9,Genome V. 2.0 ID:JC1V2_0_00090
DDB0232428	Sequencing Center	exon	166030	166942	.	-	.	Parent=DDB0216520
DDB0232428	Sequencing Center	CDS	166030	166942	.	-	.	Parent=DDB0216520
DDB0232428	Sequencing Center	exon	162941	165996	.	-	.	Parent=DDB0216520
DDB0232428	Sequencing Center	CDS	162941	165996	.	-	.	Parent=DDB0216520
DDB0232428	.	EST_match	162661	163197	.	-	.	ID=DDB0017341;Target=DDB0017341 1 558;Gap=M536
DDB0232428	.	EST_match	162661	162971	.	-	.	ID=DDB0161652;Target=DDB0161652 1 319;Gap=M310
DDB0232428	.	EST_match	162670	163335	.	+	.	ID=DDB0031935;Target=DDB0031935 1 652;Gap=M26 I18 M621
DDB0232428	.	EST_match	162670	163285	.	+	.	ID=DDB0061852;Target=DDB0061852 1 615;Gap=M615
DDB0232428	.	EST_match	162670	163308	.	+	.	ID=DDB0061789;Target=DDB0061789 1 639;Gap=M638
DDB0232428	.	EST_match	162670	163375	.	+	.	ID=DDB0112861;Target=DDB0112861 1 705;Gap=M705
DDB0232428	.	EST_match	162670	163378	.	+	.	ID=DDB0067313;Target=DDB0067313 1 707;Gap=M708
DDB0232428	.	EST_match	162670	163398	.	+	.	ID=DDB0117238;Target=DDB0117238 1 729;Gap=M728
DDB0232428	.	EST_match	162670	163402	.	+	.	ID=DDB0064238;Target=DDB0064238 1 732;Gap=M732
DDB0232428	.	EST_match	162670	163422	.	+	.	ID=DDB0127927;Target=DDB0127927 1 752;Gap=M752
DDB0232428	.	EST_match	162670	163430	.	+	.	ID=DDB0063928;Target=DDB0063928 1 760;Gap=M760
DDB0232428	.	EST_match	162671	163372	.	+	.	ID=DDB0126764;Target=DDB0126764 1 700;Gap=M701
DDB0232428	.	EST_match	162675	163332	.	+	.	ID=DDB0028393;Target=DDB0028393 1 663;Gap=M657
DDB0232428	.	EST_match	162687	163332	.	+	.	ID=DDB0065179;Target=DDB0065179 1 661;Gap=M645
DDB0232428	.	EST_match	162699	163215	.	-	.	ID=DDB0018629;Target=DDB0018629 1 524;Gap=M516
DDB0232428	.	EST_match	162699	163344	.	+	.	ID=DDB0071747;Target=DDB0071747 1 646;Gap=M645
DDB0232428	.	EST_match	162699	163473	.	-	.	ID=DDB0301946;Target=DDB0301946 1 792;Gap=M774
DDB0232428	.	EST_match	162708	163397	.	+	.	ID=DDB0130890;Target=DDB0130890 1 705;Gap=M689
DDB0232428	.	EST_match	162722	163432	.	+	.	ID=DDB0069227;Target=DDB0069227 1 711;Gap=M710
DDB0232428	.	EST_match	162722	163450	.	+	.	ID=DDB0084925;Target=DDB0084925 1 729;Gap=M728
DDB0232428	.	EST_match	162991	163473	.	-	.	ID=DDB0018630;Target=DDB0018630 1 493;Gap=M482
DDB0232428	.	EST_match	163058	163550	.	+	.	ID=DDB0061777;Target=DDB0061777 1 495;Gap=M492
DDB0232428	.	EST_match	163058	163624	.	+	.	ID=DDB0114213;Target=DDB0114213 1 568;Gap=M566
DDB0232428	.	EST_match	163058	163625	.	+	.	ID=DDB0030694;Target=DDB0030694 1 570;Gap=M567
DDB0232428	.	EST_match	163058	163795	.	+	.	ID=DDB0123672;Target=DDB0123672 1 738;Gap=M737
DDB0232428	.	EST_match	163058	163831	.	+	.	ID=DDB0127381;Target=DDB0127381 1 774;Gap=M773
DDB0232428	.	EST_match	163059	163688	.	+	.	ID=DDB0031931;Target=DDB0031931 1 631;Gap=M629
DDB0232428	.	EST_match	163059	163648	.	+	.	ID=DDB0027936;Target=DDB0027936 1 590;Gap=M589
DDB0232428	.	EST_match	163059	163647	.	+	.	ID=DDB0092552;Target=DDB0092552 1 589;Gap=M588
DDB0232428	.	EST_match	163059	163624	.	+	.	ID=DDB0114124;Target=DDB0114124 1 566;Gap=M565
DDB0232428	.	EST_match	163059	163761	.	+	.	ID=DDB0117166;Target=DDB0117166 1 704;Gap=M702
DDB0232428	.	EST_match	163059	163843	.	+	.	ID=DDB0126584;Target=DDB0126584 1 785;Gap=M784
DDB0232428	.	EST_match	163059	163843	.	+	.	ID=DDB0062413;Target=DDB0062413 1 784;Gap=M784
DDB0232428	.	EST_match	163059	163836	.	+	.	ID=DDB0026680;Target=DDB0026680 1 779;Gap=M777
DDB0232428	.	EST_match	163059	163831	.	+	.	ID=DDB0115851;Target=DDB0115851 1 773;Gap=M772
DDB0232428	.	EST_match	163059	163831	.	+	.	ID=DDB0115258;Target=DDB0115258 1 774;Gap=M772
DDB0232428	.	EST_match	163059	163830	.	+	.	ID=DDB0125223;Target=DDB0125223 1 772;Gap=M771
DDB0232428	.	EST_match	163059	163793	.	+	.	ID=DDB0123318;Target=DDB0123318 1 733;Gap=M734
DDB0232428	.	EST_match	163059	163791	.	+	.	ID=DDB0123917;Target=DDB0123917 1 733;Gap=M732
DDB0232428	.	EST_match	163059	163781	.	+	.	ID=DDB0066738;Target=DDB0066738 1 723;Gap=M722
DDB0232428	.	EST_match	163059	163780	.	+	.	ID=DDB0029520;Target=DDB0029520 1 722;Gap=M721
DDB0232428	.	EST_match	163059	163771	.	+	.	ID=DDB0028739;Target=DDB0028739 1 713;Gap=M712
DDB0232428	.	EST_match	163060	163623	.	+	.	ID=DDB0041052;Target=DDB0041052 1 564;Gap=M563
DDB0232428	.	EST_match	163060	163781	.	+	.	ID=DDB0123739;Target=DDB0123739 1 723;Gap=M721
DDB0232428	.	EST_match	163060	163791	.	+	.	ID=DDB0098315;Target=DDB0098315 1 731;Gap=M731
DDB0232428	.	EST_match	163061	163867	.	+	.	ID=DDB0128173;Target=DDB0128173 1 808;Gap=M806
DDB0232428	.	EST_match	163064	163792	.	+	.	ID=DDB0112981;Target=DDB0112981 1 732;Gap=M728
DDB0232428	.	EST_match	163066	163786	.	+	.	ID=DDB0116283;Target=DDB0116283 1 726;Gap=M720
DDB0232428	.	EST_match	163079	163771	.	+	.	ID=DDB0064428;Target=DDB0064428 1 693;Gap=M692
DDB0232428	.	EST_match	163079	163831	.	+	.	ID=DDB0125982;Target=DDB0125982 1 756;Gap=M752
DDB0232428	.	EST_match	163080	163790	.	+	.	ID=DDB0028721;Target=DDB0028721 1 713;Gap=M710
DDB0232428	.	EST_match	163090	163882	.	+	.	ID=DDB0066439;Target=DDB0066439 1 793;Gap=M792
DDB0232428	.	EST_match	163102	163508	.	+	.	ID=DDB0063400;Target=DDB0063400 1 409;Gap=M406
DDB0232428	.	EST_match	163125	163784	.	+	.	ID=DDB0094514;Target=DDB0094514 1 664;Gap=M659
DDB0232428	.	EST_match	163129	163827	.	+	.	ID=DDB0031905;Target=DDB0031905 1 700;Gap=M698
DDB0232428	.	EST_match	163198	163732	.	+	.	ID=DDB0033746;Target=DDB0033746 1 535;Gap=M534
DDB0232428	.	EST_match	163407	163827	.	-	.	ID=DDB0081421;Target=DDB0081421 1 421;Gap=M420
DDB0232428	.	EST_match	163704	164001	.	-	.	ID=DDB0083227;Target=DDB0083227 1 298;Gap=M297
DDB0232428	.	EST_match	163947	164742	.	+	.	ID=DDB0124170;Target=DDB0124170 1 793;Gap=M795
DDB0232428	.	EST_match	164206	164862	.	-	.	ID=DDB0111730;Target=DDB0111730 1 661;Gap=M656
DDB0232428	.	EST_match	164273	164839	.	-	.	ID=DDB0059537;Target=DDB0059537 1 567;Gap=M566
DDB0232428	.	EST_match	164427	164839	.	-	.	ID=DDB0059515;Target=DDB0059515 1 413;Gap=M412
DDB0232428	.	gene	167225	168373	.	-	.	ID=DDB_G0267358;Name=DDB_G0267358_RTE;description=ORF1 encoding GAG and protease (PRO) proteins of long terminal repeat retrotransposon Skipper%3B refer to AF049230 for consensus element
DDB0232428	Sequencing Center	mRNA	167225	168373	.	-	.	ID=DDB0216521;Parent=DDB_G0267358;Name=DDB0216521;description=JC1V2_0_00091: Obtained from the Dictyostelium Genome Consortium at The Wellcome Trust Sanger Institute;translation_start=1;Dbxref=Protein Accession Version:EAL73768.1,Inparanoid V. 5.1:DDB0216521,Protein Accession Number:EAL73768.1,Protein GI Number:60475835,UniProt:Q55GX8,Genome V. 2.0 ID:JC1V2_0_00091
DDB0232428	Sequencing Center	exon	167225	168373	.	-	.	Parent=DDB0216521
DDB0232428	Sequencing Center	CDS	167225	168373	.	-	.	Parent=DDB0216521
DDB0232428	.	EST_match	167188	168410	.	-	.	ID=DDB0296461;Target=DDB0296461 1 1224;Gap=M1222
DDB0232428	.	gene	169365	173608	.	-	.	ID=DDB_G0267362;Name=DDB_G0267362_RTE;description=long terminal repeat retrotransposon Skipper GAG-PRO-POL%3B refer to GenBank AF049230 for full length consensus element
DDB0232428	Sequencing Center	mRNA	169365	173608	.	-	.	ID=DDB0216523;Parent=DDB_G0267362;Name=DDB0216523;description=JC1V2_0_00093: Obtained from the Dictyostelium Genome Consortium at The Wellcome Trust Sanger Institute;translation_start=1;Dbxref=Protein Accession Version:EAL73770.1,Inparanoid V. 5.1:DDB0216523,Protein Accession Number:EAL73770.1,Protein GI Number:60475837,UniProt:Q55GX6,Genome V. 2.0 ID:JC1V2_0_00093
DDB0232428	Sequencing Center	exon	173606	173608	.	-	.	Parent=DDB0216523
DDB0232428	Sequencing Center	CDS	173606	173608	.	-	.	Parent=DDB0216523
DDB0232428	Sequencing Center	exon	169556	173549	.	-	.	Parent=DDB0216523
DDB0232428	Sequencing Center	CDS	169556	173549	.	-	.	Parent=DDB0216523
DDB0232428	Sequencing Center	exon	169365	169375	.	-	.	Parent=DDB0216523
DDB0232428	Sequencing Center	CDS	169365	169375	.	-	.	Parent=DDB0216523
DDB0232428	.	gene	173832	174272	.	-	.	ID=DDB_G0267364;Name=DDB_G0267364_RTE;description=ORF1 encoding GAG and protease (PRO) proteins of long terminal repeat retrotransposon Skipper%3B refer to AF049230 for consensus element
DDB0232428	Sequencing Center	mRNA	173832	174272	.	-	.	ID=DDB0216524;Parent=DDB_G0267364;Name=DDB0216524;description=JC1V2_0_00094: Obtained from the Dictyostelium Genome Consortium at The Wellcome Trust Sanger Institute;translation_start=1;Dbxref=Protein Accession Version:EAL73771.1,Inparanoid V. 5.1:DDB0216524,Protein Accession Number:EAL73771.1,Protein GI Number:60475838,UniProt:Q55GX5,Genome V. 2.0 ID:JC1V2_0_00094
DDB0232428	Sequencing Center	exon	173832	174272	.	-	.	Parent=DDB0216524
DDB0232428	Sequencing Center	CDS	173832	174272	.	-	.	Parent=DDB0216524
DDB0232428	Sequencing Center	contig	174594	186469	.	+	.	ID=DDB0232441;Parent=DDB0232428;Name=DDB0232441;description=Contig generated from contig finding genome version 2.5;Dbxref=Contig GI Number:90970917,Accession Number:AAFI02000002,SeqID for Genbank:DDB0232441.02
DDB0232428	.	gene	174742	175393	.	-	.	ID=DDB_G0305708;Name=DDB_G0305708_RTE;description=ORF1 protein fragment of DIRS1 retrotransposon%3B refer to Genbank M11339 for full-length element
DDB0232428	geneID reprediction	mRNA	174742	175393	.	-	.	ID=DDB0239152;Parent=DDB_G0305708;Name=DDB0239152;translation_start=1;qualifier=Partial%2C 3%27 missing
DDB0232428	geneID reprediction	exon	175175	175393	.	-	.	Parent=DDB0239152
DDB0232428	geneID reprediction	CDS	175175	175393	.	-	.	Parent=DDB0239152
DDB0232428	geneID reprediction	exon	174742	175146	.	-	.	Parent=DDB0239152
DDB0232428	geneID reprediction	CDS	174742	175146	.	-	.	Parent=DDB0239152
DDB0232428	.	gene	184608	186454	.	+	.	ID=DDB_G0305706;Name=DDB_G0305706_RTE;description=ORF1 protein fragment of DIRS1 retrotransposon%3B refer to Genbank M11339 for full-length element
DDB0232428	geneID reprediction	mRNA	184608	186454	.	+	.	ID=DDB0239157;Parent=DDB_G0305706;Name=DDB0239157;translation_start=1;qualifier=Partial%2C 3%27 missing
DDB0232428	geneID reprediction	exon	184608	185832	.	+	.	Parent=DDB0239157
DDB0232428	geneID reprediction	CDS	184608	185832	.	+	.	Parent=DDB0239157
DDB0232428	geneID reprediction	exon	185907	186454	.	+	.	Parent=DDB0239157
DDB0232428	geneID reprediction	CDS	185907	186454	.	+	.	Parent=DDB0239157
DDB0232428	Sequencing Center	contig	186570	1792928	.	+	.	ID=DDB0232442;Parent=DDB0232428;Name=DDB0232442;description=Contig generated from contig finding genome version 2.5;Dbxref=Contig GI Number:90970911,Accession Number:AAFI02000003,SeqID for Genbank:DDB0232442.02
DDB0232428	.	gene	186996	190370	.	-	.	ID=DDB_G0267366;Name=DDB_G0267366_RTE;description=long terminal repeat retrotransposon Skipper GAG-PRO-POL%3B refer to GenBank AF049230 for full length consensus element
DDB0232428	Sequencing Center	mRNA	186570	188939	.	-	.	ID=DDB0216525;Parent=DDB_G0267366;Name=DDB0216525;description=JC1V2_0_00095: Obtained from the Dictyostelium Genome Consortium at The Wellcome Trust Sanger Institute;translation_start=1;Dbxref=Protein Accession Version:EAL73761.1,Inparanoid V. 5.1:DDB0216525,Protein Accession Number:EAL73761.1,Protein GI Number:60475827,Genome V. 2.0 ID:JC1V2_0_00095;qualifier=Partial%2C 3%27 missing
DDB0232428	Sequencing Center	exon	188027	188939	.	-	.	Parent=DDB0216525
DDB0232428	Sequencing Center	CDS	188027	188939	.	-	.	Parent=DDB0216525
DDB0232428	Sequencing Center	exon	186570	187993	.	-	.	Parent=DDB0216525
DDB0232428	Sequencing Center	CDS	186570	187993	.	-	.	Parent=DDB0216525
DDB0232428	dictyBase Curator	mRNA	186996	190370	.	-	.	ID=DDB0306379;Parent=DDB_G0267366;Name=DDB0306379;description=dictyBase Generated Feature;translation_start=1;Note=Primary feature;Dbxref=UniProt:Q55GX4;qualifier=Incomplete support,Partial%2C 3%27 missing
DDB0232428	dictyBase Curator	exon	189311	190370	.	-	.	Parent=DDB0306379
DDB0232428	dictyBase Curator	CDS	189311	190370	.	-	.	Parent=DDB0306379
DDB0232428	dictyBase Curator	exon	186996	189211	.	-	.	Parent=DDB0306379
DDB0232428	dictyBase Curator	CDS	186996	189211	.	-	.	Parent=DDB0306379
DDB0232428	.	EST_match	186672	187326	.	+	.	ID=DDB0048363;Target=DDB0048363 1 658;Gap=M654
DDB0232428	.	EST_match	186673	187299	.	+	.	ID=DDB0131714;Target=DDB0131714 1 625;Gap=M626
DDB0232428	.	EST_match	186673	187309	.	+	.	ID=DDB0028323;Target=DDB0028323 1 643;Gap=M636
DDB0232428	.	EST_match	186673	187309	.	+	.	ID=DDB0131713;Target=DDB0131713 1 633;Gap=M636
DDB0232428	.	EST_match	186774	187407	.	-	.	ID=DDB0076260;Target=DDB0076260 1 634;Gap=M633
DDB0232428	.	EST_match	186776	187433	.	-	.	ID=DDB0051237;Target=DDB0051237 1 658;Gap=M657
DDB0232428	.	EST_match	186820	187426	.	-	.	ID=DDB0078233;Target=DDB0078233 1 607;Gap=M606
DDB0232428	.	EST_match	186880	187470	.	-	.	ID=DDB0074880;Target=DDB0074880 1 591;Gap=M590
DDB0232428	.	EST_match	186906	187397	.	-	.	ID=DDB0047525;Target=DDB0047525 1 509;Gap=M491
DDB0232428	.	EST_match	187004	187626	.	-	.	ID=DDB0051234;Target=DDB0051234 1 623;Gap=M622
DDB0232428	.	EST_match	187010	187608	.	-	.	ID=DDB0133863;Target=DDB0133863 1 617;Gap=M598
DDB0232428	.	EST_match	187011	187668	.	-	.	ID=DDB0138755;Target=DDB0138755 1 658;Gap=M657
DDB0232428	.	EST_match	187044	187588	.	-	.	ID=DDB0047212;Target=DDB0047212 1 545;Gap=M544
DDB0232428	.	EST_match	187127	187645	.	-	.	ID=DDB0077077;Target=DDB0077077 1 534;Gap=M518
DDB0232428	.	EST_match	187192	187743	.	-	.	ID=DDB0047541;Target=DDB0047541 1 552;Gap=M551
DDB0232428	.	EST_match	187218	187806	.	-	.	ID=DDB0134013;Target=DDB0134013 1 608;Gap=M588
DDB0232428	.	EST_match	187252	187954	.	+	.	ID=DDB0026518;Target=DDB0026518 1 721;Gap=M702
DDB0232428	.	EST_match	187315	187885	.	-	.	ID=DDB0134391;Target=DDB0134391 1 571;Gap=M570
DDB0232428	.	EST_match	187329	187959	.	-	.	ID=DDB0144012;Target=DDB0144012 1 631;Gap=M630
DDB0232428	.	EST_match	187341	187932	.	-	.	ID=DDB0046771;Target=DDB0046771 1 592;Gap=M591
DDB0232428	.	EST_match	187343	187915	.	-	.	ID=DDB0135279;Target=DDB0135279 1 573;Gap=M572
DDB0232428	.	EST_match	187345	187959	.	-	.	ID=DDB0144011;Target=DDB0144011 1 615;Gap=M614
DDB0232428	.	EST_match	187353	187975	.	-	.	ID=DDB0138049;Target=DDB0138049 1 623;Gap=M622
DDB0232428	.	EST_match	187354	187973	.	-	.	ID=DDB0140412;Target=DDB0140412 1 620;Gap=M619
DDB0232428	.	EST_match	187369	187967	.	-	.	ID=DDB0106561;Target=DDB0106561 1 599;Gap=M598
DDB0232428	.	EST_match	187382	188008	.	-	.	ID=DDB0140638;Target=DDB0140638 1 627;Gap=M626
DDB0232428	.	EST_match	187692	188299	.	-	.	ID=DDB0074970;Target=DDB0074970 1 608;Gap=M607
DDB0232428	.	EST_match	187819	188443	.	-	.	ID=DDB0135202;Target=DDB0135202 1 625;Gap=M624
DDB0232428	.	EST_match	187841	188457	.	-	.	ID=DDB0133401;Target=DDB0133401 1 618;Gap=M616
DDB0232428	.	EST_match	187977	188611	.	-	.	ID=DDB0076433;Target=DDB0076433 1 637;Gap=M634
DDB0232428	.	EST_match	187978	188612	.	-	.	ID=DDB0136254;Target=DDB0136254 1 637;Gap=M634
DDB0232428	.	EST_match	188193	188816	.	-	.	ID=DDB0045476;Target=DDB0045476 1 624;Gap=M623
DDB0232428	.	EST_match	188203	188817	.	-	.	ID=DDB0073452;Target=DDB0073452 1 615;Gap=M614
DDB0232428	.	EST_match	188503	189100	.	-	.	ID=DDB0075983;Target=DDB0075983 1 600;Gap=M597
DDB0232428	.	EST_match	188550	189109	.	-	.	ID=DDB0139939;Target=DDB0139939 1 559;Gap=M559
DDB0232428	.	EST_match	188578	189168	.	-	.	ID=DDB0078491;Target=DDB0078491 1 592;Gap=M590
DDB0232428	.	EST_match	188632	189234	.	-	.	ID=DDB0050060;Target=DDB0050060 1 603;Gap=M602
DDB0232428	.	EST_match	188680	189284	.	-	.	ID=DDB0047147;Target=DDB0047147 1 605;Gap=M604
DDB0232428	.	EST_match	188689	189248	.	-	.	ID=DDB0139288;Target=DDB0139288 1 570;Gap=M559
DDB0232428	.	EST_match	188812	189396	.	-	.	ID=DDB0019410;Target=DDB0019410 1 585;Gap=M584
DDB0232428	.	EST_match	188812	189556	.	-	.	ID=DDB0301893;Target=DDB0301893 1 745;Gap=M744
DDB0232428	.	EST_match	188838	189432	.	+	.	ID=DDB0026893;Target=DDB0026893 1 596;Gap=M594
DDB0232428	.	EST_match	188929	189464	.	-	.	ID=DDB0138113;Target=DDB0138113 1 536;Gap=M535
DDB0232428	.	EST_match	188965	189458	.	-	.	ID=DDB0137055;Target=DDB0137055 1 494;Gap=M493
DDB0232428	.	EST_match	188965	189599	.	-	.	ID=DDB0137016;Target=DDB0137016 1 635;Gap=M634
DDB0232428	.	EST_match	189089	189556	.	-	.	ID=DDB0019411;Target=DDB0019411 1 468;Gap=M467
DDB0232428	.	EST_match	189123	189413	.	-	.	ID=DDB0156509;Target=DDB0156509 1 310;Gap=M290
DDB0232428	.	EST_match	189157	189634	.	-	.	ID=DDB0155307;Target=DDB0155307 1 498;Gap=M477
DDB0232428	.	EST_match	189160	189685	.	-	.	ID=DDB0161037;Target=DDB0161037 1 548;Gap=M525
DDB0232428	.	EST_match	189160	189654	.	-	.	ID=DDB0155789;Target=DDB0155789 1 500;Gap=M494
DDB0232428	.	EST_match	189160	189523	.	-	.	ID=DDB0154817;Target=DDB0154817 1 368;Gap=M363
DDB0232428	.	EST_match	189160	189700	.	-	.	ID=DDB0154797;Target=DDB0154797 1 542;Gap=M540
DDB0232428	.	EST_match	189162	189939	.	+	.	ID=DDB0065715;Target=DDB0065715 1 777;Gap=M777
DDB0232428	.	EST_match	189225	189832	.	+	.	ID=DDB0131898;Target=DDB0131898 1 642;Gap=M607
DDB0232428	.	EST_match	189392	189992	.	-	.	ID=DDB0045315;Target=DDB0045315 1 601;Gap=M600
DDB0232428	.	EST_match	189650	190240	.	-	.	ID=DDB0074344;Target=DDB0074344 1 591;Gap=M590
DDB0232428	.	EST_match	189813	190370	.	-	.	ID=DDB0060592;Target=DDB0060592 1 580;Gap=M557
DDB0232428	.	EST_match	189831	191329	.	-	.	ID=DDB0079666;Target=DDB0079666 1 606;Gap=M541 I896 M61
DDB0232428	.	gene	190272	191514	.	+	.	ID=DDB_G3954010;Name=DDB_G3954010
DDB0232428	Shaulsky group	antisense_RNA	190272	191514	.	+	.	ID=DDB3954012;Parent=DDB_G3954010;Name=DDB3954012;Note=Primary feature
DDB0232428	Shaulsky group	exon	190272	191514	.	+	.	Parent=DDB3954012
DDB0232428	.	EST_match	189813	190370	.	-	.	ID=DDB0060592;Target=DDB0060592 1 580;Gap=M557
DDB0232428	.	EST_match	189831	191329	.	-	.	ID=DDB0079666;Target=DDB0079666 1 606;Gap=M541 I896 M61
DDB0232428	.	EST_match	190537	191281	.	-	.	ID=DDB0075030;Target=DDB0075030 1 745;Gap=M744
DDB0232428	.	EST_match	190642	191299	.	-	.	ID=DDB0052994;Target=DDB0052994 1 658;Gap=M657
DDB0232428	.	EST_match	190642	191299	.	-	.	ID=DDB0144114;Target=DDB0144114 1 658;Gap=M657
DDB0232428	.	EST_match	190642	191305	.	-	.	ID=DDB0077608;Target=DDB0077608 1 664;Gap=M663
DDB0232428	.	EST_match	191039	191278	.	-	.	ID=DDB0148391;Target=DDB0148391 1 240;Gap=M239
DDB0232428	.	gene	191815	192624	.	-	.	ID=DDB_G0267370;Name=DDB_G0267370_TE;description=ORF2 (contains 2 introns) encoding a protein of unknown function of the putative DNA transposon DDT-A%3B refer to AF298201 for full-length consensus element
DDB0232428	Sequencing Center	mRNA	191815	192624	.	-	.	ID=DDB0216527;Parent=DDB_G0267370;Name=DDB0216527;description=JC1V2_0_00097: Obtained from the Dictyostelium Genome Consortium at The Wellcome Trust Sanger Institute;translation_start=1;Dbxref=Protein Accession Version:EAL73763.1,Inparanoid V. 5.1:DDB0216527,Protein Accession Number:EAL73763.1,Protein GI Number:60475829,UniProt:Q55GX2,Genome V. 2.0 ID:JC1V2_0_00097
DDB0232428	Sequencing Center	exon	192466	192624	.	-	.	Parent=DDB0216527
DDB0232428	Sequencing Center	CDS	192466	192624	.	-	.	Parent=DDB0216527
DDB0232428	Sequencing Center	exon	192177	192401	.	-	.	Parent=DDB0216527
DDB0232428	Sequencing Center	CDS	192177	192401	.	-	.	Parent=DDB0216527
DDB0232428	Sequencing Center	exon	191815	192003	.	-	.	Parent=DDB0216527
DDB0232428	Sequencing Center	CDS	191815	192003	.	-	.	Parent=DDB0216527
DDB0232428	.	gene	193516	194159	.	+	.	ID=DDB_G0267372;Name=DDB_G0267372_RTE;description=ORF1 of tRNA-specific non-long terminal repeat retrotransposon TRE5-A%3B formerly known as DRE
DDB0232428	Sequencing Center	mRNA	193516	194159	.	+	.	ID=DDB0216528;Parent=DDB_G0267372;Name=DDB0216528;description=JC1V2_0_00098: Obtained from the Dictyostelium Genome Consortium at The Wellcome Trust Sanger Institute;translation_start=1;Dbxref=Protein Accession Version:EAL73764.2,Inparanoid V. 5.1:DDB0216528,Protein Accession Number:EAL73764.2,Protein GI Number:90970912,UniProt:Q55GX1,Genome V. 2.0 ID:JC1V2_0_00098;qualifier=Partial%2C 3%27 missi…
DDB0232428	Sequencing Center	exon	193516	194159	.	+	.	Parent=DDB0216528
DDB0232428	Sequencing Center	CDS	193516	194159	.	+	.	Parent=DDB0216528
DDB0232428	.	gene	194176	194850	.	+	.	ID=DDB_G0268474;Name=DDB_G0268474_RTE;description=ORF1 of tRNA-specific non-long terminal repeat retrotransposon TRE5-A%3B formerly known as DRE
DDB0232428	Sequencing Center	mRNA	194176	194850	.	+	.	ID=DDB0216529;Parent=DDB_G0268474;Name=DDB0216529;description=JC1V2_0_00099: Obtained from the Dictyostelium Genome Consortium at The Wellcome Trust Sanger Institute;translation_start=1;Dbxref=Protein Accession Version:EAL73690.1,Inparanoid V. 5.1:DDB0216529,Protein Accession Number:EAL73690.1,Protein GI Number:60475755,UniProt:Q55DI7,Genome V. 2.0 ID:JC1V2_0_00099
DDB0232428	Sequencing Center	exon	194176	194850	.	+	.	Parent=DDB0216529
DDB0232428	Sequencing Center	CDS	194176	194850	.	+	.	Parent=DDB0216529
DDB0232428	.	gene	195959	196984	.	-	.	ID=DDB_G0268476;Name=DDB_G0268476_TE;description=ORF1 encoding a protein of unknown function of the putative DNA transposon DDT-A%3B refer to AF298201 for full-length consensus element
DDB0232428	Sequencing Center	mRNA	195959	196984	.	-	.	ID=DDB0216530;Parent=DDB_G0268476;Name=DDB0216530;description=JC1V2_0_00100: Obtained from the Dictyostelium Genome Consortium at The Wellcome Trust Sanger Institute;translation_start=1;Dbxref=Protein Accession Version:EAL73691.1,Inparanoid V. 5.1:DDB0216530,Protein Accession Number:EAL73691.1,Protein GI Number:60475756,UniProt:Q55GW9,Genome V. 2.0 ID:JC1V2_0_00100;qualifier=Changed
DDB0232428	Sequencing Center	exon	195959	196984	.	-	.	Parent=DDB0216530
DDB0232428	Sequencing Center	CDS	195959	196984	.	-	.	Parent=DDB0216530
DDB0232428	.	gene	198378	199622	.	+	.	ID=DDB_G3953156;Name=DDB_G3953156
DDB0232428	Shaulsky group	antisense_RNA	198378	199622	.	+	.	ID=DDB3953158;Parent=DDB_G3953156;Name=DDB3953158;Note=Primary feature
DDB0232428	Shaulsky group	exon	198378	199622	.	+	.	Parent=DDB3953158
DDB0232428	.	gene	198724	200556	.	-	.	ID=DDB_G0268260;Name=DDB_G0268260
DDB0232428	Sequencing Center	mRNA	198884	200556	.	-	.	ID=DDB0202063;Parent=DDB_G0268260;Name=DDB0202063;description=JC1V2_0_00101: Obtained from the Dictyostelium Genome Consortium at The Wellcome Trust Sanger Institute;translation_start=1;Dbxref=Protein Accession Version:EAL73583.1,Inparanoid V. 5.1:DDB0202063,Protein Accession Number:EAL73583,Protein GI Number:60475648,Genome V. 2.0 ID:JC1V2_0_00101,Genome V. 1.0 ID:JC1V1_0C0002_03527
DDB0232428	Sequencing Center	exon	200251	200556	.	-	.	Parent=DDB0202063
DDB0232428	Sequencing Center	CDS	200251	200556	.	-	.	Parent=DDB0202063
DDB0232428	Sequencing Center	exon	200058	200175	.	-	.	Parent=DDB0202063
DDB0232428	Sequencing Center	CDS	200058	200175	.	-	.	Parent=DDB0202063
DDB0232428	Sequencing Center	exon	199527	199998	.	-	.	Parent=DDB0202063
DDB0232428	Sequencing Center	CDS	199527	199998	.	-	.	Parent=DDB0202063
DDB0232428	Sequencing Center	exon	198884	199223	.	-	.	Parent=DDB0202063
DDB0232428	Sequencing Center	CDS	198884	199223	.	-	.	Parent=DDB0202063
DDB0232428	dictyBase Curator	mRNA	198724	200556	.	-	.	ID=DDB0304495;Parent=DDB_G0268260;Name=DDB0304495;description=dictyBase Generated Feature;translation_start=1;Note=Primary feature;Dbxref=Protein GI Number:256013096,Protein Accession Number:EAL73583.2,UniProt:Q55GW8;qualifier=Incomplete support
DDB0232428	dictyBase Curator	exon	200251	200556	.	-	.	Parent=DDB0304495
DDB0232428	dictyBase Curator	CDS	200251	200556	.	-	.	Parent=DDB0304495
DDB0232428	dictyBase Curator	exon	200036	200175	.	-	.	Parent=DDB0304495
DDB0232428	dictyBase Curator	CDS	200036	200175	.	-	.	Parent=DDB0304495
DDB0232428	dictyBase Curator	exon	199527	199928	.	-	.	Parent=DDB0304495
DDB0232428	dictyBase Curator	CDS	199527	199928	.	-	.	Parent=DDB0304495
DDB0232428	dictyBase Curator	exon	199001	199223	.	-	.	Parent=DDB0304495
DDB0232428	dictyBase Curator	CDS	199001	199223	.	-	.	Parent=DDB0304495
DDB0232428	dictyBase Curator	exon	198724	198828	.	-	.	Parent=DDB0304495
DDB0232428	dictyBase Curator	CDS	198724	198828	.	-	.	Parent=DDB0304495
DDB0232428	.	gene	200458	200653	.	+	.	ID=DDB_G3953552;Name=DDB_G3953552
DDB0232428	Shaulsky group	antisense_RNA	200458	200653	.	+	.	ID=DDB3953554;Parent=DDB_G3953552;Name=DDB3953554;Note=Primary feature
DDB0232428	Shaulsky group	exon	200458	200653	.	+	.	Parent=DDB3953554
DDB0232428	.	gene	201217	203254	.	+	.	ID=DDB_G0267458;Name=DDB_G0267458
DDB0232428	Sequencing Center	mRNA	201217	202272	.	+	.	ID=DDB0189314;Parent=DDB_G0267458;Name=DDB0189314;description=JC1V2_0_00102: Obtained from the Dictyostelium Genome Consortium at The Wellcome Trust Sanger Institute;translation_start=1;Dbxref=Genome V. 2.0 ID:JC1V2_0_00102,Genome V. 1.0 ID:JC1V1_0C0002_03528
DDB0232428	Sequencing Center	exon	201217	202272	.	+	.	Parent=DDB0189314
DDB0232428	Sequencing Center	CDS	201217	202272	.	+	.	Parent=DDB0189314
DDB0232428	Sequencing Center	mRNA	202433	203254	.	+	.	ID=DDB0189315;Parent=DDB_G0267458;Name=DDB0189315;description=JC1V2_0_00103: Obtained from the Dictyostelium Genome Consortium at The Wellcome Trust Sanger Institute;translation_start=1;Dbxref=Protein Accession Version:EAL73192.1,Inparanoid V. 5.1:DDB0189315,Protein Accession Number:EAL73192,Protein GI Number:60475257,Genome V. 2.0 ID:JC1V2_0_00103,Genome V. 1.0 ID:JC1V1_0C0002_03529
DDB0232428	Sequencing Center	exon	202433	203254	.	+	.	Parent=DDB0189315
DDB0232428	Sequencing Center	CDS	202433	203254	.	+	.	Parent=DDB0189315
DDB0232428	dictyBase Curator	mRNA	201217	203254	.	+	.	ID=DDB0305015;Parent=DDB_G0267458;Name=DDB0305015;description=dictyBase Generated Feature;translation_start=1;Note=Primary feature;Dbxref=Protein GI Number:256013097,Protein Accession Number:EEU04156.1,UniProt:P14198;qualifier=Conflicting evidence
DDB0232428	dictyBase Curator	exon	201217	201968	.	+	.	Parent=DDB0305015
DDB0232428	dictyBase Curator	CDS	201217	201968	.	+	.	Parent=DDB0305015
DDB0232428	dictyBase Curator	exon	201970	203254	.	+	.	Parent=DDB0305015
DDB0232428	dictyBase Curator	CDS	201970	203254	.	+	.	Parent=DDB0305015
DDB0232428	.	EST_match	201212	201570	.	+	.	ID=DDB0048830;Target=DDB0048830 1 361;Gap=M358
DDB0232428	.	EST_match	201599	201882	.	+	.	ID=DDB0152365;Target=DDB0152365 1 284;Gap=M283
DDB0232428	.	EST_match	201970	202328	.	+	.	ID=DDB0112733;Target=DDB0112733 1 362;Gap=M358
DDB0232428	.	EST_match	202489	203235	.	-	.	ID=DDB0085338;Target=DDB0085338 1 746;Gap=M746
DDB0232428	.	EST_match	202581	203036	.	-	.	ID=DDB0087649;Target=DDB0087649 1 456;Gap=M455
DDB0232428	.	EST_match	202581	203284	.	-	.	ID=DDB0086619;Target=DDB0086619 1 703;Gap=M703
DDB0232428	.	EST_match	202582	203282	.	-	.	ID=DDB0099371;Target=DDB0099371 1 701;Gap=M700
DDB0232428	.	EST_match	202585	203320	.	-	.	ID=DDB0029400;Target=DDB0029400 1 736;Gap=M735
DDB0232428	.	EST_match	202591	203171	.	-	.	ID=DDB0086335;Target=DDB0086335 1 581;Gap=M580
DDB0232428	.	EST_match	202637	203193	.	-	.	ID=DDB0117179;Target=DDB0117179 1 557;Gap=M556
DDB0232428	.	EST_match	202703	203076	.	-	.	ID=DDB0089656;Target=DDB0089656 1 374;Gap=M373
DDB0232428	.	EST_match	202739	203304	.	-	.	ID=DDB0087381;Target=DDB0087381 1 573;Gap=M565
DDB0232428	.	EST_match	202757	203288	.	-	.	ID=DDB0089207;Target=DDB0089207 1 532;Gap=M531
DDB0232428	.	EST_match	202835	203307	.	+	.	ID=DDB0015269;Target=DDB0015269 1 473;Gap=M472
DDB0232428	.	EST_match	202835	203316	.	+	.	ID=DDB0015270;Target=DDB0015270 1 490;Gap=M481
DDB0232428	.	gene	203419	206582	.	-	.	ID=DDB_G0267480;Name=nup93;description=similar to the mammalian nucleoporin complex component Nup93 to and to S. cerevisiae NIC96 that are required for correct nuclear pore assembly
DDB0232428	Sequencing Center	mRNA	203419	206582	.	-	.	ID=DDB0189316;Parent=DDB_G0267480;Name=DDB0189316;description=JC1V2_0_00104: Obtained from the Dictyostelium Genome Consortium at The Wellcome Trust Sanger Institute;translation_start=1;Dbxref=Protein Accession Version:EAL73193.1,Inparanoid V. 5.1:DDB0189316,Protein Accession Number:EAL73193,Protein GI Number:60475258,Genome V. 2.0 ID:JC1V2_0_00104,Genome V. 1.0 ID:JC1V1_0C0002_03530
DDB0232428	Sequencing Center	exon	206368	206582	.	-	.	Parent=DDB0189316
DDB0232428	Sequencing Center	CDS	206368	206582	.	-	.	Parent=DDB0189316
DDB0232428	Sequencing Center	exon	204197	206249	.	-	.	Parent=DDB0189316
DDB0232428	Sequencing Center	CDS	204197	206249	.	-	.	Parent=DDB0189316
DDB0232428	Sequencing Center	exon	203419	204090	.	-	.	Parent=DDB0189316
DDB0232428	Sequencing Center	CDS	203419	204090	.	-	.	Parent=DDB0189316
DDB0232428	dictyBase Curator	mRNA	203419	206582	.	-	.	ID=DDB0235249;Parent=DDB_G0267480;Name=DDB0235249;description=dictyBase Generated Feature;translation_start=1;Note=Primary feature;Dbxref=Protein Accession Version:EAL73193.1,Protein Accession Number:EAL73193.1,Protein GI Number:60475258,UniProt:Q55GW5
DDB0232428	dictyBase Curator	exon	206368	206582	.	-	.	Parent=DDB0235249
DDB0232428	dictyBase Curator	CDS	206368	206582	.	-	.	Parent=DDB0235249
DDB0232428	dictyBase Curator	exon	204197	206249	.	-	.	Parent=DDB0235249
DDB0232428	dictyBase Curator	CDS	204197	206249	.	-	.	Parent=DDB0235249
DDB0232428	dictyBase Curator	exon	203419	204090	.	-	.	Parent=DDB0235249
DDB0232428	dictyBase Curator	CDS	203419	204090	.	-	.	Parent=DDB0235249
DDB0232428	.	EST_match	203296	203515	.	-	.	ID=DDB0157884;Target=DDB0157884 1 258;Gap=M219
DDB0232428	.	EST_match	203429	204224	.	+	.	ID=DDB0114955;Target=DDB0114955 1 689;Gap=M661 I106 M28
DDB0232428	.	EST_match	203430	204090	.	+	.	ID=DDB0062353;Target=DDB0062353 1 662;Gap=M660
DDB0232428	.	EST_match	203431	204290	.	+	.	ID=DDB0117310;Target=DDB0117310 1 753;Gap=M659 I106 M94
DDB0232428	.	EST_match	203436	204049	.	+	.	ID=DDB0063585;Target=DDB0063585 1 613;Gap=M613
DDB0232428	.	EST_match	203437	204259	.	+	.	ID=DDB0066311;Target=DDB0066311 1 717;Gap=M653 I106 M63
DDB0232428	.	EST_match	203438	204077	.	+	.	ID=DDB0063374;Target=DDB0063374 1 639;Gap=M639
DDB0232428	.	EST_match	203448	204090	.	+	.	ID=DDB0127833;Target=DDB0127833 1 648;Gap=M642
DDB0232428	.	EST_match	203448	204257	.	+	.	ID=DDB0063450;Target=DDB0063450 1 712;Gap=M642 I106 M61
DDB0232428	.	EST_match	203448	204290	.	+	.	ID=DDB0033352;Target=DDB0033352 1 737;Gap=M642 I106 M94
DDB0232428	.	EST_match	203448	204290	.	+	.	ID=DDB0034662;Target=DDB0034662 1 737;Gap=M642 I106 M94
DDB0232428	.	EST_match	203448	204290	.	+	.	ID=DDB0066705;Target=DDB0066705 1 746;Gap=M642 I106 M94
DDB0232428	.	EST_match	203448	204293	.	+	.	ID=DDB0025048;Target=DDB0025048 1 739;Gap=M642 I106 M97
DDB0232428	.	EST_match	203448	204298	.	+	.	ID=DDB0115371;Target=DDB0115371 1 746;Gap=M642 I106 M102
DDB0232428	.	EST_match	203448	204298	.	+	.	ID=DDB0116843;Target=DDB0116843 1 745;Gap=M642 I106 M102
DDB0232428	.	EST_match	203448	204299	.	+	.	ID=DDB0126284;Target=DDB0126284 1 746;Gap=M642 I106 M103
DDB0232428	.	EST_match	203448	204301	.	+	.	ID=DDB0115899;Target=DDB0115899 1 747;Gap=M642 I106 M105
DDB0232428	.	EST_match	203448	204301	.	+	.	ID=DDB0124902;Target=DDB0124902 1 748;Gap=M642 I106 M105
DDB0232428	.	EST_match	203448	204301	.	+	.	ID=DDB0126383;Target=DDB0126383 1 748;Gap=M642 I106 M105
DDB0232428	.	EST_match	203448	204316	.	+	.	ID=DDB0125986;Target=DDB0125986 1 763;Gap=M642 I106 M120
DDB0232428	.	EST_match	203448	204090	.	+	.	ID=DDB0037635;Target=DDB0037635 1 645;Gap=M642
DDB0232428	.	EST_match	203448	204085	.	+	.	ID=DDB0031904;Target=DDB0031904 1 638;Gap=M637
DDB0232428	.	EST_match	203448	204077	.	+	.	ID=DDB0063487;Target=DDB0063487 1 630;Gap=M629
DDB0232428	.	EST_match	203448	204070	.	+	.	ID=DDB0061820;Target=DDB0061820 1 625;Gap=M622
DDB0232428	.	EST_match	203448	204064	.	+	.	ID=DDB0114462;Target=DDB0114462 1 627;Gap=M616
DDB0232428	.	EST_match	203448	204062	.	+	.	ID=DDB0030145;Target=DDB0030145 1 615;Gap=M614
DDB0232428	.	EST_match	203448	204090	.	+	.	ID=DDB0061885;Target=DDB0061885 1 647;Gap=M642
DDB0232428	.	EST_match	203449	204298	.	+	.	ID=DDB0025031;Target=DDB0025031 1 743;Gap=M641 I106 M102
DDB0232428	.	EST_match	203449	204289	.	+	.	ID=DDB0029428;Target=DDB0029428 1 736;Gap=M641 I106 M93
DDB0232428	.	EST_match	203449	204301	.	+	.	ID=DDB0130007;Target=DDB0130007 1 746;Gap=M641 I106 M105
DDB0232428	.	EST_match	203452	204090	.	+	.	ID=DDB0066418;Target=DDB0066418 1 643;Gap=M638
DDB0232428	.	EST_match	203471	204231	.	+	.	ID=DDB0065229;Target=DDB0065229 1 654;Gap=M619 I106 M35
DDB0232428	.	EST_match	203472	204069	.	+	.	ID=DDB0129191;Target=DDB0129191 1 600;Gap=M597
DDB0232428	.	EST_match	203472	204314	.	+	.	ID=DDB0067395;Target=DDB0067395 1 736;Gap=M618 I106 M118
DDB0232428	.	EST_match	203473	204283	.	+	.	ID=DDB0026196;Target=DDB0026196 1 703;Gap=M617 I106 M87
DDB0232428	.	EST_match	203475	204090	.	+	.	ID=DDB0091435;Target=DDB0091435 1 628;Gap=M615
DDB0232428	.	EST_match	203475	204090	.	+	.	ID=DDB0113682;Target=DDB0113682 1 620;Gap=M615
DDB0232428	.	EST_match	203507	204234	.	+	.	ID=DDB0027584;Target=DDB0027584 1 622;Gap=M583 I106 M38
DDB0232428	.	EST_match	203510	204295	.	+	.	ID=DDB0123467;Target=DDB0123467 1 680;Gap=M580 I106 M99
DDB0232428	.	EST_match	203520	203993	.	+	.	ID=DDB0112910;Target=DDB0112910 1 475;Gap=M473
DDB0232428	.	EST_match	203522	205429	.	+	.	ID=DDB0041386;Target=DDB0041386 1 528;Gap=M85 I1380 M442
DDB0232428	.	EST_match	203526	204090	.	+	.	ID=DDB0034137;Target=DDB0034137 1 579;Gap=M564
DDB0232428	.	EST_match	203563	203997	.	+	.	ID=DDB0122845;Target=DDB0122845 1 436;Gap=M434
DDB0232428	.	EST_match	203565	203879	.	+	.	ID=DDB0061863;Target=DDB0061863 1 318;Gap=M314
DDB0232428	.	EST_match	203575	203911	.	+	.	ID=DDB0030380;Target=DDB0030380 1 343;Gap=M336
DDB0232428	.	EST_match	203581	204054	.	+	.	ID=DDB0025482;Target=DDB0025482 1 477;Gap=M473
DDB0232428	.	EST_match	203589	203987	.	+	.	ID=DDB0115964;Target=DDB0115964 1 402;Gap=M398
DDB0232428	.	EST_match	203600	203973	.	+	.	ID=DDB0091439;Target=DDB0091439 1 374;Gap=M373
DDB0232428	.	EST_match	203608	203901	.	+	.	ID=DDB0025628;Target=DDB0025628 1 302;Gap=M293
DDB0232428	.	EST_match	203608	203900	.	+	.	ID=DDB0031990;Target=DDB0031990 1 316;Gap=M292
DDB0232428	.	EST_match	203608	203894	.	+	.	ID=DDB0062888;Target=DDB0062888 1 297;Gap=M286
DDB0232428	.	EST_match	203608	203934	.	+	.	ID=DDB0028391;Target=DDB0028391 1 337;Gap=M326
DDB0232428	.	EST_match	203608	203978	.	+	.	ID=DDB0122872;Target=DDB0122872 1 387;Gap=M370
DDB0232428	.	EST_match	203608	203978	.	+	.	ID=DDB0027490;Target=DDB0027490 1 373;Gap=M370
DDB0232428	.	EST_match	203608	203940	.	+	.	ID=DDB0089461;Target=DDB0089461 1 341;Gap=M332
DDB0232428	.	EST_match	203645	203859	.	-	.	ID=DDB0149386;Target=DDB0149386 1 215;Gap=M214
DDB0232428	.	EST_match	203651	203843	.	+	.	ID=DDB0124326;Target=DDB0124326 1 204;Gap=M192
DDB0232428	.	EST_match	203654	203900	.	+	.	ID=DDB0066791;Target=DDB0066791 1 261;Gap=M246
DDB0232428	.	EST_match	203723	203934	.	+	.	ID=DDB0065132;Target=DDB0065132 1 219;Gap=M211
DDB0232428	.	EST_match	204196	204712	.	-	.	ID=DDB0144766;Target=DDB0144766 1 536;Gap=M516
DDB0232428	.	EST_match	204427	204598	.	+	.	ID=DDB0114650;Target=DDB0114650 1 176;Gap=M171
DDB0232428	.	EST_match	204639	205038	.	-	.	ID=DDB0056261;Target=DDB0056261 1 514;Gap=M399
DDB0232428	.	EST_match	205000	205644	.	-	.	ID=DDB0053819;Target=DDB0053819 1 645;Gap=M644
DDB0232428	.	EST_match	205075	205808	.	+	.	ID=DDB0095422;Target=DDB0095422 1 731;Gap=M733
DDB0232428	.	EST_match	205082	205736	.	+	.	ID=DDB0036443;Target=DDB0036443 1 655;Gap=M654
DDB0232428	.	EST_match	205117	205803	.	+	.	ID=DDB0068259;Target=DDB0068259 1 687;Gap=M686
DDB0232428	.	EST_match	205120	205704	.	+	.	ID=DDB0035204;Target=DDB0035204 1 585;Gap=M584
DDB0232428	.	EST_match	205122	205732	.	+	.	ID=DDB0041979;Target=DDB0041979 1 632;Gap=M610
DDB0232428	.	EST_match	205122	205789	.	+	.	ID=DDB0097404;Target=DDB0097404 1 690;Gap=M667
DDB0232428	.	EST_match	205171	205449	.	-	.	ID=DDB0142414;Target=DDB0142414 1 280;Gap=M278
DDB0232428	.	EST_match	205226	205456	.	+	.	ID=DDB0036747;Target=DDB0036747 1 239;Gap=M230
DDB0232428	.	EST_match	205431	206196	.	+	.	ID=DDB0040966;Target=DDB0040966 1 766;Gap=M765
DDB0232428	.	EST_match	205431	206643	.	-	.	ID=DDB0300199;Target=DDB0300199 1 1095;Gap=M818 I119 M275
DDB0232428	.	EST_match	205486	206012	.	-	.	ID=DDB0135346;Target=DDB0135346 1 527;Gap=M526
DDB0232428	.	EST_match	205522	206172	.	-	.	ID=DDB0046429;Target=DDB0046429 1 648;Gap=M650
DDB0232428	.	EST_match	205880	206646	.	-	.	ID=DDB0137560;Target=DDB0137560 1 649;Gap=M369 I119 M278
DDB0232428	.	EST_match	205893	206646	.	-	.	ID=DDB0044361;Target=DDB0044361 1 637;Gap=M356 I119 M278
DDB0232428	.	EST_match	205894	206618	.	-	.	ID=DDB0139106;Target=DDB0139106 1 607;Gap=M355 I119 M250
DDB0232428	.	EST_match	205894	206646	.	-	.	ID=DDB0049833;Target=DDB0049833 1 636;Gap=M355 I119 M278
DDB0232428	.	EST_match	205894	206646	.	-	.	ID=DDB0075518;Target=DDB0075518 1 635;Gap=M355 I119 M278
DDB0232428	.	EST_match	205894	206647	.	-	.	ID=DDB0052607;Target=DDB0052607 1 637;Gap=M355 I119 M279
DDB0232428	.	EST_match	205895	206633	.	-	.	ID=DDB0074925;Target=DDB0074925 1 625;Gap=M354 I119 M265
DDB0232428	.	EST_match	205895	206646	.	-	.	ID=DDB0077042;Target=DDB0077042 1 651;Gap=M354 I119 M278
DDB0232428	.	EST_match	205895	206646	.	-	.	ID=DDB0078463;Target=DDB0078463 1 634;Gap=M354 I119 M278
DDB0232428	.	EST_match	205896	206646	.	-	.	ID=DDB0073396;Target=DDB0073396 1 635;Gap=M353 I119 M278
DDB0232428	.	EST_match	205896	206646	.	-	.	ID=DDB0049559;Target=DDB0049559 1 633;Gap=M353 I119 M278
DDB0232428	.	EST_match	205896	206646	.	-	.	ID=DDB0048936;Target=DDB0048936 1 633;Gap=M353 I119 M278
DDB0232428	.	EST_match	205896	206634	.	-	.	ID=DDB0139136;Target=DDB0139136 1 621;Gap=M353 I119 M266
DDB0232428	.	EST_match	205896	206646	.	-	.	ID=DDB0075661;Target=DDB0075661 1 633;Gap=M353 I119 M278
DDB0232428	.	EST_match	205896	206646	.	-	.	ID=DDB0132929;Target=DDB0132929 1 633;Gap=M353 I119 M278
DDB0232428	.	EST_match	205897	206646	.	-	.	ID=DDB0135845;Target=DDB0135845 1 634;Gap=M352 I119 M278
DDB0232428	.	EST_match	205897	206646	.	-	.	ID=DDB0105598;Target=DDB0105598 1 632;Gap=M352 I119 M278
DDB0232428	.	EST_match	205897	206646	.	-	.	ID=DDB0060384;Target=DDB0060384 1 631;Gap=M352 I119 M278
DDB0232428	.	EST_match	205897	206646	.	-	.	ID=DDB0059848;Target=DDB0059848 1 633;Gap=M352 I119 M278
DDB0232428	.	EST_match	205897	206627	.	-	.	ID=DDB0075055;Target=DDB0075055 1 613;Gap=M352 I119 M259
DDB0232428	.	EST_match	205898	206646	.	-	.	ID=DDB0137160;Target=DDB0137160 1 633;Gap=M351 I119 M278
DDB0232428	.	EST_match	205898	206646	.	-	.	ID=DDB0137573;Target=DDB0137573 1 633;Gap=M351 I119 M278
DDB0232428	.	EST_match	205898	206646	.	-	.	ID=DDB0109124;Target=DDB0109124 1 634;Gap=M351 I119 M278
DDB0232428	.	EST_match	205898	206646	.	-	.	ID=DDB0044504;Target=DDB0044504 1 631;Gap=M351 I119 M278
DDB0232428	.	EST_match	205898	206646	.	-	.	ID=DDB0133502;Target=DDB0133502 1 631;Gap=M351 I119 M278
DDB0232428	.	EST_match	205898	206643	.	-	.	ID=DDB0059458;Target=DDB0059458 1 628;Gap=M351 I119 M275
DDB0232428	.	EST_match	205900	206608	.	-	.	ID=DDB0137751;Target=DDB0137751 1 591;Gap=M349 I119 M240
DDB0232428	.	EST_match	205901	206646	.	-	.	ID=DDB0078215;Target=DDB0078215 1 630;Gap=M348 I119 M278
DDB0232428	.	EST_match	205902	206615	.	-	.	ID=DDB0081746;Target=DDB0081746 1 596;Gap=M347 I119 M247
DDB0232428	.	EST_match	205909	206646	.	-	.	ID=DDB0050083;Target=DDB0050083 1 622;Gap=M340 I119 M278
DDB0232428	.	EST_match	205910	206629	.	-	.	ID=DDB0045091;Target=DDB0045091 1 617;Gap=M339 I119 M261
DDB0232428	.	EST_match	205911	206643	.	-	.	ID=DDB0134113;Target=DDB0134113 1 631;Gap=M338 I119 M275
DDB0232428	.	EST_match	205911	206649	.	-	.	ID=DDB0074521;Target=DDB0074521 1 650;Gap=M338 I119 M281
DDB0232428	.	EST_match	205914	206646	.	-	.	ID=DDB0138759;Target=DDB0138759 1 615;Gap=M335 I119 M278
DDB0232428	.	EST_match	205915	206645	.	-	.	ID=DDB0141529;Target=DDB0141529 1 612;Gap=M334 I119 M277
DDB0232428	.	EST_match	205953	206646	.	-	.	ID=DDB0134909;Target=DDB0134909 1 578;Gap=M296 I119 M278
DDB0232428	.	EST_match	205953	206646	.	-	.	ID=DDB0140329;Target=DDB0140329 1 577;Gap=M296 I119 M278
DDB0232428	.	EST_match	205956	206646	.	-	.	ID=DDB0051289;Target=DDB0051289 1 575;Gap=M293 I119 M278
DDB0232428	.	EST_match	205956	206646	.	-	.	ID=DDB0051208;Target=DDB0051208 1 575;Gap=M293 I119 M278
DDB0232428	.	EST_match	205958	206606	.	-	.	ID=DDB0122313;Target=DDB0122313 1 531;Gap=M291 I119 M238
DDB0232428	.	EST_match	205958	206646	.	-	.	ID=DDB0074793;Target=DDB0074793 1 573;Gap=M291 I119 M278
DDB0232428	.	EST_match	205958	206633	.	-	.	ID=DDB0044017;Target=DDB0044017 1 562;Gap=M291 I119 M265
DDB0232428	.	EST_match	205959	206646	.	-	.	ID=DDB0048860;Target=DDB0048860 1 574;Gap=M290 I119 M278
DDB0232428	.	EST_match	205966	206646	.	-	.	ID=DDB0074473;Target=DDB0074473 1 580;Gap=M283 I119 M278
DDB0232428	.	EST_match	205966	206646	.	-	.	ID=DDB0110956;Target=DDB0110956 1 563;Gap=M283 I119 M278
DDB0232428	.	EST_match	205968	206594	.	-	.	ID=DDB0136394;Target=DDB0136394 1 509;Gap=M281 I119 M226
DDB0232428	.	EST_match	205968	206646	.	-	.	ID=DDB0044000;Target=DDB0044000 1 561;Gap=M281 I119 M278
DDB0232428	.	EST_match	205968	206646	.	-	.	ID=DDB0103797;Target=DDB0103797 1 561;Gap=M281 I119 M278
DDB0232428	.	EST_match	205968	206646	.	-	.	ID=DDB0053338;Target=DDB0053338 1 561;Gap=M281 I119 M278
DDB0232428	.	EST_match	205975	206646	.	-	.	ID=DDB0047210;Target=DDB0047210 1 556;Gap=M274 I119 M278
DDB0232428	.	EST_match	205992	206638	.	-	.	ID=DDB0133239;Target=DDB0133239 1 529;Gap=M257 I119 M270
DDB0232428	.	EST_match	206003	206646	.	-	.	ID=DDB0077031;Target=DDB0077031 1 543;Gap=M246 I119 M278
DDB0232428	.	EST_match	206004	206634	.	-	.	ID=DDB0074333;Target=DDB0074333 1 527;Gap=M245 I119 M266
DDB0232428	.	EST_match	206004	206646	.	-	.	ID=DDB0122181;Target=DDB0122181 1 527;Gap=M245 I119 M278
DDB0232428	.	EST_match	206006	206645	.	-	.	ID=DDB0077124;Target=DDB0077124 1 550;Gap=M243 I119 M277
DDB0232428	.	EST_match	206006	206646	.	-	.	ID=DDB0079097;Target=DDB0079097 1 541;Gap=M243 I119 M278
DDB0232428	.	EST_match	206008	206646	.	-	.	ID=DDB0075125;Target=DDB0075125 1 523;Gap=M241 I119 M278
DDB0232428	.	EST_match	206008	206646	.	-	.	ID=DDB0105602;Target=DDB0105602 1 523;Gap=M241 I119 M278
DDB0232428	.	EST_match	206010	206646	.	-	.	ID=DDB0134068;Target=DDB0134068 1 536;Gap=M239 I119 M278
DDB0232428	.	EST_match	206011	206646	.	-	.	ID=DDB0075542;Target=DDB0075542 1 520;Gap=M238 I119 M278
DDB0232428	.	EST_match	206011	206646	.	-	.	ID=DDB0078127;Target=DDB0078127 1 520;Gap=M238 I119 M278
DDB0232428	.	EST_match	206049	206148	.	-	.	ID=DDB0053256;Target=DDB0053256 1 102;Gap=M99
DDB0232428	.	EST_match	206049	206646	.	-	.	ID=DDB0139216;Target=DDB0139216 1 498;Gap=M200 I119 M278
DDB0232428	.	EST_match	206052	206646	.	-	.	ID=DDB0046331;Target=DDB0046331 1 481;Gap=M197 I119 M278
DDB0232428	.	EST_match	206073	206646	.	-	.	ID=DDB0055615;Target=DDB0055615 1 473;Gap=M176 I119 M278
DDB0232428	.	EST_match	206101	206619	.	-	.	ID=DDB0134053;Target=DDB0134053 1 520;Gap=M148 I119 M99 I1 M151
DDB0232428	.	EST_match	206521	206646	.	-	.	ID=DDB0053942;Target=DDB0053942 1 127;Gap=M125
DDB0232428	.	gene	206837	207171	.	+	.	ID=DDB_G0267482;Name=DDB_G0267482
DDB0232428	Sequencing Center	mRNA	206837	207171	.	+	.	ID=DDB0189317;Parent=DDB_G0267482;Name=DDB0189317;description=JC1V2_0_00105: Obtained from the Dictyostelium Genome Consortium at The Wellcome Trust Sanger Institute;translation_start=1;Dbxref=Protein Accession Version:EAL73194.1,Inparanoid V. 5.1:DDB0189317,Protein Accession Number:EAL73194.1,Protein GI Number:60475259,Genome V. 2.0 ID:JC1V2_0_00105,Genome V. 1.0 ID:JC1V1_0C0002_03531
DDB0232428	Sequencing Center	exon	206837	206968	.	+	.	Parent=DDB0189317
DDB0232428	Sequencing Center	CDS	206837	206968	.	+	.	Parent=DDB0189317
DDB0232428	Sequencing Center	exon	207064	207171	.	+	.	Parent=DDB0189317
DDB0232428	Sequencing Center	CDS	207064	207171	.	+	.	Parent=DDB0189317
DDB0232428	dictyBase Curator	mRNA	206837	207171	.	+	.	ID=DDB0308308;Parent=DDB_G0267482;Name=DDB0308308;translation_start=1;Note=Primary feature;Dbxref=UniProt:Q55GW4
DDB0232428	dictyBase Curator	exon	206837	206968	.	+	.	Parent=DDB0308308
DDB0232428	dictyBase Curator	CDS	206837	206968	.	+	.	Parent=DDB0308308
DDB0232428	dictyBase Curator	exon	207064	207171	.	+	.	Parent=DDB0308308
DDB0232428	dictyBase Curator	CDS	207064	207171	.	+	.	Parent=DDB0308308
DDB0232428	.	gene	207074	207267	.	-	.	ID=DDB_G3967728;Name=DDB_G3967728
DDB0232428	Shaulsky group	antisense_RNA	207074	207267	.	-	.	ID=DDB3967730;Parent=DDB_G3967728;Name=DDB3967730;Note=Primary feature
DDB0232428	Shaulsky group	exon	207074	207267	.	-	.	Parent=DDB3967730
DDB0232428	.	gene	208100	208842	.	+	.	ID=DDB_G0267484;Name=acp1;description=conserved low molecular weight phosphotyrosine protein phosphatase%2C acts on tyrosine phosphorylated proteins%2C low-MW aryl phosphates and natural and synthetic acyl phosphates
DDB0232428	Sequencing Center	mRNA	208100	208842	.	+	.	ID=DDB0189318;Parent=DDB_G0267484;Name=DDB0189318;description=JC1V2_0_00107: Obtained from the Dictyostelium Genome Consortium at The Wellcome Trust Sanger Institute;translation_start=1;Dbxref=Protein Accession Version:EAL73195.1,Inparanoid V. 5.1:DDB0189318,Protein Accession Number:EAL73195,Protein GI Number:60475260,Genome V. 2.0 ID:JC1V2_0_00107,Genome V. 1.0 ID:JC1V1_0C0002_03533
DDB0232428	Sequencing Center	exon	208100	208153	.	+	.	Parent=DDB0189318
DDB0232428	Sequencing Center	CDS	208100	208153	.	+	.	Parent=DDB0189318
DDB0232428	Sequencing Center	exon	208232	208364	.	+	.	Parent=DDB0189318
DDB0232428	Sequencing Center	CDS	208232	208364	.	+	.	Parent=DDB0189318
DDB0232428	Sequencing Center	exon	208490	208842	.	+	.	Parent=DDB0189318
DDB0232428	Sequencing Center	CDS	208490	208842	.	+	.	Parent=DDB0189318
DDB0232428	dictyBase Curator	mRNA	208100	208842	.	+	.	ID=DDB0266663;Parent=DDB_G0267484;Name=DDB0266663;description=dictyBase Generated Feature;translation_start=1;Note=Primary feature;Dbxref=Protein GI Number:60475260,Protein Accession Number:EAL73195.1,UniProt:Q55GW2,EC Number:3.1.3.48
DDB0232428	dictyBase Curator	exon	208100	208153	.	+	.	Parent=DDB0266663
DDB0232428	dictyBase Curator	CDS	208100	208153	.	+	.	Parent=DDB0266663
DDB0232428	dictyBase Curator	exon	208232	208364	.	+	.	Parent=DDB0266663
DDB0232428	dictyBase Curator	CDS	208232	208364	.	+	.	Parent=DDB0266663
DDB0232428	dictyBase Curator	exon	208490	208842	.	+	.	Parent=DDB0266663
DDB0232428	dictyBase Curator	CDS	208490	208842	.	+	.	Parent=DDB0266663
DDB0232428	.	gene	208945	209681	.	-	.	ID=DDB_G0267486;Name=DDB_G0267486;description=contains a 2Fe-2S ferredoxin-type iron-sulfur binding domain
DDB0232428	Sequencing Center	mRNA	208945	209681	.	-	.	ID=DDB0189319;Parent=DDB_G0267486;Name=DDB0189319;description=JC1V2_0_00108: Obtained from the Dictyostelium Genome Consortium at The Wellcome Trust Sanger Institute;translation_start=1;Dbxref=Protein Accession Version:EAL73196.1,Inparanoid V. 5.1:DDB0189319,Protein Accession Number:EAL73196.1,Protein GI Number:60475261,Genome V. 2.0 ID:JC1V2_0_00108,Genome V. 1.0 ID:JC1V1_0C0002_03534
DDB0232428	Sequencing Center	exon	209554	209681	.	-	.	Parent=DDB0189319
DDB0232428	Sequencing Center	CDS	209554	209681	.	-	.	Parent=DDB0189319
DDB0232428	Sequencing Center	exon	209187	209423	.	-	.	Parent=DDB0189319
DDB0232428	Sequencing Center	CDS	209187	209423	.	-	.	Parent=DDB0189319
DDB0232428	Sequencing Center	exon	208945	209059	.	-	.	Parent=DDB0189319
DDB0232428	Sequencing Center	CDS	208945	209059	.	-	.	Parent=DDB0189319
DDB0232428	dictyBase Curator	mRNA	208945	209681	.	-	.	ID=DDB0305275;Parent=DDB_G0267486;Name=DDB0305275;description=dictyBase Generated Feature;translation_start=1;Note=Primary feature;Dbxref=UniProt:Q55GW1;qualifier=Incomplete support
DDB0232428	dictyBase Curator	exon	209554	209681	.	-	.	Parent=DDB0305275
DDB0232428	dictyBase Curator	CDS	209554	209681	.	-	.	Parent=DDB0305275
DDB0232428	dictyBase Curator	exon	209187	209423	.	-	.	Parent=DDB0305275
DDB0232428	dictyBase Curator	CDS	209187	209423	.	-	.	Parent=DDB0305275
DDB0232428	dictyBase Curator	exon	208945	209059	.	-	.	Parent=DDB0305275
DDB0232428	dictyBase Curator	CDS	208945	209059	.	-	.	Parent=DDB0305275
DDB0232428	.	gene	210356	212554	.	+	.	ID=DDB_G0267488;Name=DDB_G0267488
DDB0232428	Sequencing Center	mRNA	210356	212554	.	+	.	ID=DDB0189320;Parent=DDB_G0267488;Name=DDB0189320;description=JC1V2_0_00109: Obtained from the Dictyostelium Genome Consortium at The Wellcome Trust Sanger Institute;translation_start=1;Dbxref=Protein Accession Version:EAL73197.1,Inparanoid V. 5.1:DDB0189320,Protein Accession Number:EAL73197.1,Protein GI Number:60475262,Genome V. 2.0 ID:JC1V2_0_00109,Genome V. 1.0 ID:JC1V1_0C0002_03535
DDB0232428	Sequencing Center	exon	210356	211460	.	+	.	Parent=DDB0189320
DDB0232428	Sequencing Center	CDS	210356	211460	.	+	.	Parent=DDB0189320
DDB0232428	Sequencing Center	exon	211620	212554	.	+	.	Parent=DDB0189320
DDB0232428	Sequencing Center	CDS	211620	212554	.	+	.	Parent=DDB0189320
DDB0232428	dictyBase Curator	mRNA	210356	212554	.	+	.	ID=DDB0346734;Parent=DDB_G0267488;Name=DDB0346734;translation_start=1;Note=Primary feature;Dbxref=UniProt:Q55GW0;qualifier=Incomplete support
DDB0232428	dictyBase Curator	exon	210356	211460	.	+	.	Parent=DDB0346734
DDB0232428	dictyBase Curator	CDS	210356	211460	.	+	.	Parent=DDB0346734
DDB0232428	dictyBase Curator	exon	211620	212554	.	+	.	Parent=DDB0346734
DDB0232428	dictyBase Curator	CDS	211620	212554	.	+	.	Parent=DDB0346734
DDB0232428	.	gene	212712	214898	.	-	.	ID=DDB_G0267490;Name=ChLim;description=contains a N-terminal Calponin Homology (CH) domain%2C 3 LIM domains%2C and 4 LIM-related domains (LRDs)
DDB0232428	Sequencing Center	mRNA	212712	214898	.	-	.	ID=DDB0189321;Parent=DDB_G0267490;Name=DDB0189321;description=JC1V2_0_00110: Obtained from the Dictyostelium Genome Consortium at The Wellcome Trust Sanger Institute;translation_start=1;Dbxref=Genome V. 2.0 ID:JC1V2_0_00110,Genome V. 1.0 ID:JC1V1_0C0002_03536
DDB0232428	Sequencing Center	exon	214575	214898	.	-	.	Parent=DDB0189321
DDB0232428	Sequencing Center	CDS	214575	214898	.	-	.	Parent=DDB0189321
DDB0232428	Sequencing Center	exon	212712	214448	.	-	.	Parent=DDB0189321
DDB0232428	Sequencing Center	CDS	212712	214448	.	-	.	Parent=DDB0189321
DDB0232428	dictyBase Curator	mRNA	212712	214898	.	-	.	ID=DDB0231986;Parent=DDB_G0267490;Name=DDB0231986;description=dictyBase Generated Feature;translation_start=1;Note=Primary feature;Dbxref=Protein Accession Version:EAL73198.1,Inparanoid V. 5.1:DDB0231986,Protein Accession Number:EAL73198.1,Protein GI Number:60475263,UniProt:Q55GV9
DDB0232428	dictyBase Curator	exon	214575	214898	.	-	.	Parent=DDB0231986
DDB0232428	dictyBase Curator	CDS	214575	214898	.	-	.	Parent=DDB0231986
DDB0232428	dictyBase Curator	exon	212712	214448	.	-	.	Parent=DDB0231986
DDB0232428	dictyBase Curator	CDS	212712	214448	.	-	.	Parent=DDB0231986
DDB0232428	.	gene	215251	217562	.	-	.	ID=DDB_G0267492;Name=DDB_G0267492;description=putative metalloprotease of the peptidase M41 family%2C which belong to a larger family of zinc metalloproteases%3B includes the cell division protein FtsH
DDB0232428	Sequencing Center	mRNA	215251	217562	.	-	.	ID=DDB0189322;Parent=DDB_G0267492;Name=DDB0189322;description=JC1V2_0_00111: Obtained from the Dictyostelium Genome Consortium at The Wellcome Trust Sanger Institute;translation_start=1;Dbxref=Protein Accession Version:EAL73199.1,Inparanoid V. 5.1:DDB0189322,Protein Accession Number:EAL73199.1,Protein GI Number:60475264,Genome V. 2.0 ID:JC1V2_0_00111,Genome V. 1.0 ID:JC1V1_0C0002_03537
DDB0232428	Sequencing Center	exon	217317	217562	.	-	.	Parent=DDB0189322
DDB0232428	Sequencing Center	CDS	217317	217562	.	-	.	Parent=DDB0189322
DDB0232428	Sequencing Center	exon	215251	217167	.	-	.	Parent=DDB0189322
DDB0232428	Sequencing Center	CDS	215251	217167	.	-	.	Parent=DDB0189322
DDB0232428	dictyBase Curator	mRNA	215251	217562	.	-	.	ID=DDB0305651;Parent=DDB_G0267492;Name=DDB0305651;description=dictyBase Generated Feature;translation_start=1;Note=Primary feature;Dbxref=UniProt:Q55GV8
DDB0232428	dictyBase Curator	exon	217317	217562	.	-	.	Parent=DDB0305651
DDB0232428	dictyBase Curator	CDS	217317	217562	.	-	.	Parent=DDB0305651
DDB0232428	dictyBase Curator	exon	215251	217167	.	-	.	Parent=DDB0305651
DDB0232428	dictyBase Curator	CDS	215251	217167	.	-	.	Parent=DDB0305651
DDB0232428	.	EST_match	215207	215813	.	+	.	ID=DDB0091460;Target=DDB0091460 1 607;Gap=M606
DDB0232428	.	EST_match	215216	215729	.	-	.	ID=DDB0021169;Target=DDB0021169 1 515;Gap=M513
DDB0232428	.	EST_match	215217	215729	.	-	.	ID=DDB0021167;Target=DDB0021167 1 513;Gap=M512
DDB0232428	.	EST_match	215217	215927	.	+	.	ID=DDB0033026;Target=DDB0033026 1 717;Gap=M710
DDB0232428	.	EST_match	215216	215999	.	-	.	ID=DDB0301700;Target=DDB0301700 1 785;Gap=M783
DDB0232428	.	EST_match	215217	215999	.	-	.	ID=DDB0301701;Target=DDB0301701 1 783;Gap=M782
DDB0232428	.	EST_match	215224	215784	.	+	.	ID=DDB0029923;Target=DDB0029923 1 574;Gap=M560
DDB0232428	.	EST_match	215402	215999	.	-	.	ID=DDB0021168;Target=DDB0021168 1 598;Gap=M597
DDB0232428	.	EST_match	215406	215999	.	-	.	ID=DDB0021170;Target=DDB0021170 1 594;Gap=M593
DDB0232428	.	EST_match	215588	215982	.	-	.	ID=DDB0154166;Target=DDB0154166 1 395;Gap=M394
DDB0232428	.	EST_match	216677	216906	.	-	.	ID=DDB0153502;Target=DDB0153502 1 230;Gap=M229
DDB0232428	.	EST_match	216855	217610	.	-	.	ID=DDB0052282;Target=DDB0052282 1 607;Gap=M312 I150 M293
DDB0232428	.	EST_match	216871	217608	.	-	.	ID=DDB0105623;Target=DDB0105623 1 593;Gap=M296 I150 M291
DDB0232428	.	EST_match	216900	217613	.	-	.	ID=DDB0049342;Target=DDB0049342 1 565;Gap=M267 I150 M296
DDB0232428	.	EST_match	216970	217615	.	-	.	ID=DDB0054611;Target=DDB0054611 1 497;Gap=M197 I150 M298
DDB0232428	.	gene	217763	218365	.	+	.	ID=DDB_G0267494;Name=DDB_G0267494
DDB0232428	Sequencing Center	mRNA	217763	218365	.	+	.	ID=DDB0189323;Parent=DDB_G0267494;Name=DDB0189323;description=JC1V2_0_00112: Obtained from the Dictyostelium Genome Consortium at The Wellcome Trust Sanger Institute;translation_start=1;Dbxref=Protein Accession Version:EAL73200.1,Inparanoid V. 5.1:DDB0189323,Protein Accession Number:EAL73200.1,Protein GI Number:60475265,Genome V. 2.0 ID:JC1V2_0_00112,Genome V. 1.0 ID:JC1V1_0C0002_03538
DDB0232428	Sequencing Center	exon	217763	218365	.	+	.	Parent=DDB0189323
DDB0232428	Sequencing Center	CDS	217763	218365	.	+	.	Parent=DDB0189323
DDB0232428	dictyBase Curator	mRNA	217763	218365	.	+	.	ID=DDB0349199;Parent=DDB_G0267494;Name=DDB0349199;translation_start=1;Note=Primary feature;Dbxref=UniProt:Q55GV7;qualifier=Incomplete support
DDB0232428	dictyBase Curator	exon	217763	218365	.	+	.	Parent=DDB0349199
DDB0232428	dictyBase Curator	CDS	217763	218365	.	+	.	Parent=DDB0349199
DDB0232428	.	gene	218913	225973	.	+	.	ID=DDB_G0267496;Name=DDB_G0267496
DDB0232428	Sequencing Center	mRNA	218913	225973	.	+	.	ID=DDB0189324;Parent=DDB_G0267496;Name=DDB0189324;description=JC1V2_0_00113: Obtained from the Dictyostelium Genome Consortium at The Wellcome Trust Sanger Institute;translation_start=1;Dbxref=Protein Accession Version:EAL73201.1,Inparanoid V. 5.1:DDB0189324,Protein Accession Number:EAL73201.1,Protein GI Number:60475266,Genome V. 2.0 ID:JC1V2_0_00113,Genome V. 1.0 ID:JC1V1_0C0002_03540
DDB0232428	Sequencing Center	exon	218913	222108	.	+	.	Parent=DDB0189324
DDB0232428	Sequencing Center	CDS	218913	222108	.	+	.	Parent=DDB0189324
DDB0232428	Sequencing Center	exon	222333	225973	.	+	.	Parent=DDB0189324
DDB0232428	Sequencing Center	CDS	222333	225973	.	+	.	Parent=DDB0189324
DDB0232428	dictyBase Curator	mRNA	218913	225973	.	+	.	ID=DDB0308310;Parent=DDB_G0267496;Name=DDB0308310;translation_start=1;Note=Primary feature;Dbxref=UniProt:Q55GV6
DDB0232428	dictyBase Curator	exon	218913	222108	.	+	.	Parent=DDB0308310
DDB0232428	dictyBase Curator	CDS	218913	222108	.	+	.	Parent=DDB0308310
DDB0232428	dictyBase Curator	exon	222333	225973	.	+	.	Parent=DDB0308310
DDB0232428	dictyBase Curator	CDS	222333	225973	.	+	.	Parent=DDB0308310
DDB0232428	.	gene	226283	227085	.	+	.	ID=DDB_G0267498;Name=pgpep;description=pyrrolidone-carboxylate peptidase selectively removes pyroglutamate from the amino terminus of proteins and peptides
DDB0232428	Sequencing Center	mRNA	226283	227085	.	+	.	ID=DDB0189325;Parent=DDB_G0267498;Name=DDB0189325;description=JC1V2_0_00114: Obtained from the Dictyostelium Genome Consortium at The Wellcome Trust Sanger Institute;translation_start=1;Dbxref=Protein Accession Version:EAL73202.1,Inparanoid V. 5.1:DDB0189325,Protein Accession Number:EAL73202.1,Protein GI Number:60475267,Genome V. 2.0 ID:JC1V2_0_00114,Genome V. 1.0 ID:JC1V1_0C0002_03541
DDB0232428	Sequencing Center	exon	226283	226402	.	+	.	Parent=DDB0189325
DDB0232428	Sequencing Center	CDS	226283	226402	.	+	.	Parent=DDB0189325
DDB0232428	Sequencing Center	exon	226496	226866	.	+	.	Parent=DDB0189325
DDB0232428	Sequencing Center	CDS	226496	226866	.	+	.	Parent=DDB0189325
DDB0232428	Sequencing Center	exon	226953	227085	.	+	.	Parent=DDB0189325
DDB0232428	Sequencing Center	CDS	226953	227085	.	+	.	Parent=DDB0189325
DDB0232428	dictyBase Curator	mRNA	226283	227085	.	+	.	ID=DDB0305276;Parent=DDB_G0267498;Name=DDB0305276;description=dictyBase Generated Feature;translation_start=1;Note=Primary feature;Dbxref=UniProt:Q55GV5
DDB0232428	dictyBase Curator	exon	226283	226402	.	+	.	Parent=DDB0305276
DDB0232428	dictyBase Curator	CDS	226283	226402	.	+	.	Parent=DDB0305276
DDB0232428	dictyBase Curator	exon	226496	226866	.	+	.	Parent=DDB0305276
DDB0232428	dictyBase Curator	CDS	226496	226866	.	+	.	Parent=DDB0305276
DDB0232428	dictyBase Curator	exon	226953	227085	.	+	.	Parent=DDB0305276
DDB0232428	dictyBase Curator	CDS	226953	227085	.	+	.	Parent=DDB0305276
DDB0232428	.	gene	227165	228343	.	-	.	ID=DDB_G0267500;Name=DDB_G0267500
DDB0232428	Sequencing Center	mRNA	227165	228343	.	-	.	ID=DDB0189326;Parent=DDB_G0267500;Name=DDB0189326;description=JC1V2_0_00115: Obtained from the Dictyostelium Genome Consortium at The Wellcome Trust Sanger Institute;translation_start=1;Dbxref=Genome V. 2.0 ID:JC1V2_0_00115,Genome V. 1.0 ID:JC1V1_0C0002_03542
DDB0232428	Sequencing Center	exon	227974	228343	.	-	.	Parent=DDB0189326
DDB0232428	Sequencing Center	CDS	227974	228343	.	-	.	Parent=DDB0189326
DDB0232428	Sequencing Center	exon	227165	227853	.	-	.	Parent=DDB0189326
DDB0232428	Sequencing Center	CDS	227165	227853	.	-	.	Parent=DDB0189326
DDB0232428	dictyBase Curator	mRNA	227165	228343	.	-	.	ID=DDB0232074;Parent=DDB_G0267500;Name=DDB0232074;description=dictyBase Generated Feature;translation_start=1;Note=Primary feature;Dbxref=Protein Accession Version:EAL73203.1,Inparanoid V. 5.1:DDB0232074,Protein Accession Number:EAL73203.1,Protein GI Number:60475268,UniProt:Q55GV4
DDB0232428	dictyBase Curator	exon	227974	228343	.	-	.	Parent=DDB0232074
DDB0232428	dictyBase Curator	CDS	227974	228343	.	-	.	Parent=DDB0232074
DDB0232428	dictyBase Curator	exon	227165	227853	.	-	.	Parent=DDB0232074
DDB0232428	dictyBase Curator	CDS	227165	227853	.	-	.	Parent=DDB0232074
DDB0232428	.	EST_match	227146	227749	.	-	.	ID=DDB0162161;Target=DDB0162161 1 604;Gap=M603
DDB0232428	.	EST_match	227146	228643	.	-	.	ID=DDB0299867;Target=DDB0299867 1 1195;Gap=M707 I121 M372 I183 M114
DDB0232428	.	EST_match	227276	228001	.	+	.	ID=DDB0068456;Target=DDB0068456 1 680;Gap=M577 I121 M27
DDB0232428	.	EST_match	227604	228341	.	-	.	ID=DDB0059430;Target=DDB0059430 1 618;Gap=M249 I121 M367
DDB0232428	.	EST_match	228221	228643	.	-	.	ID=DDB0148114;Target=DDB0148114 1 240;Gap=M125 I183 M114
DDB0232428	.	gene	229145	230944	.	-	.	ID=DDB_G0267450;Name=pakC;description=STE20%2FPAK protein kinase required for normal chemotaxis%3B contains PAK-box%2FP21-Rho-binding (CRIB) domain and pleckstrin homology (PH) domain
DDB0232428	Sequencing Center	mRNA	229145	230839	.	-	.	ID=DDB0202066;Parent=DDB_G0267450;Name=DDB0202066;description=JC1V2_0_00116: Obtained from the Dictyostelium Genome Consortium at The Wellcome Trust Sanger Institute;translation_start=1;Dbxref=Protein Accession Version:EAL73178.1,Inparanoid V. 5.1:DDB0202066,Kinase.com Gene ID:6261,Protein Accession Number:EAL73178,Protein GI Number:60475243,Genome V. 2.0 ID:JC1V2_0_00116,Genome V. 1.0 ID:JC1V1_0…
DDB0232428	Sequencing Center	exon	230777	230839	.	-	.	Parent=DDB0202066
DDB0232428	Sequencing Center	CDS	230777	230839	.	-	.	Parent=DDB0202066
DDB0232428	Sequencing Center	exon	230176	230734	.	-	.	Parent=DDB0202066
DDB0232428	Sequencing Center	CDS	230176	230734	.	-	.	Parent=DDB0202066
DDB0232428	Sequencing Center	exon	229145	230004	.	-	.	Parent=DDB0202066
DDB0232428	Sequencing Center	CDS	229145	230004	.	-	.	Parent=DDB0202066
DDB0232428	dictyBase Curator	mRNA	229145	230944	.	-	.	ID=DDB0267078;Parent=DDB_G0267450;Name=DDB0267078;description=dictyBase Generated Feature;translation_start=1;Note=Primary feature;Dbxref=Protein GI Number:256013098,Protein Accession Number:EAL73178.2,UniProt:Q55GV3,EC Number:2.7.11.1;qualifier=Conflicting evidence
DDB0232428	dictyBase Curator	exon	230933	230944	.	-	.	Parent=DDB0267078
DDB0232428	dictyBase Curator	CDS	230933	230944	.	-	.	Parent=DDB0267078
DDB0232428	dictyBase Curator	exon	230927	230929	.	-	.	Parent=DDB0267078
DDB0232428	dictyBase Curator	CDS	230927	230929	.	-	.	Parent=DDB0267078
DDB0232428	dictyBase Curator	exon	230176	230734	.	-	.	Parent=DDB0267078
DDB0232428	dictyBase Curator	CDS	230176	230734	.	-	.	Parent=DDB0267078
DDB0232428	dictyBase Curator	exon	229145	230004	.	-	.	Parent=DDB0267078
DDB0232428	dictyBase Curator	CDS	229145	230004	.	-	.	Parent=DDB0267078
DDB0232428	.	EST_match	229133	229761	.	+	.	ID=DDB0042922;Target=DDB0042922 1 630;Gap=M628
DDB0232428	.	EST_match	229133	229752	.	+	.	ID=DDB0070976;Target=DDB0070976 1 620;Gap=M619
DDB0232428	.	EST_match	229133	229776	.	+	.	ID=DDB0043026;Target=DDB0043026 1 644;Gap=M643
DDB0232428	.	EST_match	229136	229747	.	+	.	ID=DDB0042894;Target=DDB0042894 1 612;Gap=M611
DDB0232428	.	EST_match	229136	229870	.	+	.	ID=DDB0039537;Target=DDB0039537 1 735;Gap=M734
DDB0232428	.	EST_match	229146	229597	.	+	.	ID=DDB0120876;Target=DDB0120876 1 459;Gap=M451
DDB0232428	.	EST_match	229148	229863	.	+	.	ID=DDB0121364;Target=DDB0121364 1 723;Gap=M715
DDB0232428	.	EST_match	229150	229759	.	+	.	ID=DDB0040689;Target=DDB0040689 1 610;Gap=M609
DDB0232428	.	EST_match	229150	229860	.	+	.	ID=DDB0043033;Target=DDB0043033 1 711;Gap=M710
DDB0232428	.	EST_match	229151	229859	.	+	.	ID=DDB0132740;Target=DDB0132740 1 706;Gap=M708
DDB0232428	.	EST_match	229152	229759	.	+	.	ID=DDB0130860;Target=DDB0130860 1 604;Gap=M607
DDB0232428	.	EST_match	229152	229746	.	+	.	ID=DDB0118137;Target=DDB0118137 1 592;Gap=M594
DDB0232428	.	EST_match	229152	229833	.	+	.	ID=DDB0069536;Target=DDB0069536 1 678;Gap=M681
DDB0232428	.	EST_match	229152	229859	.	+	.	ID=DDB0071290;Target=DDB0071290 1 718;Gap=M707
DDB0232428	.	EST_match	229152	229859	.	+	.	ID=DDB0042972;Target=DDB0042972 1 707;Gap=M707
DDB0232428	.	EST_match	229152	229842	.	+	.	ID=DDB0120243;Target=DDB0120243 1 687;Gap=M690
DDB0232428	.	EST_match	229152	229840	.	+	.	ID=DDB0071507;Target=DDB0071507 1 684;Gap=M688
DDB0232428	.	EST_match	229152	229838	.	+	.	ID=DDB0097953;Target=DDB0097953 1 696;Gap=M686
DDB0232428	.	EST_match	229152	230734	.	-	.	ID=DDB0295893;Target=DDB0295893 1 1439;Gap=M852 I170 M560
DDB0232428	.	EST_match	229155	229601	.	+	.	ID=DDB0119525;Target=DDB0119525 1 453;Gap=M446
DDB0232428	.	EST_match	229155	229449	.	+	.	ID=DDB0072114;Target=DDB0072114 1 301;Gap=M294
DDB0232428	.	EST_match	229193	229741	.	+	.	ID=DDB0073182;Target=DDB0073182 1 549;Gap=M548
DDB0232428	.	EST_match	229194	229744	.	+	.	ID=DDB0099136;Target=DDB0099136 1 551;Gap=M550
DDB0232428	.	EST_match	229201	229859	.	+	.	ID=DDB0096271;Target=DDB0096271 1 703;Gap=M658
DDB0232428	.	EST_match	229201	229863	.	+	.	ID=DDB0070264;Target=DDB0070264 1 707;Gap=M662
DDB0232428	.	EST_match	229215	229859	.	+	.	ID=DDB0093447;Target=DDB0093447 1 653;Gap=M644
DDB0232428	.	EST_match	229407	229647	.	+	.	ID=DDB0043027;Target=DDB0043027 1 241;Gap=M240
DDB0232428	.	EST_match	230174	230734	.	-	.	ID=DDB0061247;Target=DDB0061247 1 602;Gap=M560
DDB0232428	.	EST_match	230174	230734	.	-	.	ID=DDB0080008;Target=DDB0080008 1 595;Gap=M560
DDB0232428	.	EST_match	230174	230734	.	-	.	ID=DDB0142965;Target=DDB0142965 1 595;Gap=M560
DDB0232428	.	EST_match	230174	230734	.	-	.	ID=DDB0058137;Target=DDB0058137 1 588;Gap=M560
DDB0232428	.	EST_match	230174	230957	.	-	.	ID=DDB0061183;Target=DDB0061183 1 596;Gap=M560 I193 M30
DDB0232428	.	EST_match	230174	230978	.	-	.	ID=DDB0083524;Target=DDB0083524 1 625;Gap=M560 I193 M51
DDB0232428	.	EST_match	230174	230959	.	-	.	ID=DDB0144918;Target=DDB0144918 1 608;Gap=M560 I193 M32
DDB0232428	.	EST_match	230174	230969	.	-	.	ID=DDB0082442;Target=DDB0082442 1 617;Gap=M560 I193 M42
DDB0232428	.	EST_match	230174	230969	.	-	.	ID=DDB0109841;Target=DDB0109841 1 613;Gap=M560 I193 M42
DDB0232428	.	EST_match	230176	230957	.	-	.	ID=DDB0061303;Target=DDB0061303 1 614;Gap=M558 I193 M30
DDB0232428	.	EST_match	230182	230957	.	-	.	ID=DDB0080322;Target=DDB0080322 1 588;Gap=M552 I193 M30
DDB0232428	.	EST_match	230189	230959	.	-	.	ID=DDB0112632;Target=DDB0112632 1 579;Gap=M545 I193 M32
DDB0232428	.	EST_match	230191	230953	.	-	.	ID=DDB0082802;Target=DDB0082802 1 575;Gap=M543 I189 M30
DDB0232428	.	EST_match	230192	230734	.	-	.	ID=DDB0147125;Target=DDB0147125 1 574;Gap=M542
DDB0232428	.	EST_match	230193	230986	.	-	.	ID=DDB0083061;Target=DDB0083061 1 602;Gap=M541 I193 M59
DDB0232428	.	EST_match	230201	230957	.	-	.	ID=DDB0061205;Target=DDB0061205 1 565;Gap=M533 I193 M30
DDB0232428	.	EST_match	230211	230981	.	-	.	ID=DDB0146462;Target=DDB0146462 1 579;Gap=M523 I193 M54
DDB0232428	.	EST_match	230257	230988	.	-	.	ID=DDB0147745;Target=DDB0147745 1 541;Gap=M477 I193 M61
DDB0232428	.	EST_match	230266	230959	.	-	.	ID=DDB0107966;Target=DDB0107966 1 502;Gap=M468 I193 M32
DDB0232428	.	EST_match	230296	230988	.	-	.	ID=DDB0147322;Target=DDB0147322 1 502;Gap=M438 I193 M61
DDB0232428	.	EST_match	230297	230986	.	-	.	ID=DDB0059184;Target=DDB0059184 1 498;Gap=M437 I193 M59
DDB0232428	.	EST_match	230297	230986	.	-	.	ID=DDB0061298;Target=DDB0061298 1 498;Gap=M437 I193 M59
DDB0232428	.	EST_match	230315	230961	.	-	.	ID=DDB0112461;Target=DDB0112461 1 455;Gap=M419 I193 M34
DDB0232428	.	EST_match	230328	230979	.	-	.	ID=DDB0084394;Target=DDB0084394 1 472;Gap=M406 I189 M56
DDB0232428	.	gene	231092	232145	.	+	.	ID=DDB_G3963462;Name=DDB_G3963462
DDB0232428	Shaulsky group	antisense_RNA	231092	232145	.	+	.	ID=DDB3963464;Parent=DDB_G3963462;Name=DDB3963464;Note=Primary feature
DDB0232428	Shaulsky group	exon	231092	231592	.	+	.	Parent=DDB3963464
DDB0232428	Shaulsky group	exon	231698	232145	.	+	.	Parent=DDB3963464
DDB0232428	.	EST_match	231186	231786	.	-	.	ID=DDB0012587;Target=DDB0012587 1 612;Gap=M600
DDB0232428	.	EST_match	231195	231761	.	-	.	ID=DDB0023817;Target=DDB0023817 1 567;Gap=M566
DDB0232428	.	EST_match	231196	231594	.	-	.	ID=DDB0023138;Target=DDB0023138 1 419;Gap=M398
DDB0232428	.	EST_match	231196	231640	.	-	.	ID=DDB0165011;Target=DDB0165011 1 467;Gap=M444
DDB0232428	.	EST_match	231196	231523	.	-	.	ID=DDB0154172;Target=DDB0154172 1 337;Gap=M327
DDB0232428	.	EST_match	231196	231462	.	-	.	ID=DDB0157790;Target=DDB0157790 1 269;Gap=M266
DDB0232428	.	EST_match	231196	232090	.	-	.	ID=DDB0166971;Target=DDB0166971 1 772;Gap=M650 I126 M118
DDB0232428	.	EST_match	231201	231846	.	-	.	ID=DDB0023512;Target=DDB0023512 1 651;Gap=M645
DDB0232428	.	EST_match	231202	231646	.	-	.	ID=DDB0156207;Target=DDB0156207 1 445;Gap=M444
DDB0232428	.	EST_match	231202	232048	.	-	.	ID=DDB0297958;Target=DDB0297958 1 721;Gap=M644 I126 M76
DDB0232428	.	EST_match	231254	231611	.	-	.	ID=DDB0157882;Target=DDB0157882 1 359;Gap=M357
DDB0232428	.	EST_match	231255	231768	.	-	.	ID=DDB0164830;Target=DDB0164830 1 513;Gap=M513
DDB0232428	.	EST_match	231291	232098	.	-	.	ID=DDB0303490;Target=DDB0303490 1 686;Gap=M555 I126 M126
DDB0232428	.	EST_match	231304	232098	.	-	.	ID=DDB0303704;Target=DDB0303704 1 669;Gap=M542 I126 M126
DDB0232428	.	EST_match	231332	232103	.	-	.	ID=DDB0303488;Target=DDB0303488 1 646;Gap=M514 I126 M131
DDB0232428	.	EST_match	231334	232046	.	-	.	ID=DDB0161716;Target=DDB0161716 1 587;Gap=M512 I126 M74
DDB0232428	.	EST_match	231334	232046	.	-	.	ID=DDB0161722;Target=DDB0161722 1 587;Gap=M512 I126 M74
DDB0232428	.	EST_match	231334	232048	.	-	.	ID=DDB0165514;Target=DDB0165514 1 589;Gap=M512 I126 M76
DDB0232428	.	EST_match	231414	232090	.	-	.	ID=DDB0016294;Target=DDB0016294 1 553;Gap=M432 I126 M118
DDB0232428	.	EST_match	231617	232099	.	-	.	ID=DDB0304045;Target=DDB0304045 1 357;Gap=M229 I126 M127
DDB0232428	.	EST_match	231683	232048	.	-	.	ID=DDB0151683;Target=DDB0151683 1 240;Gap=M163 I126 M76
DDB0232428	.	EST_match	231733	232098	.	-	.	ID=DDB0149900;Target=DDB0149900 1 240;Gap=M113 I126 M126
DDB0232428	.	EST_match	231733	232098	.	-	.	ID=DDB0151128;Target=DDB0151128 1 240;Gap=M113 I126 M126
DDB0232428	.	EST_match	231734	232099	.	-	.	ID=DDB0148530;Target=DDB0148530 1 240;Gap=M112 I126 M127
DDB0232428	.	EST_match	231738	232103	.	-	.	ID=DDB0151131;Target=DDB0151131 1 240;Gap=M108 I126 M131
DDB0232428	.	EST_match	231762	232098	.	-	.	ID=DDB0153504;Target=DDB0153504 1 211;Gap=M84 I126 M126
DDB0232428	.	EST_match	231972	232127	.	-	.	ID=DDB0012989;Target=DDB0012989 1 167;Gap=M155
DDB0232428	.	gene	231364	232044	.	-	.	ID=DDB_G0268264;Name=DDB_G0268264;description=similar to Entamoeba histolytica 20 kDa antigen
DDB0232428	Sequencing Center	mRNA	231364	232044	.	-	.	ID=DDB0202067;Parent=DDB_G0268264;Name=DDB0202067;description=JC1V2_0_00117: Obtained from the Dictyostelium Genome Consortium at The Wellcome Trust Sanger Institute;translation_start=1;Dbxref=Genome V. 2.0 ID:JC1V2_0_00117,Genome V. 1.0 ID:JC1V1_0C0002_03544
DDB0232428	Sequencing Center	exon	231973	232044	.	-	.	Parent=DDB0202067
DDB0232428	Sequencing Center	CDS	231973	232044	.	-	.	Parent=DDB0202067
DDB0232428	Sequencing Center	exon	231364	231846	.	-	.	Parent=DDB0202067
DDB0232428	Sequencing Center	CDS	231364	231846	.	-	.	Parent=DDB0202067
DDB0232428	dictyBase Curator	mRNA	231364	232044	.	-	.	ID=DDB0232075;Parent=DDB_G0268264;Name=DDB0232075;description=dictyBase Generated Feature;translation_start=1;Note=Primary feature;Dbxref=Protein Accession Version:EAL73585.1,Inparanoid V. 5.1:DDB0232075,Protein Accession Number:EAL73585.1,Protein GI Number:60475650,UniProt:Q55GV2
DDB0232428	dictyBase Curator	exon	231973	232044	.	-	.	Parent=DDB0232075
DDB0232428	dictyBase Curator	CDS	231973	232044	.	-	.	Parent=DDB0232075
DDB0232428	dictyBase Curator	exon	231364	231846	.	-	.	Parent=DDB0232075
DDB0232428	dictyBase Curator	CDS	231364	231846	.	-	.	Parent=DDB0232075
DDB0232428	.	EST_match	231186	231786	.	-	.	ID=DDB0012587;Target=DDB0012587 1 612;Gap=M600
DDB0232428	.	EST_match	231195	231761	.	-	.	ID=DDB0023817;Target=DDB0023817 1 567;Gap=M566
DDB0232428	.	EST_match	231196	231594	.	-	.	ID=DDB0023138;Target=DDB0023138 1 419;Gap=M398
DDB0232428	.	EST_match	231196	231640	.	-	.	ID=DDB0165011;Target=DDB0165011 1 467;Gap=M444
DDB0232428	.	EST_match	231196	231523	.	-	.	ID=DDB0154172;Target=DDB0154172 1 337;Gap=M327
DDB0232428	.	EST_match	231196	231462	.	-	.	ID=DDB0157790;Target=DDB0157790 1 269;Gap=M266
DDB0232428	.	EST_match	231196	232090	.	-	.	ID=DDB0166971;Target=DDB0166971 1 772;Gap=M650 I126 M118
DDB0232428	.	EST_match	231201	231846	.	-	.	ID=DDB0023512;Target=DDB0023512 1 651;Gap=M645
DDB0232428	.	EST_match	231202	231646	.	-	.	ID=DDB0156207;Target=DDB0156207 1 445;Gap=M444
DDB0232428	.	EST_match	231202	232048	.	-	.	ID=DDB0297958;Target=DDB0297958 1 721;Gap=M644 I126 M76
DDB0232428	.	EST_match	231254	231611	.	-	.	ID=DDB0157882;Target=DDB0157882 1 359;Gap=M357
DDB0232428	.	EST_match	231255	231768	.	-	.	ID=DDB0164830;Target=DDB0164830 1 513;Gap=M513
DDB0232428	.	EST_match	231291	232098	.	-	.	ID=DDB0303490;Target=DDB0303490 1 686;Gap=M555 I126 M126
DDB0232428	.	EST_match	231304	232098	.	-	.	ID=DDB0303704;Target=DDB0303704 1 669;Gap=M542 I126 M126
DDB0232428	.	EST_match	231332	232103	.	-	.	ID=DDB0303488;Target=DDB0303488 1 646;Gap=M514 I126 M131
DDB0232428	.	EST_match	231334	232046	.	-	.	ID=DDB0161716;Target=DDB0161716 1 587;Gap=M512 I126 M74
DDB0232428	.	EST_match	231334	232046	.	-	.	ID=DDB0161722;Target=DDB0161722 1 587;Gap=M512 I126 M74
DDB0232428	.	EST_match	231334	232048	.	-	.	ID=DDB0165514;Target=DDB0165514 1 589;Gap=M512 I126 M76
DDB0232428	.	EST_match	231414	232090	.	-	.	ID=DDB0016294;Target=DDB0016294 1 553;Gap=M432 I126 M118
DDB0232428	.	EST_match	231617	232099	.	-	.	ID=DDB0304045;Target=DDB0304045 1 357;Gap=M229 I126 M127
DDB0232428	.	EST_match	231683	232048	.	-	.	ID=DDB0151683;Target=DDB0151683 1 240;Gap=M163 I126 M76
DDB0232428	.	EST_match	231733	232098	.	-	.	ID=DDB0149900;Target=DDB0149900 1 240;Gap=M113 I126 M126
DDB0232428	.	EST_match	231733	232098	.	-	.	ID=DDB0151128;Target=DDB0151128 1 240;Gap=M113 I126 M126
DDB0232428	.	EST_match	231734	232099	.	-	.	ID=DDB0148530;Target=DDB0148530 1 240;Gap=M112 I126 M127
DDB0232428	.	EST_match	231738	232103	.	-	.	ID=DDB0151131;Target=DDB0151131 1 240;Gap=M108 I126 M131
DDB0232428	.	EST_match	231762	232098	.	-	.	ID=DDB0153504;Target=DDB0153504 1 211;Gap=M84 I126 M126
DDB0232428	.	EST_match	231972	232127	.	-	.	ID=DDB0012989;Target=DDB0012989 1 167;Gap=M155
DDB0232428	.	gene	232473	233083	.	+	.	ID=DDB_G3953076;Name=DDB_G3953076
DDB0232428	Shaulsky group	ncRNA	232473	233083	.	+	.	ID=DDB3953078;Parent=DDB_G3953076;Name=DDB3953078;Note=Primary feature
DDB0232428	Shaulsky group	exon	232473	233083	.	+	.	Parent=DDB3953078
DDB0232428	.	gene	233460	233898	.	-	.	ID=DDB_G3964668;Name=DDB_G3964668
DDB0232428	Shaulsky group	antisense_RNA	233460	233898	.	-	.	ID=DDB3964670;Parent=DDB_G3964668;Name=DDB3964670;Note=Primary feature
DDB0232428	Shaulsky group	exon	233460	233898	.	-	.	Parent=DDB3964670
DDB0232428	.	EST_match	233673	234305	.	+	.	ID=DDB0104605;Target=DDB0104605 1 645;Gap=M632
DDB0232428	.	gene	233800	236723	.	+	.	ID=DDB_G0268266;Name=DDB_G0268266;description=similar to D. purpureum protein
DDB0232428	Sequencing Center	mRNA	233800	236723	.	+	.	ID=DDB0202068;Parent=DDB_G0268266;Name=DDB0202068;description=JC1V2_0_00118: Obtained from the Dictyostelium Genome Consortium at The Wellcome Trust Sanger Institute;translation_start=1;Dbxref=Protein Accession Version:EAL73586.1,Inparanoid V. 5.1:DDB0202068,Protein Accession Number:EAL73586.1,Protein GI Number:60475651,Genome V. 2.0 ID:JC1V2_0_00118,Genome V. 1.0 ID:JC1V1_0C0002_03545
DDB0232428	Sequencing Center	exon	233800	234322	.	+	.	Parent=DDB0202068
DDB0232428	Sequencing Center	CDS	233800	234322	.	+	.	Parent=DDB0202068
DDB0232428	Sequencing Center	exon	234839	235002	.	+	.	Parent=DDB0202068
DDB0232428	Sequencing Center	CDS	234839	235002	.	+	.	Parent=DDB0202068
DDB0232428	Sequencing Center	exon	235122	235348	.	+	.	Parent=DDB0202068
DDB0232428	Sequencing Center	CDS	235122	235348	.	+	.	Parent=DDB0202068
DDB0232428	Sequencing Center	exon	235444	235919	.	+	.	Parent=DDB0202068
DDB0232428	Sequencing Center	CDS	235444	235919	.	+	.	Parent=DDB0202068
DDB0232428	Sequencing Center	exon	236044	236723	.	+	.	Parent=DDB0202068
DDB0232428	Sequencing Center	CDS	236044	236723	.	+	.	Parent=DDB0202068
DDB0232428	dictyBase Curator	mRNA	233800	236723	.	+	.	ID=DDB0306306;Parent=DDB_G0268266;Name=DDB0306306;description=dictyBase Generated Feature;translation_start=1;Note=Primary feature;Dbxref=UniProt:Q55GV1
DDB0232428	dictyBase Curator	exon	233800	234322	.	+	.	Parent=DDB0306306
DDB0232428	dictyBase Curator	CDS	233800	234322	.	+	.	Parent=DDB0306306
DDB0232428	dictyBase Curator	exon	234839	235002	.	+	.	Parent=DDB0306306
DDB0232428	dictyBase Curator	CDS	234839	235002	.	+	.	Parent=DDB0306306
DDB0232428	dictyBase Curator	exon	235122	235348	.	+	.	Parent=DDB0306306
DDB0232428	dictyBase Curator	CDS	235122	235348	.	+	.	Parent=DDB0306306
DDB0232428	dictyBase Curator	exon	235444	235919	.	+	.	Parent=DDB0306306
DDB0232428	dictyBase Curator	CDS	235444	235919	.	+	.	Parent=DDB0306306
DDB0232428	dictyBase Curator	exon	236044	236723	.	+	.	Parent=DDB0306306
DDB0232428	dictyBase Curator	CDS	236044	236723	.	+	.	Parent=DDB0306306
DDB0232428	.	EST_match	233673	234305	.	+	.	ID=DDB0104605;Target=DDB0104605 1 645;Gap=M632
DDB0232428	.	EST_match	234865	235189	.	+	.	ID=DDB0152677;Target=DDB0152677 1 206;Gap=M137 I120 M67
DDB0232428	.	EST_match	235132	235296	.	+	.	ID=DDB0107483;Target=DDB0107483 1 167;Gap=M164
DDB0232428	.	EST_match	235194	235331	.	+	.	ID=DDB0144441;Target=DDB0144441 1 141;Gap=M137
DDB0232428	.	EST_match	236075	236787	.	-	.	ID=DDB0132225;Target=DDB0132225 1 713;Gap=M712
DDB0232428	.	EST_match	236397	236794	.	+	.	ID=DDB0155430;Target=DDB0155430 1 308;Gap=M108 I91 M198
DDB0232428	.	gene	236992	238491	.	-	.	ID=DDB_G0267502;Name=DDB_G0267502
DDB0232428	Sequencing Center	mRNA	236992	238491	.	-	.	ID=DDB0189329;Parent=DDB_G0267502;Name=DDB0189329;description=JC1V2_0_00119: Obtained from the Dictyostelium Genome Consortium at The Wellcome Trust Sanger Institute;translation_start=1;Dbxref=Protein Accession Version:EAL73204.1,Inparanoid V. 5.1:DDB0189329,Protein Accession Number:EAL73204.1,Protein GI Number:60475269,Genome V. 2.0 ID:JC1V2_0_00119,Genome V. 1.0 ID:JC1V1_0C0002_03546
DDB0232428	Sequencing Center	exon	237466	238491	.	-	.	Parent=DDB0189329
DDB0232428	Sequencing Center	CDS	237466	238491	.	-	.	Parent=DDB0189329
DDB0232428	Sequencing Center	exon	236992	237384	.	-	.	Parent=DDB0189329
DDB0232428	Sequencing Center	CDS	236992	237384	.	-	.	Parent=DDB0189329
DDB0232428	dictyBase Curator	mRNA	236992	238491	.	-	.	ID=DDB0306481;Parent=DDB_G0267502;Name=DDB0306481;translation_start=1;Note=Primary feature;Dbxref=UniProt:Q55GV0
DDB0232428	dictyBase Curator	exon	237466	238491	.	-	.	Parent=DDB0306481
DDB0232428	dictyBase Curator	CDS	237466	238491	.	-	.	Parent=DDB0306481
DDB0232428	dictyBase Curator	exon	236992	237384	.	-	.	Parent=DDB0306481
DDB0232428	dictyBase Curator	CDS	236992	237384	.	-	.	Parent=DDB0306481
DDB0232428	.	EST_match	236818	237291	.	-	.	ID=DDB0155237;Target=DDB0155237 1 474;Gap=M473
DDB0232428	.	EST_match	236969	237688	.	+	.	ID=DDB0036556;Target=DDB0036556 1 639;Gap=M415 I81 M223
DDB0232428	.	EST_match	237926	238504	.	-	.	ID=DDB0055702;Target=DDB0055702 1 589;Gap=M578
DDB0232428	.	EST_match	237967	238526	.	-	.	ID=DDB0141519;Target=DDB0141519 1 561;Gap=M559
DDB0232428	.	EST_match	238184	238474	.	-	.	ID=DDB0152392;Target=DDB0152392 1 291;Gap=M290
DDB0232428	.	gene	238722	242663	.	+	.	ID=DDB_G0268614;Name=msh6
DDB0232428	Sequencing Center	mRNA	238722	245068	.	+	.	ID=DDB0202069;Parent=DDB_G0268614;Name=DDB0202069;description=JC1V2_0_00120: Obtained from the Dictyostelium Genome Consortium at The Wellcome Trust Sanger Institute;translation_start=1;Dbxref=Genome V. 2.0 ID:JC1V2_0_00120,Genome V. 1.0 ID:JC1V1_0C0002_03547
DDB0232428	Sequencing Center	exon	238722	238799	.	+	.	Parent=DDB0202069
DDB0232428	Sequencing Center	CDS	238722	238799	.	+	.	Parent=DDB0202069
DDB0232428	Sequencing Center	exon	238890	241895	.	+	.	Parent=DDB0202069
DDB0232428	Sequencing Center	CDS	238890	241895	.	+	.	Parent=DDB0202069
DDB0232428	Sequencing Center	exon	241965	242559	.	+	.	Parent=DDB0202069
DDB0232428	Sequencing Center	CDS	241965	242559	.	+	.	Parent=DDB0202069
DDB0232428	Sequencing Center	exon	242975	243073	.	+	.	Parent=DDB0202069
DDB0232428	Sequencing Center	CDS	242975	243073	.	+	.	Parent=DDB0202069
DDB0232428	Sequencing Center	exon	243180	243580	.	+	.	Parent=DDB0202069
DDB0232428	Sequencing Center	CDS	243180	243580	.	+	.	Parent=DDB0202069
DDB0232428	Sequencing Center	exon	243662	245068	.	+	.	Parent=DDB0202069
DDB0232428	Sequencing Center	CDS	243662	245068	.	+	.	Parent=DDB0202069
DDB0232428	dictyBase Curator	mRNA	238722	242663	.	+	.	ID=DDB0229918;Parent=DDB_G0268614;Name=DDB0229918;description=dictyBase Generated Feature;translation_start=1;Note=Primary feature;Dbxref=Protein Accession Version:EAL73760.1,Inparanoid V. 5.1:DDB0229918,Protein Accession Number:EAL73760.1,Protein GI Number:60475825,UniProt:Q55GU9
DDB0232428	dictyBase Curator	exon	238722	238799	.	+	.	Parent=DDB0229918
DDB0232428	dictyBase Curator	CDS	238722	238799	.	+	.	Parent=DDB0229918
DDB0232428	dictyBase Curator	exon	238890	241895	.	+	.	Parent=DDB0229918
DDB0232428	dictyBase Curator	CDS	238890	241895	.	+	.	Parent=DDB0229918
DDB0232428	dictyBase Curator	exon	241965	242663	.	+	.	Parent=DDB0229918
DDB0232428	dictyBase Curator	CDS	241965	242663	.	+	.	Parent=DDB0229918
DDB0232428	.	EST_match	238686	239384	.	+	.	ID=DDB0134253;Target=DDB0134253 1 627;Gap=M114 I88 M496
DDB0232428	.	EST_match	238698	239383	.	+	.	ID=DDB0133058;Target=DDB0133058 1 596;Gap=M102 I88 M495
DDB0232428	.	EST_match	239209	239573	.	-	.	ID=DDB0114818;Target=DDB0114818 1 419;Gap=M364
DDB0232428	.	EST_match	239758	240348	.	+	.	ID=DDB0139565;Target=DDB0139565 1 591;Gap=M590
DDB0232428	.	gene	243053	245068	.	+	.	ID=DDB_G0267468;Name=adprt4;description=catalyzes ADP-ribosylation%2C a posttranslational protein modification in which the ADP-ribose moiety of NAD is transferred onto specific amino acid side chains of cell surface%2C secreted%2C cytosolic or nuclear proteins
DDB0232428	dictyBase Curator	mRNA	243053	245068	.	+	.	ID=DDB0191197;Parent=DDB_G0267468;Name=DDB0191197;description=dictyBase Generated Feature;translation_start=1;Note=Primary feature;Dbxref=Protein Accession Version:EAL73187.1,Inparanoid V. 5.1:DDB0191197,Protein Accession Number:EAL73187.1,Protein GI Number:60475252,UniProt:Q55GU8,EC Number:2.4.2.30
DDB0232428	dictyBase Curator	exon	243053	243580	.	+	.	Parent=DDB0191197
DDB0232428	dictyBase Curator	CDS	243053	243580	.	+	.	Parent=DDB0191197
DDB0232428	dictyBase Curator	exon	243662	245068	.	+	.	Parent=DDB0191197
DDB0232428	dictyBase Curator	CDS	243662	245068	.	+	.	Parent=DDB0191197
DDB0232428	.	gene	245416	247229	.	-	.	ID=DDB_G0267504;Name=DDB_G0267504
DDB0232428	Sequencing Center	mRNA	245416	247229	.	-	.	ID=DDB0189332;Parent=DDB_G0267504;Name=DDB0189332;description=JC1V2_0_00121: Obtained from the Dictyostelium Genome Consortium at The Wellcome Trust Sanger Institute;translation_start=1;Dbxref=Protein Accession Version:EAL73205.1,Inparanoid V. 5.1:DDB0189332,Protein Accession Number:EAL73205.1,Protein GI Number:60475270,Genome V. 2.0 ID:JC1V2_0_00121,Genome V. 1.0 ID:JC1V1_0C0002_03548
DDB0232428	Sequencing Center	exon	247193	247229	.	-	.	Parent=DDB0189332
DDB0232428	Sequencing Center	CDS	247193	247229	.	-	.	Parent=DDB0189332
DDB0232428	Sequencing Center	exon	246759	247000	.	-	.	Parent=DDB0189332
DDB0232428	Sequencing Center	CDS	246759	247000	.	-	.	Parent=DDB0189332
DDB0232428	Sequencing Center	exon	245416	246603	.	-	.	Parent=DDB0189332
DDB0232428	Sequencing Center	CDS	245416	246603	.	-	.	Parent=DDB0189332
DDB0232428	dictyBase Curator	mRNA	245416	247229	.	-	.	ID=DDB0305241;Parent=DDB_G0267504;Name=DDB0305241;description=dictyBase Generated Feature;translation_start=1;Note=Primary feature;Dbxref=UniProt:Q55GU7
DDB0232428	dictyBase Curator	exon	247193	247229	.	-	.	Parent=DDB0305241
DDB0232428	dictyBase Curator	CDS	247193	247229	.	-	.	Parent=DDB0305241
DDB0232428	dictyBase Curator	exon	246759	247000	.	-	.	Parent=DDB0305241
DDB0232428	dictyBase Curator	CDS	246759	247000	.	-	.	Parent=DDB0305241
DDB0232428	dictyBase Curator	exon	245416	246603	.	-	.	Parent=DDB0305241
DDB0232428	dictyBase Curator	CDS	245416	246603	.	-	.	Parent=DDB0305241
DDB0232428	.	EST_match	245372	245594	.	+	.	ID=DDB0120309;Target=DDB0120309 1 236;Gap=M222
DDB0232428	.	EST_match	245388	246018	.	+	.	ID=DDB0129590;Target=DDB0129590 1 630;Gap=M630
DDB0232428	.	EST_match	246248	246976	.	-	.	ID=DDB0141892;Target=DDB0141892 1 575;Gap=M355 I156 M217
DDB0232428	.	EST_match	246800	247422	.	-	.	ID=DDB0145013;Target=DDB0145013 1 434;Gap=M204 I189 M229
DDB0232428	.	gene	248894	251043	.	+	.	ID=DDB_G0267506;Name=aslH;description=similar to acetyl-CoA synthetase%2C which condenses acetate and CoA to acetyl-coA
DDB0232428	Sequencing Center	mRNA	248894	251043	.	+	.	ID=DDB0189333;Parent=DDB_G0267506;Name=DDB0189333;description=JC1V2_0_00122: Obtained from the Dictyostelium Genome Consortium at The Wellcome Trust Sanger Institute;translation_start=1;Dbxref=Genome V. 2.0 ID:JC1V2_0_00122,Genome V. 1.0 ID:JC1V1_0C0002_03549
DDB0232428	Sequencing Center	exon	248894	248997	.	+	.	Parent=DDB0189333
DDB0232428	Sequencing Center	CDS	248894	248997	.	+	.	Parent=DDB0189333
DDB0232428	Sequencing Center	exon	249093	251043	.	+	.	Parent=DDB0189333
DDB0232428	Sequencing Center	CDS	249093	251043	.	+	.	Parent=DDB0189333
DDB0232428	dictyBase Curator	mRNA	248894	251043	.	+	.	ID=DDB0231697;Parent=DDB_G0267506;Name=DDB0231697;description=dictyBase Generated Feature;translation_start=1;Note=Primary feature;Dbxref=Protein Accession Version:EAL73206.1,Inparanoid V. 5.1:DDB0231697,Protein Accession Number:EAL73206.1,Protein GI Number:60475271,UniProt:Q55GU6;qualifier=Incomplete support
DDB0232428	dictyBase Curator	exon	248894	248997	.	+	.	Parent=DDB0231697
DDB0232428	dictyBase Curator	CDS	248894	248997	.	+	.	Parent=DDB0231697
DDB0232428	dictyBase Curator	exon	249093	251043	.	+	.	Parent=DDB0231697
DDB0232428	dictyBase Curator	CDS	249093	251043	.	+	.	Parent=DDB0231697
DDB0232428	.	EST_match	249669	250233	.	+	.	ID=DDB0083678;Target=DDB0083678 1 565;Gap=M564
DDB0232428	.	EST_match	249669	250343	.	+	.	ID=DDB0296947;Target=DDB0296947 1 675;Gap=M674
DDB0232428	.	gene	251537	252874	.	-	.	ID=DDB_G0268268;Name=DDB_G0268268
DDB0232428	Sequencing Center	mRNA	251537	252874	.	-	.	ID=DDB0202070;Parent=DDB_G0268268;Name=DDB0202070;description=JC1V2_0_00123: Obtained from the Dictyostelium Genome Consortium at The Wellcome Trust Sanger Institute;translation_start=1;Dbxref=Protein Accession Version:EAL73587.1,Inparanoid V. 5.1:DDB0202070,Protein Accession Number:EAL73587.1,Protein GI Number:60475652,Genome V. 2.0 ID:JC1V2_0_00123,Genome V. 1.0 ID:JC1V1_0C0002_03550
DDB0232428	Sequencing Center	exon	251537	252874	.	-	.	Parent=DDB0202070
DDB0232428	Sequencing Center	CDS	251537	252874	.	-	.	Parent=DDB0202070
DDB0232428	dictyBase Curator	mRNA	251537	252874	.	-	.	ID=DDB0347209;Parent=DDB_G0268268;Name=DDB0347209;translation_start=1;Note=Primary feature;Dbxref=UniProt:Q55GU5;qualifier=Incomplete support
DDB0232428	dictyBase Curator	exon	251537	252874	.	-	.	Parent=DDB0347209
DDB0232428	dictyBase Curator	CDS	251537	252874	.	-	.	Parent=DDB0347209
DDB0232428	.	gene	254152	254936	.	+	.	ID=DDB_G3969418;Name=DDB_G3969418
DDB0232428	Shaulsky group	antisense_RNA	254152	254936	.	+	.	ID=DDB3969420;Parent=DDB_G3969418;Name=DDB3969420;Note=Primary feature
DDB0232428	Shaulsky group	exon	254152	254936	.	+	.	Parent=DDB3969420
DDB0232428	.	gene	254497	255225	.	-	.	ID=DDB_G0267508;Name=DDB_G0267508
DDB0232428	Sequencing Center	mRNA	254497	255134	.	-	.	ID=DDB0189335;Parent=DDB_G0267508;Name=DDB0189335;description=JC1V2_0_00124: Obtained from the Dictyostelium Genome Consortium at The Wellcome Trust Sanger Institute;translation_start=1;Dbxref=Protein Accession Version:EAL73207.1,Inparanoid V. 5.1:DDB0189335,Protein Accession Number:EAL73207,Protein GI Number:60475272,Genome V. 2.0 ID:JC1V2_0_00124,Genome V. 1.0 ID:JC1V1_0C0002_03551
DDB0232428	Sequencing Center	exon	255087	255134	.	-	.	Parent=DDB0189335
DDB0232428	Sequencing Center	CDS	255087	255134	.	-	.	Parent=DDB0189335
DDB0232428	Sequencing Center	exon	254911	254965	.	-	.	Parent=DDB0189335
DDB0232428	Sequencing Center	CDS	254911	254965	.	-	.	Parent=DDB0189335
DDB0232428	Sequencing Center	exon	254497	254666	.	-	.	Parent=DDB0189335
DDB0232428	Sequencing Center	CDS	254497	254666	.	-	.	Parent=DDB0189335
DDB0232428	dictyBase Curator	mRNA	254497	255225	.	-	.	ID=DDB0266856;Parent=DDB_G0267508;Name=DDB0266856;description=dictyBase Generated Feature;translation_start=1;Note=Primary feature;Dbxref=Protein GI Number:256013099,Protein Accession Number:EAL73207.2,UniProt:Q55GU4;qualifier=Incomplete support
DDB0232428	dictyBase Curator	exon	255219	255225	.	-	.	Parent=DDB0266856
DDB0232428	dictyBase Curator	CDS	255219	255225	.	-	.	Parent=DDB0266856
DDB0232428	dictyBase Curator	exon	255087	255148	.	-	.	Parent=DDB0266856
DDB0232428	dictyBase Curator	CDS	255087	255148	.	-	.	Parent=DDB0266856
DDB0232428	dictyBase Curator	exon	254911	254965	.	-	.	Parent=DDB0266856
DDB0232428	dictyBase Curator	CDS	254911	254965	.	-	.	Parent=DDB0266856
DDB0232428	dictyBase Curator	exon	254497	254666	.	-	.	Parent=DDB0266856
DDB0232428	dictyBase Curator	CDS	254497	254666	.	-	.	Parent=DDB0266856
DDB0232428	.	gene	255654	256271	.	+	.	ID=DDB_G0268478;Name=DDB_G0268478
DDB0232428	Sequencing Center	mRNA	255654	256271	.	+	.	ID=DDB0216531;Parent=DDB_G0268478;Name=DDB0216531;description=JC1V2_0_00125: Obtained from the Dictyostelium Genome Consortium at The Wellcome Trust Sanger Institute;translation_start=1;Dbxref=Protein Accession Version:EAL73692.1,Inparanoid V. 5.1:DDB0216531,Protein Accession Number:EAL73692,Protein GI Number:60475757,Genome V. 2.0 ID:JC1V2_0_00125
DDB0232428	Sequencing Center	exon	255654	255768	.	+	.	Parent=DDB0216531
DDB0232428	Sequencing Center	CDS	255654	255768	.	+	.	Parent=DDB0216531
DDB0232428	Sequencing Center	exon	255875	255891	.	+	.	Parent=DDB0216531
DDB0232428	Sequencing Center	CDS	255875	255891	.	+	.	Parent=DDB0216531
DDB0232428	Sequencing Center	exon	256002	256271	.	+	.	Parent=DDB0216531
DDB0232428	Sequencing Center	CDS	256002	256271	.	+	.	Parent=DDB0216531
DDB0232428	dictyBase Curator	mRNA	255654	256271	.	+	.	ID=DDB0266858;Parent=DDB_G0268478;Name=DDB0266858;description=dictyBase Generated Feature;translation_start=1;Note=Primary feature;Dbxref=Protein GI Number:60475757,Protein Accession Number:EAL73692.1,UniProt:Q55GU3;qualifier=Incomplete support
DDB0232428	dictyBase Curator	exon	255654	255768	.	+	.	Parent=DDB0266858
DDB0232428	dictyBase Curator	CDS	255654	255768	.	+	.	Parent=DDB0266858
DDB0232428	dictyBase Curator	exon	255875	255891	.	+	.	Parent=DDB0266858
DDB0232428	dictyBase Curator	CDS	255875	255891	.	+	.	Parent=DDB0266858
DDB0232428	dictyBase Curator	exon	256002	256271	.	+	.	Parent=DDB0266858
DDB0232428	dictyBase Curator	CDS	256002	256271	.	+	.	Parent=DDB0266858
DDB0232428	.	EST_match	255678	256306	.	+	.	ID=DDB0166579;Target=DDB0166579 1 416;Gap=M90 I234 M304
DDB0232428	.	EST_match	256158	256394	.	+	.	ID=DDB0014208;Target=DDB0014208 1 237;Gap=M236
DDB0232428	.	gene	255944	256408	.	-	.	ID=DDB_G3962300;Name=DDB_G3962300
DDB0232428	Shaulsky group	antisense_RNA	255944	256408	.	-	.	ID=DDB3962302;Parent=DDB_G3962300;Name=DDB3962302;Note=Primary feature
DDB0232428	Shaulsky group	exon	255944	256408	.	-	.	Parent=DDB3962302
DDB0232428	.	EST_match	255678	256306	.	+	.	ID=DDB0166579;Target=DDB0166579 1 416;Gap=M90 I234 M304
DDB0232428	.	EST_match	256158	256394	.	+	.	ID=DDB0014208;Target=DDB0014208 1 237;Gap=M236
DDB0232428	.	gene	256535	257366	.	-	.	ID=DDB_G0267510;Name=DDB_G0267510;description=similar to coiled-coil domain containing protein 43 (CCDC43)%3B contains two predicted coiled-coil domains
DDB0232428	Sequencing Center	mRNA	256535	257366	.	-	.	ID=DDB0189337;Parent=DDB_G0267510;Name=DDB0189337;description=JC1V2_0_00126: Obtained from the Dictyostelium Genome Consortium at The Wellcome Trust Sanger Institute;translation_start=1;Dbxref=Protein Accession Version:EAL73208.1,Inparanoid V. 5.1:DDB0189337,Protein Accession Number:EAL73208.1,Protein GI Number:60475273,Genome V. 2.0 ID:JC1V2_0_00126,Genome V. 1.0 ID:JC1V1_0C0002_03553
DDB0232428	Sequencing Center	exon	257026	257366	.	-	.	Parent=DDB0189337
DDB0232428	Sequencing Center	CDS	257026	257366	.	-	.	Parent=DDB0189337
DDB0232428	Sequencing Center	exon	256535	256862	.	-	.	Parent=DDB0189337
DDB0232428	Sequencing Center	CDS	256535	256862	.	-	.	Parent=DDB0189337
DDB0232428	dictyBase Curator	mRNA	256535	257366	.	-	.	ID=DDB0305277;Parent=DDB_G0267510;Name=DDB0305277;description=dictyBase Generated Feature;translation_start=1;Note=Primary feature;Dbxref=UniProt:Q55GU2
DDB0232428	dictyBase Curator	exon	257026	257366	.	-	.	Parent=DDB0305277
DDB0232428	dictyBase Curator	CDS	257026	257366	.	-	.	Parent=DDB0305277
DDB0232428	dictyBase Curator	exon	256535	256862	.	-	.	Parent=DDB0305277
DDB0232428	dictyBase Curator	CDS	256535	256862	.	-	.	Parent=DDB0305277
DDB0232428	.	gene	257711	258721	.	-	.	ID=DDB_G0267512;Name=DDB_G0267512
DDB0232428	Sequencing Center	mRNA	257711	258721	.	-	.	ID=DDB0189338;Parent=DDB_G0267512;Name=DDB0189338;description=JC1V2_0_00127: Obtained from the Dictyostelium Genome Consortium at The Wellcome Trust Sanger Institute;translation_start=1;Dbxref=Protein Accession Version:EAL73209.1,Inparanoid V. 5.1:DDB0189338,Protein Accession Number:EAL73209.1,Protein GI Number:60475274,Genome V. 2.0 ID:JC1V2_0_00127,Genome V. 1.0 ID:JC1V1_0C0002_03554
DDB0232428	Sequencing Center	exon	257711	258721	.	-	.	Parent=DDB0189338
DDB0232428	Sequencing Center	CDS	257711	258721	.	-	.	Parent=DDB0189338
DDB0232428	dictyBase Curator	mRNA	257711	258721	.	-	.	ID=DDB0305242;Parent=DDB_G0267512;Name=DDB0305242;description=dictyBase Generated Feature;translation_start=1;Note=Primary feature;Dbxref=UniProt:Q55GU1,EC Number:2.3.1.234
DDB0232428	dictyBase Curator	exon	257711	258721	.	-	.	Parent=DDB0305242
DDB0232428	dictyBase Curator	CDS	257711	258721	.	-	.	Parent=DDB0305242
DDB0232428	.	EST_match	258267	258734	.	-	.	ID=DDB0019663;Target=DDB0019663 1 468;Gap=M467
DDB0232428	.	gene	259066	261816	.	-	.	ID=DDB_G0267514;Name=DDB_G0267514;description=member of the TKL (tyrosine kinase-like) group of protein kinases
DDB0232428	Sequencing Center	mRNA	259066	261816	.	-	.	ID=DDB0189339;Parent=DDB_G0267514;Name=DDB0189339;description=JC1V2_0_00128: Obtained from the Dictyostelium Genome Consortium at The Wellcome Trust Sanger Institute;translation_start=1;Dbxref=Genome V. 2.0 ID:JC1V2_0_00128,Genome V. 1.0 ID:JC1V1_0C0002_03555
DDB0232428	Sequencing Center	exon	259066	261816	.	-	.	Parent=DDB0189339
DDB0232428	Sequencing Center	CDS	259066	261816	.	-	.	Parent=DDB0189339
DDB0232428	dictyBase Curator	mRNA	259066	261816	.	-	.	ID=DDB0229955;Parent=DDB_G0267514;Name=DDB0229955;description=dictyBase Generated Feature;translation_start=1;Note=Primary feature;Dbxref=Protein Accession Version:EAL73210.1,Inparanoid V. 5.1:DDB0229955,Kinase.com Gene ID:6291,Protein Accession Number:EAL73210.1,Protein GI Number:60475275,UniProt:Q55GU0,EC Number:2.7.11.1;qualifier=Incomplete support
DDB0232428	dictyBase Curator	exon	259066	261816	.	-	.	Parent=DDB0229955
DDB0232428	dictyBase Curator	CDS	259066	261816	.	-	.	Parent=DDB0229955
DDB0232428	.	EST_match	259028	259264	.	-	.	ID=DDB0018281;Target=DDB0018281 1 237;Gap=M236
DDB0232428	.	EST_match	259042	259485	.	-	.	ID=DDB0147894;Target=DDB0147894 1 451;Gap=M443
DDB0232428	.	EST_match	259045	259608	.	-	.	ID=DDB0105685;Target=DDB0105685 1 581;Gap=M563
DDB0232428	.	EST_match	259058	259612	.	-	.	ID=DDB0155314;Target=DDB0155314 1 557;Gap=M554
DDB0232428	.	EST_match	259058	259820	.	-	.	ID=DDB0297601;Target=DDB0297601 1 765;Gap=M762
DDB0232428	.	EST_match	259219	259259	.	-	.	ID=DDB0018280;Target=DDB0018280 1 46;Gap=M40
DDB0232428	.	EST_match	259543	259820	.	-	.	ID=DDB0152416;Target=DDB0152416 1 278;Gap=M277
DDB0232428	.	gene	263217	267660	.	-	.	ID=DDB_G0267516;Name=dhx57;description=putative RNA helicase%3B contains an RWD domain (RING finger and WD repeat)
DDB0232428	Sequencing Center	mRNA	263217	267660	.	-	.	ID=DDB0189340;Parent=DDB_G0267516;Name=DDB0189340;description=JC1V2_0_00129: Obtained from the Dictyostelium Genome Consortium at The Wellcome Trust Sanger Institute;translation_start=1;Dbxref=Protein Accession Version:EAL73211.1,Inparanoid V. 5.1:DDB0189340,Protein Accession Number:EAL73211,Protein GI Number:60475276,Genome V. 2.0 ID:JC1V2_0_00129,Genome V. 1.0 ID:JC1V1_0C0002_03556
DDB0232428	Sequencing Center	exon	267412	267660	.	-	.	Parent=DDB0189340
DDB0232428	Sequencing Center	CDS	267412	267660	.	-	.	Parent=DDB0189340
DDB0232428	Sequencing Center	exon	263217	267323	.	-	.	Parent=DDB0189340
DDB0232428	Sequencing Center	CDS	263217	267323	.	-	.	Parent=DDB0189340
DDB0232428	dictyBase Curator	mRNA	263217	267660	.	-	.	ID=DDB0235268;Parent=DDB_G0267516;Name=DDB0235268;description=dictyBase Generated Feature;translation_start=1;Note=Primary feature;Dbxref=Protein Accession Version:EAL73211.1,Protein Accession Number:EAL73211.1,Protein GI Number:60475276,UniProt:Q55GT9;qualifier=Incomplete support
DDB0232428	dictyBase Curator	exon	267412	267660	.	-	.	Parent=DDB0235268
DDB0232428	dictyBase Curator	CDS	267412	267660	.	-	.	Parent=DDB0235268
DDB0232428	dictyBase Curator	exon	263217	267323	.	-	.	Parent=DDB0235268
DDB0232428	dictyBase Curator	CDS	263217	267323	.	-	.	Parent=DDB0235268
DDB0232428	.	EST_match	263209	263971	.	+	.	ID=DDB0033950;Target=DDB0033950 1 764;Gap=M762
DDB0232428	.	EST_match	264910	265487	.	-	.	ID=DDB0053179;Target=DDB0053179 1 595;Gap=M577
DDB0232428	.	gene	269690	270976	.	-	.	ID=DDB_G0267522;Name=DDB_G0267522
DDB0232428	Sequencing Center	mRNA	269690	270976	.	-	.	ID=DDB0189343;Parent=DDB_G0267522;Name=DDB0189343;description=JC1V2_0_00132: Obtained from the Dictyostelium Genome Consortium at The Wellcome Trust Sanger Institute;translation_start=1;Dbxref=Protein Accession Version:EAL73214.1,Inparanoid V. 5.1:DDB0189343,Protein Accession Number:EAL73214.1,Protein GI Number:60475279,Genome V. 2.0 ID:JC1V2_0_00132,Genome V. 1.0 ID:JC1V1_0C0002_03559
DDB0232428	Sequencing Center	exon	270890	270976	.	-	.	Parent=DDB0189343
DDB0232428	Sequencing Center	CDS	270890	270976	.	-	.	Parent=DDB0189343
DDB0232428	Sequencing Center	exon	269690	270730	.	-	.	Parent=DDB0189343
DDB0232428	Sequencing Center	CDS	269690	270730	.	-	.	Parent=DDB0189343
DDB0232428	dictyBase Curator	mRNA	269690	270976	.	-	.	ID=DDB0346687;Parent=DDB_G0267522;Name=DDB0346687;translation_start=1;Note=Primary feature;Dbxref=UniProt:Q55GT6;qualifier=Incomplete support
DDB0232428	dictyBase Curator	exon	270818	270976	.	-	.	Parent=DDB0346687
DDB0232428	dictyBase Curator	CDS	270818	270976	.	-	.	Parent=DDB0346687
DDB0232428	dictyBase Curator	exon	269690	270730	.	-	.	Parent=DDB0346687
DDB0232428	dictyBase Curator	CDS	269690	270730	.	-	.	Parent=DDB0346687
DDB0232428	dictyBase Curator	mRNA	269690	270571	.	-	.	ID=DDB0346688;Parent=DDB_G0267522;Name=DDB0346688;description=dictyBase Generated Feature;translation_start=1;Note=Primary feature;Dbxref=UniProt:Q55GT6;qualifier=Incomplete support
DDB0232428	dictyBase Curator	exon	269690	270571	.	-	.	Parent=DDB0346688
DDB0232428	dictyBase Curator	CDS	269690	270571	.	-	.	Parent=DDB0346688
DDB0232428	.	EST_match	270284	270847	.	-	.	ID=DDB0024115;Target=DDB0024115 1 477;Gap=M446 I81 M36
DDB0232428	.	EST_match	270318	270966	.	-	.	ID=DDB0016567;Target=DDB0016567 1 679;Gap=M648
DDB0232428	.	EST_match	270412	270966	.	-	.	ID=DDB0016568;Target=DDB0016568 1 557;Gap=M554
DDB0232428	.	gene	270536	271922	.	+	.	ID=DDB_G3952232;Name=DDB_G3952232
DDB0232428	Shaulsky group	antisense_RNA	270536	271922	.	+	.	ID=DDB3952234;Parent=DDB_G3952232;Name=DDB3952234;Note=Primary feature
DDB0232428	Shaulsky group	exon	270536	271467	.	+	.	Parent=DDB3952234
DDB0232428	Shaulsky group	exon	271566	271922	.	+	.	Parent=DDB3952234
DDB0232428	.	EST_match	270284	270847	.	-	.	ID=DDB0024115;Target=DDB0024115 1 477;Gap=M446 I81 M36
DDB0232428	.	EST_match	270318	270966	.	-	.	ID=DDB0016567;Target=DDB0016567 1 679;Gap=M648
DDB0232428	.	EST_match	270412	270966	.	-	.	ID=DDB0016568;Target=DDB0016568 1 557;Gap=M554
DDB0232428	.	EST_match	271266	272160	.	-	.	ID=DDB0161383;Target=DDB0161383 1 583;Gap=M384 I115 M126 I198 M71
DDB0232428	.	EST_match	271281	272210	.	-	.	ID=DDB0299605;Target=DDB0299605 1 631;Gap=M369 I115 M126 I198 M121
DDB0232428	.	EST_match	271417	272213	.	-	.	ID=DDB0014320;Target=DDB0014320 1 486;Gap=M233 I115 M126 I198 M124
DDB0232428	.	EST_match	271444	272213	.	-	.	ID=DDB0014319;Target=DDB0014319 1 460;Gap=M206 I117 M124 I198 M124
DDB0232428	.	EST_match	271774	272210	.	-	.	ID=DDB0148580;Target=DDB0148580 1 240;Gap=M117 I198 M121
DDB0232428	.	gene	271374	272197	.	-	.	ID=DDB_G0267524;Name=ssr3;description=subunit of the TRAP complex aids in the translocation of nascent polypeptides into the lumen of the endoplasmic reticulum
DDB0232428	Sequencing Center	mRNA	271374	272197	.	-	.	ID=DDB0189344;Parent=DDB_G0267524;Name=DDB0189344;description=JC1V2_0_00133: Obtained from the Dictyostelium Genome Consortium at The Wellcome Trust Sanger Institute;translation_start=1;Dbxref=Protein Accession Version:EAL73215.1,Inparanoid V. 5.1:DDB0189344,Protein Accession Number:EAL73215,Protein GI Number:60475280,Genome V. 2.0 ID:JC1V2_0_00133,Genome V. 1.0 ID:JC1V1_0C0002_03560
DDB0232428	Sequencing Center	exon	272089	272197	.	-	.	Parent=DDB0189344
DDB0232428	Sequencing Center	CDS	272089	272197	.	-	.	Parent=DDB0189344
DDB0232428	Sequencing Center	exon	271765	271891	.	-	.	Parent=DDB0189344
DDB0232428	Sequencing Center	CDS	271765	271891	.	-	.	Parent=DDB0189344
DDB0232428	Sequencing Center	exon	271374	271650	.	-	.	Parent=DDB0189344
DDB0232428	Sequencing Center	CDS	271374	271650	.	-	.	Parent=DDB0189344
DDB0232428	dictyBase Curator	mRNA	271374	272197	.	-	.	ID=DDB0266493;Parent=DDB_G0267524;Name=DDB0266493;description=dictyBase Generated Feature;translation_start=1;Note=Primary feature;Dbxref=Protein GI Number:60475280,Protein Accession Number:EAL73215.1,UniProt:Q55GT5
DDB0232428	dictyBase Curator	exon	272089	272197	.	-	.	Parent=DDB0266493
DDB0232428	dictyBase Curator	CDS	272089	272197	.	-	.	Parent=DDB0266493
DDB0232428	dictyBase Curator	exon	271765	271891	.	-	.	Parent=DDB0266493
DDB0232428	dictyBase Curator	CDS	271765	271891	.	-	.	Parent=DDB0266493
DDB0232428	dictyBase Curator	exon	271374	271650	.	-	.	Parent=DDB0266493
DDB0232428	dictyBase Curator	CDS	271374	271650	.	-	.	Parent=DDB0266493
DDB0232428	.	EST_match	271266	272160	.	-	.	ID=DDB0161383;Target=DDB0161383 1 583;Gap=M384 I115 M126 I198 M71
DDB0232428	.	EST_match	271281	272210	.	-	.	ID=DDB0299605;Target=DDB0299605 1 631;Gap=M369 I115 M126 I198 M121
DDB0232428	.	EST_match	271417	272213	.	-	.	ID=DDB0014320;Target=DDB0014320 1 486;Gap=M233 I115 M126 I198 M124
DDB0232428	.	EST_match	271444	272213	.	-	.	ID=DDB0014319;Target=DDB0014319 1 460;Gap=M206 I117 M124 I198 M124
DDB0232428	.	EST_match	271774	272210	.	-	.	ID=DDB0148580;Target=DDB0148580 1 240;Gap=M117 I198 M121
DDB0232428	.	gene	272779	273967	.	+	.	ID=DDB_G0267526;Name=DDB_G0267526
DDB0232428	Sequencing Center	mRNA	272779	273967	.	+	.	ID=DDB0189345;Parent=DDB_G0267526;Name=DDB0189345;description=JC1V2_0_00134: Obtained from the Dictyostelium Genome Consortium at The Wellcome Trust Sanger Institute;translation_start=1;Dbxref=Protein Accession Version:EAL73216.1,Inparanoid V. 5.1:DDB0189345,Protein Accession Number:EAL73216.1,Protein GI Number:60475281,Genome V. 2.0 ID:JC1V2_0_00134,Genome V. 1.0 ID:JC1V1_0C0002_03561
DDB0232428	Sequencing Center	exon	272779	273137	.	+	.	Parent=DDB0189345
DDB0232428	Sequencing Center	CDS	272779	273137	.	+	.	Parent=DDB0189345
DDB0232428	Sequencing Center	exon	273238	273441	.	+	.	Parent=DDB0189345
DDB0232428	Sequencing Center	CDS	273238	273441	.	+	.	Parent=DDB0189345
DDB0232428	Sequencing Center	exon	273550	273967	.	+	.	Parent=DDB0189345
DDB0232428	Sequencing Center	CDS	273550	273967	.	+	.	Parent=DDB0189345
DDB0232428	dictyBase Curator	mRNA	272779	273967	.	+	.	ID=DDB0306482;Parent=DDB_G0267526;Name=DDB0306482;translation_start=1;Note=Primary feature;Dbxref=UniProt:Q55GT4
DDB0232428	dictyBase Curator	exon	272779	273137	.	+	.	Parent=DDB0306482
DDB0232428	dictyBase Curator	CDS	272779	273137	.	+	.	Parent=DDB0306482
DDB0232428	dictyBase Curator	exon	273238	273441	.	+	.	Parent=DDB0306482
DDB0232428	dictyBase Curator	CDS	273238	273441	.	+	.	Parent=DDB0306482
DDB0232428	dictyBase Curator	exon	273550	273967	.	+	.	Parent=DDB0306482
DDB0232428	dictyBase Curator	CDS	273550	273967	.	+	.	Parent=DDB0306482
DDB0232428	.	EST_match	272724	273420	.	+	.	ID=DDB0139792;Target=DDB0139792 1 597;Gap=M413 I101 M182
DDB0232428	.	EST_match	272724	273998	.	+	.	ID=DDB0296283;Target=DDB0296283 1 1066;Gap=M413 I101 M203 I109 M448
DDB0232428	.	EST_match	273036	273998	.	-	.	ID=DDB0127178;Target=DDB0127178 1 754;Gap=M101 I101 M203 I109 M448
DDB0232428	.	gene	274124	275255	.	-	.	ID=DDB_G0267528;Name=DDB_G0267528
DDB0232428	Sequencing Center	mRNA	274124	275255	.	-	.	ID=DDB0189346;Parent=DDB_G0267528;Name=DDB0189346;description=JC1V2_0_00135: Obtained from the Dictyostelium Genome Consortium at The Wellcome Trust Sanger Institute;translation_start=1;Dbxref=Protein Accession Version:EAL73217.1,Inparanoid V. 5.1:DDB0189346,Protein Accession Number:EAL73217.1,Protein GI Number:60475282,Genome V. 2.0 ID:JC1V2_0_00135,Genome V. 1.0 ID:JC1V1_0C0002_03562
DDB0232428	Sequencing Center	exon	275098	275255	.	-	.	Parent=DDB0189346
DDB0232428	Sequencing Center	CDS	275098	275255	.	-	.	Parent=DDB0189346
DDB0232428	Sequencing Center	exon	274124	275003	.	-	.	Parent=DDB0189346
DDB0232428	Sequencing Center	CDS	274124	275003	.	-	.	Parent=DDB0189346
DDB0232428	dictyBase Curator	mRNA	274124	275255	.	-	.	ID=DDB0306483;Parent=DDB_G0267528;Name=DDB0306483;translation_start=1;Note=Primary feature;Dbxref=UniProt:Q55GT3
DDB0232428	dictyBase Curator	exon	275098	275255	.	-	.	Parent=DDB0306483
DDB0232428	dictyBase Curator	CDS	275098	275255	.	-	.	Parent=DDB0306483
DDB0232428	dictyBase Curator	exon	274124	275003	.	-	.	Parent=DDB0306483
DDB0232428	dictyBase Curator	CDS	274124	275003	.	-	.	Parent=DDB0306483
DDB0232428	.	EST_match	273997	274137	.	+	.	ID=DDB0036802;Target=DDB0036802 1 142;Gap=M140
DDB0232428	.	EST_match	274000	274140	.	+	.	ID=DDB0040945;Target=DDB0040945 1 146;Gap=M140
DDB0232428	.	EST_match	274055	274650	.	-	.	ID=DDB0023644;Target=DDB0023644 1 596;Gap=M595
DDB0232428	.	EST_match	274122	274759	.	+	.	ID=DDB0039064;Target=DDB0039064 1 635;Gap=M637
DDB0232428	.	EST_match	274122	275278	.	-	.	ID=DDB0300724;Target=DDB0300724 1 1060;Gap=M883 I93 M180
DDB0232428	.	EST_match	274164	274801	.	+	.	ID=DDB0040343;Target=DDB0040343 1 651;Gap=M637
DDB0232428	.	EST_match	274164	274916	.	+	.	ID=DDB0041466;Target=DDB0041466 1 787;Gap=M752
DDB0232428	.	EST_match	274164	275293	.	-	.	ID=DDB0300347;Target=DDB0300347 1 1049;Gap=M841 I93 M195
DDB0232428	.	EST_match	274164	275310	.	-	.	ID=DDB0300147;Target=DDB0300147 1 1102;Gap=M841 I93 M212
DDB0232428	.	EST_match	274180	274655	.	-	.	ID=DDB0017679;Target=DDB0017679 1 489;Gap=M475
DDB0232428	.	EST_match	274508	275293	.	-	.	ID=DDB0110303;Target=DDB0110303 1 692;Gap=M497 I93 M195
DDB0232428	.	EST_match	274564	275310	.	-	.	ID=DDB0080866;Target=DDB0080866 1 653;Gap=M441 I93 M212
DDB0232428	.	EST_match	274582	275293	.	-	.	ID=DDB0055665;Target=DDB0055665 1 618;Gap=M423 I93 M195
DDB0232428	.	EST_match	274599	275293	.	-	.	ID=DDB0059439;Target=DDB0059439 1 601;Gap=M406 I93 M195
DDB0232428	.	EST_match	274600	275293	.	-	.	ID=DDB0059999;Target=DDB0059999 1 600;Gap=M405 I93 M195
DDB0232428	.	EST_match	274644	275293	.	-	.	ID=DDB0054252;Target=DDB0054252 1 556;Gap=M361 I93 M195
DDB0232428	.	EST_match	274649	275293	.	-	.	ID=DDB0058875;Target=DDB0058875 1 551;Gap=M356 I93 M195
DDB0232428	.	EST_match	274650	275278	.	-	.	ID=DDB0048085;Target=DDB0048085 1 535;Gap=M355 I93 M180
DDB0232428	.	EST_match	274668	275293	.	-	.	ID=DDB0059122;Target=DDB0059122 1 532;Gap=M337 I93 M195
DDB0232428	.	EST_match	274700	275281	.	-	.	ID=DDB0017680;Target=DDB0017680 1 488;Gap=M305 I93 M183
DDB0232428	.	EST_match	274747	275271	.	-	.	ID=DDB0057815;Target=DDB0057815 1 433;Gap=M258 I93 M173
DDB0232428	.	EST_match	274754	275310	.	-	.	ID=DDB0059916;Target=DDB0059916 1 483;Gap=M251 I93 M212
DDB0232428	.	EST_match	274769	275301	.	-	.	ID=DDB0061164;Target=DDB0061164 1 439;Gap=M236 I93 M203
DDB0232428	.	gene	276610	276793	.	-	.	ID=DDB_G3965404;Name=DDB_G3965404
DDB0232428	Shaulsky group	antisense_RNA	276610	276793	.	-	.	ID=DDB3965406;Parent=DDB_G3965404;Name=DDB3965406;Note=Primary feature
DDB0232428	Shaulsky group	exon	276610	276793	.	-	.	Parent=DDB3965406
DDB0232428	.	gene	276695	277327	.	+	.	ID=DDB_G0267530;Name=DDB_G0267530
DDB0232428	Sequencing Center	mRNA	276695	277327	.	+	.	ID=DDB0189347;Parent=DDB_G0267530;Name=DDB0189347;description=JC1V2_0_00136: Obtained from the Dictyostelium Genome Consortium at The Wellcome Trust Sanger Institute;translation_start=1;Dbxref=Protein Accession Version:EAL73218.1,Inparanoid V. 5.1:DDB0189347,Protein Accession Number:EAL73218.1,Protein GI Number:60475283,Genome V. 2.0 ID:JC1V2_0_00136,Genome V. 1.0 ID:JC1V1_0C0002_03563
DDB0232428	Sequencing Center	exon	276695	277327	.	+	.	Parent=DDB0189347
DDB0232428	Sequencing Center	CDS	276695	277327	.	+	.	Parent=DDB0189347
DDB0232428	dictyBase Curator	mRNA	276695	277327	.	+	.	ID=DDB0347866;Parent=DDB_G0267530;Name=DDB0347866;translation_start=1;Note=Primary feature;Dbxref=UniProt:Q55GT2;qualifier=Incomplete support
DDB0232428	dictyBase Curator	exon	276695	277327	.	+	.	Parent=DDB0347866
DDB0232428	dictyBase Curator	CDS	276695	277327	.	+	.	Parent=DDB0347866
DDB0232428	.	gene	277229	277459	.	-	.	ID=DDB_G3957724;Name=DDB_G3957724
DDB0232428	Shaulsky group	antisense_RNA	277229	277459	.	-	.	ID=DDB3957726;Parent=DDB_G3957724;Name=DDB3957726;Note=Primary feature
DDB0232428	Shaulsky group	exon	277229	277459	.	-	.	Parent=DDB3957726
DDB0232428	.	gene	277655	278789	.	-	.	ID=DDB_G0267408;Name=psmA3;description=subunit of the 20S proteasome (macropain)%2C the endopeptidase complex involved in an ATP%2Fubiquitin-dependent nonlysosomal proteolytic pathway%3B in eukaryotes composed of up to 28 subunits%2C which form a highly ordered ring-shaped structure (20S ring)
DDB0232428	Sequencing Center	mRNA	277655	278789	.	-	.	ID=DDB0189348;Parent=DDB_G0267408;Name=DDB0189348;description=JC1V2_0_00137: Obtained from the Dictyostelium Genome Consortium at The Wellcome Trust Sanger Institute;translation_start=1;Dbxref=Genome V. 2.0 ID:JC1V2_0_00137,Genome V. 1.0 ID:JC1V1_0C0002_03564
DDB0232428	Sequencing Center	exon	278769	278789	.	-	.	Parent=DDB0189348
DDB0232428	Sequencing Center	CDS	278769	278789	.	-	.	Parent=DDB0189348
DDB0232428	Sequencing Center	exon	278463	278669	.	-	.	Parent=DDB0189348
DDB0232428	Sequencing Center	CDS	278463	278669	.	-	.	Parent=DDB0189348
DDB0232428	Sequencing Center	exon	277951	278309	.	-	.	Parent=DDB0189348
DDB0232428	Sequencing Center	CDS	277951	278309	.	-	.	Parent=DDB0189348
DDB0232428	Sequencing Center	exon	277655	277814	.	-	.	Parent=DDB0189348
DDB0232428	Sequencing Center	CDS	277655	277814	.	-	.	Parent=DDB0189348
DDB0232428	dictyBase Curator	mRNA	277655	278789	.	-	.	ID=DDB0191264;Parent=DDB_G0267408;Name=DDB0191264;translation_start=1;Note=Primary feature;Dbxref=Protein Accession Version:EAL73156.1,Inparanoid V. 5.1:DDB0191264,Protein Accession Number:EAL73156.1,Protein GI Number:60475221,UniProt:Q27563,EC Number:3.4.25.1
DDB0232428	dictyBase Curator	exon	278769	278789	.	-	.	Parent=DDB0191264
DDB0232428	dictyBase Curator	CDS	278769	278789	.	-	.	Parent=DDB0191264
DDB0232428	dictyBase Curator	exon	278463	278669	.	-	.	Parent=DDB0191264
DDB0232428	dictyBase Curator	CDS	278463	278669	.	-	.	Parent=DDB0191264
DDB0232428	dictyBase Curator	exon	277951	278309	.	-	.	Parent=DDB0191264
DDB0232428	dictyBase Curator	CDS	277951	278309	.	-	.	Parent=DDB0191264
DDB0232428	dictyBase Curator	exon	277655	277814	.	-	.	Parent=DDB0191264
DDB0232428	dictyBase Curator	CDS	277655	277814	.	-	.	Parent=DDB0191264
DDB0232428	.	EST_match	277660	278559	.	-	.	ID=DDB0017166;Target=DDB0017166 1 609;Gap=M154 I137 M358 I153 M97
DDB0232428	.	EST_match	277660	278814	.	-	.	ID=DDB0302087;Target=DDB0302087 1 766;Gap=M154 I137 M358 I153 M207 I100 M45
DDB0232428	.	EST_match	277968	278814	.	-	.	ID=DDB0017167;Target=DDB0017167 1 596;Gap=M341 I153 M207 I100 M45
DDB0232428	.	EST_match	278067	278814	.	-	.	ID=DDB0021990;Target=DDB0021990 1 496;Gap=M242 I153 M207 I100 M45
DDB0232428	.	EST_match	278462	278814	.	-	.	ID=DDB0021320;Target=DDB0021320 1 273;Gap=M207 I100 M45
DDB0232428	.	gene	279600	281837	.	-	.	ID=DDB_G0268270;Name=DDB_G0268270;description=contains a predicted signal peptide and a putative C-terminal transmembrane domain
DDB0232428	Sequencing Center	mRNA	279600	281837	.	-	.	ID=DDB0202072;Parent=DDB_G0268270;Name=DDB0202072;description=JC1V2_0_00138: Obtained from the Dictyostelium Genome Consortium at The Wellcome Trust Sanger Institute;translation_start=1;Dbxref=Protein Accession Version:EAL73588.1,Inparanoid V. 5.1:DDB0202072,Protein Accession Number:EAL73588.1,Protein GI Number:60475653,Genome V. 2.0 ID:JC1V2_0_00138,Genome V. 1.0 ID:JC1V1_0C0002_03565
DDB0232428	Sequencing Center	exon	281024	281837	.	-	.	Parent=DDB0202072
DDB0232428	Sequencing Center	CDS	281024	281837	.	-	.	Parent=DDB0202072
DDB0232428	Sequencing Center	exon	280664	280906	.	-	.	Parent=DDB0202072
DDB0232428	Sequencing Center	CDS	280664	280906	.	-	.	Parent=DDB0202072
DDB0232428	Sequencing Center	exon	279600	280567	.	-	.	Parent=DDB0202072
DDB0232428	Sequencing Center	CDS	279600	280567	.	-	.	Parent=DDB0202072
DDB0232428	dictyBase Curator	mRNA	279600	281837	.	-	.	ID=DDB0306308;Parent=DDB_G0268270;Name=DDB0306308;description=dictyBase Generated Feature;translation_start=1;Note=Primary feature;Dbxref=UniProt:Q55GT0
DDB0232428	dictyBase Curator	exon	281024	281837	.	-	.	Parent=DDB0306308
DDB0232428	dictyBase Curator	CDS	281024	281837	.	-	.	Parent=DDB0306308
DDB0232428	dictyBase Curator	exon	280664	280906	.	-	.	Parent=DDB0306308
DDB0232428	dictyBase Curator	CDS	280664	280906	.	-	.	Parent=DDB0306308
DDB0232428	dictyBase Curator	exon	279600	280567	.	-	.	Parent=DDB0306308
DDB0232428	dictyBase Curator	CDS	279600	280567	.	-	.	Parent=DDB0306308
DDB0232428	.	EST_match	279592	280114	.	-	.	ID=DDB0021197;Target=DDB0021197 1 523;Gap=M522
DDB0232428	.	EST_match	279612	280359	.	+	.	ID=DDB0032789;Target=DDB0032789 1 747;Gap=M747
DDB0232428	.	EST_match	279692	280114	.	-	.	ID=DDB0021196;Target=DDB0021196 1 423;Gap=M422
DDB0232428	.	EST_match	281275	281858	.	-	.	ID=DDB0051891;Target=DDB0051891 1 584;Gap=M583
DDB0232428	.	gene	283495	286152	.	+	.	ID=DDB_G0267532;Name=DDB_G0267532
DDB0232428	Sequencing Center	mRNA	283495	286152	.	+	.	ID=DDB0189350;Parent=DDB_G0267532;Name=DDB0189350;description=JC1V2_0_00139: Obtained from the Dictyostelium Genome Consortium at The Wellcome Trust Sanger Institute;translation_start=1;Dbxref=Protein Accession Version:EAL73219.1,Inparanoid V. 5.1:DDB0189350,Protein Accession Number:EAL73219.1,Protein GI Number:60475284,Genome V. 2.0 ID:JC1V2_0_00139,Genome V. 1.0 ID:JC1V1_0C0002_03566
DDB0232428	Sequencing Center	exon	283495	286152	.	+	.	Parent=DDB0189350
DDB0232428	Sequencing Center	CDS	283495	286152	.	+	.	Parent=DDB0189350
DDB0232428	dictyBase Curator	mRNA	283495	286152	.	+	.	ID=DDB0306490;Parent=DDB_G0267532;Name=DDB0306490;translation_start=1;Note=Primary feature;Dbxref=UniProt:Q55GS9;qualifier=Incomplete support
DDB0232428	dictyBase Curator	exon	283495	286152	.	+	.	Parent=DDB0306490
DDB0232428	dictyBase Curator	CDS	283495	286152	.	+	.	Parent=DDB0306490
DDB0232428	.	EST_match	285032	285547	.	-	.	ID=DDB0085042;Target=DDB0085042 1 516;Gap=M515
DDB0232428	.	gene	286362	287906	.	-	.	ID=DDB_G0267388;Name=dafE
DDB0232428	Sequencing Center	mRNA	286362	287906	.	-	.	ID=DDB0189351;Parent=DDB_G0267388;Name=DDB0189351;description=JC1V2_0_00140: Obtained from the Dictyostelium Genome Consortium at The Wellcome Trust Sanger Institute;translation_start=1;Dbxref=Genome V. 2.0 ID:JC1V2_0_00140,Genome V. 1.0 ID:JC1V1_0C0002_03567
DDB0232428	Sequencing Center	exon	286362	287906	.	-	.	Parent=DDB0189351
DDB0232428	Sequencing Center	CDS	286362	287906	.	-	.	Parent=DDB0189351
DDB0232428	dictyBase Curator	mRNA	286362	287906	.	-	.	ID=DDB0220128;Parent=DDB_G0267388;Name=DDB0220128;description=dictyBase Generated Feature;translation_start=1;Note=Primary feature;Dbxref=Protein Accession Version:EAL73146.1,Inparanoid V. 5.1:DDB0220128,Protein Accession Number:EAL73146.1,Protein GI Number:60475211,UniProt:Q55GS8;qualifier=Incomplete support
DDB0232428	dictyBase Curator	exon	286362	287906	.	-	.	Parent=DDB0220128
DDB0232428	dictyBase Curator	CDS	286362	287906	.	-	.	Parent=DDB0220128
DDB0232428	.	EST_match	287551	288089	.	-	.	ID=DDB0142787;Target=DDB0142787 1 543;Gap=M538
DDB0232428	.	gene	288484	289302	.	-	.	ID=DDB_G0267534;Name=DDB_G0267534
DDB0232428	Sequencing Center	mRNA	288484	289302	.	-	.	ID=DDB0189352;Parent=DDB_G0267534;Name=DDB0189352;description=JC1V2_0_00141: Obtained from the Dictyostelium Genome Consortium at The Wellcome Trust Sanger Institute;translation_start=1;Dbxref=Protein Accession Version:EAL73220.1,Inparanoid V. 5.1:DDB0189352,Protein Accession Number:EAL73220.1,Protein GI Number:60475285,Genome V. 2.0 ID:JC1V2_0_00141,Genome V. 1.0 ID:JC1V1_0C0002_03568
DDB0232428	Sequencing Center	exon	288484	289302	.	-	.	Parent=DDB0189352
DDB0232428	Sequencing Center	CDS	288484	289302	.	-	.	Parent=DDB0189352
DDB0232428	dictyBase Curator	mRNA	288484	289302	.	-	.	ID=DDB0307341;Parent=DDB_G0267534;Name=DDB0307341;translation_start=1;Note=Primary feature;Dbxref=UniProt:Q55GS7
DDB0232428	dictyBase Curator	exon	288484	289302	.	-	.	Parent=DDB0307341
DDB0232428	dictyBase Curator	CDS	288484	289302	.	-	.	Parent=DDB0307341
DDB0232428	.	EST_match	288423	288636	.	+	.	ID=DDB0149934;Target=DDB0149934 1 240;Gap=M213
DDB0232428	.	EST_match	288423	288988	.	+	.	ID=DDB0303697;Target=DDB0303697 1 592;Gap=M565
DDB0232428	.	EST_match	288435	289106	.	-	.	ID=DDB0015916;Target=DDB0015916 1 672;Gap=M671
DDB0232428	.	EST_match	288455	288642	.	-	.	ID=DDB0015915;Target=DDB0015915 1 206;Gap=M187
DDB0232428	.	EST_match	289103	289325	.	+	.	ID=DDB0165316;Target=DDB0165316 1 223;Gap=M222
DDB0232428	.	gene	289882	291134	.	+	.	ID=DDB_G0267536;Name=hibch;description=catalyzes the reaction: 3-hydroxy-2-methylpropanoyl-CoA %2B H2O %3D CoA %2B 3-hydroxy-2-methylpropanoate%3B ortholog of the mammalian HIBCH enzyme
DDB0232428	Sequencing Center	mRNA	289882	291134	.	+	.	ID=DDB0189353;Parent=DDB_G0267536;Name=DDB0189353;description=JC1V2_0_00142: Obtained from the Dictyostelium Genome Consortium at The Wellcome Trust Sanger Institute;translation_start=1;Dbxref=Protein Accession Version:EAL73221.1,Inparanoid V. 5.1:DDB0189353,Protein Accession Number:EAL73221,Protein GI Number:60475286,Genome V. 2.0 ID:JC1V2_0_00142,Genome V. 1.0 ID:JC1V1_0C0002_03569
DDB0232428	Sequencing Center	exon	289882	289950	.	+	.	Parent=DDB0189353
DDB0232428	Sequencing Center	CDS	289882	289950	.	+	.	Parent=DDB0189353
DDB0232428	Sequencing Center	exon	290058	291134	.	+	.	Parent=DDB0189353
DDB0232428	Sequencing Center	CDS	290058	291134	.	+	.	Parent=DDB0189353
DDB0232428	dictyBase Curator	mRNA	289882	291134	.	+	.	ID=DDB0233831;Parent=DDB_G0267536;Name=DDB0233831;description=dictyBase Generated Feature;translation_start=1;Note=Primary feature;Dbxref=Protein Accession Version:EAL73221.1,Protein Accession Number:EAL73221.1,Protein GI Number:60475286,UniProt:Q55GS6,EC Number:3.1.2.4
DDB0232428	dictyBase Curator	exon	289882	289950	.	+	.	Parent=DDB0233831
DDB0232428	dictyBase Curator	CDS	289882	289950	.	+	.	Parent=DDB0233831
DDB0232428	dictyBase Curator	exon	290058	291134	.	+	.	Parent=DDB0233831
DDB0232428	dictyBase Curator	CDS	290058	291134	.	+	.	Parent=DDB0233831
DDB0232428	.	EST_match	289868	290509	.	+	.	ID=DDB0054569;Target=DDB0054569 1 535;Gap=M83 I107 M451
DDB0232428	.	EST_match	289872	290482	.	+	.	ID=DDB0083778;Target=DDB0083778 1 509;Gap=M76 I107 M427
DDB0232428	.	EST_match	289872	290483	.	+	.	ID=DDB0060309;Target=DDB0060309 1 507;Gap=M79 I107 M425
DDB0232428	.	EST_match	289872	290523	.	+	.	ID=DDB0056540;Target=DDB0056540 1 545;Gap=M79 I107 M465
DDB0232428	.	EST_match	289897	290445	.	+	.	ID=DDB0019667;Target=DDB0019667 1 450;Gap=M54 I107 M387
DDB0232428	.	EST_match	289922	290449	.	+	.	ID=DDB0018182;Target=DDB0018182 1 421;Gap=M29 I107 M391
DDB0232428	.	EST_match	290483	290982	.	+	.	ID=DDB0303158;Target=DDB0303158 1 500;Gap=M499
DDB0232428	.	EST_match	290497	291115	.	+	.	ID=DDB0019666;Target=DDB0019666 1 638;Gap=M618
DDB0232428	.	EST_match	290509	291125	.	-	.	ID=DDB0041899;Target=DDB0041899 1 617;Gap=M616
DDB0232428	.	EST_match	290522	291183	.	-	.	ID=DDB0037913;Target=DDB0037913 1 661;Gap=M661
DDB0232428	.	EST_match	290523	291110	.	-	.	ID=DDB0035049;Target=DDB0035049 1 588;Gap=M587
DDB0232428	.	EST_match	290606	291079	.	-	.	ID=DDB0072405;Target=DDB0072405 1 498;Gap=M473
DDB0232428	.	gene	291771	293820	.	+	.	ID=DDB_G0267538;Name=DDB_G0267538
DDB0232428	Sequencing Center	mRNA	291771	293820	.	+	.	ID=DDB0189354;Parent=DDB_G0267538;Name=DDB0189354;description=JC1V2_0_00143: Obtained from the Dictyostelium Genome Consortium at The Wellcome Trust Sanger Institute;translation_start=1;Dbxref=Protein Accession Version:EAL73222.1,Inparanoid V. 5.1:DDB0189354,Protein Accession Number:EAL73222,Protein GI Number:60475287,Genome V. 2.0 ID:JC1V2_0_00143,Genome V. 1.0 ID:JC1V1_0C0002_03570
DDB0232428	Sequencing Center	exon	291771	291910	.	+	.	Parent=DDB0189354
DDB0232428	Sequencing Center	CDS	291771	291910	.	+	.	Parent=DDB0189354
DDB0232428	Sequencing Center	exon	292051	292138	.	+	.	Parent=DDB0189354
DDB0232428	Sequencing Center	CDS	292051	292138	.	+	.	Parent=DDB0189354
DDB0232428	Sequencing Center	exon	292225	293820	.	+	.	Parent=DDB0189354
DDB0232428	Sequencing Center	CDS	292225	293820	.	+	.	Parent=DDB0189354
DDB0232428	dictyBase Curator	mRNA	291771	293820	.	+	.	ID=DDB0233662;Parent=DDB_G0267538;Name=DDB0233662;description=dictyBase Generated Feature;translation_start=1;Note=Primary feature;Dbxref=Protein Accession Version:EAL73222.1,Protein Accession Number:EAL73222.1,Protein GI Number:60475287,UniProt:Q55GS5;qualifier=Incomplete support
DDB0232428	dictyBase Curator	exon	291771	291910	.	+	.	Parent=DDB0233662
DDB0232428	dictyBase Curator	CDS	291771	291910	.	+	.	Parent=DDB0233662
DDB0232428	dictyBase Curator	exon	292051	292138	.	+	.	Parent=DDB0233662
DDB0232428	dictyBase Curator	CDS	292051	292138	.	+	.	Parent=DDB0233662
DDB0232428	dictyBase Curator	exon	292225	293820	.	+	.	Parent=DDB0233662
DDB0232428	dictyBase Curator	CDS	292225	293820	.	+	.	Parent=DDB0233662
DDB0232428	.	EST_match	292337	292799	.	+	.	ID=DDB0108948;Target=DDB0108948 1 463;Gap=M462
DDB0232428	.	EST_match	293150	293842	.	-	.	ID=DDB0095184;Target=DDB0095184 1 691;Gap=M692
DDB0232428	.	gene	294048	295439	.	-	.	ID=DDB_G0268480;Name=cdk10;description=putative cell division cycle 2 (CDC2)-like protein kinase%3B has similarity to PITSLRE proteins and other cyclin-dependent kinase 2 kinases
DDB0232428	Sequencing Center	mRNA	294048	297722	.	-	.	ID=DDB0216532;Parent=DDB_G0268480;Name=DDB0216532;description=JC1V2_0_00144: Obtained from the Dictyostelium Genome Consortium at The Wellcome Trust Sanger Institute;translation_start=1;Dbxref=Genome V. 2.0 ID:JC1V2_0_00144
DDB0232428	Sequencing Center	exon	297694	297722	.	-	.	Parent=DDB0216532
DDB0232428	Sequencing Center	CDS	297694	297722	.	-	.	Parent=DDB0216532
DDB0232428	Sequencing Center	exon	296240	296265	.	-	.	Parent=DDB0216532
DDB0232428	Sequencing Center	CDS	296240	296265	.	-	.	Parent=DDB0216532
DDB0232428	Sequencing Center	exon	295202	295287	.	-	.	Parent=DDB0216532
DDB0232428	Sequencing Center	CDS	295202	295287	.	-	.	Parent=DDB0216532
DDB0232428	Sequencing Center	exon	294853	295110	.	-	.	Parent=DDB0216532
DDB0232428	Sequencing Center	CDS	294853	295110	.	-	.	Parent=DDB0216532
DDB0232428	Sequencing Center	exon	294048	294740	.	-	.	Parent=DDB0216532
DDB0232428	Sequencing Center	CDS	294048	294740	.	-	.	Parent=DDB0216532
DDB0232428	dictyBase Curator	mRNA	294048	295439	.	-	.	ID=DDB0229427;Parent=DDB_G0268480;Name=DDB0229427;description=dictyBase Generated Feature;translation_start=1;Note=Primary feature;Dbxref=Protein Accession Version:EAL73693.1,Inparanoid V. 5.1:DDB0229427,Kinase.com Gene ID:6125,Protein Accession Number:EAL73693.1,Protein GI Number:60475758,UniProt:Q55GS4,EC Number:2.7.11.22;qualifier=Incomplete support
DDB0232428	dictyBase Curator	exon	295376	295439	.	-	.	Parent=DDB0229427
DDB0232428	dictyBase Curator	CDS	295376	295439	.	-	.	Parent=DDB0229427
DDB0232428	dictyBase Curator	exon	295202	295287	.	-	.	Parent=DDB0229427
DDB0232428	dictyBase Curator	CDS	295202	295287	.	-	.	Parent=DDB0229427
DDB0232428	dictyBase Curator	exon	294853	295110	.	-	.	Parent=DDB0229427
DDB0232428	dictyBase Curator	CDS	294853	295110	.	-	.	Parent=DDB0229427
DDB0232428	dictyBase Curator	exon	294048	294740	.	-	.	Parent=DDB0229427
DDB0232428	dictyBase Curator	CDS	294048	294740	.	-	.	Parent=DDB0229427
DDB0232428	.	gene	297867	298624	.	-	.	ID=DDB_G3967004;Name=DDB_G3967004
DDB0232428	Shaulsky group	antisense_RNA	297867	298624	.	-	.	ID=DDB3967006;Parent=DDB_G3967004;Name=DDB3967006;Note=Primary feature
DDB0232428	Shaulsky group	exon	297867	298624	.	-	.	Parent=DDB3967006
DDB0232428	.	EST_match	297854	298096	.	-	.	ID=DDB0022758;Target=DDB0022758 1 243;Gap=M242
DDB0232428	.	EST_match	297854	298096	.	-	.	ID=DDB0023021;Target=DDB0023021 1 243;Gap=M242
DDB0232428	.	EST_match	297855	298105	.	+	.	ID=DDB0135301;Target=DDB0135301 1 250;Gap=M250
DDB0232428	.	EST_match	297856	298105	.	+	.	ID=DDB0076138;Target=DDB0076138 1 249;Gap=M249
DDB0232428	.	EST_match	297872	298105	.	+	.	ID=DDB0043924;Target=DDB0043924 1 233;Gap=M233
DDB0232428	.	EST_match	297874	298679	.	+	.	ID=DDB0152546;Target=DDB0152546 1 283;Gap=M84 I524 M197
DDB0232428	.	EST_match	297875	300354	.	+	.	ID=DDB0297574;Target=DDB0297574 1 1957;Gap=M83 I524 M1872
DDB0232428	.	EST_match	297899	298105	.	+	.	ID=DDB0136291;Target=DDB0136291 1 207;Gap=M206
DDB0232428	.	EST_match	297948	298089	.	+	.	ID=DDB0122717;Target=DDB0122717 1 159;Gap=M141
DDB0232428	.	gene	298527	300350	.	+	.	ID=DDB_G0267470;Name=dicB;description=forms a discoidin-inducing complex (DIC) with dicA1%2C pdsA%2C and an unknown protein%3B dicB alone does not induce discoidin expression
DDB0232428	Sequencing Center	mRNA	298527	300350	.	+	.	ID=DDB0189356;Parent=DDB_G0267470;Name=DDB0189356;description=JC1V2_0_00145: Obtained from the Dictyostelium Genome Consortium at The Wellcome Trust Sanger Institute;translation_start=1;Dbxref=Genome V. 2.0 ID:JC1V2_0_00145,Genome V. 1.0 ID:JC1V1_0C0002_03572
DDB0232428	Sequencing Center	exon	298527	300350	.	+	.	Parent=DDB0189356
DDB0232428	Sequencing Center	CDS	298527	300350	.	+	.	Parent=DDB0189356
DDB0232428	dictyBase Curator	mRNA	298527	300350	.	+	.	ID=DDB0191200;Parent=DDB_G0267470;Name=DDB0191200;translation_start=1;Note=Primary feature;Dbxref=Protein Accession Version:EAL73188.1,Inparanoid V. 5.1:DDB0191200,Protein Accession Number:EAL73188.1,Protein GI Number:60475253,UniProt:Q55GS3
DDB0232428	dictyBase Curator	exon	298527	300350	.	+	.	Parent=DDB0191200
DDB0232428	dictyBase Curator	CDS	298527	300350	.	+	.	Parent=DDB0191200
DDB0232428	.	EST_match	297874	298679	.	+	.	ID=DDB0152546;Target=DDB0152546 1 283;Gap=M84 I524 M197
DDB0232428	.	EST_match	297875	300354	.	+	.	ID=DDB0297574;Target=DDB0297574 1 1957;Gap=M83 I524 M1872
DDB0232428	.	EST_match	299233	299833	.	+	.	ID=DDB0054329;Target=DDB0054329 1 601;Gap=M600
DDB0232428	.	EST_match	299233	300316	.	+	.	ID=DDB0301440;Target=DDB0301440 1 1082;Gap=M1083
DDB0232428	.	EST_match	299567	299757	.	-	.	ID=DDB0064093;Target=DDB0064093 1 193;Gap=M190
DDB0232428	.	EST_match	299569	300051	.	-	.	ID=DDB0026415;Target=DDB0026415 1 489;Gap=M482
DDB0232428	.	EST_match	299582	300200	.	-	.	ID=DDB0024952;Target=DDB0024952 1 636;Gap=M618
DDB0232428	.	EST_match	299619	300316	.	-	.	ID=DDB0034863;Target=DDB0034863 1 696;Gap=M697
DDB0232428	.	EST_match	299627	300097	.	-	.	ID=DDB0126938;Target=DDB0126938 1 478;Gap=M470
DDB0232428	.	EST_match	299663	299863	.	-	.	ID=DDB0123353;Target=DDB0123353 1 202;Gap=M200
DDB0232428	.	EST_match	299681	299792	.	-	.	ID=DDB0127167;Target=DDB0127167 1 115;Gap=M111
DDB0232428	.	EST_match	299712	300354	.	+	.	ID=DDB0159681;Target=DDB0159681 1 644;Gap=M642
DDB0232428	.	EST_match	299747	300413	.	+	.	ID=DDB0166889;Target=DDB0166889 1 667;Gap=M666
DDB0232428	.	EST_match	299764	300108	.	-	.	ID=DDB0114356;Target=DDB0114356 1 346;Gap=M344
DDB0232428	.	EST_match	299770	300098	.	-	.	ID=DDB0117702;Target=DDB0117702 1 331;Gap=M328
DDB0232428	.	EST_match	299819	300413	.	+	.	ID=DDB0302987;Target=DDB0302987 1 596;Gap=M594
DDB0232428	.	EST_match	299889	300081	.	-	.	ID=DDB0117268;Target=DDB0117268 1 203;Gap=M192
DDB0232428	.	EST_match	300166	300405	.	+	.	ID=DDB0149757;Target=DDB0149757 1 240;Gap=M239
DDB0232428	.	EST_match	300166	300492	.	+	.	ID=DDB0303752;Target=DDB0303752 1 337;Gap=M326
DDB0232428	.	gene	300608	303232	.	-	.	ID=DDB_G0267540;Name=scy1;description=N-terminal kinase-like (NTKL) protein%3B does not contain the consensus sequences required for kinase function%2C however%2C the SCY1 family encodes highly conserved non-canonical kinases that are believed to function
DDB0232428	Sequencing Center	mRNA	300608	303232	.	-	.	ID=DDB0189357;Parent=DDB_G0267540;Name=DDB0189357;description=JC1V2_0_00146: Obtained from the Dictyostelium Genome Consortium at The Wellcome Trust Sanger Institute;translation_start=1;Dbxref=Genome V. 2.0 ID:JC1V2_0_00146,Genome V. 1.0 ID:JC1V1_0C0002_03573
DDB0232428	Sequencing Center	exon	302864	303232	.	-	.	Parent=DDB0189357
DDB0232428	Sequencing Center	CDS	302864	303232	.	-	.	Parent=DDB0189357
DDB0232428	Sequencing Center	exon	302256	302758	.	-	.	Parent=DDB0189357
DDB0232428	Sequencing Center	CDS	302256	302758	.	-	.	Parent=DDB0189357
DDB0232428	Sequencing Center	exon	300608	302177	.	-	.	Parent=DDB0189357
DDB0232428	Sequencing Center	CDS	300608	302177	.	-	.	Parent=DDB0189357
DDB0232428	dictyBase Curator	mRNA	300608	303232	.	-	.	ID=DDB0220502;Parent=DDB_G0267540;Name=DDB0220502;description=dictyBase Generated Feature;translation_start=1;Note=Primary feature;Dbxref=Protein Accession Version:EAL73223.1,Inparanoid V. 5.1:DDB0220502,Kinase.com Gene ID:6212,Protein Accession Number:EAL73223.1,Protein GI Number:60475288,UniProt:Q55GS2
DDB0232428	dictyBase Curator	exon	302864	303232	.	-	.	Parent=DDB0220502
DDB0232428	dictyBase Curator	CDS	302864	303232	.	-	.	Parent=DDB0220502
DDB0232428	dictyBase Curator	exon	302256	302758	.	-	.	Parent=DDB0220502
DDB0232428	dictyBase Curator	CDS	302256	302758	.	-	.	Parent=DDB0220502
DDB0232428	dictyBase Curator	exon	300608	302177	.	-	.	Parent=DDB0220502
DDB0232428	dictyBase Curator	CDS	300608	302177	.	-	.	Parent=DDB0220502
DDB0232428	.	gene	303809	304036	.	+	.	ID=DDB_G0267542;Name=DDB_G0267542
DDB0232428	Sequencing Center	mRNA	303809	304036	.	+	.	ID=DDB0189358;Parent=DDB_G0267542;Name=DDB0189358;description=JC1V2_0_00147: Obtained from the Dictyostelium Genome Consortium at The Wellcome Trust Sanger Institute;translation_start=1;Dbxref=Protein Accession Version:EAL73224.1,Inparanoid V. 5.1:DDB0189358,Protein Accession Number:EAL73224.1,Protein GI Number:60475289,Genome V. 2.0 ID:JC1V2_0_00147,Genome V. 1.0 ID:JC1V1_0C0002_03574
DDB0232428	Sequencing Center	exon	303809	304036	.	+	.	Parent=DDB0189358
DDB0232428	Sequencing Center	CDS	303809	304036	.	+	.	Parent=DDB0189358
DDB0232428	dictyBase Curator	mRNA	303809	304036	.	+	.	ID=DDB0347175;Parent=DDB_G0267542;Name=DDB0347175;translation_start=1;Note=Primary feature;Dbxref=UniProt:Q55GS1;qualifier=Incomplete support
DDB0232428	dictyBase Curator	exon	303809	304036	.	+	.	Parent=DDB0347175
DDB0232428	dictyBase Curator	CDS	303809	304036	.	+	.	Parent=DDB0347175
DDB0232428	.	EST_match	303846	304425	.	+	.	ID=DDB0023457;Target=DDB0023457 1 476;Gap=M311 I105 M163
DDB0232428	.	gene	304919	306988	.	-	.	ID=DDB_G0268272;Name=aslN;description=similar to acetyl-CoA synthetase%2C which condenses acetate and CoA to acetyl-coA
DDB0232428	Sequencing Center	mRNA	304449	306988	.	-	.	ID=DDB0202074;Parent=DDB_G0268272;Name=DDB0202074;description=JC1V2_0_00148: Obtained from the Dictyostelium Genome Consortium at The Wellcome Trust Sanger Institute;translation_start=1;Dbxref=Protein Accession Version:EAL73589.1,Inparanoid V. 5.1:DDB0202074,Protein Accession Number:EAL73589,Protein GI Number:60475654,Genome V. 2.0 ID:JC1V2_0_00148,Genome V. 1.0 ID:JC1V1_0C0002_03575
DDB0232428	Sequencing Center	exon	306885	306988	.	-	.	Parent=DDB0202074
DDB0232428	Sequencing Center	CDS	306885	306988	.	-	.	Parent=DDB0202074
DDB0232428	Sequencing Center	exon	304930	306737	.	-	.	Parent=DDB0202074
DDB0232428	Sequencing Center	CDS	304930	306737	.	-	.	Parent=DDB0202074
DDB0232428	Sequencing Center	exon	304449	304729	.	-	.	Parent=DDB0202074
DDB0232428	Sequencing Center	CDS	304449	304729	.	-	.	Parent=DDB0202074
DDB0232428	dictyBase Curator	mRNA	304919	306988	.	-	.	ID=DDB0237740;Parent=DDB_G0268272;Name=DDB0237740;description=dictyBase Generated Feature;translation_start=1;Note=Primary feature;Dbxref=Protein Accession Version:EAL73589.2,Protein Accession Number:EAL73589.2,Protein GI Number:165988748,UniProt:Q55GS0
DDB0232428	dictyBase Curator	exon	306885	306988	.	-	.	Parent=DDB0237740
DDB0232428	dictyBase Curator	CDS	306885	306988	.	-	.	Parent=DDB0237740
DDB0232428	dictyBase Curator	exon	304919	306737	.	-	.	Parent=DDB0237740
DDB0232428	dictyBase Curator	CDS	304919	306737	.	-	.	Parent=DDB0237740
DDB0232428	.	EST_match	304442	305211	.	+	.	ID=DDB0066488;Target=DDB0066488 1 770;Gap=M769
DDB0232428	.	EST_match	304457	305224	.	+	.	ID=DDB0070995;Target=DDB0070995 1 768;Gap=M767
DDB0232428	.	EST_match	304851	305481	.	-	.	ID=DDB0161791;Target=DDB0161791 1 660;Gap=M630
DDB0232428	.	EST_match	304864	305613	.	+	.	ID=DDB0090192;Target=DDB0090192 1 750;Gap=M749
DDB0232428	.	EST_match	304869	305563	.	+	.	ID=DDB0069226;Target=DDB0069226 1 701;Gap=M694
DDB0232428	.	EST_match	304869	305681	.	+	.	ID=DDB0085436;Target=DDB0085436 1 812;Gap=M812
DDB0232428	.	EST_match	304875	305158	.	-	.	ID=DDB0166558;Target=DDB0166558 1 314;Gap=M283
DDB0232428	.	EST_match	304880	305409	.	-	.	ID=DDB0163962;Target=DDB0163962 1 532;Gap=M529
DDB0232428	.	EST_match	304919	305530	.	+	.	ID=DDB0070866;Target=DDB0070866 1 612;Gap=M611
DDB0232428	.	EST_match	305418	305644	.	-	.	ID=DDB0150287;Target=DDB0150287 1 227;Gap=M226
DDB0232428	.	EST_match	305451	305867	.	+	.	ID=DDB0072246;Target=DDB0072246 1 450;Gap=M416
DDB0232428	.	EST_match	305666	305946	.	+	.	ID=DDB0166547;Target=DDB0166547 1 281;Gap=M280
DDB0232428	.	EST_match	306186	307029	.	-	.	ID=DDB0100240;Target=DDB0100240 1 697;Gap=M552 I146 M145
DDB0232428	.	EST_match	306193	307023	.	-	.	ID=DDB0078276;Target=DDB0078276 1 684;Gap=M545 I146 M139
DDB0232428	.	EST_match	306213	307029	.	-	.	ID=DDB0080969;Target=DDB0080969 1 670;Gap=M525 I146 M145
DDB0232428	.	EST_match	306263	307023	.	-	.	ID=DDB0081420;Target=DDB0081420 1 614;Gap=M475 I146 M139
DDB0232428	.	EST_match	306351	307029	.	-	.	ID=DDB0083641;Target=DDB0083641 1 534;Gap=M387 I146 M145
DDB0232428	.	EST_match	306390	307029	.	-	.	ID=DDB0082702;Target=DDB0082702 1 493;Gap=M348 I146 M145
DDB0232428	.	EST_match	306415	307029	.	-	.	ID=DDB0082816;Target=DDB0082816 1 484;Gap=M323 I146 M145
DDB0232428	.	EST_match	306620	307006	.	-	.	ID=DDB0149565;Target=DDB0149565 1 240;Gap=M118 I146 M122
DDB0232428	.	gene	307708	309784	.	-	.	ID=DDB_G0267544;Name=aslM;description=similar to bacterial acetyl-CoA synthetase%2C which condenses acetate and CoA to acetyl-coA
DDB0232428	Sequencing Center	mRNA	307708	309784	.	-	.	ID=DDB0189360;Parent=DDB_G0267544;Name=DDB0189360;description=JC1V2_0_00149: Obtained from the Dictyostelium Genome Consortium at The Wellcome Trust Sanger Institute;translation_start=1;Dbxref=Genome V. 2.0 ID:JC1V2_0_00149,Genome V. 1.0 ID:JC1V1_0C0002_03576
DDB0232428	Sequencing Center	exon	309681	309784	.	-	.	Parent=DDB0189360
DDB0232428	Sequencing Center	CDS	309681	309784	.	-	.	Parent=DDB0189360
DDB0232428	Sequencing Center	exon	307708	309526	.	-	.	Parent=DDB0189360
DDB0232428	Sequencing Center	CDS	307708	309526	.	-	.	Parent=DDB0189360
DDB0232428	dictyBase Curator	mRNA	307708	309784	.	-	.	ID=DDB0231705;Parent=DDB_G0267544;Name=DDB0231705;description=dictyBase Generated Feature;translation_start=1;Note=Primary feature;Dbxref=Protein Accession Version:EAL73225.1,Inparanoid V. 5.1:DDB0231705,Protein Accession Number:EAL73225.1,Protein GI Number:60475290,UniProt:Q55GR9;qualifier=Incomplete support
DDB0232428	dictyBase Curator	exon	309681	309784	.	-	.	Parent=DDB0231705
DDB0232428	dictyBase Curator	CDS	309681	309784	.	-	.	Parent=DDB0231705
DDB0232428	dictyBase Curator	exon	307708	309526	.	-	.	Parent=DDB0231705
DDB0232428	dictyBase Curator	CDS	307708	309526	.	-	.	Parent=DDB0231705
DDB0232428	.	EST_match	307698	308354	.	+	.	ID=DDB0094190;Target=DDB0094190 1 657;Gap=M656
DDB0232428	.	gene	311255	312670	.	+	.	ID=DDB_G0267546;Name=DDB_G0267546
DDB0232428	Sequencing Center	mRNA	311255	312670	.	+	.	ID=DDB0189361;Parent=DDB_G0267546;Name=DDB0189361;description=JC1V2_0_00150: Obtained from the Dictyostelium Genome Consortium at The Wellcome Trust Sanger Institute;translation_start=1;Dbxref=Protein Accession Version:EAL73226.1,Inparanoid V. 5.1:DDB0189361,Protein Accession Number:EAL73226.1,Protein GI Number:60475291,Genome V. 2.0 ID:JC1V2_0_00150,Genome V. 1.0 ID:JC1V1_0C0002_03577
DDB0232428	Sequencing Center	exon	311255	311663	.	+	.	Parent=DDB0189361
DDB0232428	Sequencing Center	CDS	311255	311663	.	+	.	Parent=DDB0189361
DDB0232428	Sequencing Center	exon	311756	312000	.	+	.	Parent=DDB0189361
DDB0232428	Sequencing Center	CDS	311756	312000	.	+	.	Parent=DDB0189361
DDB0232428	Sequencing Center	exon	312197	312440	.	+	.	Parent=DDB0189361
DDB0232428	Sequencing Center	CDS	312197	312440	.	+	.	Parent=DDB0189361
DDB0232428	Sequencing Center	exon	312555	312670	.	+	.	Parent=DDB0189361
DDB0232428	Sequencing Center	CDS	312555	312670	.	+	.	Parent=DDB0189361
DDB0232428	dictyBase Curator	mRNA	311255	312670	.	+	.	ID=DDB0308311;Parent=DDB_G0267546;Name=DDB0308311;translation_start=1;Note=Primary feature;Dbxref=UniProt:Q55GR8
DDB0232428	dictyBase Curator	exon	311255	311663	.	+	.	Parent=DDB0308311
DDB0232428	dictyBase Curator	CDS	311255	311663	.	+	.	Parent=DDB0308311
DDB0232428	dictyBase Curator	exon	311756	312000	.	+	.	Parent=DDB0308311
DDB0232428	dictyBase Curator	CDS	311756	312000	.	+	.	Parent=DDB0308311
DDB0232428	dictyBase Curator	exon	312197	312440	.	+	.	Parent=DDB0308311
DDB0232428	dictyBase Curator	CDS	312197	312440	.	+	.	Parent=DDB0308311
DDB0232428	dictyBase Curator	exon	312555	312670	.	+	.	Parent=DDB0308311
DDB0232428	dictyBase Curator	CDS	312555	312670	.	+	.	Parent=DDB0308311
DDB0232428	.	gene	312350	312957	.	-	.	ID=DDB_G3951058;Name=DDB_G3951058
DDB0232428	Shaulsky group	antisense_RNA	312350	312957	.	-	.	ID=DDB3951060;Parent=DDB_G3951058;Name=DDB3951060;Note=Primary feature
DDB0232428	Shaulsky group	exon	312350	312957	.	-	.	Parent=DDB3951060
DDB0232428	.	EST_match	312844	312882	.	+	.	ID=DDB0016857;Target=DDB0016857 1 42;Gap=M38
DDB0232428	.	gene	313115	316757	.	-	.	ID=DDB_G0267548;Name=elmoF
DDB0232428	Sequencing Center	mRNA	313115	316757	.	-	.	ID=DDB0189362;Parent=DDB_G0267548;Name=DDB0189362;description=JC1V2_0_00151: Obtained from the Dictyostelium Genome Consortium at The Wellcome Trust Sanger Institute;translation_start=1;Dbxref=Protein Accession Version:EAL73227.1,Inparanoid V. 5.1:DDB0189362,Protein Accession Number:EAL73227,Protein GI Number:60475292,Genome V. 2.0 ID:JC1V2_0_00151,Genome V. 1.0 ID:JC1V1_0C0002_03578
DDB0232428	Sequencing Center	exon	316041	316757	.	-	.	Parent=DDB0189362
DDB0232428	Sequencing Center	CDS	316041	316757	.	-	.	Parent=DDB0189362
DDB0232428	Sequencing Center	exon	313115	315955	.	-	.	Parent=DDB0189362
DDB0232428	Sequencing Center	CDS	313115	315955	.	-	.	Parent=DDB0189362
DDB0232428	dictyBase Curator	mRNA	313115	316757	.	-	.	ID=DDB0233911;Parent=DDB_G0267548;Name=DDB0233911;description=dictyBase Generated Feature;translation_start=1;Note=Primary feature;Dbxref=Protein Accession Version:EAL73227.1,Protein Accession Number:EAL73227.1,Protein GI Number:60475292,UniProt:Q55GR7;qualifier=Incomplete support
DDB0232428	dictyBase Curator	exon	316041	316757	.	-	.	Parent=DDB0233911
DDB0232428	dictyBase Curator	CDS	316041	316757	.	-	.	Parent=DDB0233911
DDB0232428	dictyBase Curator	exon	313115	315955	.	-	.	Parent=DDB0233911
DDB0232428	dictyBase Curator	CDS	313115	315955	.	-	.	Parent=DDB0233911
DDB0232428	.	gene	318212	320010	.	+	.	ID=DDB_G0268482;Name=DDB_G0268482_ps;description=putative pseudogene%3B similar to %3Ca href%3D%22%2Fgene%2FDDB_G0274851%22%3EDDB_G0274851%3C%2Fa%3E%2C %3Ca href%3D%22%2Fgene%2FDDB_G0269606%22%3EDDB_G0269606 %3C%2Fa%3E
DDB0232428	Sequencing Center	mRNA	316889	320193	.	+	.	ID=DDB0216533;Parent=DDB_G0268482;Name=DDB0216533;description=JC1V2_0_00152: Obtained from the Dictyostelium Genome Consortium at The Wellcome Trust Sanger Institute;translation_start=1;Dbxref=Protein Accession Version:EAL73694.1,Inparanoid V. 5.1:DDB0216533,Protein Accession Number:EAL73694.1,Protein GI Number:60475759,Genome V. 2.0 ID:JC1V2_0_00152
DDB0232428	Sequencing Center	exon	316889	316903	.	+	.	Parent=DDB0216533
DDB0232428	Sequencing Center	CDS	316889	316903	.	+	.	Parent=DDB0216533
DDB0232428	Sequencing Center	exon	318266	319134	.	+	.	Parent=DDB0216533
DDB0232428	Sequencing Center	CDS	318266	319134	.	+	.	Parent=DDB0216533
DDB0232428	Sequencing Center	exon	319899	320193	.	+	.	Parent=DDB0216533
DDB0232428	Sequencing Center	CDS	319899	320193	.	+	.	Parent=DDB0216533
DDB0232428	dictyBase Curator	pseudogene	318212	320010	.	+	.	ID=DDB0349246;Parent=DDB_G0268482;Name=DDB0349246;description=dictyBase Generated Feature;qualifier=Incomplete support
DDB0232428	dictyBase Curator	exon	318212	320010	.	+	.	Parent=DDB0349246
DDB0232428	.	gene	320689	321165	.	+	.	ID=DDB_G0268274;Name=DDB_G0268274
DDB0232428	Sequencing Center	mRNA	320689	320895	.	+	.	ID=DDB0202076;Parent=DDB_G0268274;Name=DDB0202076;description=JC1V2_0_00153: Obtained from the Dictyostelium Genome Consortium at The Wellcome Trust Sanger Institute;translation_start=1;Dbxref=Protein Accession Version:EAL73590.1,Inparanoid V. 5.1:DDB0202076,Protein Accession Number:EAL73590.1,Protein GI Number:60475655,Genome V. 2.0 ID:JC1V2_0_00153,Genome V. 1.0 ID:JC1V1_0C0002_03580
DDB0232428	Sequencing Center	exon	320689	320830	.	+	.	Parent=DDB0202076
DDB0232428	Sequencing Center	CDS	320689	320830	.	+	.	Parent=DDB0202076
DDB0232428	Sequencing Center	exon	320888	320895	.	+	.	Parent=DDB0202076
DDB0232428	Sequencing Center	CDS	320888	320895	.	+	.	Parent=DDB0202076
DDB0232428	Sequencing Center	mRNA	321034	321165	.	+	.	ID=DDB0202077;Parent=DDB_G0268274;Name=DDB0202077;description=JC1V2_0_00154: Obtained from the Dictyostelium Genome Consortium at The Wellcome Trust Sanger Institute;translation_start=1;Dbxref=Protein Accession Version:EAL73591.1,Inparanoid V. 5.1:DDB0202077,Protein Accession Number:EAL73591.1,Protein GI Number:60475656,Genome V. 2.0 ID:JC1V2_0_00154,Genome V. 1.0 ID:JC1V1_0C0002_03581
DDB0232428	Sequencing Center	exon	321034	321165	.	+	.	Parent=DDB0202077
DDB0232428	Sequencing Center	CDS	321034	321165	.	+	.	Parent=DDB0202077
DDB0232428	dictyBase Curator	mRNA	320689	321165	.	+	.	ID=DDB0347405;Parent=DDB_G0268274;Name=DDB0347405;translation_start=1;Note=Primary feature;Dbxref=UniProt:Q55GR5
DDB0232428	dictyBase Curator	exon	320689	320830	.	+	.	Parent=DDB0347405
DDB0232428	dictyBase Curator	CDS	320689	320830	.	+	.	Parent=DDB0347405
DDB0232428	dictyBase Curator	exon	321032	321165	.	+	.	Parent=DDB0347405
DDB0232428	dictyBase Curator	CDS	321032	321165	.	+	.	Parent=DDB0347405
DDB0232428	.	gene	321024	321646	.	-	.	ID=DDB_G3958284;Name=DDB_G3958284
DDB0232428	Shaulsky group	antisense_RNA	321024	321646	.	-	.	ID=DDB3958286;Parent=DDB_G3958284;Name=DDB3958286;Note=Primary feature
DDB0232428	Shaulsky group	exon	321024	321646	.	-	.	Parent=DDB3958286
DDB0232428	.	gene	322112	322810	.	+	.	ID=DDB_G0268278;Name=DDB_G0268278
DDB0232428	Sequencing Center	mRNA	322112	322810	.	+	.	ID=DDB0202078;Parent=DDB_G0268278;Name=DDB0202078;description=JC1V2_0_00155: Obtained from the Dictyostelium Genome Consortium at The Wellcome Trust Sanger Institute;translation_start=1;Dbxref=Protein Accession Version:EAL73592.1,Inparanoid V. 5.1:DDB0202078,Protein Accession Number:EAL73592.1,Protein GI Number:60475657,Genome V. 2.0 ID:JC1V2_0_00155,Genome V. 1.0 ID:JC1V1_0C0002_03582
DDB0232428	Sequencing Center	exon	322112	322168	.	+	.	Parent=DDB0202078
DDB0232428	Sequencing Center	CDS	322112	322168	.	+	.	Parent=DDB0202078
DDB0232428	Sequencing Center	exon	322262	322810	.	+	.	Parent=DDB0202078
DDB0232428	Sequencing Center	CDS	322262	322810	.	+	.	Parent=DDB0202078
DDB0232428	dictyBase Curator	mRNA	322112	322810	.	+	.	ID=DDB0349224;Parent=DDB_G0268278;Name=DDB0349224;translation_start=1;Note=Primary feature;Dbxref=UniProt:Q55GR3
DDB0232428	dictyBase Curator	exon	322112	322168	.	+	.	Parent=DDB0349224
DDB0232428	dictyBase Curator	CDS	322112	322168	.	+	.	Parent=DDB0349224
DDB0232428	dictyBase Curator	exon	322262	322810	.	+	.	Parent=DDB0349224
DDB0232428	dictyBase Curator	CDS	322262	322810	.	+	.	Parent=DDB0349224
DDB0232428	.	EST_match	321939	322168	.	+	.	ID=DDB0149156;Target=DDB0149156 1 240;Gap=M229
DDB0232428	.	EST_match	321940	322168	.	+	.	ID=DDB0149584;Target=DDB0149584 1 240;Gap=M228
DDB0232428	.	EST_match	321946	322168	.	+	.	ID=DDB0149914;Target=DDB0149914 1 240;Gap=M222
DDB0232428	.	EST_match	321947	322168	.	+	.	ID=DDB0149684;Target=DDB0149684 1 240;Gap=M221
DDB0232428	.	EST_match	322262	322880	.	+	.	ID=DDB0161245;Target=DDB0161245 1 625;Gap=M618
DDB0232428	.	EST_match	322323	322562	.	+	.	ID=DDB0150674;Target=DDB0150674 1 240;Gap=M239
DDB0232428	.	EST_match	322328	322881	.	+	.	ID=DDB0163910;Target=DDB0163910 1 554;Gap=M553
DDB0232428	.	EST_match	322334	322880	.	+	.	ID=DDB0158246;Target=DDB0158246 1 547;Gap=M546
DDB0232428	.	EST_match	322414	322876	.	+	.	ID=DDB0163219;Target=DDB0163219 1 464;Gap=M462
DDB0232428	.	EST_match	322695	322882	.	+	.	ID=DDB0163261;Target=DDB0163261 1 188;Gap=M187
DDB0232428	.	EST_match	322717	322880	.	+	.	ID=DDB0164023;Target=DDB0164023 1 167;Gap=M163
DDB0232428	.	gene	323194	324597	.	+	.	ID=DDB_G0267550;Name=DDB_G0267550
DDB0232428	Sequencing Center	mRNA	323194	324597	.	+	.	ID=DDB0189365;Parent=DDB_G0267550;Name=DDB0189365;description=JC1V2_0_00156: Obtained from the Dictyostelium Genome Consortium at The Wellcome Trust Sanger Institute;translation_start=1;Dbxref=Protein Accession Version:EAL73228.1,Inparanoid V. 5.1:DDB0189365,Protein Accession Number:EAL73228.1,Protein GI Number:60475293,Genome V. 2.0 ID:JC1V2_0_00156,Genome V. 1.0 ID:JC1V1_0C0002_03583
DDB0232428	Sequencing Center	exon	323194	324597	.	+	.	Parent=DDB0189365
DDB0232428	Sequencing Center	CDS	323194	324597	.	+	.	Parent=DDB0189365
DDB0232428	dictyBase Curator	mRNA	323194	324597	.	+	.	ID=DDB0308313;Parent=DDB_G0267550;Name=DDB0308313;translation_start=1;Note=Primary feature;Dbxref=UniProt:Q55GR2;qualifier=Incomplete support
DDB0232428	dictyBase Curator	exon	323194	324597	.	+	.	Parent=DDB0308313
DDB0232428	dictyBase Curator	CDS	323194	324597	.	+	.	Parent=DDB0308313
DDB0232428	.	gene	324845	325596	.	-	.	ID=DDB_G0267552;Name=DDB_G0267552
DDB0232428	Sequencing Center	mRNA	324845	325596	.	-	.	ID=DDB0189366;Parent=DDB_G0267552;Name=DDB0189366;description=JC1V2_0_00157: Obtained from the Dictyostelium Genome Consortium at The Wellcome Trust Sanger Institute;translation_start=1;Dbxref=Inparanoid V. 5.1:DDB0189366,Genome V. 2.0 ID:JC1V2_0_00157,Genome V. 1.0 ID:JC1V1_0C0002_03584
DDB0232428	Sequencing Center	exon	325492	325596	.	-	.	Parent=DDB0189366
DDB0232428	Sequencing Center	CDS	325492	325596	.	-	.	Parent=DDB0189366
DDB0232428	Sequencing Center	exon	324845	325039	.	-	.	Parent=DDB0189366
DDB0232428	Sequencing Center	CDS	324845	325039	.	-	.	Parent=DDB0189366
DDB0232428	dictyBase Curator	mRNA	324845	325596	.	-	.	ID=DDB0233209;Parent=DDB_G0267552;Name=DDB0233209;description=dictyBase Generated Feature;translation_start=1;Note=Primary feature;Dbxref=Protein Accession Version:EAL73229.1,Protein Accession Number:EAL73229.1,Protein GI Number:60475294,UniProt:Q55GR1
DDB0232428	dictyBase Curator	exon	325492	325596	.	-	.	Parent=DDB0233209
DDB0232428	dictyBase Curator	CDS	325492	325596	.	-	.	Parent=DDB0233209
DDB0232428	dictyBase Curator	exon	324845	325039	.	-	.	Parent=DDB0233209
DDB0232428	dictyBase Curator	CDS	324845	325039	.	-	.	Parent=DDB0233209
DDB0232428	.	EST_match	324654	325592	.	-	.	ID=DDB0023363;Target=DDB0023363 1 486;Gap=M385 I453 M100
DDB0232428	.	EST_match	324724	325612	.	-	.	ID=DDB0014966;Target=DDB0014966 1 437;Gap=M315 I453 M120
DDB0232428	.	EST_match	324730	325617	.	-	.	ID=DDB0024254;Target=DDB0024254 1 435;Gap=M309 I453 M125
DDB0232428	.	EST_match	324734	325601	.	-	.	ID=DDB0162505;Target=DDB0162505 1 416;Gap=M305 I453 M109
DDB0232428	.	EST_match	324792	325612	.	-	.	ID=DDB0014965;Target=DDB0014965 1 369;Gap=M247 I453 M120
DDB0232428	.	gene	325510	325666	.	+	.	ID=DDB_G3964790;Name=DDB_G3964790
DDB0232428	Shaulsky group	antisense_RNA	325510	325666	.	+	.	ID=DDB3964792;Parent=DDB_G3964790;Name=DDB3964792;Note=Primary feature
DDB0232428	Shaulsky group	exon	325510	325666	.	+	.	Parent=DDB3964792
DDB0232428	.	EST_match	324654	325592	.	-	.	ID=DDB0023363;Target=DDB0023363 1 486;Gap=M385 I453 M100
DDB0232428	.	EST_match	324724	325612	.	-	.	ID=DDB0014966;Target=DDB0014966 1 437;Gap=M315 I453 M120
DDB0232428	.	EST_match	324730	325617	.	-	.	ID=DDB0024254;Target=DDB0024254 1 435;Gap=M309 I453 M125
DDB0232428	.	EST_match	324734	325601	.	-	.	ID=DDB0162505;Target=DDB0162505 1 416;Gap=M305 I453 M109
DDB0232428	.	EST_match	324792	325612	.	-	.	ID=DDB0014965;Target=DDB0014965 1 369;Gap=M247 I453 M120
DDB0232428	.	gene	325873	326929	.	+	.	ID=DDB_G0267554;Name=DDB_G0267554
DDB0232428	Sequencing Center	mRNA	325873	326929	.	+	.	ID=DDB0189367;Parent=DDB_G0267554;Name=DDB0189367;description=JC1V2_0_00158: Obtained from the Dictyostelium Genome Consortium at The Wellcome Trust Sanger Institute;translation_start=1;Dbxref=Protein Accession Version:EAL73230.1,Inparanoid V. 5.1:DDB0189367,Protein Accession Number:EAL73230.1,Protein GI Number:60475295,Genome V. 2.0 ID:JC1V2_0_00158,Genome V. 1.0 ID:JC1V1_0C0002_03585
DDB0232428	Sequencing Center	exon	325873	326286	.	+	.	Parent=DDB0189367
DDB0232428	Sequencing Center	CDS	325873	326286	.	+	.	Parent=DDB0189367
DDB0232428	Sequencing Center	exon	326378	326929	.	+	.	Parent=DDB0189367
DDB0232428	Sequencing Center	CDS	326378	326929	.	+	.	Parent=DDB0189367
DDB0232428	dictyBase Curator	mRNA	325873	326929	.	+	.	ID=DDB0308314;Parent=DDB_G0267554;Name=DDB0308314;translation_start=1;Note=Primary feature;Dbxref=UniProt:Q55GR0;qualifier=Incomplete support
DDB0232428	dictyBase Curator	exon	325873	326286	.	+	.	Parent=DDB0308314
DDB0232428	dictyBase Curator	CDS	325873	326286	.	+	.	Parent=DDB0308314
DDB0232428	dictyBase Curator	exon	326378	326929	.	+	.	Parent=DDB0308314
DDB0232428	dictyBase Curator	CDS	326378	326929	.	+	.	Parent=DDB0308314
DDB0232428	.	gene	327145	330624	.	-	.	ID=DDB_G0267556;Name=DDB_G0267556;description=chromatin remodeling complex subunit R (CHR) protein%3B SWI2%2FSNF2 homolog
DDB0232428	Sequencing Center	mRNA	327145	330624	.	-	.	ID=DDB0189368;Parent=DDB_G0267556;Name=DDB0189368;description=JC1V2_0_00159: Obtained from the Dictyostelium Genome Consortium at The Wellcome Trust Sanger Institute;translation_start=1;Dbxref=Protein Accession Version:EAL73231.1,Inparanoid V. 5.1:DDB0189368,Protein Accession Number:EAL73231,Protein GI Number:60475296,Genome V. 2.0 ID:JC1V2_0_00159,Genome V. 1.0 ID:JC1V1_0C0002_03586
DDB0232428	Sequencing Center	exon	327145	330624	.	-	.	Parent=DDB0189368
DDB0232428	Sequencing Center	CDS	327145	330624	.	-	.	Parent=DDB0189368
DDB0232428	dictyBase Curator	mRNA	327145	330624	.	-	.	ID=DDB0233433;Parent=DDB_G0267556;Name=DDB0233433;description=dictyBase Generated Feature;translation_start=1;Note=Primary feature;Dbxref=Protein Accession Version:EAL73231.1,Protein Accession Number:EAL73231.1,Protein GI Number:60475296,UniProt:Q55GQ9
DDB0232428	dictyBase Curator	exon	327145	330624	.	-	.	Parent=DDB0233433
DDB0232428	dictyBase Curator	CDS	327145	330624	.	-	.	Parent=DDB0233433
DDB0232428	.	EST_match	327134	327625	.	-	.	ID=DDB0160606;Target=DDB0160606 1 492;Gap=M491
DDB0232428	.	EST_match	328110	328826	.	+	.	ID=DDB0091248;Target=DDB0091248 1 719;Gap=M716
DDB0232428	.	EST_match	328210	328700	.	-	.	ID=DDB0153253;Target=DDB0153253 1 491;Gap=M490
DDB0232428	.	EST_match	328222	328750	.	+	.	ID=DDB0125556;Target=DDB0125556 1 531;Gap=M528
DDB0232428	.	EST_match	328438	328898	.	+	.	ID=DDB0031286;Target=DDB0031286 1 461;Gap=M460
DDB0232428	.	EST_match	329091	329733	.	+	.	ID=DDB0095481;Target=DDB0095481 1 643;Gap=M642
DDB0232428	.	EST_match	329094	329804	.	+	.	ID=DDB0129968;Target=DDB0129968 1 730;Gap=M710
DDB0232428	.	EST_match	329393	329838	.	+	.	ID=DDB0118573;Target=DDB0118573 1 466;Gap=M445
DDB0232428	.	EST_match	329397	329838	.	+	.	ID=DDB0131001;Target=DDB0131001 1 583;Gap=M441
DDB0232428	.	gene	331477	336050	.	+	.	ID=DDB_G0268280;Name=DDB_G0268280
DDB0232428	Sequencing Center	mRNA	331477	332578	.	+	.	ID=DDB0189369;Parent=DDB_G0268280;Name=DDB0189369;description=JC1V2_0_00160: Obtained from the Dictyostelium Genome Consortium at The Wellcome Trust Sanger Institute;translation_start=1;Dbxref=Protein Accession Version:EAL73232.1,Inparanoid V. 5.1:DDB0189369,Protein Accession Number:EAL73232.1,Protein GI Number:60475297,Genome V. 2.0 ID:JC1V2_0_00160,Genome V. 1.0 ID:JC1V1_0C0002_03587
DDB0232428	Sequencing Center	exon	331477	331896	.	+	.	Parent=DDB0189369
DDB0232428	Sequencing Center	CDS	331477	331896	.	+	.	Parent=DDB0189369
DDB0232428	Sequencing Center	exon	331952	332362	.	+	.	Parent=DDB0189369
DDB0232428	Sequencing Center	CDS	331952	332362	.	+	.	Parent=DDB0189369
DDB0232428	Sequencing Center	exon	332399	332578	.	+	.	Parent=DDB0189369
DDB0232428	Sequencing Center	CDS	332399	332578	.	+	.	Parent=DDB0189369
DDB0232428	Sequencing Center	mRNA	332626	336050	.	+	.	ID=DDB0202079;Parent=DDB_G0268280;Name=DDB0202079;description=JC1V2_0_00161: Obtained from the Dictyostelium Genome Consortium at The Wellcome Trust Sanger Institute;translation_start=1;Dbxref=Protein Accession Version:EAL73593.1,Inparanoid V. 5.1:DDB0202079,Protein Accession Number:EAL73593.1,Protein GI Number:60475658,Genome V. 2.0 ID:JC1V2_0_00161,Genome V. 1.0 ID:JC1V1_0C0002_03588
DDB0232428	Sequencing Center	exon	332626	332660	.	+	.	Parent=DDB0202079
DDB0232428	Sequencing Center	CDS	332626	332660	.	+	.	Parent=DDB0202079
DDB0232428	Sequencing Center	exon	332738	336050	.	+	.	Parent=DDB0202079
DDB0232428	Sequencing Center	CDS	332738	336050	.	+	.	Parent=DDB0202079
DDB0232428	dictyBase Curator	mRNA	331477	336050	.	+	.	ID=DDB0348827;Parent=DDB_G0268280;Name=DDB0348827;translation_start=1;Note=Primary feature;Dbxref=UniProt:Q55GQ7;qualifier=Incomplete support
DDB0232428	dictyBase Curator	exon	331477	331896	.	+	.	Parent=DDB0348827
DDB0232428	dictyBase Curator	CDS	331477	331896	.	+	.	Parent=DDB0348827
DDB0232428	dictyBase Curator	exon	331952	332323	.	+	.	Parent=DDB0348827
DDB0232428	dictyBase Curator	CDS	331952	332323	.	+	.	Parent=DDB0348827
DDB0232428	dictyBase Curator	exon	332399	332513	.	+	.	Parent=DDB0348827
DDB0232428	dictyBase Curator	CDS	332399	332513	.	+	.	Parent=DDB0348827
DDB0232428	dictyBase Curator	exon	332776	336050	.	+	.	Parent=DDB0348827
DDB0232428	dictyBase Curator	CDS	332776	336050	.	+	.	Parent=DDB0348827
DDB0232428	.	gene	336383	337455	.	+	.	ID=DDB_G0267560;Name=uprt;description=catalyzes the reaction UMP %2B diphosphate %3C%3D%3E uracil %2B 5-phospho-alpha-D-ribose 1-diphosphate
DDB0232428	Sequencing Center	mRNA	336383	337455	.	+	.	ID=DDB0189371;Parent=DDB_G0267560;Name=DDB0189371;description=JC1V2_0_00162: Obtained from the Dictyostelium Genome Consortium at The Wellcome Trust Sanger Institute;translation_start=1;Dbxref=Genome V. 2.0 ID:JC1V2_0_00162,Genome V. 1.0 ID:JC1V1_0C0002_03589
DDB0232428	Sequencing Center	exon	336383	336400	.	+	.	Parent=DDB0189371
DDB0232428	Sequencing Center	CDS	336383	336400	.	+	.	Parent=DDB0189371
DDB0232428	Sequencing Center	exon	336615	336944	.	+	.	Parent=DDB0189371
DDB0232428	Sequencing Center	CDS	336615	336944	.	+	.	Parent=DDB0189371
DDB0232428	Sequencing Center	exon	337153	337455	.	+	.	Parent=DDB0189371
DDB0232428	Sequencing Center	CDS	337153	337455	.	+	.	Parent=DDB0189371
DDB0232428	dictyBase Curator	mRNA	336383	337455	.	+	.	ID=DDB0230206;Parent=DDB_G0267560;Name=DDB0230206;description=dictyBase Generated Feature;translation_start=1;Note=Primary feature;Dbxref=Protein Accession Version:EAL73233.1,Inparanoid V. 5.1:DDB0230206,Protein Accession Number:EAL73233.1,Protein GI Number:60475298,UniProt:Q55GQ6,EC Number:2.4.2.9
DDB0232428	dictyBase Curator	exon	336383	336400	.	+	.	Parent=DDB0230206
DDB0232428	dictyBase Curator	CDS	336383	336400	.	+	.	Parent=DDB0230206
DDB0232428	dictyBase Curator	exon	336615	336944	.	+	.	Parent=DDB0230206
DDB0232428	dictyBase Curator	CDS	336615	336944	.	+	.	Parent=DDB0230206
DDB0232428	dictyBase Curator	exon	337153	337455	.	+	.	Parent=DDB0230206
DDB0232428	dictyBase Curator	CDS	337153	337455	.	+	.	Parent=DDB0230206
DDB0232428	.	EST_match	336726	337577	.	+	.	ID=DDB0022383;Target=DDB0022383 1 644;Gap=M218 I209 M424
DDB0232428	.	EST_match	336878	337586	.	+	.	ID=DDB0075581;Target=DDB0075581 1 503;Gap=M66 I209 M433
DDB0232428	.	gene	337357	337840	.	-	.	ID=DDB_G3954692;Name=DDB_G3954692
DDB0232428	Shaulsky group	antisense_RNA	337357	337840	.	-	.	ID=DDB3954694;Parent=DDB_G3954692;Name=DDB3954694;Note=Primary feature
DDB0232428	Shaulsky group	exon	337357	337840	.	-	.	Parent=DDB3954694
DDB0232428	.	EST_match	336726	337577	.	+	.	ID=DDB0022383;Target=DDB0022383 1 644;Gap=M218 I209 M424
DDB0232428	.	EST_match	336878	337586	.	+	.	ID=DDB0075581;Target=DDB0075581 1 503;Gap=M66 I209 M433
DDB0232428	.	gene	338107	338878	.	+	.	ID=DDB_G0267420;Name=sodA;description=superoxide dismutase of the SOD1 family%3B expressed at constant levels throughout the life cycle and upregulated upon oxidative stress%3B enriched in prespore cells
DDB0232428	Sequencing Center	mRNA	338107	338878	.	+	.	ID=DDB0189372;Parent=DDB_G0267420;Name=DDB0189372;description=JC1V2_0_00163: Obtained from the Dictyostelium Genome Consortium at The Wellcome Trust Sanger Institute;translation_start=1;Dbxref=Genome V. 2.0 ID:JC1V2_0_00163,Genome V. 1.0 ID:JC1V1_0C0002_03590
DDB0232428	Sequencing Center	exon	338107	338227	.	+	.	Parent=DDB0189372
DDB0232428	Sequencing Center	CDS	338107	338227	.	+	.	Parent=DDB0189372
DDB0232428	Sequencing Center	exon	338417	338728	.	+	.	Parent=DDB0189372
DDB0232428	Sequencing Center	CDS	338417	338728	.	+	.	Parent=DDB0189372
DDB0232428	Sequencing Center	exon	338850	338878	.	+	.	Parent=DDB0189372
DDB0232428	Sequencing Center	CDS	338850	338878	.	+	.	Parent=DDB0189372
DDB0232428	dictyBase Curator	mRNA	338107	338878	.	+	.	ID=DDB0191290;Parent=DDB_G0267420;Name=DDB0191290;translation_start=1;Note=Primary feature;Dbxref=Protein Accession Version:EAL73162.1,Inparanoid V. 5.1:DDB0191290,Protein Accession Number:EAL73162.1,Protein GI Number:60475227,UniProt:Q55GQ5,EC Number:1.15.1.1
DDB0232428	dictyBase Curator	exon	338107	338227	.	+	.	Parent=DDB0191290
DDB0232428	dictyBase Curator	CDS	338107	338227	.	+	.	Parent=DDB0191290
DDB0232428	dictyBase Curator	exon	338417	338728	.	+	.	Parent=DDB0191290
DDB0232428	dictyBase Curator	CDS	338417	338728	.	+	.	Parent=DDB0191290
DDB0232428	dictyBase Curator	exon	338850	338878	.	+	.	Parent=DDB0191290
DDB0232428	dictyBase Curator	CDS	338850	338878	.	+	.	Parent=DDB0191290
DDB0232428	.	EST_match	338047	338687	.	+	.	ID=DDB0059701;Target=DDB0059701 1 469;Gap=M182 I186 M272
DDB0232428	.	EST_match	338047	338730	.	+	.	ID=DDB0059764;Target=DDB0059764 1 531;Gap=M182 I186 M315
DDB0232428	.	EST_match	338047	338891	.	-	.	ID=DDB0123708;Target=DDB0123708 1 535;Gap=M182 I186 M315 I119 M42
DDB0232428	.	EST_match	338047	338902	.	-	.	ID=DDB0124704;Target=DDB0124704 1 546;Gap=M182 I186 M315 I119 M53
DDB0232428	.	EST_match	338047	338909	.	+	.	ID=DDB0137502;Target=DDB0137502 1 553;Gap=M182 I186 M315 I119 M60
DDB0232428	.	EST_match	338050	338885	.	+	.	ID=DDB0077761;Target=DDB0077761 1 526;Gap=M179 I186 M315 I119 M36
DDB0232428	.	EST_match	338055	338563	.	+	.	ID=DDB0107724;Target=DDB0107724 1 338;Gap=M174 I186 M148
DDB0232428	.	EST_match	338055	338914	.	+	.	ID=DDB0049723;Target=DDB0049723 1 571;Gap=M174 I186 M315 I119 M65
DDB0232428	.	EST_match	338057	338662	.	+	.	ID=DDB0020790;Target=DDB0020790 1 417;Gap=M172 I186 M247
DDB0232428	.	EST_match	338057	338729	.	+	.	ID=DDB0304298;Target=DDB0304298 1 497;Gap=M172 I186 M314
DDB0232428	.	EST_match	338060	338724	.	-	.	ID=DDB0072401;Target=DDB0072401 1 499;Gap=M169 I186 M309
DDB0232428	.	EST_match	338060	338914	.	+	.	ID=DDB0141591;Target=DDB0141591 1 551;Gap=M169 I186 M315 I119 M65
DDB0232428	.	EST_match	338060	338908	.	-	.	ID=DDB0129259;Target=DDB0129259 1 539;Gap=M169 I186 M315 I119 M59
DDB0232428	.	EST_match	338067	338907	.	+	.	ID=DDB0021948;Target=DDB0021948 1 532;Gap=M162 I186 M309 I125 M58
DDB0232428	.	EST_match	338070	338726	.	+	.	ID=DDB0021474;Target=DDB0021474 1 468;Gap=M159 I186 M311
DDB0232428	.	EST_match	338071	338910	.	+	.	ID=DDB0023208;Target=DDB0023208 1 530;Gap=M158 I186 M315 I119 M61
DDB0232428	.	EST_match	338071	338910	.	+	.	ID=DDB0301562;Target=DDB0301562 1 530;Gap=M158 I186 M315 I119 M61
DDB0232428	.	EST_match	338073	338910	.	+	.	ID=DDB0023932;Target=DDB0023932 1 528;Gap=M156 I186 M315 I119 M61
DDB0232428	.	EST_match	338073	338914	.	+	.	ID=DDB0021903;Target=DDB0021903 1 548;Gap=M156 I186 M315 I119 M65
DDB0232428	.	EST_match	338073	338909	.	+	.	ID=DDB0021902;Target=DDB0021902 1 527;Gap=M156 I186 M315 I119 M60
DDB0232428	.	EST_match	338073	338948	.	+	.	ID=DDB0016871;Target=DDB0016871 1 574;Gap=M156 I186 M315 I119 M99
DDB0232428	.	EST_match	338073	338730	.	+	.	ID=DDB0018952;Target=DDB0018952 1 473;Gap=M156 I186 M315
DDB0232428	.	EST_match	338074	338673	.	+	.	ID=DDB0102653;Target=DDB0102653 1 411;Gap=M155 I186 M258
DDB0232428	.	EST_match	338073	338910	.	+	.	ID=DDB0301492;Target=DDB0301492 1 528;Gap=M156 I186 M315 I119 M61
DDB0232428	.	EST_match	338074	338899	.	+	.	ID=DDB0020578;Target=DDB0020578 1 527;Gap=M155 I186 M315 I119 M50
DDB0232428	.	EST_match	338074	338893	.	+	.	ID=DDB0020579;Target=DDB0020579 1 510;Gap=M155 I186 M315 I119 M44
DDB0232428	.	EST_match	338074	338892	.	+	.	ID=DDB0018041;Target=DDB0018041 1 522;Gap=M155 I186 M309 I125 M43
DDB0232428	.	EST_match	338074	338730	.	+	.	ID=DDB0018042;Target=DDB0018042 1 470;Gap=M155 I186 M315
DDB0232428	.	EST_match	338075	338906	.	+	.	ID=DDB0018449;Target=DDB0018449 1 523;Gap=M154 I186 M315 I119 M57
DDB0232428	.	EST_match	338074	338897	.	+	.	ID=DDB0296858;Target=DDB0296858 1 518;Gap=M155 I186 M309 I125 M48
DDB0232428	.	EST_match	338076	338877	.	+	.	ID=DDB0018450;Target=DDB0018450 1 492;Gap=M153 I186 M315 I119 M28
DDB0232428	.	EST_match	338079	338446	.	+	.	ID=DDB0151581;Target=DDB0151581 1 179;Gap=M150 I186 M31
DDB0232428	.	EST_match	338079	338910	.	+	.	ID=DDB0024046;Target=DDB0024046 1 523;Gap=M150 I186 M315 I119 M61
DDB0232428	.	EST_match	338079	338914	.	+	.	ID=DDB0297994;Target=DDB0297994 1 536;Gap=M150 I186 M315 I119 M65
DDB0232428	.	EST_match	338081	338909	.	+	.	ID=DDB0015530;Target=DDB0015530 1 519;Gap=M148 I186 M315 I119 M60
DDB0232428	.	EST_match	338081	338730	.	+	.	ID=DDB0015531;Target=DDB0015531 1 474;Gap=M148 I186 M315
DDB0232428	.	EST_match	338081	338914	.	+	.	ID=DDB0021475;Target=DDB0021475 1 530;Gap=M148 I186 M315 I119 M65
DDB0232428	.	EST_match	338081	338914	.	+	.	ID=DDB0159300;Target=DDB0159300 1 548;Gap=M148 I186 M315 I119 M65
DDB0232428	.	EST_match	338081	338948	.	+	.	ID=DDB0022410;Target=DDB0022410 1 559;Gap=M148 I186 M315 I119 M99
DDB0232428	.	EST_match	338081	338914	.	+	.	ID=DDB0023616;Target=DDB0023616 1 528;Gap=M148 I186 M315 I119 M65
DDB0232428	.	EST_match	338081	338914	.	+	.	ID=DDB0021949;Target=DDB0021949 1 531;Gap=M148 I186 M315 I119 M65
DDB0232428	.	EST_match	338082	338914	.	+	.	ID=DDB0159173;Target=DDB0159173 1 538;Gap=M147 I186 M315 I119 M65
DDB0232428	.	EST_match	338082	338226	.	+	.	ID=DDB0050515;Target=DDB0050515 1 155;Gap=M144
DDB0232428	.	EST_match	338081	338909	.	+	.	ID=DDB0302226;Target=DDB0302226 1 527;Gap=M148 I186 M315 I119 M60
DDB0232428	.	EST_match	338081	338914	.	+	.	ID=DDB0301526;Target=DDB0301526 1 528;Gap=M148 I186 M315 I119 M65
DDB0232428	.	EST_match	338083	338902	.	+	.	ID=DDB0015051;Target=DDB0015051 1 510;Gap=M146 I186 M315 I119 M53
DDB0232428	.	EST_match	338083	338909	.	+	.	ID=DDB0017666;Target=DDB0017666 1 519;Gap=M146 I186 M309 I125 M60
DDB0232428	.	EST_match	338083	338910	.	+	.	ID=DDB0023114;Target=DDB0023114 1 518;Gap=M146 I186 M315 I119 M61
DDB0232428	.	EST_match	338083	338912	.	+	.	ID=DDB0015052;Target=DDB0015052 1 532;Gap=M146 I186 M315 I119 M63
DDB0232428	.	EST_match	338083	338914	.	+	.	ID=DDB0158454;Target=DDB0158454 1 524;Gap=M146 I186 M315 I119 M65
DDB0232428	.	EST_match	338083	338914	.	+	.	ID=DDB0164420;Target=DDB0164420 1 522;Gap=M146 I186 M315 I119 M65
DDB0232428	.	EST_match	338083	338914	.	+	.	ID=DDB0164899;Target=DDB0164899 1 546;Gap=M146 I186 M315 I119 M65
DDB0232428	.	EST_match	338083	338914	.	+	.	ID=DDB0165516;Target=DDB0165516 1 523;Gap=M146 I186 M315 I119 M65
DDB0232428	.	EST_match	338085	338921	.	+	.	ID=DDB0016870;Target=DDB0016870 1 526;Gap=M144 I186 M315 I119 M72
DDB0232428	.	EST_match	338089	338914	.	+	.	ID=DDB0162392;Target=DDB0162392 1 516;Gap=M140 I186 M315 I119 M65
DDB0232428	.	EST_match	338089	338914	.	+	.	ID=DDB0021802;Target=DDB0021802 1 522;Gap=M140 I186 M315 I119 M65
DDB0232428	.	EST_match	338089	338726	.	+	.	ID=DDB0021801;Target=DDB0021801 1 448;Gap=M140 I186 M311
DDB0232428	.	EST_match	338090	338913	.	+	.	ID=DDB0157113;Target=DDB0157113 1 514;Gap=M139 I186 M315 I119 M64
DDB0232428	.	EST_match	338090	338907	.	+	.	ID=DDB0019398;Target=DDB0019398 1 515;Gap=M139 I186 M315 I119 M58
DDB0232428	.	EST_match	338090	338726	.	+	.	ID=DDB0019397;Target=DDB0019397 1 448;Gap=M139 I186 M311
DDB0232428	.	EST_match	338090	338914	.	+	.	ID=DDB0158567;Target=DDB0158567 1 518;Gap=M139 I186 M315 I119 M65
DDB0232428	.	EST_match	338090	338681	.	+	.	ID=DDB0018147;Target=DDB0018147 1 403;Gap=M139 I186 M266
DDB0232428	.	EST_match	338092	338729	.	+	.	ID=DDB0020789;Target=DDB0020789 1 465;Gap=M137 I186 M314
DDB0232428	.	EST_match	338092	338914	.	+	.	ID=DDB0016921;Target=DDB0016921 1 519;Gap=M137 I186 M315 I119 M65
DDB0232428	.	EST_match	338092	338730	.	+	.	ID=DDB0019202;Target=DDB0019202 1 472;Gap=M137 I186 M315
DDB0232428	.	EST_match	338092	338730	.	+	.	ID=DDB0016920;Target=DDB0016920 1 480;Gap=M137 I186 M315
DDB0232428	.	EST_match	338093	338730	.	+	.	ID=DDB0016637;Target=DDB0016637 1 452;Gap=M136 I186 M315
DDB0232428	.	EST_match	338093	338890	.	+	.	ID=DDB0015083;Target=DDB0015083 1 489;Gap=M136 I186 M309 I125 M41
DDB0232428	.	EST_match	338093	338914	.	+	.	ID=DDB0015084;Target=DDB0015084 1 519;Gap=M136 I186 M315 I119 M65
DDB0232428	.	EST_match	338094	338908	.	+	.	ID=DDB0016515;Target=DDB0016515 1 506;Gap=M135 I186 M309 I125 M59
DDB0232428	.	EST_match	338095	338896	.	+	.	ID=DDB0083775;Target=DDB0083775 1 493;Gap=M134 I186 M315 I119 M47
DDB0232428	.	EST_match	338095	338730	.	+	.	ID=DDB0016516;Target=DDB0016516 1 473;Gap=M134 I186 M315
DDB0232428	.	EST_match	338095	338915	.	+	.	ID=DDB0162561;Target=DDB0162561 1 511;Gap=M134 I186 M315 I119 M66
DDB0232428	.	EST_match	338100	338726	.	+	.	ID=DDB0016063;Target=DDB0016063 1 437;Gap=M129 I186 M311
DDB0232428	.	EST_match	338100	338914	.	+	.	ID=DDB0016064;Target=DDB0016064 1 511;Gap=M129 I186 M315 I119 M65
DDB0232428	.	EST_match	338104	338910	.	+	.	ID=DDB0023184;Target=DDB0023184 1 497;Gap=M125 I186 M315 I119 M61
DDB0232428	.	EST_match	338104	338910	.	+	.	ID=DDB0301565;Target=DDB0301565 1 497;Gap=M125 I186 M315 I119 M61
DDB0232428	.	EST_match	338111	338914	.	+	.	ID=DDB0166387;Target=DDB0166387 1 516;Gap=M118 I186 M315 I119 M65
DDB0232428	.	EST_match	338112	338890	.	+	.	ID=DDB0016693;Target=DDB0016693 1 471;Gap=M117 I186 M304 I130 M41
DDB0232428	.	EST_match	338112	338910	.	+	.	ID=DDB0024064;Target=DDB0024064 1 489;Gap=M117 I186 M315 I119 M61
DDB0232428	.	EST_match	338112	338914	.	+	.	ID=DDB0016694;Target=DDB0016694 1 501;Gap=M117 I186 M315 I119 M65
DDB0232428	.	EST_match	338112	338910	.	+	.	ID=DDB0301484;Target=DDB0301484 1 489;Gap=M117 I186 M315 I119 M61
DDB0232428	.	EST_match	338126	338914	.	+	.	ID=DDB0159272;Target=DDB0159272 1 494;Gap=M103 I186 M315 I119 M65
DDB0232428	.	EST_match	338153	338719	.	+	.	ID=DDB0019201;Target=DDB0019201 1 401;Gap=M76 I186 M304
DDB0232428	.	EST_match	338204	338897	.	-	.	ID=DDB0088028;Target=DDB0088028 1 388;Gap=M25 I186 M309 I125 M48
DDB0232428	.	EST_match	338415	338910	.	+	.	ID=DDB0022703;Target=DDB0022703 1 380;Gap=M315 I119 M61
DDB0232428	.	EST_match	338425	338715	.	+	.	ID=DDB0018009;Target=DDB0018009 1 291;Gap=M290
DDB0232428	.	EST_match	338453	338948	.	+	.	ID=DDB0018244;Target=DDB0018244 1 407;Gap=M277 I119 M99
DDB0232428	.	EST_match	338471	338914	.	+	.	ID=DDB0157990;Target=DDB0157990 1 324;Gap=M259 I119 M65
DDB0232428	.	EST_match	338493	338914	.	+	.	ID=DDB0023689;Target=DDB0023689 1 338;Gap=M237 I119 M65
DDB0232428	.	EST_match	338530	338568	.	+	.	ID=DDB0018243;Target=DDB0018243 1 39;Gap=M38
DDB0232428	.	EST_match	338581	338910	.	+	.	ID=DDB0023024;Target=DDB0023024 1 209;Gap=M149 I119 M61
[truncated: 913,059 more rows]
