# Supplementary material for: Abundantly expressed class of noncoding RNAs conserved through the multicellular evolution of dictyostelid social amoebas
Source: Genome Res. 2021 Mar;31(3):436–47. doi: 10.1101/gr.272856.120 (PMC7919456; doi:10.1101/gr.272856.120)
Supplement: Supplemental Material [file supp_gr.272856.120_Supplemental_Code.zip › class_i_code/annotations/ddi_curated.bed]

DDB0232433	3354230	3354273	r62	.	+
DDB0232433	2298170	2298230	r60	.	+
DDB0232429	8304314	8304369	r29	.	-
DDB0232428	1449843	1449909	r28	.	+
DDB0232431	1668200	1668259	r26	.	+
DDB0232430	1101055	1101113	r25	.	-
DDB0232431	960279	960338	r22	.	-
DDB0232431	956821	956877	r21	.	-
DDB0232429	6291018	6291096	ddi_can_399	.	-
DDB0232431	1663882	1663941	r24A	.	+
DDB0232431	1675650	1675709	r24B	.	-
DDB0232431	1668805	1668863	r23A	.	-
DDB0232431	1662688	1662746	r23C	.	-
DDB0232431	1666943	1667001	r23B	.	-
DDB0232428	1893131	1893273	ddi_can_269	.	+
DDB0232431	3575037	3575088	r34	.	+
DDB0232428	3001192	3001250	r35	.	+
DDB0232430	2300516	2300575	r36	.	-
DDB0232428	4375329	4375388	r30	.	-
DDB0232432	1473459	1473521	r31	.	+
DDB0232431	2793915	2793971	r32	.	+
DDB0232430	4352680	4352741	r33	.	-
DDB0232429	6210006	6210093	ddi_can_357	.	+
DDB0232429	8303965	8304009	r45	.	-
DDB0232429	5966044	5966089	r44	.	-
DDB0232430	1101585	1101642	r47	.	-
DDB0232430	1100392	1100445	r46	.	-
DDB0232429	5946991	5947050	r41	.	+
DDB0232429	4084606	4084652	r42	.	-
DDB0232431	958242	958301	r49	.	-
DDB0232428	1892629	1892734	ddi_can_429	.	+
DDB0232433	2295178	2295240	r59	.	+
DDB0232431	961590	961649	r52	.	+
DDB0232431	959088	959146	r50	.	-
DDB0232431	959585	959644	r51	.	-
DDB0232431	2792179	2792238	r56	.	-
DDB0232431	2793527	2793577	r57	.	+
