# Supplementary material for: Abundantly expressed class of noncoding RNAs conserved through the multicellular evolution of dictyostelid social amoebas
Source: Genome Res. 2021 Mar;31(3):436–47. doi: 10.1101/gr.272856.120 (PMC7919456; doi:10.1101/gr.272856.120)
Supplement: Supplemental Material [file supp_gr.272856.120_Supplemental_Code.zip › class_i_code/annotations/dfi_curated.bed]

JH723789.1	5374	5424	dfi_can_12	.	-
JH723771.1	159594	159654	dfi_can_10	.	+
JH723862.1	84462	84511	dfi_can_11	.	+
JH723862.1	82650	82702	dfi_can_8	.	+
JH723807.1	81918	81982	dfi_can_9	.	-
JH723783.1	33479	33539	dfi_can_1	.	-
JH723880.1	38542	38603	dfi_can_2	.	+
AJWH01006067.1	851	911	dfi_can_3	.	-
JH723783.1	33176	33235	dfi_can_4	.	-
AJWH01002331.1	209	267	dfi_can_5	.	+
AJWH01002102.1	11488	11545	dfi_can_6	.	+
AJWH01006067.1	3764	3821	dfi_can_7	.	-
