# Supplementary material for: Abundantly expressed class of noncoding RNAs conserved through the multicellular evolution of dictyostelid social amoebas
Source: Genome Res. 2021 Mar;31(3):436–47. doi: 10.1101/gr.272856.120 (PMC7919456; doi:10.1101/gr.272856.120)
Supplement: Supplemental Material [file supp_gr.272856.120_Supplemental_Code.zip › class_i_code/annotations/dfir_ASM27748v1.gff]

## gff-version 2
## date Mon Oct 14 13:30:42 2019
## source-version: geneid_v1.4 -- geneid@crg.es
# Sequence JH723757.1 - Length = 621857 bps
# Optimal Gene Structure. 217 genes. Score = 27308.50 
# Gene 1 (Forward). 1 exons. 11 aa. Score = 5.26 
JH723757.1	geneid_v1.4	Terminal	435	467	5.26	+	0	JH723757.1_1
JH723757.1	geneid_v1.4	exon	435	467	5.26	+	.	JH723757.1_1
# Gene 2 (Forward). 3 exons. 232 aa. Score = 32.89 
JH723757.1	geneid_v1.4	First	3405	3710	12.60	+	0	JH723757.1_2
JH723757.1	geneid_v1.4	exon	3405	3710	12.60	+	.	JH723757.1_2
JH723757.1	geneid_v1.4	Internal	3871	4095	15.25	+	0	JH723757.1_2
JH723757.1	geneid_v1.4	exon	3871	4095	15.25	+	.	JH723757.1_2
JH723757.1	geneid_v1.4	Terminal	4270	4434	5.04	+	0	JH723757.1_2
JH723757.1	geneid_v1.4	exon	4270	4434	5.04	+	.	JH723757.1_2
# Gene 3 (Forward). 8 exons. 1616 aa. Score = 563.23 
JH723757.1	geneid_v1.4	First	5419	5488	-2.22	+	0	JH723757.1_3
JH723757.1	geneid_v1.4	exon	5419	5488	-2.22	+	.	JH723757.1_3
JH723757.1	geneid_v1.4	Internal	5591	6256	56.39	+	2	JH723757.1_3
JH723757.1	geneid_v1.4	exon	5591	6256	56.39	+	.	JH723757.1_3
JH723757.1	geneid_v1.4	Internal	6327	6563	20.87	+	2	JH723757.1_3
JH723757.1	geneid_v1.4	exon	6327	6563	20.87	+	.	JH723757.1_3
JH723757.1	geneid_v1.4	Internal	6635	6988	36.25	+	2	JH723757.1_3
JH723757.1	geneid_v1.4	exon	6635	6988	36.25	+	.	JH723757.1_3
JH723757.1	geneid_v1.4	Internal	7075	7311	19.34	+	2	JH723757.1_3
JH723757.1	geneid_v1.4	exon	7075	7311	19.34	+	.	JH723757.1_3
JH723757.1	geneid_v1.4	Internal	7397	8416	148.39	+	2	JH723757.1_3
JH723757.1	geneid_v1.4	exon	7397	8416	148.39	+	.	JH723757.1_3
JH723757.1	geneid_v1.4	Internal	8489	8725	20.86	+	2	JH723757.1_3
JH723757.1	geneid_v1.4	exon	8489	8725	20.86	+	.	JH723757.1_3
JH723757.1	geneid_v1.4	Terminal	8809	10835	263.35	+	2	JH723757.1_3
JH723757.1	geneid_v1.4	exon	8809	10835	263.35	+	.	JH723757.1_3
# Gene 4 (Forward). 3 exons. 213 aa. Score = 34.66 
JH723757.1	geneid_v1.4	First	11723	12016	23.65	+	0	JH723757.1_4
JH723757.1	geneid_v1.4	exon	11723	12016	23.65	+	.	JH723757.1_4
JH723757.1	geneid_v1.4	Internal	12099	12280	3.81	+	0	JH723757.1_4
JH723757.1	geneid_v1.4	exon	12099	12280	3.81	+	.	JH723757.1_4
JH723757.1	geneid_v1.4	Terminal	12362	12524	7.20	+	1	JH723757.1_4
JH723757.1	geneid_v1.4	exon	12362	12524	7.20	+	.	JH723757.1_4
# Gene 5 (Reverse). 3 exons. 600 aa. Score = 169.35 
JH723757.1	geneid_v1.4	Terminal	12670	13173	53.78	-	0	JH723757.1_5
JH723757.1	geneid_v1.4	exon	12670	13173	53.78	-	.	JH723757.1_5
JH723757.1	geneid_v1.4	Internal	13252	13581	19.95	-	0	JH723757.1_5
JH723757.1	geneid_v1.4	exon	13252	13581	19.95	-	.	JH723757.1_5
JH723757.1	geneid_v1.4	First	13869	14834	95.62	-	0	JH723757.1_5
JH723757.1	geneid_v1.4	exon	13869	14834	95.62	-	.	JH723757.1_5
# Gene 6 (Forward). 6 exons. 1080 aa. Score = 213.14 
JH723757.1	geneid_v1.4	First	15370	16354	59.17	+	0	JH723757.1_6
JH723757.1	geneid_v1.4	exon	15370	16354	59.17	+	.	JH723757.1_6
JH723757.1	geneid_v1.4	Internal	16403	16963	33.97	+	2	JH723757.1_6
JH723757.1	geneid_v1.4	exon	16403	16963	33.97	+	.	JH723757.1_6
JH723757.1	geneid_v1.4	Internal	16993	17242	16.17	+	2	JH723757.1_6
JH723757.1	geneid_v1.4	exon	16993	17242	16.17	+	.	JH723757.1_6
JH723757.1	geneid_v1.4	Internal	17301	17854	44.05	+	1	JH723757.1_6
JH723757.1	geneid_v1.4	exon	17301	17854	44.05	+	.	JH723757.1_6
JH723757.1	geneid_v1.4	Internal	18080	18628	42.90	+	2	JH723757.1_6
JH723757.1	geneid_v1.4	exon	18080	18628	42.90	+	.	JH723757.1_6
JH723757.1	geneid_v1.4	Terminal	18800	19140	16.89	+	2	JH723757.1_6
JH723757.1	geneid_v1.4	exon	18800	19140	16.89	+	.	JH723757.1_6
# Gene 7 (Reverse). 1 exons. 476 aa. Score = 52.36 
JH723757.1	geneid_v1.4	Single	21904	23331	52.36	-	0	JH723757.1_7
JH723757.1	geneid_v1.4	exon	21904	23331	52.36	-	.	JH723757.1_7
# Gene 8 (Reverse). 4 exons. 821 aa. Score = 269.62 
JH723757.1	geneid_v1.4	Terminal	24957	26149	153.64	-	2	JH723757.1_8
JH723757.1	geneid_v1.4	exon	24957	26149	153.64	-	.	JH723757.1_8
JH723757.1	geneid_v1.4	Internal	27151	27712	50.95	-	0	JH723757.1_8
JH723757.1	geneid_v1.4	exon	27151	27712	50.95	-	.	JH723757.1_8
JH723757.1	geneid_v1.4	Internal	27841	28173	26.59	-	0	JH723757.1_8
JH723757.1	geneid_v1.4	exon	27841	28173	26.59	-	.	JH723757.1_8
JH723757.1	geneid_v1.4	First	28286	28660	38.43	-	0	JH723757.1_8
JH723757.1	geneid_v1.4	exon	28286	28660	38.43	-	.	JH723757.1_8
# Gene 9 (Reverse). 3 exons. 465 aa. Score = 174.14 
JH723757.1	geneid_v1.4	Terminal	29012	30032	146.43	-	1	JH723757.1_9
JH723757.1	geneid_v1.4	exon	29012	30032	146.43	-	.	JH723757.1_9
JH723757.1	geneid_v1.4	Internal	30121	30388	21.62	-	2	JH723757.1_9
JH723757.1	geneid_v1.4	exon	30121	30388	21.62	-	.	JH723757.1_9
JH723757.1	geneid_v1.4	First	30463	30568	6.08	-	0	JH723757.1_9
JH723757.1	geneid_v1.4	exon	30463	30568	6.08	-	.	JH723757.1_9
# Gene 10 (Forward). 2 exons. 613 aa. Score = 150.29 
JH723757.1	geneid_v1.4	First	31747	31773	3.51	+	0	JH723757.1_10
JH723757.1	geneid_v1.4	exon	31747	31773	3.51	+	.	JH723757.1_10
JH723757.1	geneid_v1.4	Terminal	32411	34222	146.78	+	0	JH723757.1_10
JH723757.1	geneid_v1.4	exon	32411	34222	146.78	+	.	JH723757.1_10
# Gene 11 (Reverse). 2 exons. 973 aa. Score = 258.64 
JH723757.1	geneid_v1.4	Terminal	35191	37956	247.48	-	0	JH723757.1_11
JH723757.1	geneid_v1.4	exon	35191	37956	247.48	-	.	JH723757.1_11
JH723757.1	geneid_v1.4	First	38076	38228	11.16	-	0	JH723757.1_11
JH723757.1	geneid_v1.4	exon	38076	38228	11.16	-	.	JH723757.1_11
# Gene 12 (Forward). 4 exons. 90 aa. Score = 18.66 
JH723757.1	geneid_v1.4	First	38938	38972	4.08	+	0	JH723757.1_12
JH723757.1	geneid_v1.4	exon	38938	38972	4.08	+	.	JH723757.1_12
JH723757.1	geneid_v1.4	Internal	39092	39153	4.77	+	1	JH723757.1_12
JH723757.1	geneid_v1.4	exon	39092	39153	4.77	+	.	JH723757.1_12
JH723757.1	geneid_v1.4	Internal	39296	39410	8.29	+	2	JH723757.1_12
JH723757.1	geneid_v1.4	exon	39296	39410	8.29	+	.	JH723757.1_12
JH723757.1	geneid_v1.4	Terminal	39486	39543	1.52	+	1	JH723757.1_12
JH723757.1	geneid_v1.4	exon	39486	39543	1.52	+	.	JH723757.1_12
# Gene 13 (Reverse). 4 exons. 2684 aa. Score = 715.50 
JH723757.1	geneid_v1.4	Terminal	40603	46551	533.57	-	0	JH723757.1_13
JH723757.1	geneid_v1.4	exon	40603	46551	533.57	-	.	JH723757.1_13
JH723757.1	geneid_v1.4	Internal	47005	47143	11.90	-	1	JH723757.1_13
JH723757.1	geneid_v1.4	exon	47005	47143	11.90	-	.	JH723757.1_13
JH723757.1	geneid_v1.4	Internal	47213	48827	142.29	-	2	JH723757.1_13
JH723757.1	geneid_v1.4	exon	47213	48827	142.29	-	.	JH723757.1_13
JH723757.1	geneid_v1.4	First	48858	49206	27.75	-	0	JH723757.1_13
JH723757.1	geneid_v1.4	exon	48858	49206	27.75	-	.	JH723757.1_13
# Gene 14 (Forward). 3 exons. 667 aa. Score = 192.25 
JH723757.1	geneid_v1.4	First	50723	50759	0.13	+	0	JH723757.1_14
JH723757.1	geneid_v1.4	exon	50723	50759	0.13	+	.	JH723757.1_14
JH723757.1	geneid_v1.4	Internal	50983	51178	11.07	+	2	JH723757.1_14
JH723757.1	geneid_v1.4	exon	50983	51178	11.07	+	.	JH723757.1_14
JH723757.1	geneid_v1.4	Terminal	51322	53089	181.04	+	1	JH723757.1_14
JH723757.1	geneid_v1.4	exon	51322	53089	181.04	+	.	JH723757.1_14
# Gene 15 (Reverse). 1 exons. 196 aa. Score = 60.04 
JH723757.1	geneid_v1.4	Single	53392	53979	60.04	-	0	JH723757.1_15
JH723757.1	geneid_v1.4	exon	53392	53979	60.04	-	.	JH723757.1_15
# Gene 16 (Reverse). 1 exons. 101 aa. Score = 30.43 
JH723757.1	geneid_v1.4	Single	54772	55074	30.43	-	0	JH723757.1_16
JH723757.1	geneid_v1.4	exon	54772	55074	30.43	-	.	JH723757.1_16
# Gene 17 (Forward). 2 exons. 76 aa. Score = 12.31 
JH723757.1	geneid_v1.4	First	57208	57310	8.70	+	0	JH723757.1_17
JH723757.1	geneid_v1.4	exon	57208	57310	8.70	+	.	JH723757.1_17
JH723757.1	geneid_v1.4	Terminal	57452	57576	3.61	+	2	JH723757.1_17
JH723757.1	geneid_v1.4	exon	57452	57576	3.61	+	.	JH723757.1_17
# Gene 18 (Forward). 4 exons. 202 aa. Score = 34.09 
JH723757.1	geneid_v1.4	First	58239	58262	1.30	+	0	JH723757.1_18
JH723757.1	geneid_v1.4	exon	58239	58262	1.30	+	.	JH723757.1_18
JH723757.1	geneid_v1.4	Internal	58359	58576	10.67	+	0	JH723757.1_18
JH723757.1	geneid_v1.4	exon	58359	58576	10.67	+	.	JH723757.1_18
JH723757.1	geneid_v1.4	Internal	58664	58751	3.74	+	1	JH723757.1_18
JH723757.1	geneid_v1.4	exon	58664	58751	3.74	+	.	JH723757.1_18
JH723757.1	geneid_v1.4	Terminal	58846	59121	18.39	+	0	JH723757.1_18
JH723757.1	geneid_v1.4	exon	58846	59121	18.39	+	.	JH723757.1_18
# Gene 19 (Reverse). 3 exons. 541 aa. Score = 80.80 
JH723757.1	geneid_v1.4	Terminal	59360	60014	38.83	-	1	JH723757.1_19
JH723757.1	geneid_v1.4	exon	59360	60014	38.83	-	.	JH723757.1_19
JH723757.1	geneid_v1.4	Internal	60118	60585	30.93	-	1	JH723757.1_19
JH723757.1	geneid_v1.4	exon	60118	60585	30.93	-	.	JH723757.1_19
JH723757.1	geneid_v1.4	First	60693	61192	11.04	-	0	JH723757.1_19
JH723757.1	geneid_v1.4	exon	60693	61192	11.04	-	.	JH723757.1_19
# Gene 20 (Reverse). 5 exons. 1106 aa. Score = 164.70 
JH723757.1	geneid_v1.4	Terminal	61704	63064	80.37	-	2	JH723757.1_20
JH723757.1	geneid_v1.4	exon	61704	63064	80.37	-	.	JH723757.1_20
JH723757.1	geneid_v1.4	Internal	63233	63595	8.56	-	2	JH723757.1_20
JH723757.1	geneid_v1.4	exon	63233	63595	8.56	-	.	JH723757.1_20
JH723757.1	geneid_v1.4	Internal	63868	64061	2.77	-	1	JH723757.1_20
JH723757.1	geneid_v1.4	exon	63868	64061	2.77	-	.	JH723757.1_20
JH723757.1	geneid_v1.4	Internal	64121	65517	74.44	-	0	JH723757.1_20
JH723757.1	geneid_v1.4	exon	64121	65517	74.44	-	.	JH723757.1_20
JH723757.1	geneid_v1.4	First	67041	67043	-1.44	-	0	JH723757.1_20
JH723757.1	geneid_v1.4	exon	67041	67043	-1.44	-	.	JH723757.1_20
# Gene 21 (Reverse). 1 exons. 22 aa. Score = 1.53 
JH723757.1	geneid_v1.4	Single	67673	67738	1.53	-	0	JH723757.1_21
JH723757.1	geneid_v1.4	exon	67673	67738	1.53	-	.	JH723757.1_21
# Gene 22 (Forward). 3 exons. 518 aa. Score = 133.58 
JH723757.1	geneid_v1.4	First	69075	69259	12.69	+	0	JH723757.1_22
JH723757.1	geneid_v1.4	exon	69075	69259	12.69	+	.	JH723757.1_22
JH723757.1	geneid_v1.4	Internal	69366	70661	121.61	+	1	JH723757.1_22
JH723757.1	geneid_v1.4	exon	69366	70661	121.61	+	.	JH723757.1_22
JH723757.1	geneid_v1.4	Terminal	70735	70807	-0.71	+	1	JH723757.1_22
JH723757.1	geneid_v1.4	exon	70735	70807	-0.71	+	.	JH723757.1_22
# Gene 23 (Forward). 3 exons. 379 aa. Score = 76.24 
JH723757.1	geneid_v1.4	First	71082	71624	39.65	+	0	JH723757.1_23
JH723757.1	geneid_v1.4	exon	71082	71624	39.65	+	.	JH723757.1_23
JH723757.1	geneid_v1.4	Internal	71754	72133	23.55	+	0	JH723757.1_23
JH723757.1	geneid_v1.4	exon	71754	72133	23.55	+	.	JH723757.1_23
JH723757.1	geneid_v1.4	Terminal	72222	72435	13.04	+	1	JH723757.1_23
JH723757.1	geneid_v1.4	exon	72222	72435	13.04	+	.	JH723757.1_23
# Gene 24 (Reverse). 3 exons. 883 aa. Score = 211.53 
JH723757.1	geneid_v1.4	Terminal	72735	73445	50.70	-	0	JH723757.1_24
JH723757.1	geneid_v1.4	exon	72735	73445	50.70	-	.	JH723757.1_24
JH723757.1	geneid_v1.4	Internal	73520	75439	164.45	-	0	JH723757.1_24
JH723757.1	geneid_v1.4	exon	73520	75439	164.45	-	.	JH723757.1_24
JH723757.1	geneid_v1.4	First	76766	76783	-3.61	-	0	JH723757.1_24
JH723757.1	geneid_v1.4	exon	76766	76783	-3.61	-	.	JH723757.1_24
# Gene 25 (Reverse). 1 exons. 28 aa. Score = 2.76 
JH723757.1	geneid_v1.4	Single	76905	76988	2.76	-	0	JH723757.1_25
JH723757.1	geneid_v1.4	exon	76905	76988	2.76	-	.	JH723757.1_25
# Gene 26 (Forward). 5 exons. 258 aa. Score = 64.87 
JH723757.1	geneid_v1.4	First	77146	77150	-7.72	+	0	JH723757.1_26
JH723757.1	geneid_v1.4	exon	77146	77150	-7.72	+	.	JH723757.1_26
JH723757.1	geneid_v1.4	Internal	77250	77271	-6.00	+	1	JH723757.1_26
JH723757.1	geneid_v1.4	exon	77250	77271	-6.00	+	.	JH723757.1_26
JH723757.1	geneid_v1.4	Internal	77853	78101	28.27	+	0	JH723757.1_26
JH723757.1	geneid_v1.4	exon	77853	78101	28.27	+	.	JH723757.1_26
JH723757.1	geneid_v1.4	Internal	78282	78767	53.71	+	0	JH723757.1_26
JH723757.1	geneid_v1.4	exon	78282	78767	53.71	+	.	JH723757.1_26
JH723757.1	geneid_v1.4	Terminal	79146	79157	-3.40	+	0	JH723757.1_26
JH723757.1	geneid_v1.4	exon	79146	79157	-3.40	+	.	JH723757.1_26
# Gene 27 (Reverse). 1 exons. 284 aa. Score = 45.58 
JH723757.1	geneid_v1.4	Single	79394	80245	45.58	-	0	JH723757.1_27
JH723757.1	geneid_v1.4	exon	79394	80245	45.58	-	.	JH723757.1_27
# Gene 28 (Forward). 2 exons. 221 aa. Score = 48.37 
JH723757.1	geneid_v1.4	First	80351	80369	-3.02	+	0	JH723757.1_28
JH723757.1	geneid_v1.4	exon	80351	80369	-3.02	+	.	JH723757.1_28
JH723757.1	geneid_v1.4	Terminal	82260	82903	51.40	+	2	JH723757.1_28
JH723757.1	geneid_v1.4	exon	82260	82903	51.40	+	.	JH723757.1_28
# Gene 29 (Forward). 1 exons. 189 aa. Score = 76.17 
JH723757.1	geneid_v1.4	Single	84465	85031	76.17	+	0	JH723757.1_29
JH723757.1	geneid_v1.4	exon	84465	85031	76.17	+	.	JH723757.1_29
# Gene 30 (Reverse). 2 exons. 690 aa. Score = 99.47 
JH723757.1	geneid_v1.4	Terminal	85129	86873	89.48	-	2	JH723757.1_30
JH723757.1	geneid_v1.4	exon	85129	86873	89.48	-	.	JH723757.1_30
JH723757.1	geneid_v1.4	First	87615	87939	10.00	-	0	JH723757.1_30
JH723757.1	geneid_v1.4	exon	87615	87939	10.00	-	.	JH723757.1_30
# Gene 31 (Reverse). 3 exons. 1057 aa. Score = 236.27 
JH723757.1	geneid_v1.4	Terminal	88186	90902	223.89	-	2	JH723757.1_31
JH723757.1	geneid_v1.4	exon	88186	90902	223.89	-	.	JH723757.1_31
JH723757.1	geneid_v1.4	Internal	91207	91297	6.23	-	0	JH723757.1_31
JH723757.1	geneid_v1.4	exon	91207	91297	6.23	-	.	JH723757.1_31
JH723757.1	geneid_v1.4	First	91355	91717	6.15	-	0	JH723757.1_31
JH723757.1	geneid_v1.4	exon	91355	91717	6.15	-	.	JH723757.1_31
# Gene 32 (Reverse). 3 exons. 333 aa. Score = 78.24 
JH723757.1	geneid_v1.4	Terminal	93457	94095	53.54	-	0	JH723757.1_32
JH723757.1	geneid_v1.4	exon	93457	94095	53.54	-	.	JH723757.1_32
JH723757.1	geneid_v1.4	Internal	94191	94504	27.09	-	2	JH723757.1_32
JH723757.1	geneid_v1.4	exon	94191	94504	27.09	-	.	JH723757.1_32
JH723757.1	geneid_v1.4	First	95726	95771	-2.39	-	0	JH723757.1_32
JH723757.1	geneid_v1.4	exon	95726	95771	-2.39	-	.	JH723757.1_32
# Gene 33 (Reverse). 2 exons. 184 aa. Score = 39.34 
JH723757.1	geneid_v1.4	Terminal	96284	96487	13.65	-	0	JH723757.1_33
JH723757.1	geneid_v1.4	exon	96284	96487	13.65	-	.	JH723757.1_33
JH723757.1	geneid_v1.4	First	96634	96981	25.69	-	0	JH723757.1_33
JH723757.1	geneid_v1.4	exon	96634	96981	25.69	-	.	JH723757.1_33
# Gene 34 (Forward). 2 exons. 15 aa. Score = 0.37 
JH723757.1	geneid_v1.4	First	98440	98451	-3.40	+	0	JH723757.1_34
JH723757.1	geneid_v1.4	exon	98440	98451	-3.40	+	.	JH723757.1_34
JH723757.1	geneid_v1.4	Terminal	99089	99121	3.77	+	0	JH723757.1_34
JH723757.1	geneid_v1.4	exon	99089	99121	3.77	+	.	JH723757.1_34
# Gene 35 (Forward). 6 exons. 5702 aa. Score = 1494.53 
JH723757.1	geneid_v1.4	First	101216	101263	-0.77	+	0	JH723757.1_35
JH723757.1	geneid_v1.4	exon	101216	101263	-0.77	+	.	JH723757.1_35
JH723757.1	geneid_v1.4	Internal	101413	101731	18.01	+	0	JH723757.1_35
JH723757.1	geneid_v1.4	exon	101413	101731	18.01	+	.	JH723757.1_35
JH723757.1	geneid_v1.4	Internal	102050	102984	60.83	+	2	JH723757.1_35
JH723757.1	geneid_v1.4	exon	102050	102984	60.83	+	.	JH723757.1_35
JH723757.1	geneid_v1.4	Internal	103058	112861	806.98	+	0	JH723757.1_35
JH723757.1	geneid_v1.4	exon	103058	112861	806.98	+	.	JH723757.1_35
JH723757.1	geneid_v1.4	Internal	112931	113087	15.41	+	0	JH723757.1_35
JH723757.1	geneid_v1.4	exon	112931	113087	15.41	+	.	JH723757.1_35
JH723757.1	geneid_v1.4	Terminal	113160	119002	594.08	+	2	JH723757.1_35
JH723757.1	geneid_v1.4	exon	113160	119002	594.08	+	.	JH723757.1_35
# Gene 36 (Reverse). 4 exons. 410 aa. Score = 54.22 
JH723757.1	geneid_v1.4	Terminal	119091	119096	-3.72	-	0	JH723757.1_36
JH723757.1	geneid_v1.4	exon	119091	119096	-3.72	-	.	JH723757.1_36
JH723757.1	geneid_v1.4	Internal	119152	119656	19.14	-	1	JH723757.1_36
JH723757.1	geneid_v1.4	exon	119152	119656	19.14	-	.	JH723757.1_36
JH723757.1	geneid_v1.4	Internal	120423	120848	23.34	-	1	JH723757.1_36
JH723757.1	geneid_v1.4	exon	120423	120848	23.34	-	.	JH723757.1_36
JH723757.1	geneid_v1.4	First	120936	121228	15.46	-	0	JH723757.1_36
JH723757.1	geneid_v1.4	exon	120936	121228	15.46	-	.	JH723757.1_36
# Gene 37 (Forward). 2 exons. 824 aa. Score = 119.06 
JH723757.1	geneid_v1.4	First	122384	123394	29.36	+	0	JH723757.1_37
JH723757.1	geneid_v1.4	exon	122384	123394	29.36	+	.	JH723757.1_37
JH723757.1	geneid_v1.4	Terminal	123482	124942	89.70	+	0	JH723757.1_37
JH723757.1	geneid_v1.4	exon	123482	124942	89.70	+	.	JH723757.1_37
# Gene 38 (Reverse). 6 exons. 568 aa. Score = 81.60 
JH723757.1	geneid_v1.4	Terminal	125011	125022	-6.01	-	0	JH723757.1_38
JH723757.1	geneid_v1.4	exon	125011	125022	-6.01	-	.	JH723757.1_38
JH723757.1	geneid_v1.4	Internal	125043	125341	15.21	-	2	JH723757.1_38
JH723757.1	geneid_v1.4	exon	125043	125341	15.21	-	.	JH723757.1_38
JH723757.1	geneid_v1.4	Internal	125384	126047	51.76	-	0	JH723757.1_38
JH723757.1	geneid_v1.4	exon	125384	126047	51.76	-	.	JH723757.1_38
JH723757.1	geneid_v1.4	Internal	126138	126523	5.12	-	2	JH723757.1_38
JH723757.1	geneid_v1.4	exon	126138	126523	5.12	-	.	JH723757.1_38
JH723757.1	geneid_v1.4	Internal	126647	126936	17.11	-	1	JH723757.1_38
JH723757.1	geneid_v1.4	exon	126647	126936	17.11	-	.	JH723757.1_38
JH723757.1	geneid_v1.4	First	127024	127076	-1.59	-	0	JH723757.1_38
JH723757.1	geneid_v1.4	exon	127024	127076	-1.59	-	.	JH723757.1_38
# Gene 39 (Forward). 2 exons. 97 aa. Score = 4.69 
JH723757.1	geneid_v1.4	First	128034	128096	-0.79	+	0	JH723757.1_39
JH723757.1	geneid_v1.4	exon	128034	128096	-0.79	+	.	JH723757.1_39
JH723757.1	geneid_v1.4	Terminal	128148	128375	5.48	+	0	JH723757.1_39
JH723757.1	geneid_v1.4	exon	128148	128375	5.48	+	.	JH723757.1_39
# Gene 40 (Forward). 4 exons. 521 aa. Score = 156.15 
JH723757.1	geneid_v1.4	First	128739	129084	27.28	+	0	JH723757.1_40
JH723757.1	geneid_v1.4	exon	128739	129084	27.28	+	.	JH723757.1_40
JH723757.1	geneid_v1.4	Internal	129124	129379	23.27	+	2	JH723757.1_40
JH723757.1	geneid_v1.4	exon	129124	129379	23.27	+	.	JH723757.1_40
JH723757.1	geneid_v1.4	Internal	129594	129976	44.68	+	1	JH723757.1_40
JH723757.1	geneid_v1.4	exon	129594	129976	44.68	+	.	JH723757.1_40
JH723757.1	geneid_v1.4	Terminal	130050	130627	60.93	+	2	JH723757.1_40
JH723757.1	geneid_v1.4	exon	130050	130627	60.93	+	.	JH723757.1_40
# Gene 41 (Reverse). 4 exons. 427 aa. Score = 124.89 
JH723757.1	geneid_v1.4	Terminal	130903	131229	35.82	-	0	JH723757.1_41
JH723757.1	geneid_v1.4	exon	130903	131229	35.82	-	.	JH723757.1_41
JH723757.1	geneid_v1.4	Internal	131435	131705	27.65	-	1	JH723757.1_41
JH723757.1	geneid_v1.4	exon	131435	131705	27.65	-	.	JH723757.1_41
JH723757.1	geneid_v1.4	Internal	132080	132531	39.18	-	0	JH723757.1_41
JH723757.1	geneid_v1.4	exon	132080	132531	39.18	-	.	JH723757.1_41
JH723757.1	geneid_v1.4	First	132650	132880	22.23	-	0	JH723757.1_41
JH723757.1	geneid_v1.4	exon	132650	132880	22.23	-	.	JH723757.1_41
# Gene 42 (Forward). 3 exons. 720 aa. Score = 144.37 
JH723757.1	geneid_v1.4	First	134356	134676	14.56	+	0	JH723757.1_42
JH723757.1	geneid_v1.4	exon	134356	134676	14.56	+	.	JH723757.1_42
JH723757.1	geneid_v1.4	Internal	134767	134898	10.63	+	0	JH723757.1_42
JH723757.1	geneid_v1.4	exon	134767	134898	10.63	+	.	JH723757.1_42
JH723757.1	geneid_v1.4	Terminal	135196	136902	119.18	+	0	JH723757.1_42
JH723757.1	geneid_v1.4	exon	135196	136902	119.18	+	.	JH723757.1_42
# Gene 43 (Reverse). 1 exons. 147 aa. Score = 35.86 
JH723757.1	geneid_v1.4	Single	136995	137435	35.86	-	0	JH723757.1_43
JH723757.1	geneid_v1.4	exon	136995	137435	35.86	-	.	JH723757.1_43
# Gene 44 (Forward). 3 exons. 310 aa. Score = 44.40 
JH723757.1	geneid_v1.4	First	138059	138349	31.07	+	0	JH723757.1_44
JH723757.1	geneid_v1.4	exon	138059	138349	31.07	+	.	JH723757.1_44
JH723757.1	geneid_v1.4	Internal	139694	140321	19.56	+	0	JH723757.1_44
JH723757.1	geneid_v1.4	exon	139694	140321	19.56	+	.	JH723757.1_44
JH723757.1	geneid_v1.4	Terminal	140615	140625	-6.23	+	2	JH723757.1_44
JH723757.1	geneid_v1.4	exon	140615	140625	-6.23	+	.	JH723757.1_44
# Gene 45 (Reverse). 1 exons. 895 aa. Score = 298.01 
JH723757.1	geneid_v1.4	Single	141169	143853	298.01	-	0	JH723757.1_45
JH723757.1	geneid_v1.4	exon	141169	143853	298.01	-	.	JH723757.1_45
# Gene 46 (Forward). 4 exons. 352 aa. Score = 46.08 
JH723757.1	geneid_v1.4	First	144764	145067	7.50	+	0	JH723757.1_46
JH723757.1	geneid_v1.4	exon	144764	145067	7.50	+	.	JH723757.1_46
JH723757.1	geneid_v1.4	Internal	145180	145473	19.87	+	2	JH723757.1_46
JH723757.1	geneid_v1.4	exon	145180	145473	19.87	+	.	JH723757.1_46
JH723757.1	geneid_v1.4	Internal	145586	145910	7.53	+	2	JH723757.1_46
JH723757.1	geneid_v1.4	exon	145586	145910	7.53	+	.	JH723757.1_46
JH723757.1	geneid_v1.4	Terminal	146016	146148	11.18	+	1	JH723757.1_46
JH723757.1	geneid_v1.4	exon	146016	146148	11.18	+	.	JH723757.1_46
# Gene 47 (Reverse). 2 exons. 198 aa. Score = 41.62 
JH723757.1	geneid_v1.4	Terminal	146352	146618	10.86	-	0	JH723757.1_47
JH723757.1	geneid_v1.4	exon	146352	146618	10.86	-	.	JH723757.1_47
JH723757.1	geneid_v1.4	First	146824	147150	30.76	-	0	JH723757.1_47
JH723757.1	geneid_v1.4	exon	146824	147150	30.76	-	.	JH723757.1_47
# Gene 48 (Forward). 3 exons. 353 aa. Score = 47.15 
JH723757.1	geneid_v1.4	First	156318	157130	39.72	+	0	JH723757.1_48
JH723757.1	geneid_v1.4	exon	156318	157130	39.72	+	.	JH723757.1_48
JH723757.1	geneid_v1.4	Internal	157205	157444	8.22	+	0	JH723757.1_48
JH723757.1	geneid_v1.4	exon	157205	157444	8.22	+	.	JH723757.1_48
JH723757.1	geneid_v1.4	Terminal	157527	157532	-0.79	+	0	JH723757.1_48
JH723757.1	geneid_v1.4	exon	157527	157532	-0.79	+	.	JH723757.1_48
# Gene 49 (Reverse). 5 exons. 1472 aa. Score = 287.95 
JH723757.1	geneid_v1.4	Terminal	158812	158881	4.98	-	1	JH723757.1_49
JH723757.1	geneid_v1.4	exon	158812	158881	4.98	-	.	JH723757.1_49
JH723757.1	geneid_v1.4	Internal	158965	159058	0.82	-	2	JH723757.1_49
JH723757.1	geneid_v1.4	exon	158965	159058	0.82	-	.	JH723757.1_49
JH723757.1	geneid_v1.4	Internal	159124	161266	136.77	-	0	JH723757.1_49
JH723757.1	geneid_v1.4	exon	159124	161266	136.77	-	.	JH723757.1_49
JH723757.1	geneid_v1.4	Internal	161812	163127	93.27	-	2	JH723757.1_49
JH723757.1	geneid_v1.4	exon	161812	163127	93.27	-	.	JH723757.1_49
JH723757.1	geneid_v1.4	First	163291	164083	52.11	-	0	JH723757.1_49
JH723757.1	geneid_v1.4	exon	163291	164083	52.11	-	.	JH723757.1_49
# Gene 50 (Forward). 3 exons. 885 aa. Score = 236.56 
JH723757.1	geneid_v1.4	First	166074	166112	-2.60	+	0	JH723757.1_50
JH723757.1	geneid_v1.4	exon	166074	166112	-2.60	+	.	JH723757.1_50
JH723757.1	geneid_v1.4	Internal	166210	166693	48.81	+	0	JH723757.1_50
JH723757.1	geneid_v1.4	exon	166210	166693	48.81	+	.	JH723757.1_50
JH723757.1	geneid_v1.4	Terminal	166776	168907	190.36	+	2	JH723757.1_50
JH723757.1	geneid_v1.4	exon	166776	168907	190.36	+	.	JH723757.1_50
# Gene 51 (Reverse). 5 exons. 482 aa. Score = 145.40 
JH723757.1	geneid_v1.4	Terminal	169002	169637	68.78	-	0	JH723757.1_51
JH723757.1	geneid_v1.4	exon	169002	169637	68.78	-	.	JH723757.1_51
JH723757.1	geneid_v1.4	Internal	169728	169814	6.07	-	0	JH723757.1_51
JH723757.1	geneid_v1.4	exon	169728	169814	6.07	-	.	JH723757.1_51
JH723757.1	geneid_v1.4	Internal	169918	170354	39.91	-	2	JH723757.1_51
JH723757.1	geneid_v1.4	exon	169918	170354	39.91	-	.	JH723757.1_51
JH723757.1	geneid_v1.4	Internal	170440	170584	15.47	-	0	JH723757.1_51
JH723757.1	geneid_v1.4	exon	170440	170584	15.47	-	.	JH723757.1_51
JH723757.1	geneid_v1.4	First	170665	170805	15.18	-	0	JH723757.1_51
JH723757.1	geneid_v1.4	exon	170665	170805	15.18	-	.	JH723757.1_51
# Gene 52 (Forward). 3 exons. 434 aa. Score = 146.89 
JH723757.1	geneid_v1.4	First	171800	171984	21.56	+	0	JH723757.1_52
JH723757.1	geneid_v1.4	exon	171800	171984	21.56	+	.	JH723757.1_52
JH723757.1	geneid_v1.4	Internal	172154	172437	33.00	+	1	JH723757.1_52
JH723757.1	geneid_v1.4	exon	172154	172437	33.00	+	.	JH723757.1_52
JH723757.1	geneid_v1.4	Terminal	172544	173376	92.32	+	2	JH723757.1_52
JH723757.1	geneid_v1.4	exon	172544	173376	92.32	+	.	JH723757.1_52
# Gene 53 (Reverse). 1 exons. 297 aa. Score = 98.73 
JH723757.1	geneid_v1.4	Single	173563	174453	98.73	-	0	JH723757.1_53
JH723757.1	geneid_v1.4	exon	173563	174453	98.73	-	.	JH723757.1_53
# Gene 54 (Reverse). 1 exons. 293 aa. Score = 109.63 
JH723757.1	geneid_v1.4	Single	175339	176217	109.63	-	0	JH723757.1_54
JH723757.1	geneid_v1.4	exon	175339	176217	109.63	-	.	JH723757.1_54
# Gene 55 (Forward). 2 exons. 793 aa. Score = 197.94 
JH723757.1	geneid_v1.4	First	176590	177859	84.21	+	0	JH723757.1_55
JH723757.1	geneid_v1.4	exon	176590	177859	84.21	+	.	JH723757.1_55
JH723757.1	geneid_v1.4	Terminal	179600	180708	113.73	+	2	JH723757.1_55
JH723757.1	geneid_v1.4	exon	179600	180708	113.73	+	.	JH723757.1_55
# Gene 56 (Reverse). 2 exons. 325 aa. Score = 66.89 
JH723757.1	geneid_v1.4	Terminal	181111	181959	51.01	-	0	JH723757.1_56
JH723757.1	geneid_v1.4	exon	181111	181959	51.01	-	.	JH723757.1_56
JH723757.1	geneid_v1.4	First	182047	182172	15.89	-	0	JH723757.1_56
JH723757.1	geneid_v1.4	exon	182047	182172	15.89	-	.	JH723757.1_56
# Gene 57 (Forward). 2 exons. 146 aa. Score = 14.68 
JH723757.1	geneid_v1.4	First	183256	183472	6.72	+	0	JH723757.1_57
JH723757.1	geneid_v1.4	exon	183256	183472	6.72	+	.	JH723757.1_57
JH723757.1	geneid_v1.4	Terminal	183534	183754	7.95	+	2	JH723757.1_57
JH723757.1	geneid_v1.4	exon	183534	183754	7.95	+	.	JH723757.1_57
# Gene 58 (Reverse). 3 exons. 591 aa. Score = 164.09 
JH723757.1	geneid_v1.4	Terminal	184137	185583	142.34	-	1	JH723757.1_58
JH723757.1	geneid_v1.4	exon	184137	185583	142.34	-	.	JH723757.1_58
JH723757.1	geneid_v1.4	Internal	187179	187464	17.71	-	2	JH723757.1_58
JH723757.1	geneid_v1.4	exon	187179	187464	17.71	-	.	JH723757.1_58
JH723757.1	geneid_v1.4	First	187592	187631	4.03	-	0	JH723757.1_58
JH723757.1	geneid_v1.4	exon	187592	187631	4.03	-	.	JH723757.1_58
# Gene 59 (Forward). 2 exons. 399 aa. Score = 150.45 
JH723757.1	geneid_v1.4	First	188926	189204	31.15	+	0	JH723757.1_59
JH723757.1	geneid_v1.4	exon	188926	189204	31.15	+	.	JH723757.1_59
JH723757.1	geneid_v1.4	Terminal	189395	190312	119.30	+	0	JH723757.1_59
JH723757.1	geneid_v1.4	exon	189395	190312	119.30	+	.	JH723757.1_59
# Gene 60 (Reverse). 2 exons. 403 aa. Score = 104.28 
JH723757.1	geneid_v1.4	Terminal	191361	192362	88.43	-	0	JH723757.1_60
JH723757.1	geneid_v1.4	exon	191361	192362	88.43	-	.	JH723757.1_60
JH723757.1	geneid_v1.4	First	192434	192640	15.85	-	0	JH723757.1_60
JH723757.1	geneid_v1.4	exon	192434	192640	15.85	-	.	JH723757.1_60
# Gene 61 (Reverse). 1 exons. 345 aa. Score = 128.89 
JH723757.1	geneid_v1.4	Single	193494	194528	128.89	-	0	JH723757.1_61
JH723757.1	geneid_v1.4	exon	193494	194528	128.89	-	.	JH723757.1_61
# Gene 62 (Reverse). 1 exons. 35 aa. Score = 5.34 
JH723757.1	geneid_v1.4	Single	195953	196057	5.34	-	0	JH723757.1_62
JH723757.1	geneid_v1.4	exon	195953	196057	5.34	-	.	JH723757.1_62
# Gene 63 (Reverse). 1 exons. 148 aa. Score = 19.92 
JH723757.1	geneid_v1.4	Single	198219	198662	19.92	-	0	JH723757.1_63
JH723757.1	geneid_v1.4	exon	198219	198662	19.92	-	.	JH723757.1_63
# Gene 64 (Reverse). 1 exons. 265 aa. Score = 49.93 
JH723757.1	geneid_v1.4	Single	200118	200912	49.93	-	0	JH723757.1_64
JH723757.1	geneid_v1.4	exon	200118	200912	49.93	-	.	JH723757.1_64
# Gene 65 (Forward). 2 exons. 151 aa. Score = 37.83 
JH723757.1	geneid_v1.4	First	202505	202663	21.15	+	0	JH723757.1_65
JH723757.1	geneid_v1.4	exon	202505	202663	21.15	+	.	JH723757.1_65
JH723757.1	geneid_v1.4	Terminal	202787	203080	16.69	+	0	JH723757.1_65
JH723757.1	geneid_v1.4	exon	202787	203080	16.69	+	.	JH723757.1_65
# Gene 66 (Reverse). 4 exons. 194 aa. Score = 47.79 
JH723757.1	geneid_v1.4	Terminal	203406	203565	12.51	-	1	JH723757.1_66
JH723757.1	geneid_v1.4	exon	203406	203565	12.51	-	.	JH723757.1_66
JH723757.1	geneid_v1.4	Internal	203658	203776	5.31	-	0	JH723757.1_66
JH723757.1	geneid_v1.4	exon	203658	203776	5.31	-	.	JH723757.1_66
JH723757.1	geneid_v1.4	Internal	203874	204112	22.92	-	2	JH723757.1_66
JH723757.1	geneid_v1.4	exon	203874	204112	22.92	-	.	JH723757.1_66
JH723757.1	geneid_v1.4	First	204220	204283	7.05	-	0	JH723757.1_66
JH723757.1	geneid_v1.4	exon	204220	204283	7.05	-	.	JH723757.1_66
# Gene 67 (Reverse). 2 exons. 164 aa. Score = 49.61 
JH723757.1	geneid_v1.4	Terminal	204589	204686	8.62	-	2	JH723757.1_67
JH723757.1	geneid_v1.4	exon	204589	204686	8.62	-	.	JH723757.1_67
JH723757.1	geneid_v1.4	First	204774	205167	41.00	-	0	JH723757.1_67
JH723757.1	geneid_v1.4	exon	204774	205167	41.00	-	.	JH723757.1_67
# Gene 68 (Forward). 4 exons. 663 aa. Score = 142.60 
JH723757.1	geneid_v1.4	First	205435	205746	4.64	+	0	JH723757.1_68
JH723757.1	geneid_v1.4	exon	205435	205746	4.64	+	.	JH723757.1_68
JH723757.1	geneid_v1.4	Internal	205863	206100	23.16	+	0	JH723757.1_68
JH723757.1	geneid_v1.4	exon	205863	206100	23.16	+	.	JH723757.1_68
JH723757.1	geneid_v1.4	Internal	206188	206738	29.76	+	2	JH723757.1_68
JH723757.1	geneid_v1.4	exon	206188	206738	29.76	+	.	JH723757.1_68
JH723757.1	geneid_v1.4	Terminal	207998	208885	85.04	+	0	JH723757.1_68
JH723757.1	geneid_v1.4	exon	207998	208885	85.04	+	.	JH723757.1_68
# Gene 69 (Forward). 3 exons. 181 aa. Score = 26.71 
JH723757.1	geneid_v1.4	First	209191	209284	-2.38	+	0	JH723757.1_69
JH723757.1	geneid_v1.4	exon	209191	209284	-2.38	+	.	JH723757.1_69
JH723757.1	geneid_v1.4	Internal	209472	209583	4.73	+	2	JH723757.1_69
JH723757.1	geneid_v1.4	exon	209472	209583	4.73	+	.	JH723757.1_69
JH723757.1	geneid_v1.4	Terminal	209707	210043	24.35	+	1	JH723757.1_69
JH723757.1	geneid_v1.4	exon	209707	210043	24.35	+	.	JH723757.1_69
# Gene 70 (Forward). 2 exons. 718 aa. Score = 187.82 
JH723757.1	geneid_v1.4	First	210284	210679	28.00	+	0	JH723757.1_70
JH723757.1	geneid_v1.4	exon	210284	210679	28.00	+	.	JH723757.1_70
JH723757.1	geneid_v1.4	Terminal	210747	212504	159.82	+	0	JH723757.1_70
JH723757.1	geneid_v1.4	exon	210747	212504	159.82	+	.	JH723757.1_70
# Gene 71 (Forward). 1 exons. 463 aa. Score = 106.00 
JH723757.1	geneid_v1.4	Single	217920	219308	106.00	+	0	JH723757.1_71
JH723757.1	geneid_v1.4	exon	217920	219308	106.00	+	.	JH723757.1_71
# Gene 72 (Reverse). 4 exons. 306 aa. Score = 65.74 
JH723757.1	geneid_v1.4	Terminal	219650	220201	44.72	-	0	JH723757.1_72
JH723757.1	geneid_v1.4	exon	219650	220201	44.72	-	.	JH723757.1_72
JH723757.1	geneid_v1.4	Internal	220328	220421	5.02	-	1	JH723757.1_72
JH723757.1	geneid_v1.4	exon	220328	220421	5.02	-	.	JH723757.1_72
JH723757.1	geneid_v1.4	Internal	220517	220720	21.07	-	1	JH723757.1_72
JH723757.1	geneid_v1.4	exon	220517	220720	21.07	-	.	JH723757.1_72
JH723757.1	geneid_v1.4	First	221680	221747	-5.07	-	0	JH723757.1_72
JH723757.1	geneid_v1.4	exon	221680	221747	-5.07	-	.	JH723757.1_72
# Gene 73 (Forward). 2 exons. 26 aa. Score = 0.48 
JH723757.1	geneid_v1.4	First	222028	222033	-1.74	+	0	JH723757.1_73
JH723757.1	geneid_v1.4	exon	222028	222033	-1.74	+	.	JH723757.1_73
JH723757.1	geneid_v1.4	Terminal	222223	222294	2.22	+	0	JH723757.1_73
JH723757.1	geneid_v1.4	exon	222223	222294	2.22	+	.	JH723757.1_73
# Gene 74 (Reverse). 7 exons. 1032 aa. Score = 182.26 
JH723757.1	geneid_v1.4	Terminal	222892	224816	128.74	-	2	JH723757.1_74
JH723757.1	geneid_v1.4	exon	222892	224816	128.74	-	.	JH723757.1_74
JH723757.1	geneid_v1.4	Internal	224885	225126	17.22	-	1	JH723757.1_74
JH723757.1	geneid_v1.4	exon	224885	225126	17.22	-	.	JH723757.1_74
JH723757.1	geneid_v1.4	Internal	225480	225890	20.37	-	1	JH723757.1_74
JH723757.1	geneid_v1.4	exon	225480	225890	20.37	-	.	JH723757.1_74
JH723757.1	geneid_v1.4	Internal	226144	226267	-1.59	-	2	JH723757.1_74
JH723757.1	geneid_v1.4	exon	226144	226267	-1.59	-	.	JH723757.1_74
JH723757.1	geneid_v1.4	Internal	226346	226443	10.15	-	1	JH723757.1_74
JH723757.1	geneid_v1.4	exon	226346	226443	10.15	-	.	JH723757.1_74
JH723757.1	geneid_v1.4	Internal	226979	227056	0.14	-	1	JH723757.1_74
JH723757.1	geneid_v1.4	exon	226979	227056	0.14	-	.	JH723757.1_74
JH723757.1	geneid_v1.4	First	227137	227354	7.23	-	0	JH723757.1_74
JH723757.1	geneid_v1.4	exon	227137	227354	7.23	-	.	JH723757.1_74
# Gene 75 (Reverse). 7 exons. 1157 aa. Score = 188.15 
JH723757.1	geneid_v1.4	Terminal	227752	230048	150.08	-	2	JH723757.1_75
JH723757.1	geneid_v1.4	exon	227752	230048	150.08	-	.	JH723757.1_75
JH723757.1	geneid_v1.4	Internal	230186	230427	7.41	-	1	JH723757.1_75
JH723757.1	geneid_v1.4	exon	230186	230427	7.41	-	.	JH723757.1_75
JH723757.1	geneid_v1.4	Internal	230656	231063	18.36	-	1	JH723757.1_75
JH723757.1	geneid_v1.4	exon	230656	231063	18.36	-	.	JH723757.1_75
JH723757.1	geneid_v1.4	Internal	231154	231240	5.93	-	1	JH723757.1_75
JH723757.1	geneid_v1.4	exon	231154	231240	5.93	-	.	JH723757.1_75
JH723757.1	geneid_v1.4	Internal	231314	231437	1.01	-	2	JH723757.1_75
JH723757.1	geneid_v1.4	exon	231314	231437	1.01	-	.	JH723757.1_75
JH723757.1	geneid_v1.4	Internal	231533	231630	3.44	-	1	JH723757.1_75
JH723757.1	geneid_v1.4	exon	231533	231630	3.44	-	.	JH723757.1_75
JH723757.1	geneid_v1.4	First	232070	232284	1.92	-	0	JH723757.1_75
JH723757.1	geneid_v1.4	exon	232070	232284	1.92	-	.	JH723757.1_75
# Gene 76 (Reverse). 7 exons. 1125 aa. Score = 235.54 
JH723757.1	geneid_v1.4	Terminal	232555	234689	173.30	-	2	JH723757.1_76
JH723757.1	geneid_v1.4	exon	232555	234689	173.30	-	.	JH723757.1_76
JH723757.1	geneid_v1.4	Internal	235311	235552	13.93	-	1	JH723757.1_76
JH723757.1	geneid_v1.4	exon	235311	235552	13.93	-	.	JH723757.1_76
JH723757.1	geneid_v1.4	Internal	235631	236044	22.60	-	1	JH723757.1_76
JH723757.1	geneid_v1.4	exon	235631	236044	22.60	-	.	JH723757.1_76
JH723757.1	geneid_v1.4	Internal	236131	236202	2.34	-	1	JH723757.1_76
JH723757.1	geneid_v1.4	exon	236131	236202	2.34	-	.	JH723757.1_76
JH723757.1	geneid_v1.4	Internal	236329	236541	7.16	-	1	JH723757.1_76
JH723757.1	geneid_v1.4	exon	236329	236541	7.16	-	.	JH723757.1_76
JH723757.1	geneid_v1.4	Internal	236656	236733	5.19	-	1	JH723757.1_76
JH723757.1	geneid_v1.4	exon	236656	236733	5.19	-	.	JH723757.1_76
JH723757.1	geneid_v1.4	First	236814	237034	11.02	-	0	JH723757.1_76
JH723757.1	geneid_v1.4	exon	236814	237034	11.02	-	.	JH723757.1_76
# Gene 77 (Reverse). 4 exons. 338 aa. Score = 113.58 
JH723757.1	geneid_v1.4	Terminal	237465	237552	3.27	-	1	JH723757.1_77
JH723757.1	geneid_v1.4	exon	237465	237552	3.27	-	.	JH723757.1_77
JH723757.1	geneid_v1.4	Internal	237664	238014	46.85	-	1	JH723757.1_77
JH723757.1	geneid_v1.4	exon	237664	238014	46.85	-	.	JH723757.1_77
JH723757.1	geneid_v1.4	Internal	238107	238251	17.12	-	2	JH723757.1_77
JH723757.1	geneid_v1.4	exon	238107	238251	17.12	-	.	JH723757.1_77
JH723757.1	geneid_v1.4	First	238333	238762	46.34	-	0	JH723757.1_77
JH723757.1	geneid_v1.4	exon	238333	238762	46.34	-	.	JH723757.1_77
# Gene 78 (Reverse). 1 exons. 40 aa. Score = 4.94 
JH723757.1	geneid_v1.4	Single	241081	241200	4.94	-	0	JH723757.1_78
JH723757.1	geneid_v1.4	exon	241081	241200	4.94	-	.	JH723757.1_78
# Gene 79 (Reverse). 2 exons. 381 aa. Score = 35.36 
JH723757.1	geneid_v1.4	Terminal	241823	242394	16.67	-	2	JH723757.1_79
JH723757.1	geneid_v1.4	exon	241823	242394	16.67	-	.	JH723757.1_79
JH723757.1	geneid_v1.4	First	242463	243033	18.70	-	0	JH723757.1_79
JH723757.1	geneid_v1.4	exon	242463	243033	18.70	-	.	JH723757.1_79
# Gene 80 (Reverse). 3 exons. 983 aa. Score = 94.67 
JH723757.1	geneid_v1.4	Terminal	243601	246271	95.56	-	1	JH723757.1_80
JH723757.1	geneid_v1.4	exon	243601	246271	95.56	-	.	JH723757.1_80
JH723757.1	geneid_v1.4	Internal	246872	247138	3.02	-	1	JH723757.1_80
JH723757.1	geneid_v1.4	exon	246872	247138	3.02	-	.	JH723757.1_80
JH723757.1	geneid_v1.4	First	247426	247436	-3.90	-	0	JH723757.1_80
JH723757.1	geneid_v1.4	exon	247426	247436	-3.90	-	.	JH723757.1_80
# Gene 81 (Forward). 1 exons. 86 aa. Score = 15.57 
JH723757.1	geneid_v1.4	Single	247599	247856	15.57	+	0	JH723757.1_81
JH723757.1	geneid_v1.4	exon	247599	247856	15.57	+	.	JH723757.1_81
# Gene 82 (Reverse). 2 exons. 1029 aa. Score = 69.74 
JH723757.1	geneid_v1.4	Terminal	247943	250626	67.10	-	2	JH723757.1_82
JH723757.1	geneid_v1.4	exon	247943	250626	67.10	-	.	JH723757.1_82
JH723757.1	geneid_v1.4	First	251413	251815	2.64	-	0	JH723757.1_82
JH723757.1	geneid_v1.4	exon	251413	251815	2.64	-	.	JH723757.1_82
# Gene 83 (Forward). 2 exons. 262 aa. Score = 75.17 
JH723757.1	geneid_v1.4	First	251869	251877	-4.47	+	0	JH723757.1_83
JH723757.1	geneid_v1.4	exon	251869	251877	-4.47	+	.	JH723757.1_83
JH723757.1	geneid_v1.4	Terminal	253127	253903	79.65	+	0	JH723757.1_83
JH723757.1	geneid_v1.4	exon	253127	253903	79.65	+	.	JH723757.1_83
# Gene 84 (Reverse). 2 exons. 692 aa. Score = 216.48 
JH723757.1	geneid_v1.4	Terminal	254026	256084	218.12	-	1	JH723757.1_84
JH723757.1	geneid_v1.4	exon	254026	256084	218.12	-	.	JH723757.1_84
JH723757.1	geneid_v1.4	First	256157	256173	-1.65	-	0	JH723757.1_84
JH723757.1	geneid_v1.4	exon	256157	256173	-1.65	-	.	JH723757.1_84
# Gene 85 (Forward). 2 exons. 178 aa. Score = 56.81 
JH723757.1	geneid_v1.4	First	257699	258152	50.28	+	0	JH723757.1_85
JH723757.1	geneid_v1.4	exon	257699	258152	50.28	+	.	JH723757.1_85
JH723757.1	geneid_v1.4	Terminal	258273	258352	6.52	+	2	JH723757.1_85
JH723757.1	geneid_v1.4	exon	258273	258352	6.52	+	.	JH723757.1_85
# Gene 86 (Forward). 4 exons. 451 aa. Score = 65.61 
JH723757.1	geneid_v1.4	First	258467	258492	-6.59	+	0	JH723757.1_86
JH723757.1	geneid_v1.4	exon	258467	258492	-6.59	+	.	JH723757.1_86
JH723757.1	geneid_v1.4	Internal	260070	260779	41.25	+	1	JH723757.1_86
JH723757.1	geneid_v1.4	exon	260070	260779	41.25	+	.	JH723757.1_86
JH723757.1	geneid_v1.4	Internal	260896	261071	10.67	+	2	JH723757.1_86
JH723757.1	geneid_v1.4	exon	260896	261071	10.67	+	.	JH723757.1_86
JH723757.1	geneid_v1.4	Terminal	261148	261588	20.29	+	0	JH723757.1_86
JH723757.1	geneid_v1.4	exon	261148	261588	20.29	+	.	JH723757.1_86
# Gene 87 (Reverse). 1 exons. 69 aa. Score = 13.81 
JH723757.1	geneid_v1.4	Single	261915	262121	13.81	-	0	JH723757.1_87
JH723757.1	geneid_v1.4	exon	261915	262121	13.81	-	.	JH723757.1_87
# Gene 88 (Reverse). 6 exons. 1538 aa. Score = 339.45 
JH723757.1	geneid_v1.4	Terminal	263134	266148	223.18	-	0	JH723757.1_88
JH723757.1	geneid_v1.4	exon	263134	266148	223.18	-	.	JH723757.1_88
JH723757.1	geneid_v1.4	Internal	266229	266356	4.06	-	2	JH723757.1_88
JH723757.1	geneid_v1.4	exon	266229	266356	4.06	-	.	JH723757.1_88
JH723757.1	geneid_v1.4	Internal	266523	266850	21.25	-	0	JH723757.1_88
JH723757.1	geneid_v1.4	exon	266523	266850	21.25	-	.	JH723757.1_88
JH723757.1	geneid_v1.4	Internal	266974	267566	42.19	-	2	JH723757.1_88
JH723757.1	geneid_v1.4	exon	266974	267566	42.19	-	.	JH723757.1_88
JH723757.1	geneid_v1.4	Internal	267653	268199	50.26	-	0	JH723757.1_88
JH723757.1	geneid_v1.4	exon	267653	268199	50.26	-	.	JH723757.1_88
JH723757.1	geneid_v1.4	First	268642	268644	-1.49	-	0	JH723757.1_88
JH723757.1	geneid_v1.4	exon	268642	268644	-1.49	-	.	JH723757.1_88
# Gene 89 (Reverse). 3 exons. 1149 aa. Score = 312.86 
JH723757.1	geneid_v1.4	Terminal	268709	271867	298.66	-	0	JH723757.1_89
JH723757.1	geneid_v1.4	exon	268709	271867	298.66	-	.	JH723757.1_89
JH723757.1	geneid_v1.4	Internal	271945	272113	1.93	-	1	JH723757.1_89
JH723757.1	geneid_v1.4	exon	271945	272113	1.93	-	.	JH723757.1_89
JH723757.1	geneid_v1.4	First	272194	272312	12.27	-	0	JH723757.1_89
JH723757.1	geneid_v1.4	exon	272194	272312	12.27	-	.	JH723757.1_89
# Gene 90 (Reverse). 5 exons. 463 aa. Score = 56.47 
JH723757.1	geneid_v1.4	Terminal	272567	272997	5.96	-	2	JH723757.1_90
JH723757.1	geneid_v1.4	exon	272567	272997	5.96	-	.	JH723757.1_90
JH723757.1	geneid_v1.4	Internal	273165	273359	6.79	-	2	JH723757.1_90
JH723757.1	geneid_v1.4	exon	273165	273359	6.79	-	.	JH723757.1_90
JH723757.1	geneid_v1.4	Internal	273915	274042	12.26	-	1	JH723757.1_90
JH723757.1	geneid_v1.4	exon	273915	274042	12.26	-	.	JH723757.1_90
JH723757.1	geneid_v1.4	Internal	274120	274401	5.39	-	1	JH723757.1_90
JH723757.1	geneid_v1.4	exon	274120	274401	5.39	-	.	JH723757.1_90
JH723757.1	geneid_v1.4	First	274639	274991	26.08	-	0	JH723757.1_90
JH723757.1	geneid_v1.4	exon	274639	274991	26.08	-	.	JH723757.1_90
# Gene 91 (Forward). 2 exons. 930 aa. Score = 210.95 
JH723757.1	geneid_v1.4	First	278299	278986	31.32	+	0	JH723757.1_91
JH723757.1	geneid_v1.4	exon	278299	278986	31.32	+	.	JH723757.1_91
JH723757.1	geneid_v1.4	Terminal	279772	281873	179.63	+	2	JH723757.1_91
JH723757.1	geneid_v1.4	exon	279772	281873	179.63	+	.	JH723757.1_91
# Gene 92 (Forward). 4 exons. 531 aa. Score = 79.77 
JH723757.1	geneid_v1.4	First	283034	283651	28.97	+	0	JH723757.1_92
JH723757.1	geneid_v1.4	exon	283034	283651	28.97	+	.	JH723757.1_92
JH723757.1	geneid_v1.4	Internal	283737	283864	9.74	+	0	JH723757.1_92
JH723757.1	geneid_v1.4	exon	283737	283864	9.74	+	.	JH723757.1_92
JH723757.1	geneid_v1.4	Internal	283940	284513	25.64	+	1	JH723757.1_92
JH723757.1	geneid_v1.4	exon	283940	284513	25.64	+	.	JH723757.1_92
JH723757.1	geneid_v1.4	Terminal	284611	284883	15.42	+	0	JH723757.1_92
JH723757.1	geneid_v1.4	exon	284611	284883	15.42	+	.	JH723757.1_92
# Gene 93 (Reverse). 2 exons. 140 aa. Score = 37.77 
JH723757.1	geneid_v1.4	Terminal	285081	285484	38.49	-	2	JH723757.1_93
JH723757.1	geneid_v1.4	exon	285081	285484	38.49	-	.	JH723757.1_93
JH723757.1	geneid_v1.4	First	285735	285750	-0.72	-	0	JH723757.1_93
JH723757.1	geneid_v1.4	exon	285735	285750	-0.72	-	.	JH723757.1_93
# Gene 94 (Forward). 4 exons. 160 aa. Score = 24.43 
JH723757.1	geneid_v1.4	First	286355	286377	0.79	+	0	JH723757.1_94
JH723757.1	geneid_v1.4	exon	286355	286377	0.79	+	.	JH723757.1_94
JH723757.1	geneid_v1.4	Internal	286449	286598	14.65	+	1	JH723757.1_94
JH723757.1	geneid_v1.4	exon	286449	286598	14.65	+	.	JH723757.1_94
JH723757.1	geneid_v1.4	Internal	286679	286791	4.75	+	1	JH723757.1_94
JH723757.1	geneid_v1.4	exon	286679	286791	4.75	+	.	JH723757.1_94
JH723757.1	geneid_v1.4	Terminal	287129	287322	4.23	+	2	JH723757.1_94
JH723757.1	geneid_v1.4	exon	287129	287322	4.23	+	.	JH723757.1_94
# Gene 95 (Forward). 3 exons. 318 aa. Score = 84.37 
JH723757.1	geneid_v1.4	First	287552	287588	0.93	+	0	JH723757.1_95
JH723757.1	geneid_v1.4	exon	287552	287588	0.93	+	.	JH723757.1_95
JH723757.1	geneid_v1.4	Internal	287667	288286	56.51	+	2	JH723757.1_95
JH723757.1	geneid_v1.4	exon	287667	288286	56.51	+	.	JH723757.1_95
JH723757.1	geneid_v1.4	Terminal	288360	288656	26.92	+	0	JH723757.1_95
JH723757.1	geneid_v1.4	exon	288360	288656	26.92	+	.	JH723757.1_95
# Gene 96 (Reverse). 1 exons. 367 aa. Score = 83.18 
JH723757.1	geneid_v1.4	Single	288838	289938	83.18	-	0	JH723757.1_96
JH723757.1	geneid_v1.4	exon	288838	289938	83.18	-	.	JH723757.1_96
# Gene 97 (Forward). 2 exons. 193 aa. Score = 43.55 
JH723757.1	geneid_v1.4	First	290432	290806	30.07	+	0	JH723757.1_97
JH723757.1	geneid_v1.4	exon	290432	290806	30.07	+	.	JH723757.1_97
JH723757.1	geneid_v1.4	Terminal	291003	291206	13.48	+	0	JH723757.1_97
JH723757.1	geneid_v1.4	exon	291003	291206	13.48	+	.	JH723757.1_97
# Gene 98 (Reverse). 2 exons. 206 aa. Score = 49.10 
JH723757.1	geneid_v1.4	Terminal	291815	292216	38.76	-	0	JH723757.1_98
JH723757.1	geneid_v1.4	exon	291815	292216	38.76	-	.	JH723757.1_98
JH723757.1	geneid_v1.4	First	292329	292544	10.34	-	0	JH723757.1_98
JH723757.1	geneid_v1.4	exon	292329	292544	10.34	-	.	JH723757.1_98
# Gene 99 (Forward). 1 exons. 500 aa. Score = 40.29 
JH723757.1	geneid_v1.4	Single	293229	294728	40.29	+	0	JH723757.1_99
JH723757.1	geneid_v1.4	exon	293229	294728	40.29	+	.	JH723757.1_99
# Gene 100 (Reverse). 1 exons. 252 aa. Score = 75.81 
JH723757.1	geneid_v1.4	Single	294881	295636	75.81	-	0	JH723757.1_100
JH723757.1	geneid_v1.4	exon	294881	295636	75.81	-	.	JH723757.1_100
# Gene 101 (Reverse). 5 exons. 713 aa. Score = 119.96 
JH723757.1	geneid_v1.4	Terminal	295724	295731	-5.15	-	2	JH723757.1_101
JH723757.1	geneid_v1.4	exon	295724	295731	-5.15	-	.	JH723757.1_101
JH723757.1	geneid_v1.4	Internal	297600	298651	63.21	-	1	JH723757.1_101
JH723757.1	geneid_v1.4	exon	297600	298651	63.21	-	.	JH723757.1_101
JH723757.1	geneid_v1.4	Internal	300552	300672	-2.88	-	2	JH723757.1_101
JH723757.1	geneid_v1.4	exon	300552	300672	-2.88	-	.	JH723757.1_101
JH723757.1	geneid_v1.4	Internal	302146	303093	64.97	-	2	JH723757.1_101
JH723757.1	geneid_v1.4	exon	302146	303093	64.97	-	.	JH723757.1_101
JH723757.1	geneid_v1.4	First	303918	303927	-0.18	-	0	JH723757.1_101
JH723757.1	geneid_v1.4	exon	303918	303927	-0.18	-	.	JH723757.1_101
# Gene 102 (Forward). 1 exons. 180 aa. Score = 31.80 
JH723757.1	geneid_v1.4	Single	304638	305177	31.80	+	0	JH723757.1_102
JH723757.1	geneid_v1.4	exon	304638	305177	31.80	+	.	JH723757.1_102
# Gene 103 (Forward). 1 exons. 967 aa. Score = 192.57 
JH723757.1	geneid_v1.4	Single	305428	308328	192.57	+	0	JH723757.1_103
JH723757.1	geneid_v1.4	exon	305428	308328	192.57	+	.	JH723757.1_103
# Gene 104 (Forward). 2 exons. 87 aa. Score = 8.27 
JH723757.1	geneid_v1.4	First	308552	308554	-8.88	+	0	JH723757.1_104
JH723757.1	geneid_v1.4	exon	308552	308554	-8.88	+	.	JH723757.1_104
JH723757.1	geneid_v1.4	Terminal	308644	308901	17.15	+	0	JH723757.1_104
JH723757.1	geneid_v1.4	exon	308644	308901	17.15	+	.	JH723757.1_104
# Gene 105 (Forward). 2 exons. 841 aa. Score = 249.74 
JH723757.1	geneid_v1.4	First	310103	310180	13.31	+	0	JH723757.1_105
JH723757.1	geneid_v1.4	exon	310103	310180	13.31	+	.	JH723757.1_105
JH723757.1	geneid_v1.4	Terminal	310335	312779	236.43	+	0	JH723757.1_105
JH723757.1	geneid_v1.4	exon	310335	312779	236.43	+	.	JH723757.1_105
# Gene 106 (Reverse). 1 exons. 225 aa. Score = 84.31 
JH723757.1	geneid_v1.4	Single	313893	314567	84.31	-	0	JH723757.1_106
JH723757.1	geneid_v1.4	exon	313893	314567	84.31	-	.	JH723757.1_106
# Gene 107 (Forward). 1 exons. 602 aa. Score = 124.81 
JH723757.1	geneid_v1.4	Single	316451	318256	124.81	+	0	JH723757.1_107
JH723757.1	geneid_v1.4	exon	316451	318256	124.81	+	.	JH723757.1_107
# Gene 108 (Forward). 5 exons. 868 aa. Score = 215.31 
JH723757.1	geneid_v1.4	First	319399	319530	8.45	+	0	JH723757.1_108
JH723757.1	geneid_v1.4	exon	319399	319530	8.45	+	.	JH723757.1_108
JH723757.1	geneid_v1.4	Internal	319691	319925	17.19	+	0	JH723757.1_108
JH723757.1	geneid_v1.4	exon	319691	319925	17.19	+	.	JH723757.1_108
JH723757.1	geneid_v1.4	Internal	320041	320761	47.32	+	2	JH723757.1_108
JH723757.1	geneid_v1.4	exon	320041	320761	47.32	+	.	JH723757.1_108
JH723757.1	geneid_v1.4	Internal	321773	323171	138.98	+	1	JH723757.1_108
JH723757.1	geneid_v1.4	exon	321773	323171	138.98	+	.	JH723757.1_108
JH723757.1	geneid_v1.4	Terminal	323255	323371	3.36	+	0	JH723757.1_108
JH723757.1	geneid_v1.4	exon	323255	323371	3.36	+	.	JH723757.1_108
# Gene 109 (Reverse). 2 exons. 89 aa. Score = 28.68 
JH723757.1	geneid_v1.4	Terminal	323759	324012	26.43	-	2	JH723757.1_109
JH723757.1	geneid_v1.4	exon	323759	324012	26.43	-	.	JH723757.1_109
JH723757.1	geneid_v1.4	First	324079	324091	2.26	-	0	JH723757.1_109
JH723757.1	geneid_v1.4	exon	324079	324091	2.26	-	.	JH723757.1_109
# Gene 110 (Forward). 2 exons. 89 aa. Score = 31.41 
JH723757.1	geneid_v1.4	First	324777	324789	2.54	+	0	JH723757.1_110
JH723757.1	geneid_v1.4	exon	324777	324789	2.54	+	.	JH723757.1_110
JH723757.1	geneid_v1.4	Terminal	324868	325121	28.86	+	2	JH723757.1_110
JH723757.1	geneid_v1.4	exon	324868	325121	28.86	+	.	JH723757.1_110
# Gene 111 (Forward). 2 exons. 339 aa. Score = 54.65 
JH723757.1	geneid_v1.4	First	325505	325729	9.28	+	0	JH723757.1_111
JH723757.1	geneid_v1.4	exon	325505	325729	9.28	+	.	JH723757.1_111
JH723757.1	geneid_v1.4	Terminal	325798	326589	45.37	+	0	JH723757.1_111
JH723757.1	geneid_v1.4	exon	325798	326589	45.37	+	.	JH723757.1_111
# Gene 112 (Reverse). 2 exons. 402 aa. Score = 120.25 
JH723757.1	geneid_v1.4	Terminal	326862	327733	85.36	-	2	JH723757.1_112
JH723757.1	geneid_v1.4	exon	326862	327733	85.36	-	.	JH723757.1_112
JH723757.1	geneid_v1.4	First	327829	328162	34.89	-	0	JH723757.1_112
JH723757.1	geneid_v1.4	exon	327829	328162	34.89	-	.	JH723757.1_112
# Gene 113 (Reverse). 1 exons. 452 aa. Score = 125.24 
JH723757.1	geneid_v1.4	Single	329609	330964	125.24	-	0	JH723757.1_113
JH723757.1	geneid_v1.4	exon	329609	330964	125.24	-	.	JH723757.1_113
# Gene 114 (Reverse). 2 exons. 508 aa. Score = 146.84 
JH723757.1	geneid_v1.4	Terminal	332516	333907	136.23	-	0	JH723757.1_114
JH723757.1	geneid_v1.4	exon	332516	333907	136.23	-	.	JH723757.1_114
JH723757.1	geneid_v1.4	First	334050	334181	10.61	-	0	JH723757.1_114
JH723757.1	geneid_v1.4	exon	334050	334181	10.61	-	.	JH723757.1_114
# Gene 115 (Forward). 1 exons. 61 aa. Score = 8.60 
JH723757.1	geneid_v1.4	Single	335989	336171	8.60	+	0	JH723757.1_115
JH723757.1	geneid_v1.4	exon	335989	336171	8.60	+	.	JH723757.1_115
# Gene 116 (Forward). 1 exons. 516 aa. Score = 184.20 
JH723757.1	geneid_v1.4	Single	337805	339352	184.20	+	0	JH723757.1_116
JH723757.1	geneid_v1.4	exon	337805	339352	184.20	+	.	JH723757.1_116
# Gene 117 (Forward). 2 exons. 1366 aa. Score = 409.13 
JH723757.1	geneid_v1.4	First	340369	340690	32.34	+	0	JH723757.1_117
JH723757.1	geneid_v1.4	exon	340369	340690	32.34	+	.	JH723757.1_117
JH723757.1	geneid_v1.4	Terminal	340831	344606	376.79	+	2	JH723757.1_117
JH723757.1	geneid_v1.4	exon	340831	344606	376.79	+	.	JH723757.1_117
# Gene 118 (Reverse). 4 exons. 910 aa. Score = 219.85 
JH723757.1	geneid_v1.4	Terminal	345515	346773	76.23	-	2	JH723757.1_118
JH723757.1	geneid_v1.4	exon	345515	346773	76.23	-	.	JH723757.1_118
JH723757.1	geneid_v1.4	Internal	346922	347890	95.08	-	2	JH723757.1_118
JH723757.1	geneid_v1.4	exon	346922	347890	95.08	-	.	JH723757.1_118
JH723757.1	geneid_v1.4	Internal	347950	348397	50.26	-	0	JH723757.1_118
JH723757.1	geneid_v1.4	exon	347950	348397	50.26	-	.	JH723757.1_118
JH723757.1	geneid_v1.4	First	348591	348644	-1.71	-	0	JH723757.1_118
JH723757.1	geneid_v1.4	exon	348591	348644	-1.71	-	.	JH723757.1_118
# Gene 119 (Forward). 4 exons. 357 aa. Score = 41.36 
JH723757.1	geneid_v1.4	First	348850	348871	-0.31	+	0	JH723757.1_119
JH723757.1	geneid_v1.4	exon	348850	348871	-0.31	+	.	JH723757.1_119
JH723757.1	geneid_v1.4	Internal	348992	349034	-2.23	+	2	JH723757.1_119
JH723757.1	geneid_v1.4	exon	348992	349034	-2.23	+	.	JH723757.1_119
JH723757.1	geneid_v1.4	Internal	349100	350070	44.39	+	1	JH723757.1_119
JH723757.1	geneid_v1.4	exon	349100	350070	44.39	+	.	JH723757.1_119
JH723757.1	geneid_v1.4	Terminal	350801	350835	-0.48	+	2	JH723757.1_119
JH723757.1	geneid_v1.4	exon	350801	350835	-0.48	+	.	JH723757.1_119
# Gene 120 (Reverse). 5 exons. 570 aa. Score = 123.70 
JH723757.1	geneid_v1.4	Terminal	351209	351706	58.14	-	0	JH723757.1_120
JH723757.1	geneid_v1.4	exon	351209	351706	58.14	-	.	JH723757.1_120
JH723757.1	geneid_v1.4	Internal	353580	353727	2.78	-	1	JH723757.1_120
JH723757.1	geneid_v1.4	exon	353580	353727	2.78	-	.	JH723757.1_120
JH723757.1	geneid_v1.4	Internal	353797	353874	1.13	-	1	JH723757.1_120
JH723757.1	geneid_v1.4	exon	353797	353874	1.13	-	.	JH723757.1_120
JH723757.1	geneid_v1.4	Internal	353953	354537	37.01	-	1	JH723757.1_120
JH723757.1	geneid_v1.4	exon	353953	354537	37.01	-	.	JH723757.1_120
JH723757.1	geneid_v1.4	First	354625	355025	24.65	-	0	JH723757.1_120
JH723757.1	geneid_v1.4	exon	354625	355025	24.65	-	.	JH723757.1_120
# Gene 121 (Reverse). 4 exons. 734 aa. Score = 210.54 
JH723757.1	geneid_v1.4	Terminal	356097	356237	9.05	-	0	JH723757.1_121
JH723757.1	geneid_v1.4	exon	356097	356237	9.05	-	.	JH723757.1_121
JH723757.1	geneid_v1.4	Internal	356332	356434	9.76	-	1	JH723757.1_121
JH723757.1	geneid_v1.4	exon	356332	356434	9.76	-	.	JH723757.1_121
JH723757.1	geneid_v1.4	Internal	356516	358419	189.79	-	0	JH723757.1_121
JH723757.1	geneid_v1.4	exon	356516	358419	189.79	-	.	JH723757.1_121
JH723757.1	geneid_v1.4	First	358550	358603	1.93	-	0	JH723757.1_121
JH723757.1	geneid_v1.4	exon	358550	358603	1.93	-	.	JH723757.1_121
# Gene 122 (Reverse). 2 exons. 379 aa. Score = 70.20 
JH723757.1	geneid_v1.4	Terminal	359269	360347	68.99	-	2	JH723757.1_122
JH723757.1	geneid_v1.4	exon	359269	360347	68.99	-	.	JH723757.1_122
JH723757.1	geneid_v1.4	First	360430	360487	1.21	-	0	JH723757.1_122
JH723757.1	geneid_v1.4	exon	360430	360487	1.21	-	.	JH723757.1_122
# Gene 123 (Forward). 1 exons. 504 aa. Score = 115.94 
JH723757.1	geneid_v1.4	Single	360888	362399	115.94	+	0	JH723757.1_123
JH723757.1	geneid_v1.4	exon	360888	362399	115.94	+	.	JH723757.1_123
# Gene 124 (Forward). 4 exons. 1304 aa. Score = 356.71 
JH723757.1	geneid_v1.4	First	362803	362916	5.98	+	0	JH723757.1_124
JH723757.1	geneid_v1.4	exon	362803	362916	5.98	+	.	JH723757.1_124
JH723757.1	geneid_v1.4	Internal	363046	365538	222.09	+	0	JH723757.1_124
JH723757.1	geneid_v1.4	exon	363046	365538	222.09	+	.	JH723757.1_124
JH723757.1	geneid_v1.4	Internal	365611	366488	88.97	+	0	JH723757.1_124
JH723757.1	geneid_v1.4	exon	365611	366488	88.97	+	.	JH723757.1_124
JH723757.1	geneid_v1.4	Terminal	366563	366989	39.67	+	1	JH723757.1_124
JH723757.1	geneid_v1.4	exon	366563	366989	39.67	+	.	JH723757.1_124
# Gene 125 (Forward). 2 exons. 1047 aa. Score = 236.28 
JH723757.1	geneid_v1.4	First	368341	371125	214.91	+	0	JH723757.1_125
JH723757.1	geneid_v1.4	exon	368341	371125	214.91	+	.	JH723757.1_125
JH723757.1	geneid_v1.4	Terminal	371206	371561	21.37	+	2	JH723757.1_125
JH723757.1	geneid_v1.4	exon	371206	371561	21.37	+	.	JH723757.1_125
# Gene 126 (Forward). 4 exons. 450 aa. Score = 158.64 
JH723757.1	geneid_v1.4	First	372873	373337	54.05	+	0	JH723757.1_126
JH723757.1	geneid_v1.4	exon	372873	373337	54.05	+	.	JH723757.1_126
JH723757.1	geneid_v1.4	Internal	373489	373716	23.87	+	0	JH723757.1_126
JH723757.1	geneid_v1.4	exon	373489	373716	23.87	+	.	JH723757.1_126
JH723757.1	geneid_v1.4	Internal	374783	375009	27.01	+	0	JH723757.1_126
JH723757.1	geneid_v1.4	exon	374783	375009	27.01	+	.	JH723757.1_126
JH723757.1	geneid_v1.4	Terminal	375103	375532	53.71	+	1	JH723757.1_126
JH723757.1	geneid_v1.4	exon	375103	375532	53.71	+	.	JH723757.1_126
# Gene 127 (Reverse). 1 exons. 282 aa. Score = 76.20 
JH723757.1	geneid_v1.4	Single	375813	376658	76.20	-	0	JH723757.1_127
JH723757.1	geneid_v1.4	exon	375813	376658	76.20	-	.	JH723757.1_127
# Gene 128 (Forward). 1 exons. 44 aa. Score = 3.00 
JH723757.1	geneid_v1.4	Single	377588	377719	3.00	+	0	JH723757.1_128
JH723757.1	geneid_v1.4	exon	377588	377719	3.00	+	.	JH723757.1_128
# Gene 129 (Forward). 1 exons. 289 aa. Score = 81.06 
JH723757.1	geneid_v1.4	Single	378301	379167	81.06	+	0	JH723757.1_129
JH723757.1	geneid_v1.4	exon	378301	379167	81.06	+	.	JH723757.1_129
# Gene 130 (Forward). 2 exons. 358 aa. Score = 95.28 
JH723757.1	geneid_v1.4	First	379697	379703	-5.92	+	0	JH723757.1_130
JH723757.1	geneid_v1.4	exon	379697	379703	-5.92	+	.	JH723757.1_130
JH723757.1	geneid_v1.4	Terminal	380047	381113	101.20	+	2	JH723757.1_130
JH723757.1	geneid_v1.4	exon	380047	381113	101.20	+	.	JH723757.1_130
# Gene 131 (Reverse). 1 exons. 562 aa. Score = 192.52 
JH723757.1	geneid_v1.4	Single	381178	382863	192.52	-	0	JH723757.1_131
JH723757.1	geneid_v1.4	exon	381178	382863	192.52	-	.	JH723757.1_131
# Gene 132 (Reverse). 2 exons. 47 aa. Score = 9.76 
JH723757.1	geneid_v1.4	Terminal	385066	385119	4.45	-	0	JH723757.1_132
JH723757.1	geneid_v1.4	exon	385066	385119	4.45	-	.	JH723757.1_132
JH723757.1	geneid_v1.4	First	385217	385303	5.31	-	0	JH723757.1_132
JH723757.1	geneid_v1.4	exon	385217	385303	5.31	-	.	JH723757.1_132
# Gene 133 (Forward). 4 exons. 396 aa. Score = 128.59 
JH723757.1	geneid_v1.4	First	385369	385379	-6.32	+	0	JH723757.1_133
JH723757.1	geneid_v1.4	exon	385369	385379	-6.32	+	.	JH723757.1_133
JH723757.1	geneid_v1.4	Internal	387097	387331	22.25	+	1	JH723757.1_133
JH723757.1	geneid_v1.4	exon	387097	387331	22.25	+	.	JH723757.1_133
JH723757.1	geneid_v1.4	Internal	387426	387908	66.49	+	0	JH723757.1_133
JH723757.1	geneid_v1.4	exon	387426	387908	66.49	+	.	JH723757.1_133
JH723757.1	geneid_v1.4	Terminal	388026	388484	46.17	+	0	JH723757.1_133
JH723757.1	geneid_v1.4	exon	388026	388484	46.17	+	.	JH723757.1_133
# Gene 134 (Reverse). 1 exons. 176 aa. Score = 18.67 
JH723757.1	geneid_v1.4	Single	389337	389864	18.67	-	0	JH723757.1_134
JH723757.1	geneid_v1.4	exon	389337	389864	18.67	-	.	JH723757.1_134
# Gene 135 (Reverse). 3 exons. 809 aa. Score = 163.40 
JH723757.1	geneid_v1.4	Terminal	390269	390596	11.75	-	1	JH723757.1_135
JH723757.1	geneid_v1.4	exon	390269	390596	11.75	-	.	JH723757.1_135
JH723757.1	geneid_v1.4	Internal	390658	391736	79.60	-	0	JH723757.1_135
JH723757.1	geneid_v1.4	exon	390658	391736	79.60	-	.	JH723757.1_135
JH723757.1	geneid_v1.4	First	391850	392869	72.05	-	0	JH723757.1_135
JH723757.1	geneid_v1.4	exon	391850	392869	72.05	-	.	JH723757.1_135
# Gene 136 (Reverse). 2 exons. 353 aa. Score = 117.77 
JH723757.1	geneid_v1.4	Terminal	393730	394390	69.80	-	1	JH723757.1_136
JH723757.1	geneid_v1.4	exon	393730	394390	69.80	-	.	JH723757.1_136
JH723757.1	geneid_v1.4	First	394509	394906	47.97	-	0	JH723757.1_136
JH723757.1	geneid_v1.4	exon	394509	394906	47.97	-	.	JH723757.1_136
# Gene 137 (Forward). 2 exons. 705 aa. Score = 268.15 
JH723757.1	geneid_v1.4	First	395890	397590	220.67	+	0	JH723757.1_137
JH723757.1	geneid_v1.4	exon	395890	397590	220.67	+	.	JH723757.1_137
JH723757.1	geneid_v1.4	Terminal	397703	398116	47.49	+	0	JH723757.1_137
JH723757.1	geneid_v1.4	exon	397703	398116	47.49	+	.	JH723757.1_137
# Gene 138 (Reverse). 1 exons. 793 aa. Score = 124.80 
JH723757.1	geneid_v1.4	Single	398780	401158	124.80	-	0	JH723757.1_138
JH723757.1	geneid_v1.4	exon	398780	401158	124.80	-	.	JH723757.1_138
# Gene 139 (Reverse). 3 exons. 1366 aa. Score = 253.35 
JH723757.1	geneid_v1.4	Terminal	402105	404918	170.98	-	0	JH723757.1_139
JH723757.1	geneid_v1.4	exon	402105	404918	170.98	-	.	JH723757.1_139
JH723757.1	geneid_v1.4	Internal	405310	406435	73.44	-	1	JH723757.1_139
JH723757.1	geneid_v1.4	exon	405310	406435	73.44	-	.	JH723757.1_139
JH723757.1	geneid_v1.4	First	406512	406669	8.93	-	0	JH723757.1_139
JH723757.1	geneid_v1.4	exon	406512	406669	8.93	-	.	JH723757.1_139
# Gene 140 (Forward). 3 exons. 347 aa. Score = 54.34 
JH723757.1	geneid_v1.4	First	407830	408371	29.17	+	0	JH723757.1_140
JH723757.1	geneid_v1.4	exon	407830	408371	29.17	+	.	JH723757.1_140
JH723757.1	geneid_v1.4	Internal	408463	408704	10.04	+	1	JH723757.1_140
JH723757.1	geneid_v1.4	exon	408463	408704	10.04	+	.	JH723757.1_140
JH723757.1	geneid_v1.4	Terminal	408779	409035	15.13	+	2	JH723757.1_140
JH723757.1	geneid_v1.4	exon	408779	409035	15.13	+	.	JH723757.1_140
# Gene 141 (Forward). 1 exons. 457 aa. Score = 94.86 
JH723757.1	geneid_v1.4	Single	409398	410768	94.86	+	0	JH723757.1_141
JH723757.1	geneid_v1.4	exon	409398	410768	94.86	+	.	JH723757.1_141
# Gene 142 (Reverse). 6 exons. 777 aa. Score = 95.84 
JH723757.1	geneid_v1.4	Terminal	411782	412789	43.53	-	0	JH723757.1_142
JH723757.1	geneid_v1.4	exon	411782	412789	43.53	-	.	JH723757.1_142
JH723757.1	geneid_v1.4	Internal	412915	413310	20.00	-	0	JH723757.1_142
JH723757.1	geneid_v1.4	exon	412915	413310	20.00	-	.	JH723757.1_142
JH723757.1	geneid_v1.4	Internal	413520	413807	7.28	-	0	JH723757.1_142
JH723757.1	geneid_v1.4	exon	413520	413807	7.28	-	.	JH723757.1_142
JH723757.1	geneid_v1.4	Internal	414133	414523	15.84	-	1	JH723757.1_142
JH723757.1	geneid_v1.4	exon	414133	414523	15.84	-	.	JH723757.1_142
JH723757.1	geneid_v1.4	Internal	414609	414832	12.04	-	0	JH723757.1_142
JH723757.1	geneid_v1.4	exon	414609	414832	12.04	-	.	JH723757.1_142
JH723757.1	geneid_v1.4	First	414909	414932	-2.84	-	0	JH723757.1_142
JH723757.1	geneid_v1.4	exon	414909	414932	-2.84	-	.	JH723757.1_142
# Gene 143 (Reverse). 2 exons. 504 aa. Score = 178.08 
JH723757.1	geneid_v1.4	Terminal	415118	416621	180.60	-	1	JH723757.1_143
JH723757.1	geneid_v1.4	exon	415118	416621	180.60	-	.	JH723757.1_143
JH723757.1	geneid_v1.4	First	416758	416765	-2.52	-	0	JH723757.1_143
JH723757.1	geneid_v1.4	exon	416758	416765	-2.52	-	.	JH723757.1_143
# Gene 144 (Forward). 1 exons. 81 aa. Score = 16.76 
JH723757.1	geneid_v1.4	Single	418130	418372	16.76	+	0	JH723757.1_144
JH723757.1	geneid_v1.4	exon	418130	418372	16.76	+	.	JH723757.1_144
# Gene 145 (Reverse). 2 exons. 542 aa. Score = 156.81 
JH723757.1	geneid_v1.4	Terminal	418626	420148	153.42	-	2	JH723757.1_145
JH723757.1	geneid_v1.4	exon	418626	420148	153.42	-	.	JH723757.1_145
JH723757.1	geneid_v1.4	First	422136	422238	3.39	-	0	JH723757.1_145
JH723757.1	geneid_v1.4	exon	422136	422238	3.39	-	.	JH723757.1_145
# Gene 146 (Reverse). 2 exons. 272 aa. Score = 51.78 
JH723757.1	geneid_v1.4	Terminal	423100	423910	59.04	-	1	JH723757.1_146
JH723757.1	geneid_v1.4	exon	423100	423910	59.04	-	.	JH723757.1_146
JH723757.1	geneid_v1.4	First	424951	424955	-7.26	-	0	JH723757.1_146
JH723757.1	geneid_v1.4	exon	424951	424955	-7.26	-	.	JH723757.1_146
# Gene 147 (Forward). 1 exons. 248 aa. Score = 56.16 
JH723757.1	geneid_v1.4	Single	425339	426082	56.16	+	0	JH723757.1_147
JH723757.1	geneid_v1.4	exon	425339	426082	56.16	+	.	JH723757.1_147
# Gene 148 (Forward). 2 exons. 33 aa. Score = 3.12 
JH723757.1	geneid_v1.4	First	426512	426524	2.05	+	0	JH723757.1_148
JH723757.1	geneid_v1.4	exon	426512	426524	2.05	+	.	JH723757.1_148
JH723757.1	geneid_v1.4	Terminal	426673	426758	1.07	+	2	JH723757.1_148
JH723757.1	geneid_v1.4	exon	426673	426758	1.07	+	.	JH723757.1_148
# Gene 149 (Forward). 2 exons. 33 aa. Score = 3.12 
JH723757.1	geneid_v1.4	First	427131	427143	2.05	+	0	JH723757.1_149
JH723757.1	geneid_v1.4	exon	427131	427143	2.05	+	.	JH723757.1_149
JH723757.1	geneid_v1.4	Terminal	427292	427377	1.07	+	2	JH723757.1_149
JH723757.1	geneid_v1.4	exon	427292	427377	1.07	+	.	JH723757.1_149
# Gene 150 (Forward). 1 exons. 38 aa. Score = 3.19 
JH723757.1	geneid_v1.4	Single	427529	427642	3.19	+	0	JH723757.1_150
JH723757.1	geneid_v1.4	exon	427529	427642	3.19	+	.	JH723757.1_150
# Gene 151 (Reverse). 3 exons. 360 aa. Score = 74.04 
JH723757.1	geneid_v1.4	Terminal	427795	427842	-1.62	-	0	JH723757.1_151
JH723757.1	geneid_v1.4	exon	427795	427842	-1.62	-	.	JH723757.1_151
JH723757.1	geneid_v1.4	Internal	427971	428683	54.03	-	2	JH723757.1_151
JH723757.1	geneid_v1.4	exon	427971	428683	54.03	-	.	JH723757.1_151
JH723757.1	geneid_v1.4	First	428887	429205	21.63	-	0	JH723757.1_151
JH723757.1	geneid_v1.4	exon	428887	429205	21.63	-	.	JH723757.1_151
# Gene 152 (Forward). 1 exons. 146 aa. Score = 23.13 
JH723757.1	geneid_v1.4	Single	429544	429981	23.13	+	0	JH723757.1_152
JH723757.1	geneid_v1.4	exon	429544	429981	23.13	+	.	JH723757.1_152
# Gene 153 (Forward). 2 exons. 317 aa. Score = 57.76 
JH723757.1	geneid_v1.4	First	430072	430731	43.06	+	0	JH723757.1_153
JH723757.1	geneid_v1.4	exon	430072	430731	43.06	+	.	JH723757.1_153
JH723757.1	geneid_v1.4	Terminal	430835	431125	14.71	+	0	JH723757.1_153
JH723757.1	geneid_v1.4	exon	430835	431125	14.71	+	.	JH723757.1_153
# Gene 154 (Reverse). 2 exons. 85 aa. Score = 12.71 
JH723757.1	geneid_v1.4	Terminal	431259	431507	18.45	-	0	JH723757.1_154
JH723757.1	geneid_v1.4	exon	431259	431507	18.45	-	.	JH723757.1_154
JH723757.1	geneid_v1.4	First	431552	431557	-5.74	-	0	JH723757.1_154
JH723757.1	geneid_v1.4	exon	431552	431557	-5.74	-	.	JH723757.1_154
# Gene 155 (Forward). 1 exons. 519 aa. Score = 142.54 
JH723757.1	geneid_v1.4	Single	433154	434710	142.54	+	0	JH723757.1_155
JH723757.1	geneid_v1.4	exon	433154	434710	142.54	+	.	JH723757.1_155
# Gene 156 (Forward). 4 exons. 322 aa. Score = 87.23 
JH723757.1	geneid_v1.4	First	435075	435345	29.28	+	0	JH723757.1_156
JH723757.1	geneid_v1.4	exon	435075	435345	29.28	+	.	JH723757.1_156
JH723757.1	geneid_v1.4	Internal	435463	435592	7.93	+	2	JH723757.1_156
JH723757.1	geneid_v1.4	exon	435463	435592	7.93	+	.	JH723757.1_156
JH723757.1	geneid_v1.4	Internal	436222	436327	8.64	+	1	JH723757.1_156
JH723757.1	geneid_v1.4	exon	436222	436327	8.64	+	.	JH723757.1_156
JH723757.1	geneid_v1.4	Terminal	436511	436969	41.37	+	0	JH723757.1_156
JH723757.1	geneid_v1.4	exon	436511	436969	41.37	+	.	JH723757.1_156
# Gene 157 (Reverse). 3 exons. 218 aa. Score = 67.55 
JH723757.1	geneid_v1.4	Terminal	437293	437458	11.58	-	1	JH723757.1_157
JH723757.1	geneid_v1.4	exon	437293	437458	11.58	-	.	JH723757.1_157
JH723757.1	geneid_v1.4	Internal	437553	437738	21.32	-	1	JH723757.1_157
JH723757.1	geneid_v1.4	exon	437553	437738	21.32	-	.	JH723757.1_157
JH723757.1	geneid_v1.4	First	437856	438157	34.64	-	0	JH723757.1_157
JH723757.1	geneid_v1.4	exon	437856	438157	34.64	-	.	JH723757.1_157
# Gene 158 (Forward). 11 exons. 1140 aa. Score = 222.12 
JH723757.1	geneid_v1.4	First	439197	439712	33.94	+	0	JH723757.1_158
JH723757.1	geneid_v1.4	exon	439197	439712	33.94	+	.	JH723757.1_158
JH723757.1	geneid_v1.4	Internal	439828	440129	19.42	+	0	JH723757.1_158
JH723757.1	geneid_v1.4	exon	439828	440129	19.42	+	.	JH723757.1_158
JH723757.1	geneid_v1.4	Internal	440265	440512	16.90	+	1	JH723757.1_158
JH723757.1	geneid_v1.4	exon	440265	440512	16.90	+	.	JH723757.1_158
JH723757.1	geneid_v1.4	Internal	440600	440915	25.13	+	2	JH723757.1_158
JH723757.1	geneid_v1.4	exon	440600	440915	25.13	+	.	JH723757.1_158
JH723757.1	geneid_v1.4	Internal	440993	441138	15.96	+	1	JH723757.1_158
JH723757.1	geneid_v1.4	exon	440993	441138	15.96	+	.	JH723757.1_158
JH723757.1	geneid_v1.4	Internal	441226	441537	26.98	+	2	JH723757.1_158
JH723757.1	geneid_v1.4	exon	441226	441537	26.98	+	.	JH723757.1_158
JH723757.1	geneid_v1.4	Internal	441644	442030	24.62	+	2	JH723757.1_158
JH723757.1	geneid_v1.4	exon	441644	442030	24.62	+	.	JH723757.1_158
JH723757.1	geneid_v1.4	Internal	442113	442416	11.78	+	2	JH723757.1_158
JH723757.1	geneid_v1.4	exon	442113	442416	11.78	+	.	JH723757.1_158
JH723757.1	geneid_v1.4	Internal	442493	442842	18.34	+	1	JH723757.1_158
JH723757.1	geneid_v1.4	exon	442493	442842	18.34	+	.	JH723757.1_158
JH723757.1	geneid_v1.4	Internal	442928	443248	20.41	+	2	JH723757.1_158
JH723757.1	geneid_v1.4	exon	442928	443248	20.41	+	.	JH723757.1_158
JH723757.1	geneid_v1.4	Terminal	443350	443567	8.63	+	2	JH723757.1_158
JH723757.1	geneid_v1.4	exon	443350	443567	8.63	+	.	JH723757.1_158
# Gene 159 (Reverse). 6 exons. 950 aa. Score = 103.55 
JH723757.1	geneid_v1.4	Terminal	443770	444611	50.57	-	2	JH723757.1_159
JH723757.1	geneid_v1.4	exon	443770	444611	50.57	-	.	JH723757.1_159
JH723757.1	geneid_v1.4	Internal	444686	445917	31.38	-	1	JH723757.1_159
JH723757.1	geneid_v1.4	exon	444686	445917	31.38	-	.	JH723757.1_159
JH723757.1	geneid_v1.4	Internal	446150	446377	10.80	-	1	JH723757.1_159
JH723757.1	geneid_v1.4	exon	446150	446377	10.80	-	.	JH723757.1_159
JH723757.1	geneid_v1.4	Internal	446464	446607	6.88	-	1	JH723757.1_159
JH723757.1	geneid_v1.4	exon	446464	446607	6.88	-	.	JH723757.1_159
JH723757.1	geneid_v1.4	Internal	446671	446940	6.19	-	1	JH723757.1_159
JH723757.1	geneid_v1.4	exon	446671	446940	6.19	-	.	JH723757.1_159
JH723757.1	geneid_v1.4	First	447000	447133	-2.27	-	0	JH723757.1_159
JH723757.1	geneid_v1.4	exon	447000	447133	-2.27	-	.	JH723757.1_159
# Gene 160 (Reverse). 3 exons. 1110 aa. Score = 254.58 
JH723757.1	geneid_v1.4	Terminal	447746	450393	218.22	-	2	JH723757.1_160
JH723757.1	geneid_v1.4	exon	447746	450393	218.22	-	.	JH723757.1_160
JH723757.1	geneid_v1.4	Internal	450474	450964	32.20	-	1	JH723757.1_160
JH723757.1	geneid_v1.4	exon	450474	450964	32.20	-	.	JH723757.1_160
JH723757.1	geneid_v1.4	First	451028	451218	4.16	-	0	JH723757.1_160
JH723757.1	geneid_v1.4	exon	451028	451218	4.16	-	.	JH723757.1_160
# Gene 161 (Forward). 3 exons. 529 aa. Score = 148.36 
JH723757.1	geneid_v1.4	First	452245	452337	6.94	+	0	JH723757.1_161
JH723757.1	geneid_v1.4	exon	452245	452337	6.94	+	.	JH723757.1_161
JH723757.1	geneid_v1.4	Internal	452481	453572	113.13	+	0	JH723757.1_161
JH723757.1	geneid_v1.4	exon	452481	453572	113.13	+	.	JH723757.1_161
JH723757.1	geneid_v1.4	Terminal	454513	454914	28.29	+	0	JH723757.1_161
JH723757.1	geneid_v1.4	exon	454513	454914	28.29	+	.	JH723757.1_161
# Gene 162 (Reverse). 1 exons. 463 aa. Score = 56.60 
JH723757.1	geneid_v1.4	Single	455347	456735	56.60	-	0	JH723757.1_162
JH723757.1	geneid_v1.4	exon	455347	456735	56.60	-	.	JH723757.1_162
# Gene 163 (Reverse). 1 exons. 574 aa. Score = 122.75 
JH723757.1	geneid_v1.4	Single	458035	459756	122.75	-	0	JH723757.1_163
JH723757.1	geneid_v1.4	exon	458035	459756	122.75	-	.	JH723757.1_163
# Gene 164 (Reverse). 1 exons. 583 aa. Score = 124.30 
JH723757.1	geneid_v1.4	Single	461085	462833	124.30	-	0	JH723757.1_164
JH723757.1	geneid_v1.4	exon	461085	462833	124.30	-	.	JH723757.1_164
# Gene 165 (Reverse). 2 exons. 747 aa. Score = 129.93 
JH723757.1	geneid_v1.4	Terminal	463493	465717	132.64	-	2	JH723757.1_165
JH723757.1	geneid_v1.4	exon	463493	465717	132.64	-	.	JH723757.1_165
JH723757.1	geneid_v1.4	First	465791	465806	-2.72	-	0	JH723757.1_165
JH723757.1	geneid_v1.4	exon	465791	465806	-2.72	-	.	JH723757.1_165
# Gene 166 (Reverse). 1 exons. 248 aa. Score = 53.24 
JH723757.1	geneid_v1.4	Single	466588	467331	53.24	-	0	JH723757.1_166
JH723757.1	geneid_v1.4	exon	466588	467331	53.24	-	.	JH723757.1_166
# Gene 167 (Forward). 1 exons. 234 aa. Score = 79.57 
JH723757.1	geneid_v1.4	Single	470053	470754	79.57	+	0	JH723757.1_167
JH723757.1	geneid_v1.4	exon	470053	470754	79.57	+	.	JH723757.1_167
# Gene 168 (Forward). 3 exons. 525 aa. Score = 134.85 
JH723757.1	geneid_v1.4	First	471306	471393	3.53	+	0	JH723757.1_168
JH723757.1	geneid_v1.4	exon	471306	471393	3.53	+	.	JH723757.1_168
JH723757.1	geneid_v1.4	Internal	471508	472409	87.08	+	2	JH723757.1_168
JH723757.1	geneid_v1.4	exon	471508	472409	87.08	+	.	JH723757.1_168
JH723757.1	geneid_v1.4	Terminal	472498	473082	44.24	+	0	JH723757.1_168
JH723757.1	geneid_v1.4	exon	472498	473082	44.24	+	.	JH723757.1_168
# Gene 169 (Forward). 3 exons. 1165 aa. Score = 335.98 
JH723757.1	geneid_v1.4	First	473873	473897	0.11	+	0	JH723757.1_169
JH723757.1	geneid_v1.4	exon	473873	473897	0.11	+	.	JH723757.1_169
JH723757.1	geneid_v1.4	Internal	473976	474335	26.55	+	2	JH723757.1_169
JH723757.1	geneid_v1.4	exon	473976	474335	26.55	+	.	JH723757.1_169
JH723757.1	geneid_v1.4	Terminal	474470	477579	309.31	+	2	JH723757.1_169
JH723757.1	geneid_v1.4	exon	474470	477579	309.31	+	.	JH723757.1_169
# Gene 170 (Reverse). 1 exons. 115 aa. Score = 27.72 
JH723757.1	geneid_v1.4	Single	477801	478145	27.72	-	0	JH723757.1_170
JH723757.1	geneid_v1.4	exon	477801	478145	27.72	-	.	JH723757.1_170
# Gene 171 (Forward). 4 exons. 984 aa. Score = 341.86 
JH723757.1	geneid_v1.4	First	478940	479203	27.42	+	0	JH723757.1_171
JH723757.1	geneid_v1.4	exon	478940	479203	27.42	+	.	JH723757.1_171
JH723757.1	geneid_v1.4	Internal	479289	479621	35.77	+	0	JH723757.1_171
JH723757.1	geneid_v1.4	exon	479289	479621	35.77	+	.	JH723757.1_171
JH723757.1	geneid_v1.4	Internal	479736	480059	34.33	+	0	JH723757.1_171
JH723757.1	geneid_v1.4	exon	479736	480059	34.33	+	.	JH723757.1_171
JH723757.1	geneid_v1.4	Terminal	480354	482384	244.34	+	0	JH723757.1_171
JH723757.1	geneid_v1.4	exon	480354	482384	244.34	+	.	JH723757.1_171
# Gene 172 (Forward). 2 exons. 882 aa. Score = 248.93 
JH723757.1	geneid_v1.4	First	482800	485404	253.19	+	0	JH723757.1_172
JH723757.1	geneid_v1.4	exon	482800	485404	253.19	+	.	JH723757.1_172
JH723757.1	geneid_v1.4	Terminal	486230	486270	-4.26	+	2	JH723757.1_172
JH723757.1	geneid_v1.4	exon	486230	486270	-4.26	+	.	JH723757.1_172
# Gene 173 (Forward). 1 exons. 367 aa. Score = 87.68 
JH723757.1	geneid_v1.4	Single	486592	487692	87.68	+	0	JH723757.1_173
JH723757.1	geneid_v1.4	exon	486592	487692	87.68	+	.	JH723757.1_173
# Gene 174 (Forward). 3 exons. 822 aa. Score = 154.98 
JH723757.1	geneid_v1.4	First	488901	488962	3.20	+	0	JH723757.1_174
JH723757.1	geneid_v1.4	exon	488901	488962	3.20	+	.	JH723757.1_174
JH723757.1	geneid_v1.4	Internal	489344	489646	8.49	+	1	JH723757.1_174
JH723757.1	geneid_v1.4	exon	489344	489646	8.49	+	.	JH723757.1_174
JH723757.1	geneid_v1.4	Terminal	489747	491847	143.29	+	1	JH723757.1_174
JH723757.1	geneid_v1.4	exon	489747	491847	143.29	+	.	JH723757.1_174
# Gene 175 (Reverse). 3 exons. 202 aa. Score = 21.61 
JH723757.1	geneid_v1.4	Terminal	493198	493472	19.27	-	2	JH723757.1_175
JH723757.1	geneid_v1.4	exon	493198	493472	19.27	-	.	JH723757.1_175
JH723757.1	geneid_v1.4	Internal	493502	493824	8.59	-	1	JH723757.1_175
JH723757.1	geneid_v1.4	exon	493502	493824	8.59	-	.	JH723757.1_175
JH723757.1	geneid_v1.4	First	493882	493889	-6.25	-	0	JH723757.1_175
JH723757.1	geneid_v1.4	exon	493882	493889	-6.25	-	.	JH723757.1_175
# Gene 176 (Forward). 3 exons. 928 aa. Score = 129.14 
JH723757.1	geneid_v1.4	First	494576	495791	48.43	+	0	JH723757.1_176
JH723757.1	geneid_v1.4	exon	494576	495791	48.43	+	.	JH723757.1_176
JH723757.1	geneid_v1.4	Internal	495853	496620	59.27	+	2	JH723757.1_176
JH723757.1	geneid_v1.4	exon	495853	496620	59.27	+	.	JH723757.1_176
JH723757.1	geneid_v1.4	Terminal	499007	499806	21.44	+	2	JH723757.1_176
JH723757.1	geneid_v1.4	exon	499007	499806	21.44	+	.	JH723757.1_176
# Gene 177 (Forward). 1 exons. 1384 aa. Score = 224.17 
JH723757.1	geneid_v1.4	Single	500708	504859	224.17	+	0	JH723757.1_177
JH723757.1	geneid_v1.4	exon	500708	504859	224.17	+	.	JH723757.1_177
# Gene 178 (Reverse). 3 exons. 1240 aa. Score = 103.14 
JH723757.1	geneid_v1.4	Terminal	505169	507705	68.58	-	2	JH723757.1_178
JH723757.1	geneid_v1.4	exon	505169	507705	68.58	-	.	JH723757.1_178
JH723757.1	geneid_v1.4	Internal	508183	509010	26.21	-	2	JH723757.1_178
JH723757.1	geneid_v1.4	exon	508183	509010	26.21	-	.	JH723757.1_178
JH723757.1	geneid_v1.4	First	509756	510110	8.35	-	0	JH723757.1_178
JH723757.1	geneid_v1.4	exon	509756	510110	8.35	-	.	JH723757.1_178
# Gene 179 (Reverse). 2 exons. 312 aa. Score = 96.08 
JH723757.1	geneid_v1.4	Terminal	510351	510978	70.10	-	1	JH723757.1_179
JH723757.1	geneid_v1.4	exon	510351	510978	70.10	-	.	JH723757.1_179
JH723757.1	geneid_v1.4	First	511089	511396	25.98	-	0	JH723757.1_179
JH723757.1	geneid_v1.4	exon	511089	511396	25.98	-	.	JH723757.1_179
# Gene 180 (Forward). 1 exons. 313 aa. Score = 83.11 
JH723757.1	geneid_v1.4	Single	512739	513677	83.11	+	0	JH723757.1_180
JH723757.1	geneid_v1.4	exon	512739	513677	83.11	+	.	JH723757.1_180
# Gene 181 (Forward). 3 exons. 591 aa. Score = 199.07 
JH723757.1	geneid_v1.4	First	514301	514473	19.01	+	0	JH723757.1_181
JH723757.1	geneid_v1.4	exon	514301	514473	19.01	+	.	JH723757.1_181
JH723757.1	geneid_v1.4	Internal	514683	514813	8.96	+	1	JH723757.1_181
JH723757.1	geneid_v1.4	exon	514683	514813	8.96	+	.	JH723757.1_181
JH723757.1	geneid_v1.4	Terminal	514902	516370	171.10	+	2	JH723757.1_181
JH723757.1	geneid_v1.4	exon	514902	516370	171.10	+	.	JH723757.1_181
# Gene 182 (Forward). 3 exons. 1017 aa. Score = 207.03 
JH723757.1	geneid_v1.4	First	517204	519189	131.93	+	0	JH723757.1_182
JH723757.1	geneid_v1.4	exon	517204	519189	131.93	+	.	JH723757.1_182
JH723757.1	geneid_v1.4	Internal	519252	519429	-4.25	+	0	JH723757.1_182
JH723757.1	geneid_v1.4	exon	519252	519429	-4.25	+	.	JH723757.1_182
JH723757.1	geneid_v1.4	Terminal	519492	520378	79.34	+	2	JH723757.1_182
JH723757.1	geneid_v1.4	exon	519492	520378	79.34	+	.	JH723757.1_182
# Gene 183 (Reverse). 4 exons. 497 aa. Score = 146.81 
JH723757.1	geneid_v1.4	Terminal	520782	521549	77.89	-	0	JH723757.1_183
JH723757.1	geneid_v1.4	exon	520782	521549	77.89	-	.	JH723757.1_183
JH723757.1	geneid_v1.4	Internal	522371	522630	24.30	-	2	JH723757.1_183
JH723757.1	geneid_v1.4	exon	522371	522630	24.30	-	.	JH723757.1_183
JH723757.1	geneid_v1.4	Internal	522723	522960	22.81	-	0	JH723757.1_183
JH723757.1	geneid_v1.4	exon	522723	522960	22.81	-	.	JH723757.1_183
JH723757.1	geneid_v1.4	First	523058	523282	21.81	-	0	JH723757.1_183
JH723757.1	geneid_v1.4	exon	523058	523282	21.81	-	.	JH723757.1_183
# Gene 184 (Forward). 1 exons. 986 aa. Score = 129.50 
JH723757.1	geneid_v1.4	Single	524280	527237	129.50	+	0	JH723757.1_184
JH723757.1	geneid_v1.4	exon	524280	527237	129.50	+	.	JH723757.1_184
# Gene 185 (Forward). 2 exons. 880 aa. Score = 60.54 
JH723757.1	geneid_v1.4	First	527604	528855	27.06	+	0	JH723757.1_185
JH723757.1	geneid_v1.4	exon	527604	528855	27.06	+	.	JH723757.1_185
JH723757.1	geneid_v1.4	Terminal	529155	530542	33.47	+	2	JH723757.1_185
JH723757.1	geneid_v1.4	exon	529155	530542	33.47	+	.	JH723757.1_185
# Gene 186 (Forward). 1 exons. 360 aa. Score = 92.82 
JH723757.1	geneid_v1.4	Single	530924	532003	92.82	+	0	JH723757.1_186
JH723757.1	geneid_v1.4	exon	530924	532003	92.82	+	.	JH723757.1_186
# Gene 187 (Reverse). 1 exons. 460 aa. Score = 118.28 
JH723757.1	geneid_v1.4	Single	532080	533459	118.28	-	0	JH723757.1_187
JH723757.1	geneid_v1.4	exon	532080	533459	118.28	-	.	JH723757.1_187
# Gene 188 (Forward). 2 exons. 639 aa. Score = 219.05 
JH723757.1	geneid_v1.4	First	534384	535950	187.35	+	0	JH723757.1_188
JH723757.1	geneid_v1.4	exon	534384	535950	187.35	+	.	JH723757.1_188
JH723757.1	geneid_v1.4	Terminal	536041	536390	31.69	+	2	JH723757.1_188
JH723757.1	geneid_v1.4	exon	536041	536390	31.69	+	.	JH723757.1_188
# Gene 189 (Reverse). 7 exons. 3210 aa. Score = 822.58 
JH723757.1	geneid_v1.4	Terminal	536525	536706	2.54	-	2	JH723757.1_189
JH723757.1	geneid_v1.4	exon	536525	536706	2.54	-	.	JH723757.1_189
JH723757.1	geneid_v1.4	Internal	536778	537516	46.15	-	0	JH723757.1_189
JH723757.1	geneid_v1.4	exon	536778	537516	46.15	-	.	JH723757.1_189
JH723757.1	geneid_v1.4	Internal	538059	538693	48.21	-	2	JH723757.1_189
JH723757.1	geneid_v1.4	exon	538059	538693	48.21	-	.	JH723757.1_189
JH723757.1	geneid_v1.4	Internal	538778	543231	385.81	-	1	JH723757.1_189
JH723757.1	geneid_v1.4	exon	538778	543231	385.81	-	.	JH723757.1_189
JH723757.1	geneid_v1.4	Internal	545876	546935	93.25	-	2	JH723757.1_189
JH723757.1	geneid_v1.4	exon	545876	546935	93.25	-	.	JH723757.1_189
JH723757.1	geneid_v1.4	Internal	547021	549554	247.47	-	1	JH723757.1_189
JH723757.1	geneid_v1.4	exon	547021	549554	247.47	-	.	JH723757.1_189
JH723757.1	geneid_v1.4	First	549833	549858	-0.85	-	0	JH723757.1_189
JH723757.1	geneid_v1.4	exon	549833	549858	-0.85	-	.	JH723757.1_189
# Gene 190 (Reverse). 1 exons. 1021 aa. Score = 165.71 
JH723757.1	geneid_v1.4	Single	551093	554155	165.71	-	0	JH723757.1_190
JH723757.1	geneid_v1.4	exon	551093	554155	165.71	-	.	JH723757.1_190
# Gene 191 (Forward). 1 exons. 170 aa. Score = 51.61 
JH723757.1	geneid_v1.4	Single	555544	556053	51.61	+	0	JH723757.1_191
JH723757.1	geneid_v1.4	exon	555544	556053	51.61	+	.	JH723757.1_191
# Gene 192 (Forward). 2 exons. 211 aa. Score = 36.41 
JH723757.1	geneid_v1.4	First	556560	556741	1.57	+	0	JH723757.1_192
JH723757.1	geneid_v1.4	exon	556560	556741	1.57	+	.	JH723757.1_192
JH723757.1	geneid_v1.4	Terminal	556831	557281	34.84	+	1	JH723757.1_192
JH723757.1	geneid_v1.4	exon	556831	557281	34.84	+	.	JH723757.1_192
# Gene 193 (Reverse). 3 exons. 778 aa. Score = 132.45 
JH723757.1	geneid_v1.4	Terminal	557587	558662	51.60	-	2	JH723757.1_193
JH723757.1	geneid_v1.4	exon	557587	558662	51.60	-	.	JH723757.1_193
JH723757.1	geneid_v1.4	Internal	558769	559501	54.91	-	0	JH723757.1_193
JH723757.1	geneid_v1.4	exon	558769	559501	54.91	-	.	JH723757.1_193
JH723757.1	geneid_v1.4	First	560063	560587	25.94	-	0	JH723757.1_193
JH723757.1	geneid_v1.4	exon	560063	560587	25.94	-	.	JH723757.1_193
# Gene 194 (Forward). 4 exons. 670 aa. Score = 167.13 
JH723757.1	geneid_v1.4	First	560837	561383	51.39	+	0	JH723757.1_194
JH723757.1	geneid_v1.4	exon	560837	561383	51.39	+	.	JH723757.1_194
JH723757.1	geneid_v1.4	Internal	561632	561809	17.05	+	2	JH723757.1_194
JH723757.1	geneid_v1.4	exon	561632	561809	17.05	+	.	JH723757.1_194
JH723757.1	geneid_v1.4	Internal	561918	562006	3.76	+	1	JH723757.1_194
JH723757.1	geneid_v1.4	exon	561918	562006	3.76	+	.	JH723757.1_194
JH723757.1	geneid_v1.4	Terminal	562272	563467	94.93	+	2	JH723757.1_194
JH723757.1	geneid_v1.4	exon	562272	563467	94.93	+	.	JH723757.1_194
# Gene 195 (Reverse). 1 exons. 111 aa. Score = 17.31 
JH723757.1	geneid_v1.4	Single	563608	563940	17.31	-	0	JH723757.1_195
JH723757.1	geneid_v1.4	exon	563608	563940	17.31	-	.	JH723757.1_195
# Gene 196 (Forward). 3 exons. 512 aa. Score = 129.65 
JH723757.1	geneid_v1.4	First	564128	564649	38.87	+	0	JH723757.1_196
JH723757.1	geneid_v1.4	exon	564128	564649	38.87	+	.	JH723757.1_196
JH723757.1	geneid_v1.4	Internal	565361	565652	20.61	+	0	JH723757.1_196
JH723757.1	geneid_v1.4	exon	565361	565652	20.61	+	.	JH723757.1_196
JH723757.1	geneid_v1.4	Terminal	565721	566442	70.17	+	2	JH723757.1_196
JH723757.1	geneid_v1.4	exon	565721	566442	70.17	+	.	JH723757.1_196
# Gene 197 (Reverse). 2 exons. 243 aa. Score = 73.92 
JH723757.1	geneid_v1.4	Terminal	566746	567438	73.93	-	0	JH723757.1_197
JH723757.1	geneid_v1.4	exon	566746	567438	73.93	-	.	JH723757.1_197
JH723757.1	geneid_v1.4	First	567540	567575	-0.01	-	0	JH723757.1_197
JH723757.1	geneid_v1.4	exon	567540	567575	-0.01	-	.	JH723757.1_197
# Gene 198 (Forward). 9 exons. 1697 aa. Score = 322.62 
JH723757.1	geneid_v1.4	First	569276	569431	9.62	+	0	JH723757.1_198
JH723757.1	geneid_v1.4	exon	569276	569431	9.62	+	.	JH723757.1_198
JH723757.1	geneid_v1.4	Internal	569637	570323	48.61	+	0	JH723757.1_198
JH723757.1	geneid_v1.4	exon	569637	570323	48.61	+	.	JH723757.1_198
JH723757.1	geneid_v1.4	Internal	570394	570581	5.58	+	0	JH723757.1_198
JH723757.1	geneid_v1.4	exon	570394	570581	5.58	+	.	JH723757.1_198
JH723757.1	geneid_v1.4	Internal	570681	570938	11.06	+	1	JH723757.1_198
JH723757.1	geneid_v1.4	exon	570681	570938	11.06	+	.	JH723757.1_198
JH723757.1	geneid_v1.4	Internal	570991	571619	43.75	+	1	JH723757.1_198
JH723757.1	geneid_v1.4	exon	570991	571619	43.75	+	.	JH723757.1_198
JH723757.1	geneid_v1.4	Internal	571641	571793	5.11	+	2	JH723757.1_198
JH723757.1	geneid_v1.4	exon	571641	571793	5.11	+	.	JH723757.1_198
JH723757.1	geneid_v1.4	Internal	571820	573586	108.64	+	2	JH723757.1_198
JH723757.1	geneid_v1.4	exon	571820	573586	108.64	+	.	JH723757.1_198
JH723757.1	geneid_v1.4	Internal	575245	576284	70.45	+	2	JH723757.1_198
JH723757.1	geneid_v1.4	exon	575245	576284	70.45	+	.	JH723757.1_198
JH723757.1	geneid_v1.4	Terminal	576357	576569	19.80	+	0	JH723757.1_198
JH723757.1	geneid_v1.4	exon	576357	576569	19.80	+	.	JH723757.1_198
# Gene 199 (Reverse). 1 exons. 329 aa. Score = 92.94 
JH723757.1	geneid_v1.4	Single	577939	578925	92.94	-	0	JH723757.1_199
JH723757.1	geneid_v1.4	exon	577939	578925	92.94	-	.	JH723757.1_199
# Gene 200 (Forward). 3 exons. 502 aa. Score = 145.37 
JH723757.1	geneid_v1.4	First	579240	579545	21.44	+	0	JH723757.1_200
JH723757.1	geneid_v1.4	exon	579240	579545	21.44	+	.	JH723757.1_200
JH723757.1	geneid_v1.4	Internal	580229	580727	41.55	+	0	JH723757.1_200
JH723757.1	geneid_v1.4	exon	580229	580727	41.55	+	.	JH723757.1_200
JH723757.1	geneid_v1.4	Terminal	580837	581537	82.37	+	2	JH723757.1_200
JH723757.1	geneid_v1.4	exon	580837	581537	82.37	+	.	JH723757.1_200
# Gene 201 (Reverse). 2 exons. 742 aa. Score = 230.27 
JH723757.1	geneid_v1.4	Terminal	582059	584280	236.55	-	2	JH723757.1_201
JH723757.1	geneid_v1.4	exon	582059	584280	236.55	-	.	JH723757.1_201
JH723757.1	geneid_v1.4	First	585190	585193	-6.28	-	0	JH723757.1_201
JH723757.1	geneid_v1.4	exon	585190	585193	-6.28	-	.	JH723757.1_201
# Gene 202 (Forward). 3 exons. 689 aa. Score = 156.24 
JH723757.1	geneid_v1.4	First	585294	586808	123.48	+	0	JH723757.1_202
JH723757.1	geneid_v1.4	exon	585294	586808	123.48	+	.	JH723757.1_202
JH723757.1	geneid_v1.4	Internal	587216	587521	21.58	+	0	JH723757.1_202
JH723757.1	geneid_v1.4	exon	587216	587521	21.58	+	.	JH723757.1_202
JH723757.1	geneid_v1.4	Terminal	587609	587854	11.18	+	0	JH723757.1_202
JH723757.1	geneid_v1.4	exon	587609	587854	11.18	+	.	JH723757.1_202
# Gene 203 (Forward). 1 exons. 272 aa. Score = 85.64 
JH723757.1	geneid_v1.4	Single	588596	589411	85.64	+	0	JH723757.1_203
JH723757.1	geneid_v1.4	exon	588596	589411	85.64	+	.	JH723757.1_203
# Gene 204 (Reverse). 3 exons. 718 aa. Score = 145.31 
JH723757.1	geneid_v1.4	Terminal	589573	590996	109.76	-	2	JH723757.1_204
JH723757.1	geneid_v1.4	exon	589573	590996	109.76	-	.	JH723757.1_204
JH723757.1	geneid_v1.4	Internal	591116	591628	27.40	-	2	JH723757.1_204
JH723757.1	geneid_v1.4	exon	591116	591628	27.40	-	.	JH723757.1_204
JH723757.1	geneid_v1.4	First	591873	592089	8.14	-	0	JH723757.1_204
JH723757.1	geneid_v1.4	exon	591873	592089	8.14	-	.	JH723757.1_204
# Gene 205 (Reverse). 1 exons. 1001 aa. Score = 253.26 
JH723757.1	geneid_v1.4	Single	592592	595594	253.26	-	0	JH723757.1_205
JH723757.1	geneid_v1.4	exon	592592	595594	253.26	-	.	JH723757.1_205
# Gene 206 (Reverse). 1 exons. 200 aa. Score = 58.22 
JH723757.1	geneid_v1.4	Single	596893	597492	58.22	-	0	JH723757.1_206
JH723757.1	geneid_v1.4	exon	596893	597492	58.22	-	.	JH723757.1_206
# Gene 207 (Reverse). 1 exons. 163 aa. Score = 23.37 
JH723757.1	geneid_v1.4	Single	597567	598055	23.37	-	0	JH723757.1_207
JH723757.1	geneid_v1.4	exon	597567	598055	23.37	-	.	JH723757.1_207
# Gene 208 (Reverse). 5 exons. 479 aa. Score = 101.00 
JH723757.1	geneid_v1.4	Terminal	598750	599649	63.73	-	0	JH723757.1_208
JH723757.1	geneid_v1.4	exon	598750	599649	63.73	-	.	JH723757.1_208
JH723757.1	geneid_v1.4	Internal	599765	599964	11.18	-	2	JH723757.1_208
JH723757.1	geneid_v1.4	exon	599765	599964	11.18	-	.	JH723757.1_208
JH723757.1	geneid_v1.4	Internal	600188	600359	13.04	-	0	JH723757.1_208
JH723757.1	geneid_v1.4	exon	600188	600359	13.04	-	.	JH723757.1_208
JH723757.1	geneid_v1.4	Internal	600524	600618	6.61	-	2	JH723757.1_208
JH723757.1	geneid_v1.4	exon	600524	600618	6.61	-	.	JH723757.1_208
JH723757.1	geneid_v1.4	First	600749	600818	6.44	-	0	JH723757.1_208
JH723757.1	geneid_v1.4	exon	600749	600818	6.44	-	.	JH723757.1_208
# Gene 209 (Forward). 4 exons. 235 aa. Score = 58.88 
JH723757.1	geneid_v1.4	First	602641	602677	1.33	+	0	JH723757.1_209
JH723757.1	geneid_v1.4	exon	602641	602677	1.33	+	.	JH723757.1_209
JH723757.1	geneid_v1.4	Internal	602791	602890	8.09	+	2	JH723757.1_209
JH723757.1	geneid_v1.4	exon	602791	602890	8.09	+	.	JH723757.1_209
JH723757.1	geneid_v1.4	Internal	603022	603119	6.71	+	1	JH723757.1_209
JH723757.1	geneid_v1.4	exon	603022	603119	6.71	+	.	JH723757.1_209
JH723757.1	geneid_v1.4	Terminal	603220	603689	42.75	+	2	JH723757.1_209
JH723757.1	geneid_v1.4	exon	603220	603689	42.75	+	.	JH723757.1_209
# Gene 210 (Reverse). 2 exons. 312 aa. Score = 57.66 
JH723757.1	geneid_v1.4	Terminal	604841	605462	44.69	-	1	JH723757.1_210
JH723757.1	geneid_v1.4	exon	604841	605462	44.69	-	.	JH723757.1_210
JH723757.1	geneid_v1.4	First	605533	605846	12.96	-	0	JH723757.1_210
JH723757.1	geneid_v1.4	exon	605533	605846	12.96	-	.	JH723757.1_210
# Gene 211 (Forward). 3 exons. 252 aa. Score = 33.90 
JH723757.1	geneid_v1.4	First	606205	606245	-1.31	+	0	JH723757.1_211
JH723757.1	geneid_v1.4	exon	606205	606245	-1.31	+	.	JH723757.1_211
JH723757.1	geneid_v1.4	Internal	607781	608259	26.19	+	1	JH723757.1_211
JH723757.1	geneid_v1.4	exon	607781	608259	26.19	+	.	JH723757.1_211
JH723757.1	geneid_v1.4	Terminal	608381	608616	9.02	+	2	JH723757.1_211
JH723757.1	geneid_v1.4	exon	608381	608616	9.02	+	.	JH723757.1_211
# Gene 212 (Reverse). 3 exons. 760 aa. Score = 205.02 
JH723757.1	geneid_v1.4	Terminal	608686	608864	18.79	-	2	JH723757.1_212
JH723757.1	geneid_v1.4	exon	608686	608864	18.79	-	.	JH723757.1_212
JH723757.1	geneid_v1.4	Internal	608975	610285	106.83	-	2	JH723757.1_212
JH723757.1	geneid_v1.4	exon	608975	610285	106.83	-	.	JH723757.1_212
JH723757.1	geneid_v1.4	First	610364	611153	79.40	-	0	JH723757.1_212
JH723757.1	geneid_v1.4	exon	610364	611153	79.40	-	.	JH723757.1_212
# Gene 213 (Reverse). 2 exons. 780 aa. Score = 161.29 
JH723757.1	geneid_v1.4	Terminal	611506	613831	160.59	-	1	JH723757.1_213
JH723757.1	geneid_v1.4	exon	611506	613831	160.59	-	.	JH723757.1_213
JH723757.1	geneid_v1.4	First	614698	614711	0.70	-	0	JH723757.1_213
JH723757.1	geneid_v1.4	exon	614698	614711	0.70	-	.	JH723757.1_213
# Gene 214 (Reverse). 2 exons. 127 aa. Score = 13.41 
JH723757.1	geneid_v1.4	Terminal	615375	615743	19.08	-	0	JH723757.1_214
JH723757.1	geneid_v1.4	exon	615375	615743	19.08	-	.	JH723757.1_214
JH723757.1	geneid_v1.4	First	615812	615823	-5.68	-	0	JH723757.1_214
JH723757.1	geneid_v1.4	exon	615812	615823	-5.68	-	.	JH723757.1_214
# Gene 215 (Reverse). 3 exons. 716 aa. Score = 135.21 
JH723757.1	geneid_v1.4	Terminal	615966	616719	54.93	-	1	JH723757.1_215
JH723757.1	geneid_v1.4	exon	615966	616719	54.93	-	.	JH723757.1_215
JH723757.1	geneid_v1.4	Internal	616842	618064	81.91	-	0	JH723757.1_215
JH723757.1	geneid_v1.4	exon	616842	618064	81.91	-	.	JH723757.1_215
JH723757.1	geneid_v1.4	First	618183	618353	-1.63	-	0	JH723757.1_215
JH723757.1	geneid_v1.4	exon	618183	618353	-1.63	-	.	JH723757.1_215
# Gene 216 (Reverse). 3 exons. 190 aa. Score = 35.66 
JH723757.1	geneid_v1.4	Terminal	618995	619188	23.44	-	2	JH723757.1_216
JH723757.1	geneid_v1.4	exon	618995	619188	23.44	-	.	JH723757.1_216
JH723757.1	geneid_v1.4	Internal	619287	619540	9.94	-	1	JH723757.1_216
JH723757.1	geneid_v1.4	exon	619287	619540	9.94	-	.	JH723757.1_216
JH723757.1	geneid_v1.4	First	619637	619758	2.28	-	0	JH723757.1_216
JH723757.1	geneid_v1.4	exon	619637	619758	2.28	-	.	JH723757.1_216
# Gene 217 (Reverse). 1 exons. 475 aa. Score = 121.42 
JH723757.1	geneid_v1.4	Terminal	620359	621783	121.42	-	0	JH723757.1_217
JH723757.1	geneid_v1.4	exon	620359	621783	121.42	-	.	JH723757.1_217
## gff-version 2
## date Mon Oct 14 13:30:42 2019
## source-version: geneid_v1.4 -- geneid@crg.es
# Sequence JH723758.1 - Length = 540591 bps
# Optimal Gene Structure. 214 genes. Score = 22712.42 
# Gene 1 (Forward). 2 exons. 441 aa. Score = 147.64 
JH723758.1	geneid_v1.4	First	1845	2158	40.27	+	0	JH723758.1_1
JH723758.1	geneid_v1.4	exon	1845	2158	40.27	+	.	JH723758.1_1
JH723758.1	geneid_v1.4	Terminal	2236	3244	107.37	+	1	JH723758.1_1
JH723758.1	geneid_v1.4	exon	2236	3244	107.37	+	.	JH723758.1_1
# Gene 2 (Reverse). 1 exons. 388 aa. Score = 35.84 
JH723758.1	geneid_v1.4	Single	3854	5017	35.84	-	0	JH723758.1_2
JH723758.1	geneid_v1.4	exon	3854	5017	35.84	-	.	JH723758.1_2
# Gene 3 (Forward). 4 exons. 484 aa. Score = 86.30 
JH723758.1	geneid_v1.4	First	5998	6353	13.10	+	0	JH723758.1_3
JH723758.1	geneid_v1.4	exon	5998	6353	13.10	+	.	JH723758.1_3
JH723758.1	geneid_v1.4	Internal	6468	6995	37.56	+	1	JH723758.1_3
JH723758.1	geneid_v1.4	exon	6468	6995	37.56	+	.	JH723758.1_3
JH723758.1	geneid_v1.4	Internal	7080	7192	1.10	+	1	JH723758.1_3
JH723758.1	geneid_v1.4	exon	7080	7192	1.10	+	.	JH723758.1_3
JH723758.1	geneid_v1.4	Terminal	7276	7730	34.54	+	2	JH723758.1_3
JH723758.1	geneid_v1.4	exon	7276	7730	34.54	+	.	JH723758.1_3
# Gene 4 (Reverse). 3 exons. 394 aa. Score = 103.76 
JH723758.1	geneid_v1.4	Terminal	7888	8781	73.89	-	0	JH723758.1_4
JH723758.1	geneid_v1.4	exon	7888	8781	73.89	-	.	JH723758.1_4
JH723758.1	geneid_v1.4	Internal	9284	9493	20.93	-	0	JH723758.1_4
JH723758.1	geneid_v1.4	exon	9284	9493	20.93	-	.	JH723758.1_4
JH723758.1	geneid_v1.4	First	9601	9678	8.95	-	0	JH723758.1_4
JH723758.1	geneid_v1.4	exon	9601	9678	8.95	-	.	JH723758.1_4
# Gene 5 (Forward). 3 exons. 201 aa. Score = 31.70 
JH723758.1	geneid_v1.4	First	10198	10201	1.24	+	0	JH723758.1_5
JH723758.1	geneid_v1.4	exon	10198	10201	1.24	+	.	JH723758.1_5
JH723758.1	geneid_v1.4	Internal	10289	10858	33.12	+	2	JH723758.1_5
JH723758.1	geneid_v1.4	exon	10289	10858	33.12	+	.	JH723758.1_5
JH723758.1	geneid_v1.4	Terminal	10942	10970	-2.66	+	2	JH723758.1_5
JH723758.1	geneid_v1.4	exon	10942	10970	-2.66	+	.	JH723758.1_5
# Gene 6 (Forward). 4 exons. 510 aa. Score = 170.53 
JH723758.1	geneid_v1.4	First	11737	11906	8.56	+	0	JH723758.1_6
JH723758.1	geneid_v1.4	exon	11737	11906	8.56	+	.	JH723758.1_6
JH723758.1	geneid_v1.4	Internal	11986	12157	13.13	+	1	JH723758.1_6
JH723758.1	geneid_v1.4	exon	11986	12157	13.13	+	.	JH723758.1_6
JH723758.1	geneid_v1.4	Internal	12283	12557	23.03	+	0	JH723758.1_6
JH723758.1	geneid_v1.4	exon	12283	12557	23.03	+	.	JH723758.1_6
JH723758.1	geneid_v1.4	Terminal	12699	13611	125.81	+	1	JH723758.1_6
JH723758.1	geneid_v1.4	exon	12699	13611	125.81	+	.	JH723758.1_6
# Gene 7 (Forward). 2 exons. 175 aa. Score = 43.64 
JH723758.1	geneid_v1.4	First	14157	14281	6.21	+	0	JH723758.1_7
JH723758.1	geneid_v1.4	exon	14157	14281	6.21	+	.	JH723758.1_7
JH723758.1	geneid_v1.4	Terminal	14381	14780	37.43	+	1	JH723758.1_7
JH723758.1	geneid_v1.4	exon	14381	14780	37.43	+	.	JH723758.1_7
# Gene 8 (Forward). 3 exons. 549 aa. Score = 111.61 
JH723758.1	geneid_v1.4	First	16012	17316	90.25	+	0	JH723758.1_8
JH723758.1	geneid_v1.4	exon	16012	17316	90.25	+	.	JH723758.1_8
JH723758.1	geneid_v1.4	Internal	17383	17660	15.92	+	0	JH723758.1_8
JH723758.1	geneid_v1.4	exon	17383	17660	15.92	+	.	JH723758.1_8
JH723758.1	geneid_v1.4	Terminal	17725	17788	5.44	+	1	JH723758.1_8
JH723758.1	geneid_v1.4	exon	17725	17788	5.44	+	.	JH723758.1_8
# Gene 9 (Reverse). 4 exons. 407 aa. Score = 97.57 
JH723758.1	geneid_v1.4	Terminal	18035	18289	12.62	-	0	JH723758.1_9
JH723758.1	geneid_v1.4	exon	18035	18289	12.62	-	.	JH723758.1_9
JH723758.1	geneid_v1.4	Internal	18930	19517	61.12	-	0	JH723758.1_9
JH723758.1	geneid_v1.4	exon	18930	19517	61.12	-	.	JH723758.1_9
JH723758.1	geneid_v1.4	Internal	19601	19828	14.72	-	0	JH723758.1_9
JH723758.1	geneid_v1.4	exon	19601	19828	14.72	-	.	JH723758.1_9
JH723758.1	geneid_v1.4	First	19938	20087	9.10	-	0	JH723758.1_9
JH723758.1	geneid_v1.4	exon	19938	20087	9.10	-	.	JH723758.1_9
# Gene 10 (Forward). 1 exons. 393 aa. Score = 92.55 
JH723758.1	geneid_v1.4	Single	21323	22501	92.55	+	0	JH723758.1_10
JH723758.1	geneid_v1.4	exon	21323	22501	92.55	+	.	JH723758.1_10
# Gene 11 (Forward). 1 exons. 181 aa. Score = 51.55 
JH723758.1	geneid_v1.4	Single	22673	23215	51.55	+	0	JH723758.1_11
JH723758.1	geneid_v1.4	exon	22673	23215	51.55	+	.	JH723758.1_11
# Gene 12 (Reverse). 2 exons. 434 aa. Score = 98.51 
JH723758.1	geneid_v1.4	Terminal	24182	24548	31.41	-	1	JH723758.1_12
JH723758.1	geneid_v1.4	exon	24182	24548	31.41	-	.	JH723758.1_12
JH723758.1	geneid_v1.4	First	24614	25548	67.10	-	0	JH723758.1_12
JH723758.1	geneid_v1.4	exon	24614	25548	67.10	-	.	JH723758.1_12
# Gene 13 (Forward). 2 exons. 365 aa. Score = 118.97 
JH723758.1	geneid_v1.4	First	26035	26269	28.29	+	0	JH723758.1_13
JH723758.1	geneid_v1.4	exon	26035	26269	28.29	+	.	JH723758.1_13
JH723758.1	geneid_v1.4	Terminal	26373	27232	90.68	+	2	JH723758.1_13
JH723758.1	geneid_v1.4	exon	26373	27232	90.68	+	.	JH723758.1_13
# Gene 14 (Reverse). 2 exons. 278 aa. Score = 62.76 
JH723758.1	geneid_v1.4	Terminal	27402	27721	20.70	-	2	JH723758.1_14
JH723758.1	geneid_v1.4	exon	27402	27721	20.70	-	.	JH723758.1_14
JH723758.1	geneid_v1.4	First	27933	28446	42.06	-	0	JH723758.1_14
JH723758.1	geneid_v1.4	exon	27933	28446	42.06	-	.	JH723758.1_14
# Gene 15 (Reverse). 4 exons. 363 aa. Score = 79.77 
JH723758.1	geneid_v1.4	Terminal	28756	29116	21.21	-	1	JH723758.1_15
JH723758.1	geneid_v1.4	exon	28756	29116	21.21	-	.	JH723758.1_15
JH723758.1	geneid_v1.4	Internal	29223	29464	20.59	-	0	JH723758.1_15
JH723758.1	geneid_v1.4	exon	29223	29464	20.59	-	.	JH723758.1_15
JH723758.1	geneid_v1.4	Internal	29583	29893	20.57	-	2	JH723758.1_15
JH723758.1	geneid_v1.4	exon	29583	29893	20.57	-	.	JH723758.1_15
JH723758.1	geneid_v1.4	First	29998	30172	17.39	-	0	JH723758.1_15
JH723758.1	geneid_v1.4	exon	29998	30172	17.39	-	.	JH723758.1_15
# Gene 16 (Forward). 3 exons. 181 aa. Score = 68.38 
JH723758.1	geneid_v1.4	First	31290	31317	-0.29	+	0	JH723758.1_16
JH723758.1	geneid_v1.4	exon	31290	31317	-0.29	+	.	JH723758.1_16
JH723758.1	geneid_v1.4	Internal	31680	32078	52.70	+	2	JH723758.1_16
JH723758.1	geneid_v1.4	exon	31680	32078	52.70	+	.	JH723758.1_16
JH723758.1	geneid_v1.4	Terminal	32520	32635	15.97	+	2	JH723758.1_16
JH723758.1	geneid_v1.4	exon	32520	32635	15.97	+	.	JH723758.1_16
# Gene 17 (Forward). 1 exons. 574 aa. Score = 113.85 
JH723758.1	geneid_v1.4	Single	32796	34517	113.85	+	0	JH723758.1_17
JH723758.1	geneid_v1.4	exon	32796	34517	113.85	+	.	JH723758.1_17
# Gene 18 (Reverse). 2 exons. 532 aa. Score = 219.68 
JH723758.1	geneid_v1.4	Terminal	34950	36481	213.05	-	2	JH723758.1_18
JH723758.1	geneid_v1.4	exon	34950	36481	213.05	-	.	JH723758.1_18
JH723758.1	geneid_v1.4	First	36713	36776	6.63	-	0	JH723758.1_18
JH723758.1	geneid_v1.4	exon	36713	36776	6.63	-	.	JH723758.1_18
# Gene 19 (Forward). 3 exons. 146 aa. Score = 24.53 
JH723758.1	geneid_v1.4	First	38585	38636	0.95	+	0	JH723758.1_19
JH723758.1	geneid_v1.4	exon	38585	38636	0.95	+	.	JH723758.1_19
JH723758.1	geneid_v1.4	Internal	38731	38945	13.23	+	2	JH723758.1_19
JH723758.1	geneid_v1.4	exon	38731	38945	13.23	+	.	JH723758.1_19
JH723758.1	geneid_v1.4	Terminal	39080	39250	10.35	+	0	JH723758.1_19
JH723758.1	geneid_v1.4	exon	39080	39250	10.35	+	.	JH723758.1_19
# Gene 20 (Reverse). 4 exons. 606 aa. Score = 203.63 
JH723758.1	geneid_v1.4	Terminal	39374	40447	132.18	-	0	JH723758.1_20
JH723758.1	geneid_v1.4	exon	39374	40447	132.18	-	.	JH723758.1_20
JH723758.1	geneid_v1.4	Internal	40538	40665	10.62	-	2	JH723758.1_20
JH723758.1	geneid_v1.4	exon	40538	40665	10.62	-	.	JH723758.1_20
JH723758.1	geneid_v1.4	Internal	40850	41092	20.23	-	2	JH723758.1_20
JH723758.1	geneid_v1.4	exon	40850	41092	20.23	-	.	JH723758.1_20
JH723758.1	geneid_v1.4	First	41221	41593	40.60	-	0	JH723758.1_20
JH723758.1	geneid_v1.4	exon	41221	41593	40.60	-	.	JH723758.1_20
# Gene 21 (Reverse). 1 exons. 20 aa. Score = 0.15 
JH723758.1	geneid_v1.4	Single	42186	42245	0.15	-	0	JH723758.1_21
JH723758.1	geneid_v1.4	exon	42186	42245	0.15	-	.	JH723758.1_21
# Gene 22 (Reverse). 2 exons. 535 aa. Score = 120.76 
JH723758.1	geneid_v1.4	Terminal	42645	44243	125.35	-	0	JH723758.1_22
JH723758.1	geneid_v1.4	exon	42645	44243	125.35	-	.	JH723758.1_22
JH723758.1	geneid_v1.4	First	44282	44287	-4.60	-	0	JH723758.1_22
JH723758.1	geneid_v1.4	exon	44282	44287	-4.60	-	.	JH723758.1_22
# Gene 23 (Reverse). 4 exons. 492 aa. Score = 117.37 
JH723758.1	geneid_v1.4	Terminal	44359	45056	59.45	-	2	JH723758.1_23
JH723758.1	geneid_v1.4	exon	44359	45056	59.45	-	.	JH723758.1_23
JH723758.1	geneid_v1.4	Internal	45163	45278	14.19	-	1	JH723758.1_23
JH723758.1	geneid_v1.4	exon	45163	45278	14.19	-	.	JH723758.1_23
JH723758.1	geneid_v1.4	Internal	45371	45791	32.20	-	2	JH723758.1_23
JH723758.1	geneid_v1.4	exon	45371	45791	32.20	-	.	JH723758.1_23
JH723758.1	geneid_v1.4	First	45901	46141	11.53	-	0	JH723758.1_23
JH723758.1	geneid_v1.4	exon	45901	46141	11.53	-	.	JH723758.1_23
# Gene 24 (Forward). 7 exons. 1151 aa. Score = 251.88 
JH723758.1	geneid_v1.4	First	46638	46723	0.86	+	0	JH723758.1_24
JH723758.1	geneid_v1.4	exon	46638	46723	0.86	+	.	JH723758.1_24
JH723758.1	geneid_v1.4	Internal	46870	47304	22.53	+	1	JH723758.1_24
JH723758.1	geneid_v1.4	exon	46870	47304	22.53	+	.	JH723758.1_24
JH723758.1	geneid_v1.4	Internal	47405	47709	14.86	+	1	JH723758.1_24
JH723758.1	geneid_v1.4	exon	47405	47709	14.86	+	.	JH723758.1_24
JH723758.1	geneid_v1.4	Internal	48612	49259	36.88	+	2	JH723758.1_24
JH723758.1	geneid_v1.4	exon	48612	49259	36.88	+	.	JH723758.1_24
JH723758.1	geneid_v1.4	Internal	49308	49706	34.89	+	2	JH723758.1_24
JH723758.1	geneid_v1.4	exon	49308	49706	34.89	+	.	JH723758.1_24
JH723758.1	geneid_v1.4	Internal	50570	50640	2.33	+	2	JH723758.1_24
JH723758.1	geneid_v1.4	exon	50570	50640	2.33	+	.	JH723758.1_24
JH723758.1	geneid_v1.4	Terminal	50859	52367	139.53	+	0	JH723758.1_24
JH723758.1	geneid_v1.4	exon	50859	52367	139.53	+	.	JH723758.1_24
# Gene 25 (Forward). 3 exons. 893 aa. Score = 246.13 
JH723758.1	geneid_v1.4	First	52836	52848	-4.26	+	0	JH723758.1_25
JH723758.1	geneid_v1.4	exon	52836	52848	-4.26	+	.	JH723758.1_25
JH723758.1	geneid_v1.4	Internal	54233	54643	28.87	+	2	JH723758.1_25
JH723758.1	geneid_v1.4	exon	54233	54643	28.87	+	.	JH723758.1_25
JH723758.1	geneid_v1.4	Terminal	54713	56967	221.51	+	2	JH723758.1_25
JH723758.1	geneid_v1.4	exon	54713	56967	221.51	+	.	JH723758.1_25
# Gene 26 (Reverse). 2 exons. 120 aa. Score = 12.30 
JH723758.1	geneid_v1.4	Terminal	57333	57635	10.09	-	0	JH723758.1_26
JH723758.1	geneid_v1.4	exon	57333	57635	10.09	-	.	JH723758.1_26
JH723758.1	geneid_v1.4	First	57772	57828	2.20	-	0	JH723758.1_26
JH723758.1	geneid_v1.4	exon	57772	57828	2.20	-	.	JH723758.1_26
# Gene 27 (Forward). 2 exons. 790 aa. Score = 198.94 
JH723758.1	geneid_v1.4	First	58610	58874	19.15	+	0	JH723758.1_27
JH723758.1	geneid_v1.4	exon	58610	58874	19.15	+	.	JH723758.1_27
JH723758.1	geneid_v1.4	Terminal	58963	61067	179.79	+	2	JH723758.1_27
JH723758.1	geneid_v1.4	exon	58963	61067	179.79	+	.	JH723758.1_27
# Gene 28 (Forward). 1 exons. 208 aa. Score = 45.84 
JH723758.1	geneid_v1.4	Single	61389	62012	45.84	+	0	JH723758.1_28
JH723758.1	geneid_v1.4	exon	61389	62012	45.84	+	.	JH723758.1_28
# Gene 29 (Reverse). 2 exons. 548 aa. Score = 103.19 
JH723758.1	geneid_v1.4	Terminal	63120	63892	44.47	-	2	JH723758.1_29
JH723758.1	geneid_v1.4	exon	63120	63892	44.47	-	.	JH723758.1_29
JH723758.1	geneid_v1.4	First	64132	65002	58.72	-	0	JH723758.1_29
JH723758.1	geneid_v1.4	exon	64132	65002	58.72	-	.	JH723758.1_29
# Gene 30 (Reverse). 2 exons. 228 aa. Score = 40.55 
JH723758.1	geneid_v1.4	Terminal	66202	66229	0.49	-	1	JH723758.1_30
JH723758.1	geneid_v1.4	exon	66202	66229	0.49	-	.	JH723758.1_30
JH723758.1	geneid_v1.4	First	67540	68195	40.07	-	0	JH723758.1_30
JH723758.1	geneid_v1.4	exon	67540	68195	40.07	-	.	JH723758.1_30
# Gene 31 (Forward). 2 exons. 63 aa. Score = 5.91 
JH723758.1	geneid_v1.4	First	69711	69855	3.04	+	0	JH723758.1_31
JH723758.1	geneid_v1.4	exon	69711	69855	3.04	+	.	JH723758.1_31
JH723758.1	geneid_v1.4	Terminal	70172	70215	2.87	+	2	JH723758.1_31
JH723758.1	geneid_v1.4	exon	70172	70215	2.87	+	.	JH723758.1_31
# Gene 32 (Forward). 3 exons. 206 aa. Score = 18.74 
JH723758.1	geneid_v1.4	First	71184	71339	0.41	+	0	JH723758.1_32
JH723758.1	geneid_v1.4	exon	71184	71339	0.41	+	.	JH723758.1_32
JH723758.1	geneid_v1.4	Internal	71478	71829	18.33	+	0	JH723758.1_32
JH723758.1	geneid_v1.4	exon	71478	71829	18.33	+	.	JH723758.1_32
JH723758.1	geneid_v1.4	Terminal	72028	72137	-0.00	+	2	JH723758.1_32
JH723758.1	geneid_v1.4	exon	72028	72137	-0.00	+	.	JH723758.1_32
# Gene 33 (Forward). 2 exons. 714 aa. Score = 165.72 
JH723758.1	geneid_v1.4	First	72963	73184	16.56	+	0	JH723758.1_33
JH723758.1	geneid_v1.4	exon	72963	73184	16.56	+	.	JH723758.1_33
JH723758.1	geneid_v1.4	Terminal	73306	75225	149.16	+	0	JH723758.1_33
JH723758.1	geneid_v1.4	exon	73306	75225	149.16	+	.	JH723758.1_33
# Gene 34 (Reverse). 4 exons. 2245 aa. Score = 510.21 
JH723758.1	geneid_v1.4	Terminal	75314	79329	319.55	-	2	JH723758.1_34
JH723758.1	geneid_v1.4	exon	75314	79329	319.55	-	.	JH723758.1_34
JH723758.1	geneid_v1.4	Internal	80388	80820	20.75	-	0	JH723758.1_34
JH723758.1	geneid_v1.4	exon	80388	80820	20.75	-	.	JH723758.1_34
JH723758.1	geneid_v1.4	Internal	80905	82716	125.40	-	0	JH723758.1_34
JH723758.1	geneid_v1.4	exon	80905	82716	125.40	-	.	JH723758.1_34
JH723758.1	geneid_v1.4	First	82822	83295	44.51	-	0	JH723758.1_34
JH723758.1	geneid_v1.4	exon	82822	83295	44.51	-	.	JH723758.1_34
# Gene 35 (Reverse). 3 exons. 380 aa. Score = 120.80 
JH723758.1	geneid_v1.4	Terminal	83990	84739	83.04	-	0	JH723758.1_35
JH723758.1	geneid_v1.4	exon	83990	84739	83.04	-	.	JH723758.1_35
JH723758.1	geneid_v1.4	Internal	84866	85169	27.39	-	1	JH723758.1_35
JH723758.1	geneid_v1.4	exon	84866	85169	27.39	-	.	JH723758.1_35
JH723758.1	geneid_v1.4	First	85303	85388	10.37	-	0	JH723758.1_35
JH723758.1	geneid_v1.4	exon	85303	85388	10.37	-	.	JH723758.1_35
# Gene 36 (Forward). 1 exons. 261 aa. Score = 48.67 
JH723758.1	geneid_v1.4	Single	86603	87385	48.67	+	0	JH723758.1_36
JH723758.1	geneid_v1.4	exon	86603	87385	48.67	+	.	JH723758.1_36
# Gene 37 (Forward). 1 exons. 663 aa. Score = 164.34 
JH723758.1	geneid_v1.4	Single	88137	90125	164.34	+	0	JH723758.1_37
JH723758.1	geneid_v1.4	exon	88137	90125	164.34	+	.	JH723758.1_37
# Gene 38 (Forward). 2 exons. 199 aa. Score = 67.59 
JH723758.1	geneid_v1.4	First	90560	90599	0.47	+	0	JH723758.1_38
JH723758.1	geneid_v1.4	exon	90560	90599	0.47	+	.	JH723758.1_38
JH723758.1	geneid_v1.4	Terminal	90668	91224	67.11	+	2	JH723758.1_38
JH723758.1	geneid_v1.4	exon	90668	91224	67.11	+	.	JH723758.1_38
# Gene 39 (Forward). 1 exons. 54 aa. Score = 6.29 
JH723758.1	geneid_v1.4	Single	91725	91886	6.29	+	0	JH723758.1_39
JH723758.1	geneid_v1.4	exon	91725	91886	6.29	+	.	JH723758.1_39
# Gene 40 (Forward). 2 exons. 185 aa. Score = 48.76 
JH723758.1	geneid_v1.4	First	92296	92326	0.29	+	0	JH723758.1_40
JH723758.1	geneid_v1.4	exon	92296	92326	0.29	+	.	JH723758.1_40
JH723758.1	geneid_v1.4	Terminal	92404	92927	48.47	+	2	JH723758.1_40
JH723758.1	geneid_v1.4	exon	92404	92927	48.47	+	.	JH723758.1_40
# Gene 41 (Forward). 2 exons. 106 aa. Score = 20.61 
JH723758.1	geneid_v1.4	First	93689	93719	0.91	+	0	JH723758.1_41
JH723758.1	geneid_v1.4	exon	93689	93719	0.91	+	.	JH723758.1_41
JH723758.1	geneid_v1.4	Terminal	93783	94069	19.70	+	2	JH723758.1_41
JH723758.1	geneid_v1.4	exon	93783	94069	19.70	+	.	JH723758.1_41
# Gene 42 (Reverse). 4 exons. 70 aa. Score = 3.63 
JH723758.1	geneid_v1.4	Terminal	94290	94356	-1.23	-	1	JH723758.1_42
JH723758.1	geneid_v1.4	exon	94290	94356	-1.23	-	.	JH723758.1_42
JH723758.1	geneid_v1.4	Internal	94443	94508	0.59	-	1	JH723758.1_42
JH723758.1	geneid_v1.4	exon	94443	94508	0.59	-	.	JH723758.1_42
JH723758.1	geneid_v1.4	Internal	94596	94647	1.63	-	2	JH723758.1_42
JH723758.1	geneid_v1.4	exon	94596	94647	1.63	-	.	JH723758.1_42
JH723758.1	geneid_v1.4	First	94732	94756	2.64	-	0	JH723758.1_42
JH723758.1	geneid_v1.4	exon	94732	94756	2.64	-	.	JH723758.1_42
# Gene 43 (Forward). 3 exons. 946 aa. Score = 245.90 
JH723758.1	geneid_v1.4	First	96893	97022	2.26	+	0	JH723758.1_43
JH723758.1	geneid_v1.4	exon	96893	97022	2.26	+	.	JH723758.1_43
JH723758.1	geneid_v1.4	Internal	97174	97572	40.95	+	2	JH723758.1_43
JH723758.1	geneid_v1.4	exon	97174	97572	40.95	+	.	JH723758.1_43
JH723758.1	geneid_v1.4	Terminal	97638	99946	202.70	+	2	JH723758.1_43
JH723758.1	geneid_v1.4	exon	97638	99946	202.70	+	.	JH723758.1_43
# Gene 44 (Reverse). 1 exons. 327 aa. Score = 25.57 
JH723758.1	geneid_v1.4	Single	101617	102597	25.57	-	0	JH723758.1_44
JH723758.1	geneid_v1.4	exon	101617	102597	25.57	-	.	JH723758.1_44
# Gene 45 (Forward). 1 exons. 196 aa. Score = 42.84 
JH723758.1	geneid_v1.4	Single	104019	104606	42.84	+	0	JH723758.1_45
JH723758.1	geneid_v1.4	exon	104019	104606	42.84	+	.	JH723758.1_45
# Gene 46 (Forward). 2 exons. 658 aa. Score = 180.29 
JH723758.1	geneid_v1.4	First	104809	105133	32.16	+	0	JH723758.1_46
JH723758.1	geneid_v1.4	exon	104809	105133	32.16	+	.	JH723758.1_46
JH723758.1	geneid_v1.4	Terminal	105210	106858	148.13	+	2	JH723758.1_46
JH723758.1	geneid_v1.4	exon	105210	106858	148.13	+	.	JH723758.1_46
# Gene 47 (Reverse). 4 exons. 458 aa. Score = 113.33 
JH723758.1	geneid_v1.4	Terminal	107005	107703	68.24	-	0	JH723758.1_47
JH723758.1	geneid_v1.4	exon	107005	107703	68.24	-	.	JH723758.1_47
JH723758.1	geneid_v1.4	Internal	107816	108376	47.48	-	0	JH723758.1_47
JH723758.1	geneid_v1.4	exon	107816	108376	47.48	-	.	JH723758.1_47
JH723758.1	geneid_v1.4	Internal	108477	108505	-1.55	-	2	JH723758.1_47
JH723758.1	geneid_v1.4	exon	108477	108505	-1.55	-	.	JH723758.1_47
JH723758.1	geneid_v1.4	First	108581	108665	-0.84	-	0	JH723758.1_47
JH723758.1	geneid_v1.4	exon	108581	108665	-0.84	-	.	JH723758.1_47
# Gene 48 (Forward). 1 exons. 233 aa. Score = 74.55 
JH723758.1	geneid_v1.4	Single	109798	110496	74.55	+	0	JH723758.1_48
JH723758.1	geneid_v1.4	exon	109798	110496	74.55	+	.	JH723758.1_48
# Gene 49 (Forward). 2 exons. 1082 aa. Score = 153.85 
JH723758.1	geneid_v1.4	First	112254	112435	6.05	+	0	JH723758.1_49
JH723758.1	geneid_v1.4	exon	112254	112435	6.05	+	.	JH723758.1_49
JH723758.1	geneid_v1.4	Terminal	112520	115583	147.80	+	1	JH723758.1_49
JH723758.1	geneid_v1.4	exon	112520	115583	147.80	+	.	JH723758.1_49
# Gene 50 (Reverse). 1 exons. 20 aa. Score = 0.08 
JH723758.1	geneid_v1.4	Single	117489	117548	0.08	-	0	JH723758.1_50
JH723758.1	geneid_v1.4	exon	117489	117548	0.08	-	.	JH723758.1_50
# Gene 51 (Forward). 1 exons. 35 aa. Score = 1.96 
JH723758.1	geneid_v1.4	Single	117695	117799	1.96	+	0	JH723758.1_51
JH723758.1	geneid_v1.4	exon	117695	117799	1.96	+	.	JH723758.1_51
# Gene 52 (Forward). 3 exons. 1129 aa. Score = 171.80 
JH723758.1	geneid_v1.4	First	118739	118848	5.54	+	0	JH723758.1_52
JH723758.1	geneid_v1.4	exon	118739	118848	5.54	+	.	JH723758.1_52
JH723758.1	geneid_v1.4	Internal	118932	119234	19.36	+	1	JH723758.1_52
JH723758.1	geneid_v1.4	exon	118932	119234	19.36	+	.	JH723758.1_52
JH723758.1	geneid_v1.4	Terminal	119298	122271	146.90	+	1	JH723758.1_52
JH723758.1	geneid_v1.4	exon	119298	122271	146.90	+	.	JH723758.1_52
# Gene 53 (Forward). 3 exons. 169 aa. Score = 17.76 
JH723758.1	geneid_v1.4	First	122678	122745	-3.12	+	0	JH723758.1_53
JH723758.1	geneid_v1.4	exon	122678	122745	-3.12	+	.	JH723758.1_53
JH723758.1	geneid_v1.4	Internal	122842	123068	12.14	+	1	JH723758.1_53
JH723758.1	geneid_v1.4	exon	122842	123068	12.14	+	.	JH723758.1_53
JH723758.1	geneid_v1.4	Terminal	123171	123382	8.74	+	2	JH723758.1_53
JH723758.1	geneid_v1.4	exon	123171	123382	8.74	+	.	JH723758.1_53
# Gene 54 (Forward). 3 exons. 1370 aa. Score = 350.26 
JH723758.1	geneid_v1.4	First	124407	124556	6.05	+	0	JH723758.1_54
JH723758.1	geneid_v1.4	exon	124407	124556	6.05	+	.	JH723758.1_54
JH723758.1	geneid_v1.4	Internal	124669	125234	50.82	+	0	JH723758.1_54
JH723758.1	geneid_v1.4	exon	124669	125234	50.82	+	.	JH723758.1_54
JH723758.1	geneid_v1.4	Terminal	125318	128711	293.39	+	1	JH723758.1_54
JH723758.1	geneid_v1.4	exon	125318	128711	293.39	+	.	JH723758.1_54
# Gene 55 (Reverse). 2 exons. 52 aa. Score = 5.13 
JH723758.1	geneid_v1.4	Terminal	128849	128994	4.67	-	2	JH723758.1_55
JH723758.1	geneid_v1.4	exon	128849	128994	4.67	-	.	JH723758.1_55
JH723758.1	geneid_v1.4	First	129078	129087	0.46	-	0	JH723758.1_55
JH723758.1	geneid_v1.4	exon	129078	129087	0.46	-	.	JH723758.1_55
# Gene 56 (Reverse). 2 exons. 59 aa. Score = 3.52 
JH723758.1	geneid_v1.4	Terminal	129649	129815	4.58	-	2	JH723758.1_56
JH723758.1	geneid_v1.4	exon	129649	129815	4.58	-	.	JH723758.1_56
JH723758.1	geneid_v1.4	First	129896	129905	-1.06	-	0	JH723758.1_56
JH723758.1	geneid_v1.4	exon	129896	129905	-1.06	-	.	JH723758.1_56
# Gene 57 (Forward). 4 exons. 80 aa. Score = 6.55 
JH723758.1	geneid_v1.4	First	130651	130660	0.38	+	0	JH723758.1_57
JH723758.1	geneid_v1.4	exon	130651	130660	0.38	+	.	JH723758.1_57
JH723758.1	geneid_v1.4	Internal	130742	130896	4.22	+	2	JH723758.1_57
JH723758.1	geneid_v1.4	exon	130742	130896	4.22	+	.	JH723758.1_57
JH723758.1	geneid_v1.4	Internal	131404	131444	-0.12	+	0	JH723758.1_57
JH723758.1	geneid_v1.4	exon	131404	131444	-0.12	+	.	JH723758.1_57
JH723758.1	geneid_v1.4	Terminal	132089	132122	2.07	+	1	JH723758.1_57
JH723758.1	geneid_v1.4	exon	132089	132122	2.07	+	.	JH723758.1_57
# Gene 58 (Forward). 2 exons. 54 aa. Score = 7.12 
JH723758.1	geneid_v1.4	First	133145	133154	-0.07	+	0	JH723758.1_58
JH723758.1	geneid_v1.4	exon	133145	133154	-0.07	+	.	JH723758.1_58
JH723758.1	geneid_v1.4	Terminal	133261	133412	7.19	+	2	JH723758.1_58
JH723758.1	geneid_v1.4	exon	133261	133412	7.19	+	.	JH723758.1_58
# Gene 59 (Reverse). 2 exons. 54 aa. Score = 5.67 
JH723758.1	geneid_v1.4	Terminal	133921	134072	5.62	-	2	JH723758.1_59
JH723758.1	geneid_v1.4	exon	133921	134072	5.62	-	.	JH723758.1_59
JH723758.1	geneid_v1.4	First	134153	134162	0.06	-	0	JH723758.1_59
JH723758.1	geneid_v1.4	exon	134153	134162	0.06	-	.	JH723758.1_59
# Gene 60 (Forward). 2 exons. 53 aa. Score = 6.05 
JH723758.1	geneid_v1.4	First	135024	135030	-0.51	+	0	JH723758.1_60
JH723758.1	geneid_v1.4	exon	135024	135030	-0.51	+	.	JH723758.1_60
JH723758.1	geneid_v1.4	Terminal	135108	135259	6.56	+	2	JH723758.1_60
JH723758.1	geneid_v1.4	exon	135108	135259	6.56	+	.	JH723758.1_60
# Gene 61 (Forward). 2 exons. 54 aa. Score = 6.57 
JH723758.1	geneid_v1.4	First	135757	135766	0.55	+	0	JH723758.1_61
JH723758.1	geneid_v1.4	exon	135757	135766	0.55	+	.	JH723758.1_61
JH723758.1	geneid_v1.4	Terminal	135838	135989	6.02	+	2	JH723758.1_61
JH723758.1	geneid_v1.4	exon	135838	135989	6.02	+	.	JH723758.1_61
# Gene 62 (Forward). 2 exons. 19 aa. Score = 0.22 
JH723758.1	geneid_v1.4	First	136269	136284	-0.33	+	0	JH723758.1_62
JH723758.1	geneid_v1.4	exon	136269	136284	-0.33	+	.	JH723758.1_62
JH723758.1	geneid_v1.4	Terminal	136639	136679	0.55	+	2	JH723758.1_62
JH723758.1	geneid_v1.4	exon	136639	136679	0.55	+	.	JH723758.1_62
# Gene 63 (Forward). 2 exons. 61 aa. Score = 10.16 
JH723758.1	geneid_v1.4	First	138233	138263	2.78	+	0	JH723758.1_63
JH723758.1	geneid_v1.4	exon	138233	138263	2.78	+	.	JH723758.1_63
JH723758.1	geneid_v1.4	Terminal	138527	138678	7.37	+	2	JH723758.1_63
JH723758.1	geneid_v1.4	exon	138527	138678	7.37	+	.	JH723758.1_63
# Gene 64 (Reverse). 2 exons. 61 aa. Score = 7.45 
JH723758.1	geneid_v1.4	Terminal	139215	139387	7.42	-	2	JH723758.1_64
JH723758.1	geneid_v1.4	exon	139215	139387	7.42	-	.	JH723758.1_64
JH723758.1	geneid_v1.4	First	139473	139482	0.02	-	0	JH723758.1_64
JH723758.1	geneid_v1.4	exon	139473	139482	0.02	-	.	JH723758.1_64
# Gene 65 (Reverse). 1 exons. 824 aa. Score = 210.42 
JH723758.1	geneid_v1.4	Single	140271	142742	210.42	-	0	JH723758.1_65
JH723758.1	geneid_v1.4	exon	140271	142742	210.42	-	.	JH723758.1_65
# Gene 66 (Reverse). 2 exons. 317 aa. Score = 74.96 
JH723758.1	geneid_v1.4	Terminal	143177	143742	50.08	-	2	JH723758.1_66
JH723758.1	geneid_v1.4	exon	143177	143742	50.08	-	.	JH723758.1_66
JH723758.1	geneid_v1.4	First	143819	144203	24.88	-	0	JH723758.1_66
JH723758.1	geneid_v1.4	exon	143819	144203	24.88	-	.	JH723758.1_66
# Gene 67 (Reverse). 1 exons. 417 aa. Score = 118.74 
JH723758.1	geneid_v1.4	Single	145380	146630	118.74	-	0	JH723758.1_67
JH723758.1	geneid_v1.4	exon	145380	146630	118.74	-	.	JH723758.1_67
# Gene 68 (Forward). 1 exons. 58 aa. Score = 3.85 
JH723758.1	geneid_v1.4	Single	147906	148079	3.85	+	0	JH723758.1_68
JH723758.1	geneid_v1.4	exon	147906	148079	3.85	+	.	JH723758.1_68
# Gene 69 (Forward). 3 exons. 226 aa. Score = 50.22 
JH723758.1	geneid_v1.4	First	148251	148512	21.88	+	0	JH723758.1_69
JH723758.1	geneid_v1.4	exon	148251	148512	21.88	+	.	JH723758.1_69
JH723758.1	geneid_v1.4	Internal	148593	148741	9.51	+	2	JH723758.1_69
JH723758.1	geneid_v1.4	exon	148593	148741	9.51	+	.	JH723758.1_69
JH723758.1	geneid_v1.4	Terminal	148833	149099	18.83	+	0	JH723758.1_69
JH723758.1	geneid_v1.4	exon	148833	149099	18.83	+	.	JH723758.1_69
# Gene 70 (Reverse). 1 exons. 525 aa. Score = 214.16 
JH723758.1	geneid_v1.4	Single	149239	150813	214.16	-	0	JH723758.1_70
JH723758.1	geneid_v1.4	exon	149239	150813	214.16	-	.	JH723758.1_70
# Gene 71 (Forward). 2 exons. 178 aa. Score = 60.76 
JH723758.1	geneid_v1.4	First	152595	152647	2.41	+	0	JH723758.1_71
JH723758.1	geneid_v1.4	exon	152595	152647	2.41	+	.	JH723758.1_71
JH723758.1	geneid_v1.4	Terminal	152779	153259	58.35	+	1	JH723758.1_71
JH723758.1	geneid_v1.4	exon	152779	153259	58.35	+	.	JH723758.1_71
# Gene 72 (Forward). 2 exons. 1186 aa. Score = 501.76 
JH723758.1	geneid_v1.4	First	154402	155320	123.47	+	0	JH723758.1_72
JH723758.1	geneid_v1.4	exon	154402	155320	123.47	+	.	JH723758.1_72
JH723758.1	geneid_v1.4	Terminal	155408	158046	378.29	+	2	JH723758.1_72
JH723758.1	geneid_v1.4	exon	155408	158046	378.29	+	.	JH723758.1_72
# Gene 73 (Forward). 2 exons. 45 aa. Score = 2.31 
JH723758.1	geneid_v1.4	First	159088	159097	0.27	+	0	JH723758.1_73
JH723758.1	geneid_v1.4	exon	159088	159097	0.27	+	.	JH723758.1_73
JH723758.1	geneid_v1.4	Terminal	159201	159325	2.04	+	2	JH723758.1_73
JH723758.1	geneid_v1.4	exon	159201	159325	2.04	+	.	JH723758.1_73
# Gene 74 (Reverse). 2 exons. 53 aa. Score = 10.91 
JH723758.1	geneid_v1.4	Terminal	159612	159760	11.07	-	2	JH723758.1_74
JH723758.1	geneid_v1.4	exon	159612	159760	11.07	-	.	JH723758.1_74
JH723758.1	geneid_v1.4	First	159841	159850	-0.16	-	0	JH723758.1_74
JH723758.1	geneid_v1.4	exon	159841	159850	-0.16	-	.	JH723758.1_74
# Gene 75 (Forward). 2 exons. 56 aa. Score = 6.44 
JH723758.1	geneid_v1.4	First	161170	161179	-0.66	+	0	JH723758.1_75
JH723758.1	geneid_v1.4	exon	161170	161179	-0.66	+	.	JH723758.1_75
JH723758.1	geneid_v1.4	Terminal	161252	161409	7.09	+	2	JH723758.1_75
JH723758.1	geneid_v1.4	exon	161252	161409	7.09	+	.	JH723758.1_75
# Gene 76 (Forward). 1 exons. 92 aa. Score = 20.77 
JH723758.1	geneid_v1.4	Single	162202	162477	20.77	+	0	JH723758.1_76
JH723758.1	geneid_v1.4	exon	162202	162477	20.77	+	.	JH723758.1_76
# Gene 77 (Forward). 3 exons. 145 aa. Score = 10.73 
JH723758.1	geneid_v1.4	First	162817	162847	-4.21	+	0	JH723758.1_77
JH723758.1	geneid_v1.4	exon	162817	162847	-4.21	+	.	JH723758.1_77
JH723758.1	geneid_v1.4	Internal	163095	163247	8.46	+	2	JH723758.1_77
JH723758.1	geneid_v1.4	exon	163095	163247	8.46	+	.	JH723758.1_77
JH723758.1	geneid_v1.4	Terminal	163741	163991	6.48	+	2	JH723758.1_77
JH723758.1	geneid_v1.4	exon	163741	163991	6.48	+	.	JH723758.1_77
# Gene 78 (Reverse). 1 exons. 49 aa. Score = 0.33 
JH723758.1	geneid_v1.4	Single	164741	164887	0.33	-	0	JH723758.1_78
JH723758.1	geneid_v1.4	exon	164741	164887	0.33	-	.	JH723758.1_78
# Gene 79 (Reverse). 3 exons. 1005 aa. Score = 149.98 
JH723758.1	geneid_v1.4	Terminal	167145	169743	134.18	-	1	JH723758.1_79
JH723758.1	geneid_v1.4	exon	167145	169743	134.18	-	.	JH723758.1_79
JH723758.1	geneid_v1.4	Internal	169840	170145	15.15	-	1	JH723758.1_79
JH723758.1	geneid_v1.4	exon	169840	170145	15.15	-	.	JH723758.1_79
JH723758.1	geneid_v1.4	First	170312	170421	0.64	-	0	JH723758.1_79
JH723758.1	geneid_v1.4	exon	170312	170421	0.64	-	.	JH723758.1_79
# Gene 80 (Reverse). 4 exons. 568 aa. Score = 152.38 
JH723758.1	geneid_v1.4	Terminal	171673	171794	4.87	-	2	JH723758.1_80
JH723758.1	geneid_v1.4	exon	171673	171794	4.87	-	.	JH723758.1_80
JH723758.1	geneid_v1.4	Internal	172078	172314	13.78	-	2	JH723758.1_80
JH723758.1	geneid_v1.4	exon	172078	172314	13.78	-	.	JH723758.1_80
JH723758.1	geneid_v1.4	Internal	174314	174650	26.80	-	0	JH723758.1_80
JH723758.1	geneid_v1.4	exon	174314	174650	26.80	-	.	JH723758.1_80
JH723758.1	geneid_v1.4	First	174717	175724	106.93	-	0	JH723758.1_80
JH723758.1	geneid_v1.4	exon	174717	175724	106.93	-	.	JH723758.1_80
# Gene 81 (Reverse). 3 exons. 1007 aa. Score = 158.93 
JH723758.1	geneid_v1.4	Terminal	179817	182421	142.13	-	1	JH723758.1_81
JH723758.1	geneid_v1.4	exon	179817	182421	142.13	-	.	JH723758.1_81
JH723758.1	geneid_v1.4	Internal	182516	182821	15.02	-	1	JH723758.1_81
JH723758.1	geneid_v1.4	exon	182516	182821	15.02	-	.	JH723758.1_81
JH723758.1	geneid_v1.4	First	183469	183578	1.78	-	0	JH723758.1_81
JH723758.1	geneid_v1.4	exon	183469	183578	1.78	-	.	JH723758.1_81
# Gene 82 (Reverse). 5 exons. 1110 aa. Score = 192.94 
JH723758.1	geneid_v1.4	Terminal	185491	188062	172.53	-	1	JH723758.1_82
JH723758.1	geneid_v1.4	exon	185491	188062	172.53	-	.	JH723758.1_82
JH723758.1	geneid_v1.4	Internal	188138	188440	15.10	-	1	JH723758.1_82
JH723758.1	geneid_v1.4	exon	188138	188440	15.10	-	.	JH723758.1_82
JH723758.1	geneid_v1.4	Internal	188570	188848	10.34	-	1	JH723758.1_82
JH723758.1	geneid_v1.4	exon	188570	188848	10.34	-	.	JH723758.1_82
JH723758.1	geneid_v1.4	Internal	188960	189053	-1.12	-	2	JH723758.1_82
JH723758.1	geneid_v1.4	exon	188960	189053	-1.12	-	.	JH723758.1_82
JH723758.1	geneid_v1.4	First	189220	189301	-3.92	-	0	JH723758.1_82
JH723758.1	geneid_v1.4	exon	189220	189301	-3.92	-	.	JH723758.1_82
# Gene 83 (Reverse). 2 exons. 220 aa. Score = 65.61 
JH723758.1	geneid_v1.4	Terminal	189825	190198	39.09	-	2	JH723758.1_83
JH723758.1	geneid_v1.4	exon	189825	190198	39.09	-	.	JH723758.1_83
JH723758.1	geneid_v1.4	First	190289	190574	26.51	-	0	JH723758.1_83
JH723758.1	geneid_v1.4	exon	190289	190574	26.51	-	.	JH723758.1_83
# Gene 84 (Forward). 11 exons. 2432 aa. Score = 367.22 
JH723758.1	geneid_v1.4	First	191785	192232	15.04	+	0	JH723758.1_84
JH723758.1	geneid_v1.4	exon	191785	192232	15.04	+	.	JH723758.1_84
JH723758.1	geneid_v1.4	Internal	192308	192484	6.75	+	2	JH723758.1_84
JH723758.1	geneid_v1.4	exon	192308	192484	6.75	+	.	JH723758.1_84
JH723758.1	geneid_v1.4	Internal	192548	192824	20.39	+	2	JH723758.1_84
JH723758.1	geneid_v1.4	exon	192548	192824	20.39	+	.	JH723758.1_84
JH723758.1	geneid_v1.4	Internal	192907	193205	10.94	+	1	JH723758.1_84
JH723758.1	geneid_v1.4	exon	192907	193205	10.94	+	.	JH723758.1_84
JH723758.1	geneid_v1.4	Internal	193929	194169	10.73	+	2	JH723758.1_84
JH723758.1	geneid_v1.4	exon	193929	194169	10.73	+	.	JH723758.1_84
JH723758.1	geneid_v1.4	Internal	194270	194566	9.09	+	1	JH723758.1_84
JH723758.1	geneid_v1.4	exon	194270	194566	9.09	+	.	JH723758.1_84
JH723758.1	geneid_v1.4	Internal	194647	197020	122.22	+	1	JH723758.1_84
JH723758.1	geneid_v1.4	exon	194647	197020	122.22	+	.	JH723758.1_84
JH723758.1	geneid_v1.4	Internal	197633	197730	2.62	+	0	JH723758.1_84
JH723758.1	geneid_v1.4	exon	197633	197730	2.62	+	.	JH723758.1_84
JH723758.1	geneid_v1.4	Internal	197911	198093	9.67	+	1	JH723758.1_84
JH723758.1	geneid_v1.4	exon	197911	198093	9.67	+	.	JH723758.1_84
JH723758.1	geneid_v1.4	Internal	198785	199090	18.13	+	1	JH723758.1_84
JH723758.1	geneid_v1.4	exon	198785	199090	18.13	+	.	JH723758.1_84
JH723758.1	geneid_v1.4	Terminal	199168	201763	141.63	+	1	JH723758.1_84
JH723758.1	geneid_v1.4	exon	199168	201763	141.63	+	.	JH723758.1_84
# Gene 85 (Forward). 4 exons. 869 aa. Score = 187.67 
JH723758.1	geneid_v1.4	First	202672	202677	-5.88	+	0	JH723758.1_85
JH723758.1	geneid_v1.4	exon	202672	202677	-5.88	+	.	JH723758.1_85
JH723758.1	geneid_v1.4	Internal	202731	204267	74.36	+	0	JH723758.1_85
JH723758.1	geneid_v1.4	exon	202731	204267	74.36	+	.	JH723758.1_85
JH723758.1	geneid_v1.4	Internal	205207	205678	50.16	+	2	JH723758.1_85
JH723758.1	geneid_v1.4	exon	205207	205678	50.16	+	.	JH723758.1_85
JH723758.1	geneid_v1.4	Terminal	205784	206375	69.03	+	1	JH723758.1_85
JH723758.1	geneid_v1.4	exon	205784	206375	69.03	+	.	JH723758.1_85
# Gene 86 (Reverse). 2 exons. 148 aa. Score = 32.25 
JH723758.1	geneid_v1.4	Terminal	206678	206989	20.61	-	0	JH723758.1_86
JH723758.1	geneid_v1.4	exon	206678	206989	20.61	-	.	JH723758.1_86
JH723758.1	geneid_v1.4	First	207082	207213	11.64	-	0	JH723758.1_86
JH723758.1	geneid_v1.4	exon	207082	207213	11.64	-	.	JH723758.1_86
# Gene 87 (Forward). 1 exons. 71 aa. Score = 17.48 
JH723758.1	geneid_v1.4	Single	208824	209036	17.48	+	0	JH723758.1_87
JH723758.1	geneid_v1.4	exon	208824	209036	17.48	+	.	JH723758.1_87
# Gene 88 (Forward). 1 exons. 27 aa. Score = 1.44 
JH723758.1	geneid_v1.4	Single	209127	209207	1.44	+	0	JH723758.1_88
JH723758.1	geneid_v1.4	exon	209127	209207	1.44	+	.	JH723758.1_88
# Gene 89 (Forward). 3 exons. 794 aa. Score = 122.33 
JH723758.1	geneid_v1.4	First	209462	209774	9.30	+	0	JH723758.1_89
JH723758.1	geneid_v1.4	exon	209462	209774	9.30	+	.	JH723758.1_89
JH723758.1	geneid_v1.4	Internal	209921	211973	120.55	+	2	JH723758.1_89
JH723758.1	geneid_v1.4	exon	209921	211973	120.55	+	.	JH723758.1_89
JH723758.1	geneid_v1.4	Terminal	212030	212045	-7.53	+	1	JH723758.1_89
JH723758.1	geneid_v1.4	exon	212030	212045	-7.53	+	.	JH723758.1_89
# Gene 90 (Reverse). 2 exons. 551 aa. Score = 59.61 
JH723758.1	geneid_v1.4	Terminal	212147	213723	58.12	-	2	JH723758.1_90
JH723758.1	geneid_v1.4	exon	212147	213723	58.12	-	.	JH723758.1_90
JH723758.1	geneid_v1.4	First	215455	215530	1.48	-	0	JH723758.1_90
JH723758.1	geneid_v1.4	exon	215455	215530	1.48	-	.	JH723758.1_90
# Gene 91 (Reverse). 2 exons. 100 aa. Score = 20.99 
JH723758.1	geneid_v1.4	Terminal	215651	215899	22.29	-	0	JH723758.1_91
JH723758.1	geneid_v1.4	exon	215651	215899	22.29	-	.	JH723758.1_91
JH723758.1	geneid_v1.4	First	218106	218156	-1.30	-	0	JH723758.1_91
JH723758.1	geneid_v1.4	exon	218106	218156	-1.30	-	.	JH723758.1_91
# Gene 92 (Forward). 2 exons. 1008 aa. Score = 328.88 
JH723758.1	geneid_v1.4	First	222411	223112	68.91	+	0	JH723758.1_92
JH723758.1	geneid_v1.4	exon	222411	223112	68.91	+	.	JH723758.1_92
JH723758.1	geneid_v1.4	Terminal	223198	225519	259.97	+	0	JH723758.1_92
JH723758.1	geneid_v1.4	exon	223198	225519	259.97	+	.	JH723758.1_92
# Gene 93 (Forward). 1 exons. 20 aa. Score = 2.32 
JH723758.1	geneid_v1.4	Single	226475	226534	2.32	+	0	JH723758.1_93
JH723758.1	geneid_v1.4	exon	226475	226534	2.32	+	.	JH723758.1_93
# Gene 94 (Reverse). 3 exons. 315 aa. Score = 79.82 
JH723758.1	geneid_v1.4	Terminal	227027	227608	52.11	-	0	JH723758.1_94
JH723758.1	geneid_v1.4	exon	227027	227608	52.11	-	.	JH723758.1_94
JH723758.1	geneid_v1.4	Internal	227713	227822	7.66	-	2	JH723758.1_94
JH723758.1	geneid_v1.4	exon	227713	227822	7.66	-	.	JH723758.1_94
JH723758.1	geneid_v1.4	First	227901	228153	20.05	-	0	JH723758.1_94
JH723758.1	geneid_v1.4	exon	227901	228153	20.05	-	.	JH723758.1_94
# Gene 95 (Reverse). 2 exons. 207 aa. Score = 28.66 
JH723758.1	geneid_v1.4	Terminal	228471	228484	0.76	-	2	JH723758.1_95
JH723758.1	geneid_v1.4	exon	228471	228484	0.76	-	.	JH723758.1_95
JH723758.1	geneid_v1.4	First	229158	229764	27.89	-	0	JH723758.1_95
JH723758.1	geneid_v1.4	exon	229158	229764	27.89	-	.	JH723758.1_95
# Gene 96 (Reverse). 3 exons. 285 aa. Score = 17.43 
JH723758.1	geneid_v1.4	Terminal	230652	231149	9.99	-	0	JH723758.1_96
JH723758.1	geneid_v1.4	exon	230652	231149	9.99	-	.	JH723758.1_96
JH723758.1	geneid_v1.4	Internal	231225	231325	-3.70	-	2	JH723758.1_96
JH723758.1	geneid_v1.4	exon	231225	231325	-3.70	-	.	JH723758.1_96
JH723758.1	geneid_v1.4	First	231402	231657	11.14	-	0	JH723758.1_96
JH723758.1	geneid_v1.4	exon	231402	231657	11.14	-	.	JH723758.1_96
# Gene 97 (Reverse). 3 exons. 329 aa. Score = 67.38 
JH723758.1	geneid_v1.4	Terminal	231933	232544	36.91	-	0	JH723758.1_97
JH723758.1	geneid_v1.4	exon	231933	232544	36.91	-	.	JH723758.1_97
JH723758.1	geneid_v1.4	Internal	232621	232730	5.63	-	2	JH723758.1_97
JH723758.1	geneid_v1.4	exon	232621	232730	5.63	-	.	JH723758.1_97
JH723758.1	geneid_v1.4	First	232868	233132	24.83	-	0	JH723758.1_97
JH723758.1	geneid_v1.4	exon	232868	233132	24.83	-	.	JH723758.1_97
# Gene 98 (Reverse). 1 exons. 42 aa. Score = 2.23 
JH723758.1	geneid_v1.4	Single	233947	234072	2.23	-	0	JH723758.1_98
JH723758.1	geneid_v1.4	exon	233947	234072	2.23	-	.	JH723758.1_98
# Gene 99 (Reverse). 2 exons. 659 aa. Score = 265.59 
JH723758.1	geneid_v1.4	Terminal	235000	236662	221.29	-	1	JH723758.1_99
JH723758.1	geneid_v1.4	exon	235000	236662	221.29	-	.	JH723758.1_99
JH723758.1	geneid_v1.4	First	236763	237076	44.30	-	0	JH723758.1_99
JH723758.1	geneid_v1.4	exon	236763	237076	44.30	-	.	JH723758.1_99
# Gene 100 (Reverse). 2 exons. 714 aa. Score = 176.20 
JH723758.1	geneid_v1.4	Terminal	238261	239833	133.68	-	1	JH723758.1_100
JH723758.1	geneid_v1.4	exon	238261	239833	133.68	-	.	JH723758.1_100
JH723758.1	geneid_v1.4	First	239943	240511	42.51	-	0	JH723758.1_100
JH723758.1	geneid_v1.4	exon	239943	240511	42.51	-	.	JH723758.1_100
# Gene 101 (Forward). 2 exons. 503 aa. Score = 119.14 
JH723758.1	geneid_v1.4	First	241749	242519	61.23	+	0	JH723758.1_101
JH723758.1	geneid_v1.4	exon	241749	242519	61.23	+	.	JH723758.1_101
JH723758.1	geneid_v1.4	Terminal	242593	243330	57.91	+	0	JH723758.1_101
JH723758.1	geneid_v1.4	exon	242593	243330	57.91	+	.	JH723758.1_101
# Gene 102 (Forward). 2 exons. 669 aa. Score = 116.80 
JH723758.1	geneid_v1.4	First	244300	244400	-0.02	+	0	JH723758.1_102
JH723758.1	geneid_v1.4	exon	244300	244400	-0.02	+	.	JH723758.1_102
JH723758.1	geneid_v1.4	Terminal	244559	246464	116.82	+	1	JH723758.1_102
JH723758.1	geneid_v1.4	exon	244559	246464	116.82	+	.	JH723758.1_102
# Gene 103 (Reverse). 2 exons. 403 aa. Score = 115.55 
JH723758.1	geneid_v1.4	Terminal	246666	246923	27.80	-	0	JH723758.1_103
JH723758.1	geneid_v1.4	exon	246666	246923	27.80	-	.	JH723758.1_103
JH723758.1	geneid_v1.4	First	247378	248328	87.75	-	0	JH723758.1_103
JH723758.1	geneid_v1.4	exon	247378	248328	87.75	-	.	JH723758.1_103
# Gene 104 (Forward). 2 exons. 116 aa. Score = 18.87 
JH723758.1	geneid_v1.4	First	249066	249334	16.66	+	0	JH723758.1_104
JH723758.1	geneid_v1.4	exon	249066	249334	16.66	+	.	JH723758.1_104
JH723758.1	geneid_v1.4	Terminal	249397	249475	2.21	+	1	JH723758.1_104
JH723758.1	geneid_v1.4	exon	249397	249475	2.21	+	.	JH723758.1_104
# Gene 105 (Reverse). 4 exons. 2059 aa. Score = 562.57 
JH723758.1	geneid_v1.4	Terminal	249693	250182	28.63	-	1	JH723758.1_105
JH723758.1	geneid_v1.4	exon	249693	250182	28.63	-	.	JH723758.1_105
JH723758.1	geneid_v1.4	Internal	250247	250293	-15.90	-	0	JH723758.1_105
JH723758.1	geneid_v1.4	exon	250247	250293	-15.90	-	.	JH723758.1_105
JH723758.1	geneid_v1.4	Internal	250934	256126	509.12	-	0	JH723758.1_105
JH723758.1	geneid_v1.4	exon	250934	256126	509.12	-	.	JH723758.1_105
JH723758.1	geneid_v1.4	First	256218	256664	40.72	-	0	JH723758.1_105
JH723758.1	geneid_v1.4	exon	256218	256664	40.72	-	.	JH723758.1_105
# Gene 106 (Forward). 5 exons. 556 aa. Score = 132.05 
JH723758.1	geneid_v1.4	First	259113	259546	27.78	+	0	JH723758.1_106
JH723758.1	geneid_v1.4	exon	259113	259546	27.78	+	.	JH723758.1_106
JH723758.1	geneid_v1.4	Internal	259711	260140	32.64	+	1	JH723758.1_106
JH723758.1	geneid_v1.4	exon	259711	260140	32.64	+	.	JH723758.1_106
JH723758.1	geneid_v1.4	Internal	260242	260682	45.20	+	0	JH723758.1_106
JH723758.1	geneid_v1.4	exon	260242	260682	45.20	+	.	JH723758.1_106
JH723758.1	geneid_v1.4	Internal	260745	260911	13.45	+	0	JH723758.1_106
JH723758.1	geneid_v1.4	exon	260745	260911	13.45	+	.	JH723758.1_106
JH723758.1	geneid_v1.4	Terminal	261053	261248	12.98	+	1	JH723758.1_106
JH723758.1	geneid_v1.4	exon	261053	261248	12.98	+	.	JH723758.1_106
# Gene 107 (Forward). 1 exons. 683 aa. Score = 166.60 
JH723758.1	geneid_v1.4	Single	261316	263364	166.60	+	0	JH723758.1_107
JH723758.1	geneid_v1.4	exon	261316	263364	166.60	+	.	JH723758.1_107
# Gene 108 (Reverse). 1 exons. 253 aa. Score = 71.51 
JH723758.1	geneid_v1.4	Single	263515	264273	71.51	-	0	JH723758.1_108
JH723758.1	geneid_v1.4	exon	263515	264273	71.51	-	.	JH723758.1_108
# Gene 109 (Reverse). 1 exons. 150 aa. Score = 24.64 
JH723758.1	geneid_v1.4	Single	264323	264772	24.64	-	0	JH723758.1_109
JH723758.1	geneid_v1.4	exon	264323	264772	24.64	-	.	JH723758.1_109
# Gene 110 (Forward). 3 exons. 247 aa. Score = 69.82 
JH723758.1	geneid_v1.4	First	265423	265436	-5.08	+	0	JH723758.1_110
JH723758.1	geneid_v1.4	exon	265423	265436	-5.08	+	.	JH723758.1_110
JH723758.1	geneid_v1.4	Internal	265783	265885	11.58	+	1	JH723758.1_110
JH723758.1	geneid_v1.4	exon	265783	265885	11.58	+	.	JH723758.1_110
JH723758.1	geneid_v1.4	Terminal	265953	266576	63.32	+	0	JH723758.1_110
JH723758.1	geneid_v1.4	exon	265953	266576	63.32	+	.	JH723758.1_110
# Gene 111 (Reverse). 4 exons. 464 aa. Score = 173.69 
JH723758.1	geneid_v1.4	Terminal	266870	267000	18.43	-	2	JH723758.1_111
JH723758.1	geneid_v1.4	exon	266870	267000	18.43	-	.	JH723758.1_111
JH723758.1	geneid_v1.4	Internal	267078	267251	18.95	-	2	JH723758.1_111
JH723758.1	geneid_v1.4	exon	267078	267251	18.95	-	.	JH723758.1_111
JH723758.1	geneid_v1.4	Internal	267341	267788	69.42	-	0	JH723758.1_111
JH723758.1	geneid_v1.4	exon	267341	267788	69.42	-	.	JH723758.1_111
JH723758.1	geneid_v1.4	First	267872	268510	66.89	-	0	JH723758.1_111
JH723758.1	geneid_v1.4	exon	267872	268510	66.89	-	.	JH723758.1_111
# Gene 112 (Forward). 5 exons. 313 aa. Score = 76.24 
JH723758.1	geneid_v1.4	First	270967	271003	5.23	+	0	JH723758.1_112
JH723758.1	geneid_v1.4	exon	270967	271003	5.23	+	.	JH723758.1_112
JH723758.1	geneid_v1.4	Internal	271124	271561	36.63	+	2	JH723758.1_112
JH723758.1	geneid_v1.4	exon	271124	271561	36.63	+	.	JH723758.1_112
JH723758.1	geneid_v1.4	Internal	271693	271953	22.94	+	2	JH723758.1_112
JH723758.1	geneid_v1.4	exon	271693	271953	22.94	+	.	JH723758.1_112
JH723758.1	geneid_v1.4	Internal	272029	272166	13.36	+	2	JH723758.1_112
JH723758.1	geneid_v1.4	exon	272029	272166	13.36	+	.	JH723758.1_112
JH723758.1	geneid_v1.4	Terminal	272252	272316	-1.93	+	2	JH723758.1_112
JH723758.1	geneid_v1.4	exon	272252	272316	-1.93	+	.	JH723758.1_112
# Gene 113 (Reverse). 1 exons. 54 aa. Score = 2.87 
JH723758.1	geneid_v1.4	Single	272709	272870	2.87	-	0	JH723758.1_113
JH723758.1	geneid_v1.4	exon	272709	272870	2.87	-	.	JH723758.1_113
# Gene 114 (Reverse). 3 exons. 575 aa. Score = 174.33 
JH723758.1	geneid_v1.4	Terminal	273505	274173	73.79	-	0	JH723758.1_114
JH723758.1	geneid_v1.4	exon	273505	274173	73.79	-	.	JH723758.1_114
JH723758.1	geneid_v1.4	Internal	274253	274577	33.97	-	1	JH723758.1_114
JH723758.1	geneid_v1.4	exon	274253	274577	33.97	-	.	JH723758.1_114
JH723758.1	geneid_v1.4	First	274679	275409	66.57	-	0	JH723758.1_114
JH723758.1	geneid_v1.4	exon	274679	275409	66.57	-	.	JH723758.1_114
# Gene 115 (Forward). 2 exons. 52 aa. Score = 7.28 
JH723758.1	geneid_v1.4	First	276788	276793	-5.64	+	0	JH723758.1_115
JH723758.1	geneid_v1.4	exon	276788	276793	-5.64	+	.	JH723758.1_115
JH723758.1	geneid_v1.4	Terminal	276954	277103	12.92	+	0	JH723758.1_115
JH723758.1	geneid_v1.4	exon	276954	277103	12.92	+	.	JH723758.1_115
# Gene 116 (Forward). 3 exons. 603 aa. Score = 166.14 
JH723758.1	geneid_v1.4	First	277195	277924	77.74	+	0	JH723758.1_116
JH723758.1	geneid_v1.4	exon	277195	277924	77.74	+	.	JH723758.1_116
JH723758.1	geneid_v1.4	Internal	278046	278308	11.31	+	2	JH723758.1_116
JH723758.1	geneid_v1.4	exon	278046	278308	11.31	+	.	JH723758.1_116
JH723758.1	geneid_v1.4	Terminal	278417	279232	77.09	+	0	JH723758.1_116
JH723758.1	geneid_v1.4	exon	278417	279232	77.09	+	.	JH723758.1_116
# Gene 117 (Reverse). 1 exons. 398 aa. Score = 64.29 
JH723758.1	geneid_v1.4	Single	279442	280635	64.29	-	0	JH723758.1_117
JH723758.1	geneid_v1.4	exon	279442	280635	64.29	-	.	JH723758.1_117
# Gene 118 (Reverse). 2 exons. 147 aa. Score = 28.97 
JH723758.1	geneid_v1.4	Terminal	281054	281329	20.26	-	0	JH723758.1_118
JH723758.1	geneid_v1.4	exon	281054	281329	20.26	-	.	JH723758.1_118
JH723758.1	geneid_v1.4	First	281432	281596	8.71	-	0	JH723758.1_118
JH723758.1	geneid_v1.4	exon	281432	281596	8.71	-	.	JH723758.1_118
# Gene 119 (Reverse). 2 exons. 95 aa. Score = 7.52 
JH723758.1	geneid_v1.4	Terminal	281953	282146	3.54	-	2	JH723758.1_119
JH723758.1	geneid_v1.4	exon	281953	282146	3.54	-	.	JH723758.1_119
JH723758.1	geneid_v1.4	First	282255	282345	3.98	-	0	JH723758.1_119
JH723758.1	geneid_v1.4	exon	282255	282345	3.98	-	.	JH723758.1_119
# Gene 120 (Reverse). 1 exons. 215 aa. Score = 17.79 
JH723758.1	geneid_v1.4	Single	282740	283384	17.79	-	0	JH723758.1_120
JH723758.1	geneid_v1.4	exon	282740	283384	17.79	-	.	JH723758.1_120
# Gene 121 (Reverse). 1 exons. 369 aa. Score = 65.40 
JH723758.1	geneid_v1.4	Single	284929	286035	65.40	-	0	JH723758.1_121
JH723758.1	geneid_v1.4	exon	284929	286035	65.40	-	.	JH723758.1_121
# Gene 122 (Reverse). 1 exons. 354 aa. Score = 45.12 
JH723758.1	geneid_v1.4	Single	286777	287838	45.12	-	0	JH723758.1_122
JH723758.1	geneid_v1.4	exon	286777	287838	45.12	-	.	JH723758.1_122
# Gene 123 (Reverse). 1 exons. 346 aa. Score = 34.34 
JH723758.1	geneid_v1.4	Single	288789	289826	34.34	-	0	JH723758.1_123
JH723758.1	geneid_v1.4	exon	288789	289826	34.34	-	.	JH723758.1_123
# Gene 124 (Reverse). 1 exons. 341 aa. Score = 27.37 
JH723758.1	geneid_v1.4	Single	290548	291570	27.37	-	0	JH723758.1_124
JH723758.1	geneid_v1.4	exon	290548	291570	27.37	-	.	JH723758.1_124
# Gene 125 (Forward). 1 exons. 68 aa. Score = 5.42 
JH723758.1	geneid_v1.4	Single	291819	292022	5.42	+	0	JH723758.1_125
JH723758.1	geneid_v1.4	exon	291819	292022	5.42	+	.	JH723758.1_125
# Gene 126 (Forward). 2 exons. 243 aa. Score = 42.62 
JH723758.1	geneid_v1.4	First	292162	292456	22.55	+	0	JH723758.1_126
JH723758.1	geneid_v1.4	exon	292162	292456	22.55	+	.	JH723758.1_126
JH723758.1	geneid_v1.4	Terminal	292767	293200	20.07	+	2	JH723758.1_126
JH723758.1	geneid_v1.4	exon	292767	293200	20.07	+	.	JH723758.1_126
# Gene 127 (Reverse). 1 exons. 95 aa. Score = 26.78 
JH723758.1	geneid_v1.4	Single	293359	293643	26.78	-	0	JH723758.1_127
JH723758.1	geneid_v1.4	exon	293359	293643	26.78	-	.	JH723758.1_127
# Gene 128 (Forward). 2 exons. 267 aa. Score = 63.58 
JH723758.1	geneid_v1.4	First	294939	295449	37.85	+	0	JH723758.1_128
JH723758.1	geneid_v1.4	exon	294939	295449	37.85	+	.	JH723758.1_128
JH723758.1	geneid_v1.4	Terminal	295538	295827	25.73	+	2	JH723758.1_128
JH723758.1	geneid_v1.4	exon	295538	295827	25.73	+	.	JH723758.1_128
# Gene 129 (Reverse). 1 exons. 88 aa. Score = 18.74 
JH723758.1	geneid_v1.4	Single	295998	296261	18.74	-	0	JH723758.1_129
JH723758.1	geneid_v1.4	exon	295998	296261	18.74	-	.	JH723758.1_129
# Gene 130 (Forward). 1 exons. 28 aa. Score = 0.74 
JH723758.1	geneid_v1.4	Single	297111	297194	0.74	+	0	JH723758.1_130
JH723758.1	geneid_v1.4	exon	297111	297194	0.74	+	.	JH723758.1_130
# Gene 131 (Reverse). 2 exons. 291 aa. Score = 79.53 
JH723758.1	geneid_v1.4	Terminal	297489	298244	71.54	-	0	JH723758.1_131
JH723758.1	geneid_v1.4	exon	297489	298244	71.54	-	.	JH723758.1_131
JH723758.1	geneid_v1.4	First	298326	298442	7.99	-	0	JH723758.1_131
JH723758.1	geneid_v1.4	exon	298326	298442	7.99	-	.	JH723758.1_131
# Gene 132 (Reverse). 1 exons. 162 aa. Score = 15.37 
JH723758.1	geneid_v1.4	Single	299210	299695	15.37	-	0	JH723758.1_132
JH723758.1	geneid_v1.4	exon	299210	299695	15.37	-	.	JH723758.1_132
# Gene 133 (Forward). 3 exons. 262 aa. Score = 18.60 
JH723758.1	geneid_v1.4	First	301587	301747	-0.46	+	0	JH723758.1_133
JH723758.1	geneid_v1.4	exon	301587	301747	-0.46	+	.	JH723758.1_133
JH723758.1	geneid_v1.4	Internal	301902	302151	7.32	+	1	JH723758.1_133
JH723758.1	geneid_v1.4	exon	301902	302151	7.32	+	.	JH723758.1_133
JH723758.1	geneid_v1.4	Terminal	302230	302604	11.74	+	0	JH723758.1_133
JH723758.1	geneid_v1.4	exon	302230	302604	11.74	+	.	JH723758.1_133
# Gene 134 (Forward). 3 exons. 209 aa. Score = 18.99 
JH723758.1	geneid_v1.4	First	303539	303655	1.47	+	0	JH723758.1_134
JH723758.1	geneid_v1.4	exon	303539	303655	1.47	+	.	JH723758.1_134
JH723758.1	geneid_v1.4	Internal	303740	303853	0.95	+	0	JH723758.1_134
JH723758.1	geneid_v1.4	exon	303740	303853	0.95	+	.	JH723758.1_134
JH723758.1	geneid_v1.4	Terminal	303970	304365	16.58	+	0	JH723758.1_134
JH723758.1	geneid_v1.4	exon	303970	304365	16.58	+	.	JH723758.1_134
# Gene 135 (Reverse). 4 exons. 537 aa. Score = 144.66 
JH723758.1	geneid_v1.4	Terminal	304519	305356	72.14	-	1	JH723758.1_135
JH723758.1	geneid_v1.4	exon	304519	305356	72.14	-	.	JH723758.1_135
JH723758.1	geneid_v1.4	Internal	305449	305899	51.56	-	2	JH723758.1_135
JH723758.1	geneid_v1.4	exon	305449	305899	51.56	-	.	JH723758.1_135
JH723758.1	geneid_v1.4	Internal	306124	306245	11.03	-	1	JH723758.1_135
JH723758.1	geneid_v1.4	exon	306124	306245	11.03	-	.	JH723758.1_135
JH723758.1	geneid_v1.4	First	306492	306691	9.93	-	0	JH723758.1_135
JH723758.1	geneid_v1.4	exon	306492	306691	9.93	-	.	JH723758.1_135
# Gene 136 (Reverse). 4 exons. 515 aa. Score = 134.94 
JH723758.1	geneid_v1.4	Terminal	307043	307958	86.58	-	1	JH723758.1_136
JH723758.1	geneid_v1.4	exon	307043	307958	86.58	-	.	JH723758.1_136
JH723758.1	geneid_v1.4	Internal	308061	308360	30.45	-	1	JH723758.1_136
JH723758.1	geneid_v1.4	exon	308061	308360	30.45	-	.	JH723758.1_136
JH723758.1	geneid_v1.4	Internal	308446	308599	6.83	-	2	JH723758.1_136
JH723758.1	geneid_v1.4	exon	308446	308599	6.83	-	.	JH723758.1_136
JH723758.1	geneid_v1.4	First	308760	308934	11.07	-	0	JH723758.1_136
JH723758.1	geneid_v1.4	exon	308760	308934	11.07	-	.	JH723758.1_136
# Gene 137 (Reverse). 2 exons. 220 aa. Score = 68.36 
JH723758.1	geneid_v1.4	Terminal	310144	310486	36.77	-	1	JH723758.1_137
JH723758.1	geneid_v1.4	exon	310144	310486	36.77	-	.	JH723758.1_137
JH723758.1	geneid_v1.4	First	310572	310888	31.59	-	0	JH723758.1_137
JH723758.1	geneid_v1.4	exon	310572	310888	31.59	-	.	JH723758.1_137
# Gene 138 (Forward). 2 exons. 47 aa. Score = 6.35 
JH723758.1	geneid_v1.4	First	311457	311465	-5.61	+	0	JH723758.1_138
JH723758.1	geneid_v1.4	exon	311457	311465	-5.61	+	.	JH723758.1_138
JH723758.1	geneid_v1.4	Terminal	313167	313298	11.96	+	0	JH723758.1_138
JH723758.1	geneid_v1.4	exon	313167	313298	11.96	+	.	JH723758.1_138
# Gene 139 (Reverse). 6 exons. 615 aa. Score = 156.67 
JH723758.1	geneid_v1.4	Terminal	313373	313429	1.75	-	0	JH723758.1_139
JH723758.1	geneid_v1.4	exon	313373	313429	1.75	-	.	JH723758.1_139
JH723758.1	geneid_v1.4	Internal	313546	313938	39.59	-	0	JH723758.1_139
JH723758.1	geneid_v1.4	exon	313546	313938	39.59	-	.	JH723758.1_139
JH723758.1	geneid_v1.4	Internal	314017	314395	25.61	-	1	JH723758.1_139
JH723758.1	geneid_v1.4	exon	314017	314395	25.61	-	.	JH723758.1_139
JH723758.1	geneid_v1.4	Internal	314477	315023	46.56	-	2	JH723758.1_139
JH723758.1	geneid_v1.4	exon	314477	315023	46.56	-	.	JH723758.1_139
JH723758.1	geneid_v1.4	Internal	317022	317307	25.89	-	0	JH723758.1_139
JH723758.1	geneid_v1.4	exon	317022	317307	25.89	-	.	JH723758.1_139
JH723758.1	geneid_v1.4	First	317440	317622	17.27	-	0	JH723758.1_139
JH723758.1	geneid_v1.4	exon	317440	317622	17.27	-	.	JH723758.1_139
# Gene 140 (Forward). 1 exons. 284 aa. Score = 64.14 
JH723758.1	geneid_v1.4	Single	319248	320099	64.14	+	0	JH723758.1_140
JH723758.1	geneid_v1.4	exon	319248	320099	64.14	+	.	JH723758.1_140
# Gene 141 (Reverse). 3 exons. 1211 aa. Score = 376.35 
JH723758.1	geneid_v1.4	Terminal	320306	323485	342.85	-	0	JH723758.1_141
JH723758.1	geneid_v1.4	exon	320306	323485	342.85	-	.	JH723758.1_141
JH723758.1	geneid_v1.4	Internal	323570	323770	10.58	-	0	JH723758.1_141
JH723758.1	geneid_v1.4	exon	323570	323770	10.58	-	.	JH723758.1_141
JH723758.1	geneid_v1.4	First	323850	324101	22.93	-	0	JH723758.1_141
JH723758.1	geneid_v1.4	exon	323850	324101	22.93	-	.	JH723758.1_141
# Gene 142 (Reverse). 2 exons. 180 aa. Score = 28.33 
JH723758.1	geneid_v1.4	Terminal	325582	325591	1.14	-	1	JH723758.1_142
JH723758.1	geneid_v1.4	exon	325582	325591	1.14	-	.	JH723758.1_142
JH723758.1	geneid_v1.4	First	325639	326168	27.19	-	0	JH723758.1_142
JH723758.1	geneid_v1.4	exon	325639	326168	27.19	-	.	JH723758.1_142
# Gene 143 (Reverse). 3 exons. 729 aa. Score = 222.88 
JH723758.1	geneid_v1.4	Terminal	328067	328962	44.49	-	2	JH723758.1_143
JH723758.1	geneid_v1.4	exon	328067	328962	44.49	-	.	JH723758.1_143
JH723758.1	geneid_v1.4	Internal	330268	331272	144.04	-	2	JH723758.1_143
JH723758.1	geneid_v1.4	exon	330268	331272	144.04	-	.	JH723758.1_143
JH723758.1	geneid_v1.4	First	331357	331642	34.35	-	0	JH723758.1_143
JH723758.1	geneid_v1.4	exon	331357	331642	34.35	-	.	JH723758.1_143
# Gene 144 (Reverse). 2 exons. 410 aa. Score = 64.92 
JH723758.1	geneid_v1.4	Terminal	332930	333855	51.04	-	2	JH723758.1_144
JH723758.1	geneid_v1.4	exon	332930	333855	51.04	-	.	JH723758.1_144
JH723758.1	geneid_v1.4	First	333991	334294	13.89	-	0	JH723758.1_144
JH723758.1	geneid_v1.4	exon	333991	334294	13.89	-	.	JH723758.1_144
# Gene 145 (Forward). 5 exons. 991 aa. Score = 224.00 
JH723758.1	geneid_v1.4	First	335541	335998	27.40	+	0	JH723758.1_145
JH723758.1	geneid_v1.4	exon	335541	335998	27.40	+	.	JH723758.1_145
JH723758.1	geneid_v1.4	Internal	336092	337383	108.11	+	1	JH723758.1_145
JH723758.1	geneid_v1.4	exon	336092	337383	108.11	+	.	JH723758.1_145
JH723758.1	geneid_v1.4	Internal	337821	337924	4.73	+	2	JH723758.1_145
JH723758.1	geneid_v1.4	exon	337821	337924	4.73	+	.	JH723758.1_145
JH723758.1	geneid_v1.4	Internal	338048	338266	9.26	+	0	JH723758.1_145
JH723758.1	geneid_v1.4	exon	338048	338266	9.26	+	.	JH723758.1_145
JH723758.1	geneid_v1.4	Terminal	338351	339250	74.50	+	0	JH723758.1_145
JH723758.1	geneid_v1.4	exon	338351	339250	74.50	+	.	JH723758.1_145
# Gene 146 (Reverse). 3 exons. 215 aa. Score = 26.42 
JH723758.1	geneid_v1.4	Terminal	339383	339799	22.14	-	0	JH723758.1_146
JH723758.1	geneid_v1.4	exon	339383	339799	22.14	-	.	JH723758.1_146
JH723758.1	geneid_v1.4	Internal	339898	340112	10.15	-	2	JH723758.1_146
JH723758.1	geneid_v1.4	exon	339898	340112	10.15	-	.	JH723758.1_146
JH723758.1	geneid_v1.4	First	340383	340395	-5.87	-	0	JH723758.1_146
JH723758.1	geneid_v1.4	exon	340383	340395	-5.87	-	.	JH723758.1_146
# Gene 147 (Forward). 2 exons. 370 aa. Score = 74.58 
JH723758.1	geneid_v1.4	First	340805	341523	42.86	+	0	JH723758.1_147
JH723758.1	geneid_v1.4	exon	340805	341523	42.86	+	.	JH723758.1_147
JH723758.1	geneid_v1.4	Terminal	341634	342024	31.71	+	1	JH723758.1_147
JH723758.1	geneid_v1.4	exon	341634	342024	31.71	+	.	JH723758.1_147
# Gene 148 (Forward). 3 exons. 392 aa. Score = 68.38 
JH723758.1	geneid_v1.4	First	342590	342623	-1.41	+	0	JH723758.1_148
JH723758.1	geneid_v1.4	exon	342590	342623	-1.41	+	.	JH723758.1_148
JH723758.1	geneid_v1.4	Internal	342809	343911	69.55	+	2	JH723758.1_148
JH723758.1	geneid_v1.4	exon	342809	343911	69.55	+	.	JH723758.1_148
JH723758.1	geneid_v1.4	Terminal	344078	344116	0.23	+	0	JH723758.1_148
JH723758.1	geneid_v1.4	exon	344078	344116	0.23	+	.	JH723758.1_148
# Gene 149 (Forward). 2 exons. 186 aa. Score = 46.03 
JH723758.1	geneid_v1.4	First	344797	344988	20.07	+	0	JH723758.1_149
JH723758.1	geneid_v1.4	exon	344797	344988	20.07	+	.	JH723758.1_149
JH723758.1	geneid_v1.4	Terminal	345576	345941	25.96	+	0	JH723758.1_149
JH723758.1	geneid_v1.4	exon	345576	345941	25.96	+	.	JH723758.1_149
# Gene 150 (Reverse). 4 exons. 595 aa. Score = 139.48 
JH723758.1	geneid_v1.4	Terminal	346191	346208	-3.61	-	0	JH723758.1_150
JH723758.1	geneid_v1.4	exon	346191	346208	-3.61	-	.	JH723758.1_150
JH723758.1	geneid_v1.4	Internal	346510	346990	41.75	-	1	JH723758.1_150
JH723758.1	geneid_v1.4	exon	346510	346990	41.75	-	.	JH723758.1_150
JH723758.1	geneid_v1.4	Internal	347123	348382	104.10	-	1	JH723758.1_150
JH723758.1	geneid_v1.4	exon	347123	348382	104.10	-	.	JH723758.1_150
JH723758.1	geneid_v1.4	First	349196	349221	-2.77	-	0	JH723758.1_150
JH723758.1	geneid_v1.4	exon	349196	349221	-2.77	-	.	JH723758.1_150
# Gene 151 (Forward). 2 exons. 20 aa. Score = 0.98 
JH723758.1	geneid_v1.4	First	349670	349709	3.80	+	0	JH723758.1_151
JH723758.1	geneid_v1.4	exon	349670	349709	3.80	+	.	JH723758.1_151
JH723758.1	geneid_v1.4	Terminal	349804	349823	-2.82	+	2	JH723758.1_151
JH723758.1	geneid_v1.4	exon	349804	349823	-2.82	+	.	JH723758.1_151
# Gene 152 (Reverse). 1 exons. 62 aa. Score = 6.59 
JH723758.1	geneid_v1.4	Single	349911	350096	6.59	-	0	JH723758.1_152
JH723758.1	geneid_v1.4	exon	349911	350096	6.59	-	.	JH723758.1_152
# Gene 153 (Forward). 1 exons. 782 aa. Score = 217.27 
JH723758.1	geneid_v1.4	Single	350151	352496	217.27	+	0	JH723758.1_153
JH723758.1	geneid_v1.4	exon	350151	352496	217.27	+	.	JH723758.1_153
# Gene 154 (Reverse). 2 exons. 134 aa. Score = 20.48 
JH723758.1	geneid_v1.4	Terminal	352726	352832	5.43	-	2	JH723758.1_154
JH723758.1	geneid_v1.4	exon	352726	352832	5.43	-	.	JH723758.1_154
JH723758.1	geneid_v1.4	First	352911	353205	15.05	-	0	JH723758.1_154
JH723758.1	geneid_v1.4	exon	352911	353205	15.05	-	.	JH723758.1_154
# Gene 155 (Forward). 2 exons. 1224 aa. Score = 324.31 
JH723758.1	geneid_v1.4	First	357024	357260	14.82	+	0	JH723758.1_155
JH723758.1	geneid_v1.4	exon	357024	357260	14.82	+	.	JH723758.1_155
JH723758.1	geneid_v1.4	Terminal	357328	360762	309.49	+	0	JH723758.1_155
JH723758.1	geneid_v1.4	exon	357328	360762	309.49	+	.	JH723758.1_155
# Gene 156 (Reverse). 3 exons. 1363 aa. Score = 336.41 
JH723758.1	geneid_v1.4	Terminal	360977	364162	268.28	-	0	JH723758.1_156
JH723758.1	geneid_v1.4	exon	360977	364162	268.28	-	.	JH723758.1_156
JH723758.1	geneid_v1.4	Internal	364597	364797	14.47	-	0	JH723758.1_156
JH723758.1	geneid_v1.4	exon	364597	364797	14.47	-	.	JH723758.1_156
JH723758.1	geneid_v1.4	First	364862	365563	53.66	-	0	JH723758.1_156
JH723758.1	geneid_v1.4	exon	364862	365563	53.66	-	.	JH723758.1_156
# Gene 157 (Reverse). 1 exons. 654 aa. Score = 187.96 
JH723758.1	geneid_v1.4	Single	367107	369068	187.96	-	0	JH723758.1_157
JH723758.1	geneid_v1.4	exon	367107	369068	187.96	-	.	JH723758.1_157
# Gene 158 (Forward). 2 exons. 192 aa. Score = 33.19 
JH723758.1	geneid_v1.4	First	369754	369832	3.01	+	0	JH723758.1_158
JH723758.1	geneid_v1.4	exon	369754	369832	3.01	+	.	JH723758.1_158
JH723758.1	geneid_v1.4	Terminal	371009	371505	30.18	+	2	JH723758.1_158
JH723758.1	geneid_v1.4	exon	371009	371505	30.18	+	.	JH723758.1_158
# Gene 159 (Forward). 4 exons. 1083 aa. Score = 237.67 
JH723758.1	geneid_v1.4	First	371781	372233	45.91	+	0	JH723758.1_159
JH723758.1	geneid_v1.4	exon	371781	372233	45.91	+	.	JH723758.1_159
JH723758.1	geneid_v1.4	Internal	372637	373092	23.30	+	0	JH723758.1_159
JH723758.1	geneid_v1.4	exon	372637	373092	23.30	+	.	JH723758.1_159
JH723758.1	geneid_v1.4	Internal	373193	375315	156.89	+	0	JH723758.1_159
JH723758.1	geneid_v1.4	exon	373193	375315	156.89	+	.	JH723758.1_159
JH723758.1	geneid_v1.4	Terminal	375402	375618	11.58	+	1	JH723758.1_159
JH723758.1	geneid_v1.4	exon	375402	375618	11.58	+	.	JH723758.1_159
# Gene 160 (Reverse). 5 exons. 684 aa. Score = 85.04 
JH723758.1	geneid_v1.4	Terminal	375751	376310	22.81	-	2	JH723758.1_160
JH723758.1	geneid_v1.4	exon	375751	376310	22.81	-	.	JH723758.1_160
JH723758.1	geneid_v1.4	Internal	376341	376980	25.03	-	0	JH723758.1_160
JH723758.1	geneid_v1.4	exon	376341	376980	25.03	-	.	JH723758.1_160
JH723758.1	geneid_v1.4	Internal	377054	377340	8.50	-	2	JH723758.1_160
JH723758.1	geneid_v1.4	exon	377054	377340	8.50	-	.	JH723758.1_160
JH723758.1	geneid_v1.4	Internal	377865	378198	30.95	-	0	JH723758.1_160
JH723758.1	geneid_v1.4	exon	377865	378198	30.95	-	.	JH723758.1_160
JH723758.1	geneid_v1.4	First	378240	378470	-2.25	-	0	JH723758.1_160
JH723758.1	geneid_v1.4	exon	378240	378470	-2.25	-	.	JH723758.1_160
# Gene 161 (Forward). 2 exons. 442 aa. Score = 62.04 
JH723758.1	geneid_v1.4	First	379166	379693	18.08	+	0	JH723758.1_161
JH723758.1	geneid_v1.4	exon	379166	379693	18.08	+	.	JH723758.1_161
JH723758.1	geneid_v1.4	Terminal	379813	380610	43.96	+	0	JH723758.1_161
JH723758.1	geneid_v1.4	exon	379813	380610	43.96	+	.	JH723758.1_161
# Gene 162 (Forward). 1 exons. 55 aa. Score = 9.30 
JH723758.1	geneid_v1.4	Single	380864	381028	9.30	+	0	JH723758.1_162
JH723758.1	geneid_v1.4	exon	380864	381028	9.30	+	.	JH723758.1_162
# Gene 163 (Forward). 4 exons. 527 aa. Score = 109.95 
JH723758.1	geneid_v1.4	First	381150	382314	91.72	+	0	JH723758.1_163
JH723758.1	geneid_v1.4	exon	381150	382314	91.72	+	.	JH723758.1_163
JH723758.1	geneid_v1.4	Internal	382348	382440	0.60	+	2	JH723758.1_163
JH723758.1	geneid_v1.4	exon	382348	382440	0.60	+	.	JH723758.1_163
JH723758.1	geneid_v1.4	Internal	382533	382848	24.94	+	2	JH723758.1_163
JH723758.1	geneid_v1.4	exon	382533	382848	24.94	+	.	JH723758.1_163
JH723758.1	geneid_v1.4	Terminal	383415	383421	-7.30	+	1	JH723758.1_163
JH723758.1	geneid_v1.4	exon	383415	383421	-7.30	+	.	JH723758.1_163
# Gene 164 (Reverse). 2 exons. 482 aa. Score = 122.59 
JH723758.1	geneid_v1.4	Terminal	383541	384981	126.98	-	1	JH723758.1_164
JH723758.1	geneid_v1.4	exon	383541	384981	126.98	-	.	JH723758.1_164
JH723758.1	geneid_v1.4	First	385255	385259	-4.39	-	0	JH723758.1_164
JH723758.1	geneid_v1.4	exon	385255	385259	-4.39	-	.	JH723758.1_164
# Gene 165 (Forward). 2 exons. 628 aa. Score = 108.95 
JH723758.1	geneid_v1.4	First	386791	387543	40.94	+	0	JH723758.1_165
JH723758.1	geneid_v1.4	exon	386791	387543	40.94	+	.	JH723758.1_165
JH723758.1	geneid_v1.4	Terminal	387670	388800	68.01	+	0	JH723758.1_165
JH723758.1	geneid_v1.4	exon	387670	388800	68.01	+	.	JH723758.1_165
# Gene 166 (Forward). 2 exons. 417 aa. Score = 104.96 
JH723758.1	geneid_v1.4	First	389407	389781	30.83	+	0	JH723758.1_166
JH723758.1	geneid_v1.4	exon	389407	389781	30.83	+	.	JH723758.1_166
JH723758.1	geneid_v1.4	Terminal	389933	390808	74.13	+	0	JH723758.1_166
JH723758.1	geneid_v1.4	exon	389933	390808	74.13	+	.	JH723758.1_166
# Gene 167 (Forward). 4 exons. 636 aa. Score = 147.70 
JH723758.1	geneid_v1.4	First	390982	391227	13.13	+	0	JH723758.1_167
JH723758.1	geneid_v1.4	exon	390982	391227	13.13	+	.	JH723758.1_167
JH723758.1	geneid_v1.4	Internal	391315	392661	102.16	+	0	JH723758.1_167
JH723758.1	geneid_v1.4	exon	391315	392661	102.16	+	.	JH723758.1_167
JH723758.1	geneid_v1.4	Internal	394377	394525	14.87	+	0	JH723758.1_167
JH723758.1	geneid_v1.4	exon	394377	394525	14.87	+	.	JH723758.1_167
JH723758.1	geneid_v1.4	Terminal	394646	394811	17.54	+	1	JH723758.1_167
JH723758.1	geneid_v1.4	exon	394646	394811	17.54	+	.	JH723758.1_167
# Gene 168 (Forward). 2 exons. 373 aa. Score = 47.20 
JH723758.1	geneid_v1.4	First	396048	396714	40.70	+	0	JH723758.1_168
JH723758.1	geneid_v1.4	exon	396048	396714	40.70	+	.	JH723758.1_168
JH723758.1	geneid_v1.4	Terminal	396809	397260	6.49	+	2	JH723758.1_168
JH723758.1	geneid_v1.4	exon	396809	397260	6.49	+	.	JH723758.1_168
# Gene 169 (Forward). 4 exons. 346 aa. Score = 39.06 
JH723758.1	geneid_v1.4	First	397647	397998	14.98	+	0	JH723758.1_169
JH723758.1	geneid_v1.4	exon	397647	397998	14.98	+	.	JH723758.1_169
JH723758.1	geneid_v1.4	Internal	398075	398537	13.46	+	2	JH723758.1_169
JH723758.1	geneid_v1.4	exon	398075	398537	13.46	+	.	JH723758.1_169
JH723758.1	geneid_v1.4	Internal	398643	398763	-5.91	+	1	JH723758.1_169
JH723758.1	geneid_v1.4	exon	398643	398763	-5.91	+	.	JH723758.1_169
JH723758.1	geneid_v1.4	Terminal	398828	398929	16.53	+	0	JH723758.1_169
JH723758.1	geneid_v1.4	exon	398828	398929	16.53	+	.	JH723758.1_169
# Gene 170 (Reverse). 2 exons. 1383 aa. Score = 255.46 
JH723758.1	geneid_v1.4	Terminal	399004	400783	69.39	-	1	JH723758.1_170
JH723758.1	geneid_v1.4	exon	399004	400783	69.39	-	.	JH723758.1_170
JH723758.1	geneid_v1.4	First	401235	403603	186.07	-	0	JH723758.1_170
JH723758.1	geneid_v1.4	exon	401235	403603	186.07	-	.	JH723758.1_170
# Gene 171 (Forward). 1 exons. 168 aa. Score = 26.35 
JH723758.1	geneid_v1.4	Single	408533	409036	26.35	+	0	JH723758.1_171
JH723758.1	geneid_v1.4	exon	408533	409036	26.35	+	.	JH723758.1_171
# Gene 172 (Forward). 3 exons. 776 aa. Score = 177.03 
JH723758.1	geneid_v1.4	First	409401	410169	71.02	+	0	JH723758.1_172
JH723758.1	geneid_v1.4	exon	409401	410169	71.02	+	.	JH723758.1_172
JH723758.1	geneid_v1.4	Internal	410256	411053	57.75	+	2	JH723758.1_172
JH723758.1	geneid_v1.4	exon	410256	411053	57.75	+	.	JH723758.1_172
JH723758.1	geneid_v1.4	Terminal	411120	411880	48.27	+	2	JH723758.1_172
JH723758.1	geneid_v1.4	exon	411120	411880	48.27	+	.	JH723758.1_172
# Gene 173 (Forward). 1 exons. 81 aa. Score = 13.31 
JH723758.1	geneid_v1.4	Single	412405	412647	13.31	+	0	JH723758.1_173
JH723758.1	geneid_v1.4	exon	412405	412647	13.31	+	.	JH723758.1_173
# Gene 174 (Reverse). 1 exons. 49 aa. Score = 7.66 
JH723758.1	geneid_v1.4	Single	412767	412913	7.66	-	0	JH723758.1_174
JH723758.1	geneid_v1.4	exon	412767	412913	7.66	-	.	JH723758.1_174
# Gene 175 (Reverse). 2 exons. 445 aa. Score = 147.09 
JH723758.1	geneid_v1.4	Terminal	413085	414416	148.36	-	0	JH723758.1_175
JH723758.1	geneid_v1.4	exon	413085	414416	148.36	-	.	JH723758.1_175
JH723758.1	geneid_v1.4	First	414501	414503	-1.27	-	0	JH723758.1_175
JH723758.1	geneid_v1.4	exon	414501	414503	-1.27	-	.	JH723758.1_175
# Gene 176 (Reverse). 2 exons. 200 aa. Score = 56.49 
JH723758.1	geneid_v1.4	Terminal	414903	415090	18.18	-	2	JH723758.1_176
JH723758.1	geneid_v1.4	exon	414903	415090	18.18	-	.	JH723758.1_176
JH723758.1	geneid_v1.4	First	415120	415531	38.32	-	0	JH723758.1_176
JH723758.1	geneid_v1.4	exon	415120	415531	38.32	-	.	JH723758.1_176
# Gene 177 (Reverse). 1 exons. 447 aa. Score = 182.82 
JH723758.1	geneid_v1.4	Single	417390	418730	182.82	-	0	JH723758.1_177
JH723758.1	geneid_v1.4	exon	417390	418730	182.82	-	.	JH723758.1_177
# Gene 178 (Forward). 1 exons. 490 aa. Score = 91.30 
JH723758.1	geneid_v1.4	Single	420168	421637	91.30	+	0	JH723758.1_178
JH723758.1	geneid_v1.4	exon	420168	421637	91.30	+	.	JH723758.1_178
# Gene 179 (Reverse). 2 exons. 173 aa. Score = 42.69 
JH723758.1	geneid_v1.4	Terminal	421812	421944	11.70	-	1	JH723758.1_179
JH723758.1	geneid_v1.4	exon	421812	421944	11.70	-	.	JH723758.1_179
JH723758.1	geneid_v1.4	First	422060	422445	30.99	-	0	JH723758.1_179
JH723758.1	geneid_v1.4	exon	422060	422445	30.99	-	.	JH723758.1_179
# Gene 180 (Reverse). 2 exons. 523 aa. Score = 180.55 
JH723758.1	geneid_v1.4	Terminal	423215	424059	107.04	-	2	JH723758.1_180
JH723758.1	geneid_v1.4	exon	423215	424059	107.04	-	.	JH723758.1_180
JH723758.1	geneid_v1.4	First	424144	424867	73.52	-	0	JH723758.1_180
JH723758.1	geneid_v1.4	exon	424144	424867	73.52	-	.	JH723758.1_180
# Gene 181 (Forward). 2 exons. 989 aa. Score = 275.37 
JH723758.1	geneid_v1.4	First	428540	428801	11.27	+	0	JH723758.1_181
JH723758.1	geneid_v1.4	exon	428540	428801	11.27	+	.	JH723758.1_181
JH723758.1	geneid_v1.4	Terminal	428893	431597	264.09	+	2	JH723758.1_181
JH723758.1	geneid_v1.4	exon	428893	431597	264.09	+	.	JH723758.1_181
# Gene 182 (Forward). 2 exons. 737 aa. Score = 171.88 
JH723758.1	geneid_v1.4	First	432226	432308	4.63	+	0	JH723758.1_182
JH723758.1	geneid_v1.4	exon	432226	432308	4.63	+	.	JH723758.1_182
JH723758.1	geneid_v1.4	Terminal	432367	434494	167.25	+	1	JH723758.1_182
JH723758.1	geneid_v1.4	exon	432367	434494	167.25	+	.	JH723758.1_182
# Gene 183 (Reverse). 1 exons. 1329 aa. Score = 178.77 
JH723758.1	geneid_v1.4	Single	436187	440173	178.77	-	0	JH723758.1_183
JH723758.1	geneid_v1.4	exon	436187	440173	178.77	-	.	JH723758.1_183
# Gene 184 (Reverse). 1 exons. 507 aa. Score = 72.05 
JH723758.1	geneid_v1.4	Single	441228	442748	72.05	-	0	JH723758.1_184
JH723758.1	geneid_v1.4	exon	441228	442748	72.05	-	.	JH723758.1_184
# Gene 185 (Reverse). 4 exons. 2347 aa. Score = 593.75 
JH723758.1	geneid_v1.4	Terminal	444420	448173	328.59	-	1	JH723758.1_185
JH723758.1	geneid_v1.4	exon	444420	448173	328.59	-	.	JH723758.1_185
JH723758.1	geneid_v1.4	Internal	448252	451046	235.64	-	0	JH723758.1_185
JH723758.1	geneid_v1.4	exon	448252	451046	235.64	-	.	JH723758.1_185
JH723758.1	geneid_v1.4	Internal	451105	451515	27.19	-	0	JH723758.1_185
JH723758.1	geneid_v1.4	exon	451105	451515	27.19	-	.	JH723758.1_185
JH723758.1	geneid_v1.4	First	451608	451688	2.33	-	0	JH723758.1_185
JH723758.1	geneid_v1.4	exon	451608	451688	2.33	-	.	JH723758.1_185
# Gene 186 (Forward). 2 exons. 542 aa. Score = 255.36 
JH723758.1	geneid_v1.4	First	453484	453547	6.79	+	0	JH723758.1_186
JH723758.1	geneid_v1.4	exon	453484	453547	6.79	+	.	JH723758.1_186
JH723758.1	geneid_v1.4	Terminal	453777	455338	248.57	+	2	JH723758.1_186
JH723758.1	geneid_v1.4	exon	453777	455338	248.57	+	.	JH723758.1_186
# Gene 187 (Forward). 1 exons. 97 aa. Score = 11.45 
JH723758.1	geneid_v1.4	Single	455770	456060	11.45	+	0	JH723758.1_187
JH723758.1	geneid_v1.4	exon	455770	456060	11.45	+	.	JH723758.1_187
# Gene 188 (Forward). 1 exons. 381 aa. Score = 74.09 
JH723758.1	geneid_v1.4	Single	456466	457608	74.09	+	0	JH723758.1_188
JH723758.1	geneid_v1.4	exon	456466	457608	74.09	+	.	JH723758.1_188
# Gene 189 (Forward). 4 exons. 1492 aa. Score = 328.25 
JH723758.1	geneid_v1.4	First	460145	460601	29.37	+	0	JH723758.1_189
JH723758.1	geneid_v1.4	exon	460145	460601	29.37	+	.	JH723758.1_189
JH723758.1	geneid_v1.4	Internal	460646	460853	7.27	+	2	JH723758.1_189
JH723758.1	geneid_v1.4	exon	460646	460853	7.27	+	.	JH723758.1_189
JH723758.1	geneid_v1.4	Internal	461183	462503	88.38	+	1	JH723758.1_189
JH723758.1	geneid_v1.4	exon	461183	462503	88.38	+	.	JH723758.1_189
JH723758.1	geneid_v1.4	Terminal	462603	465092	203.23	+	0	JH723758.1_189
JH723758.1	geneid_v1.4	exon	462603	465092	203.23	+	.	JH723758.1_189
# Gene 190 (Forward). 1 exons. 378 aa. Score = 99.93 
JH723758.1	geneid_v1.4	Single	465730	466863	99.93	+	0	JH723758.1_190
JH723758.1	geneid_v1.4	exon	465730	466863	99.93	+	.	JH723758.1_190
# Gene 191 (Forward). 2 exons. 632 aa. Score = 125.35 
JH723758.1	geneid_v1.4	First	467930	468436	30.01	+	0	JH723758.1_191
JH723758.1	geneid_v1.4	exon	467930	468436	30.01	+	.	JH723758.1_191
JH723758.1	geneid_v1.4	Terminal	468519	469907	95.34	+	0	JH723758.1_191
JH723758.1	geneid_v1.4	exon	468519	469907	95.34	+	.	JH723758.1_191
# Gene 192 (Reverse). 3 exons. 402 aa. Score = 60.47 
JH723758.1	geneid_v1.4	Terminal	470139	470408	7.53	-	0	JH723758.1_192
JH723758.1	geneid_v1.4	exon	470139	470408	7.53	-	.	JH723758.1_192
JH723758.1	geneid_v1.4	Internal	471016	471440	29.60	-	2	JH723758.1_192
JH723758.1	geneid_v1.4	exon	471016	471440	29.60	-	.	JH723758.1_192
JH723758.1	geneid_v1.4	First	471552	472062	23.34	-	0	JH723758.1_192
JH723758.1	geneid_v1.4	exon	471552	472062	23.34	-	.	JH723758.1_192
# Gene 193 (Forward). 1 exons. 209 aa. Score = 76.70 
JH723758.1	geneid_v1.4	Single	472763	473389	76.70	+	0	JH723758.1_193
JH723758.1	geneid_v1.4	exon	472763	473389	76.70	+	.	JH723758.1_193
# Gene 194 (Reverse). 1 exons. 153 aa. Score = 49.27 
JH723758.1	geneid_v1.4	Single	473612	474070	49.27	-	0	JH723758.1_194
JH723758.1	geneid_v1.4	exon	473612	474070	49.27	-	.	JH723758.1_194
# Gene 195 (Reverse). 6 exons. 2597 aa. Score = 801.38 
JH723758.1	geneid_v1.4	Terminal	474342	480617	693.96	-	0	JH723758.1_195
JH723758.1	geneid_v1.4	exon	474342	480617	693.96	-	.	JH723758.1_195
JH723758.1	geneid_v1.4	Internal	480726	480872	13.36	-	0	JH723758.1_195
JH723758.1	geneid_v1.4	exon	480726	480872	13.36	-	.	JH723758.1_195
JH723758.1	geneid_v1.4	Internal	480937	481473	39.66	-	0	JH723758.1_195
JH723758.1	geneid_v1.4	exon	480937	481473	39.66	-	.	JH723758.1_195
JH723758.1	geneid_v1.4	Internal	481544	481933	39.14	-	0	JH723758.1_195
JH723758.1	geneid_v1.4	exon	481544	481933	39.14	-	.	JH723758.1_195
JH723758.1	geneid_v1.4	Internal	483271	483447	5.88	-	0	JH723758.1_195
JH723758.1	geneid_v1.4	exon	483271	483447	5.88	-	.	JH723758.1_195
JH723758.1	geneid_v1.4	First	483564	483827	9.38	-	0	JH723758.1_195
JH723758.1	geneid_v1.4	exon	483564	483827	9.38	-	.	JH723758.1_195
# Gene 196 (Reverse). 7 exons. 718 aa. Score = 148.59 
JH723758.1	geneid_v1.4	Terminal	484022	484740	75.75	-	2	JH723758.1_196
JH723758.1	geneid_v1.4	exon	484022	484740	75.75	-	.	JH723758.1_196
JH723758.1	geneid_v1.4	Internal	486288	486649	23.25	-	1	JH723758.1_196
JH723758.1	geneid_v1.4	exon	486288	486649	23.25	-	.	JH723758.1_196
JH723758.1	geneid_v1.4	Internal	486691	486815	5.62	-	0	JH723758.1_196
JH723758.1	geneid_v1.4	exon	486691	486815	5.62	-	.	JH723758.1_196
JH723758.1	geneid_v1.4	Internal	486877	487260	22.16	-	0	JH723758.1_196
JH723758.1	geneid_v1.4	exon	486877	487260	22.16	-	.	JH723758.1_196
JH723758.1	geneid_v1.4	Internal	487335	487537	5.33	-	2	JH723758.1_196
JH723758.1	geneid_v1.4	exon	487335	487537	5.33	-	.	JH723758.1_196
JH723758.1	geneid_v1.4	Internal	487642	487991	20.40	-	1	JH723758.1_196
JH723758.1	geneid_v1.4	exon	487642	487991	20.40	-	.	JH723758.1_196
JH723758.1	geneid_v1.4	First	488555	488565	-3.92	-	0	JH723758.1_196
JH723758.1	geneid_v1.4	exon	488555	488565	-3.92	-	.	JH723758.1_196
# Gene 197 (Forward). 2 exons. 1059 aa. Score = 208.23 
JH723758.1	geneid_v1.4	First	488824	489424	18.32	+	0	JH723758.1_197
JH723758.1	geneid_v1.4	exon	488824	489424	18.32	+	.	JH723758.1_197
JH723758.1	geneid_v1.4	Terminal	489530	492105	189.91	+	2	JH723758.1_197
JH723758.1	geneid_v1.4	exon	489530	492105	189.91	+	.	JH723758.1_197
# Gene 198 (Reverse). 4 exons. 645 aa. Score = 128.15 
JH723758.1	geneid_v1.4	Terminal	492277	492503	16.80	-	2	JH723758.1_198
JH723758.1	geneid_v1.4	exon	492277	492503	16.80	-	.	JH723758.1_198
JH723758.1	geneid_v1.4	Internal	492668	493011	18.32	-	1	JH723758.1_198
JH723758.1	geneid_v1.4	exon	492668	493011	18.32	-	.	JH723758.1_198
JH723758.1	geneid_v1.4	Internal	493093	494155	71.58	-	2	JH723758.1_198
JH723758.1	geneid_v1.4	exon	493093	494155	71.58	-	.	JH723758.1_198
JH723758.1	geneid_v1.4	First	494229	494529	21.45	-	0	JH723758.1_198
JH723758.1	geneid_v1.4	exon	494229	494529	21.45	-	.	JH723758.1_198
# Gene 199 (Forward). 3 exons. 191 aa. Score = 22.64 
JH723758.1	geneid_v1.4	First	494580	494587	-9.14	+	0	JH723758.1_199
JH723758.1	geneid_v1.4	exon	494580	494587	-9.14	+	.	JH723758.1_199
JH723758.1	geneid_v1.4	Internal	497370	497794	30.16	+	1	JH723758.1_199
JH723758.1	geneid_v1.4	exon	497370	497794	30.16	+	.	JH723758.1_199
JH723758.1	geneid_v1.4	Terminal	497982	498121	1.62	+	2	JH723758.1_199
JH723758.1	geneid_v1.4	exon	497982	498121	1.62	+	.	JH723758.1_199
# Gene 200 (Forward). 2 exons. 368 aa. Score = 106.86 
JH723758.1	geneid_v1.4	First	498531	498785	25.36	+	0	JH723758.1_200
JH723758.1	geneid_v1.4	exon	498531	498785	25.36	+	.	JH723758.1_200
JH723758.1	geneid_v1.4	Terminal	498848	499696	81.49	+	0	JH723758.1_200
JH723758.1	geneid_v1.4	exon	498848	499696	81.49	+	.	JH723758.1_200
# Gene 201 (Reverse). 1 exons. 122 aa. Score = 25.60 
JH723758.1	geneid_v1.4	Single	500053	500418	25.60	-	0	JH723758.1_201
JH723758.1	geneid_v1.4	exon	500053	500418	25.60	-	.	JH723758.1_201
# Gene 202 (Forward). 1 exons. 225 aa. Score = 68.92 
JH723758.1	geneid_v1.4	Single	500845	501519	68.92	+	0	JH723758.1_202
JH723758.1	geneid_v1.4	exon	500845	501519	68.92	+	.	JH723758.1_202
# Gene 203 (Reverse). 3 exons. 444 aa. Score = 110.33 
JH723758.1	geneid_v1.4	Terminal	501674	502894	114.59	-	0	JH723758.1_203
JH723758.1	geneid_v1.4	exon	501674	502894	114.59	-	.	JH723758.1_203
JH723758.1	geneid_v1.4	Internal	503543	503649	1.02	-	2	JH723758.1_203
JH723758.1	geneid_v1.4	exon	503543	503649	1.02	-	.	JH723758.1_203
JH723758.1	geneid_v1.4	First	504505	504508	-5.28	-	0	JH723758.1_203
JH723758.1	geneid_v1.4	exon	504505	504508	-5.28	-	.	JH723758.1_203
# Gene 204 (Forward). 1 exons. 930 aa. Score = 186.82 
JH723758.1	geneid_v1.4	Single	505729	508518	186.82	+	0	JH723758.1_204
JH723758.1	geneid_v1.4	exon	505729	508518	186.82	+	.	JH723758.1_204
# Gene 205 (Reverse). 2 exons. 360 aa. Score = 82.82 
JH723758.1	geneid_v1.4	Terminal	508818	509753	76.62	-	0	JH723758.1_205
JH723758.1	geneid_v1.4	exon	508818	509753	76.62	-	.	JH723758.1_205
JH723758.1	geneid_v1.4	First	509842	509985	6.20	-	0	JH723758.1_205
JH723758.1	geneid_v1.4	exon	509842	509985	6.20	-	.	JH723758.1_205
# Gene 206 (Reverse). 2 exons. 114 aa. Score = 19.95 
JH723758.1	geneid_v1.4	Terminal	515977	516278	21.02	-	2	JH723758.1_206
JH723758.1	geneid_v1.4	exon	515977	516278	21.02	-	.	JH723758.1_206
JH723758.1	geneid_v1.4	First	516381	516420	-1.06	-	0	JH723758.1_206
JH723758.1	geneid_v1.4	exon	516381	516420	-1.06	-	.	JH723758.1_206
# Gene 207 (Forward). 2 exons. 812 aa. Score = 260.61 
JH723758.1	geneid_v1.4	First	518677	518815	14.39	+	0	JH723758.1_207
JH723758.1	geneid_v1.4	exon	518677	518815	14.39	+	.	JH723758.1_207
JH723758.1	geneid_v1.4	Terminal	518895	521191	246.22	+	2	JH723758.1_207
JH723758.1	geneid_v1.4	exon	518895	521191	246.22	+	.	JH723758.1_207
# Gene 208 (Reverse). 1 exons. 317 aa. Score = 66.07 
JH723758.1	geneid_v1.4	Single	521385	522335	66.07	-	0	JH723758.1_208
JH723758.1	geneid_v1.4	exon	521385	522335	66.07	-	.	JH723758.1_208
# Gene 209 (Forward). 2 exons. 482 aa. Score = 137.67 
JH723758.1	geneid_v1.4	First	524093	524239	7.86	+	0	JH723758.1_209
JH723758.1	geneid_v1.4	exon	524093	524239	7.86	+	.	JH723758.1_209
JH723758.1	geneid_v1.4	Terminal	524410	525708	129.82	+	0	JH723758.1_209
JH723758.1	geneid_v1.4	exon	524410	525708	129.82	+	.	JH723758.1_209
# Gene 210 (Reverse). 1 exons. 333 aa. Score = 31.41 
JH723758.1	geneid_v1.4	Single	526607	527605	31.41	-	0	JH723758.1_210
JH723758.1	geneid_v1.4	exon	526607	527605	31.41	-	.	JH723758.1_210
# Gene 211 (Forward). 2 exons. 686 aa. Score = 123.84 
JH723758.1	geneid_v1.4	First	528657	528793	4.65	+	0	JH723758.1_211
JH723758.1	geneid_v1.4	exon	528657	528793	4.65	+	.	JH723758.1_211
JH723758.1	geneid_v1.4	Terminal	529251	531171	119.19	+	1	JH723758.1_211
JH723758.1	geneid_v1.4	exon	529251	531171	119.19	+	.	JH723758.1_211
# Gene 212 (Forward). 3 exons. 655 aa. Score = 244.94 
JH723758.1	geneid_v1.4	First	532732	532744	-3.09	+	0	JH723758.1_212
JH723758.1	geneid_v1.4	exon	532732	532744	-3.09	+	.	JH723758.1_212
JH723758.1	geneid_v1.4	Internal	533360	533701	28.85	+	2	JH723758.1_212
JH723758.1	geneid_v1.4	exon	533360	533701	28.85	+	.	JH723758.1_212
JH723758.1	geneid_v1.4	Terminal	533769	535378	219.18	+	2	JH723758.1_212
JH723758.1	geneid_v1.4	exon	533769	535378	219.18	+	.	JH723758.1_212
# Gene 213 (Forward). 2 exons. 546 aa. Score = 124.08 
JH723758.1	geneid_v1.4	First	536567	538187	122.85	+	0	JH723758.1_213
JH723758.1	geneid_v1.4	exon	536567	538187	122.85	+	.	JH723758.1_213
JH723758.1	geneid_v1.4	Terminal	538225	538241	1.23	+	2	JH723758.1_213
JH723758.1	geneid_v1.4	exon	538225	538241	1.23	+	.	JH723758.1_213
# Gene 214 (Reverse). 1 exons. 630 aa. Score = 131.31 
JH723758.1	geneid_v1.4	Terminal	538631	540520	131.31	-	0	JH723758.1_214
JH723758.1	geneid_v1.4	exon	538631	540520	131.31	-	.	JH723758.1_214
## gff-version 2
## date Mon Oct 14 13:30:42 2019
## source-version: geneid_v1.4 -- geneid@crg.es
# Sequence JH723759.1 - Length = 512515 bps
# Optimal Gene Structure. 187 genes. Score = 24106.96 
# Gene 1 (Forward). 1 exons. 456 aa. Score = 116.88 
JH723759.1	geneid_v1.4	Single	164	1531	116.88	+	0	JH723759.1_1
JH723759.1	geneid_v1.4	exon	164	1531	116.88	+	.	JH723759.1_1
# Gene 2 (Reverse). 2 exons. 202 aa. Score = 45.03 
JH723759.1	geneid_v1.4	Terminal	1731	2286	48.59	-	1	JH723759.1_2
JH723759.1	geneid_v1.4	exon	1731	2286	48.59	-	.	JH723759.1_2
JH723759.1	geneid_v1.4	First	2387	2436	-3.56	-	0	JH723759.1_2
JH723759.1	geneid_v1.4	exon	2387	2436	-3.56	-	.	JH723759.1_2
# Gene 3 (Forward). 2 exons. 225 aa. Score = 15.92 
JH723759.1	geneid_v1.4	First	3634	4278	15.52	+	0	JH723759.1_3
JH723759.1	geneid_v1.4	exon	3634	4278	15.52	+	.	JH723759.1_3
JH723759.1	geneid_v1.4	Terminal	4999	5028	0.40	+	0	JH723759.1_3
JH723759.1	geneid_v1.4	exon	4999	5028	0.40	+	.	JH723759.1_3
# Gene 4 (Forward). 2 exons. 259 aa. Score = 62.19 
JH723759.1	geneid_v1.4	First	7481	7786	25.85	+	0	JH723759.1_4
JH723759.1	geneid_v1.4	exon	7481	7786	25.85	+	.	JH723759.1_4
JH723759.1	geneid_v1.4	Terminal	7871	8341	36.34	+	0	JH723759.1_4
JH723759.1	geneid_v1.4	exon	7871	8341	36.34	+	.	JH723759.1_4
# Gene 5 (Reverse). 3 exons. 1078 aa. Score = 323.02 
JH723759.1	geneid_v1.4	Terminal	8618	11481	296.53	-	2	JH723759.1_5
JH723759.1	geneid_v1.4	exon	8618	11481	296.53	-	.	JH723759.1_5
JH723759.1	geneid_v1.4	Internal	11603	11782	13.22	-	2	JH723759.1_5
JH723759.1	geneid_v1.4	exon	11603	11782	13.22	-	.	JH723759.1_5
JH723759.1	geneid_v1.4	First	11889	12078	13.27	-	0	JH723759.1_5
JH723759.1	geneid_v1.4	exon	11889	12078	13.27	-	.	JH723759.1_5
# Gene 6 (Forward). 4 exons. 242 aa. Score = 70.11 
JH723759.1	geneid_v1.4	First	13049	13225	12.77	+	0	JH723759.1_6
JH723759.1	geneid_v1.4	exon	13049	13225	12.77	+	.	JH723759.1_6
JH723759.1	geneid_v1.4	Internal	13468	13698	17.70	+	0	JH723759.1_6
JH723759.1	geneid_v1.4	exon	13468	13698	17.70	+	.	JH723759.1_6
JH723759.1	geneid_v1.4	Internal	13793	13971	23.17	+	0	JH723759.1_6
JH723759.1	geneid_v1.4	exon	13793	13971	23.17	+	.	JH723759.1_6
JH723759.1	geneid_v1.4	Terminal	14079	14217	16.46	+	1	JH723759.1_6
JH723759.1	geneid_v1.4	exon	14079	14217	16.46	+	.	JH723759.1_6
# Gene 7 (Reverse). 2 exons. 257 aa. Score = 77.26 
JH723759.1	geneid_v1.4	Terminal	14720	14912	20.04	-	1	JH723759.1_7
JH723759.1	geneid_v1.4	exon	14720	14912	20.04	-	.	JH723759.1_7
JH723759.1	geneid_v1.4	First	14991	15568	57.22	-	0	JH723759.1_7
JH723759.1	geneid_v1.4	exon	14991	15568	57.22	-	.	JH723759.1_7
# Gene 8 (Reverse). 5 exons. 417 aa. Score = 133.18 
JH723759.1	geneid_v1.4	Terminal	16041	16257	28.78	-	1	JH723759.1_8
JH723759.1	geneid_v1.4	exon	16041	16257	28.78	-	.	JH723759.1_8
JH723759.1	geneid_v1.4	Internal	16330	16484	20.01	-	0	JH723759.1_8
JH723759.1	geneid_v1.4	exon	16330	16484	20.01	-	.	JH723759.1_8
JH723759.1	geneid_v1.4	Internal	16587	17090	49.27	-	0	JH723759.1_8
JH723759.1	geneid_v1.4	exon	16587	17090	49.27	-	.	JH723759.1_8
JH723759.1	geneid_v1.4	Internal	17156	17351	20.12	-	1	JH723759.1_8
JH723759.1	geneid_v1.4	exon	17156	17351	20.12	-	.	JH723759.1_8
JH723759.1	geneid_v1.4	First	17421	17599	15.00	-	0	JH723759.1_8
JH723759.1	geneid_v1.4	exon	17421	17599	15.00	-	.	JH723759.1_8
# Gene 9 (Reverse). 2 exons. 741 aa. Score = 328.80 
JH723759.1	geneid_v1.4	Terminal	18652	20838	326.83	-	0	JH723759.1_9
JH723759.1	geneid_v1.4	exon	18652	20838	326.83	-	.	JH723759.1_9
JH723759.1	geneid_v1.4	First	20961	20996	1.97	-	0	JH723759.1_9
JH723759.1	geneid_v1.4	exon	20961	20996	1.97	-	.	JH723759.1_9
# Gene 10 (Reverse). 2 exons. 311 aa. Score = 73.89 
JH723759.1	geneid_v1.4	Terminal	21683	22584	74.37	-	2	JH723759.1_10
JH723759.1	geneid_v1.4	exon	21683	22584	74.37	-	.	JH723759.1_10
JH723759.1	geneid_v1.4	First	22727	22757	-0.48	-	0	JH723759.1_10
JH723759.1	geneid_v1.4	exon	22727	22757	-0.48	-	.	JH723759.1_10
# Gene 11 (Forward). 1 exons. 21 aa. Score = 0.93 
JH723759.1	geneid_v1.4	Single	24140	24202	0.93	+	0	JH723759.1_11
JH723759.1	geneid_v1.4	exon	24140	24202	0.93	+	.	JH723759.1_11
# Gene 12 (Forward). 2 exons. 369 aa. Score = 100.24 
JH723759.1	geneid_v1.4	First	24498	24667	7.07	+	0	JH723759.1_12
JH723759.1	geneid_v1.4	exon	24498	24667	7.07	+	.	JH723759.1_12
JH723759.1	geneid_v1.4	Terminal	24769	25705	93.17	+	1	JH723759.1_12
JH723759.1	geneid_v1.4	exon	24769	25705	93.17	+	.	JH723759.1_12
# Gene 13 (Reverse). 6 exons. 1177 aa. Score = 216.00 
JH723759.1	geneid_v1.4	Terminal	25947	25969	-3.47	-	2	JH723759.1_13
JH723759.1	geneid_v1.4	exon	25947	25969	-3.47	-	.	JH723759.1_13
JH723759.1	geneid_v1.4	Internal	26946	27209	18.48	-	2	JH723759.1_13
JH723759.1	geneid_v1.4	exon	26946	27209	18.48	-	.	JH723759.1_13
JH723759.1	geneid_v1.4	Internal	27249	29977	184.49	-	1	JH723759.1_13
JH723759.1	geneid_v1.4	exon	27249	29977	184.49	-	.	JH723759.1_13
JH723759.1	geneid_v1.4	Internal	30060	30128	3.26	-	1	JH723759.1_13
JH723759.1	geneid_v1.4	exon	30060	30128	3.26	-	.	JH723759.1_13
JH723759.1	geneid_v1.4	Internal	30186	30365	11.78	-	1	JH723759.1_13
JH723759.1	geneid_v1.4	exon	30186	30365	11.78	-	.	JH723759.1_13
JH723759.1	geneid_v1.4	First	30476	30741	1.47	-	0	JH723759.1_13
JH723759.1	geneid_v1.4	exon	30476	30741	1.47	-	.	JH723759.1_13
# Gene 14 (Forward). 3 exons. 2703 aa. Score = 754.95 
JH723759.1	geneid_v1.4	First	31967	33399	129.15	+	0	JH723759.1_14
JH723759.1	geneid_v1.4	exon	31967	33399	129.15	+	.	JH723759.1_14
JH723759.1	geneid_v1.4	Internal	33471	33561	6.82	+	1	JH723759.1_14
JH723759.1	geneid_v1.4	exon	33471	33561	6.82	+	.	JH723759.1_14
JH723759.1	geneid_v1.4	Terminal	33662	40246	618.98	+	0	JH723759.1_14
JH723759.1	geneid_v1.4	exon	33662	40246	618.98	+	.	JH723759.1_14
# Gene 15 (Forward). 2 exons. 520 aa. Score = 149.87 
JH723759.1	geneid_v1.4	First	40379	40382	-9.36	+	0	JH723759.1_15
JH723759.1	geneid_v1.4	exon	40379	40382	-9.36	+	.	JH723759.1_15
JH723759.1	geneid_v1.4	Terminal	40406	41961	159.23	+	2	JH723759.1_15
JH723759.1	geneid_v1.4	exon	40406	41961	159.23	+	.	JH723759.1_15
# Gene 16 (Reverse). 2 exons. 74 aa. Score = 11.21 
JH723759.1	geneid_v1.4	Terminal	42755	42972	14.96	-	2	JH723759.1_16
JH723759.1	geneid_v1.4	exon	42755	42972	14.96	-	.	JH723759.1_16
JH723759.1	geneid_v1.4	First	44614	44617	-3.75	-	0	JH723759.1_16
JH723759.1	geneid_v1.4	exon	44614	44617	-3.75	-	.	JH723759.1_16
# Gene 17 (Reverse). 2 exons. 947 aa. Score = 90.63 
JH723759.1	geneid_v1.4	Terminal	45183	46246	29.11	-	2	JH723759.1_17
JH723759.1	geneid_v1.4	exon	45183	46246	29.11	-	.	JH723759.1_17
JH723759.1	geneid_v1.4	First	47320	49096	61.52	-	0	JH723759.1_17
JH723759.1	geneid_v1.4	exon	47320	49096	61.52	-	.	JH723759.1_17
# Gene 18 (Reverse). 2 exons. 189 aa. Score = 10.07 
JH723759.1	geneid_v1.4	Terminal	49624	49638	-3.13	-	0	JH723759.1_18
JH723759.1	geneid_v1.4	exon	49624	49638	-3.13	-	.	JH723759.1_18
JH723759.1	geneid_v1.4	First	49728	50279	13.20	-	0	JH723759.1_18
JH723759.1	geneid_v1.4	exon	49728	50279	13.20	-	.	JH723759.1_18
# Gene 19 (Reverse). 2 exons. 85 aa. Score = 19.18 
JH723759.1	geneid_v1.4	Terminal	50772	50926	6.96	-	2	JH723759.1_19
JH723759.1	geneid_v1.4	exon	50772	50926	6.96	-	.	JH723759.1_19
JH723759.1	geneid_v1.4	First	51100	51199	12.22	-	0	JH723759.1_19
JH723759.1	geneid_v1.4	exon	51100	51199	12.22	-	.	JH723759.1_19
# Gene 20 (Forward). 1 exons. 153 aa. Score = 38.58 
JH723759.1	geneid_v1.4	Single	52879	53337	38.58	+	0	JH723759.1_20
JH723759.1	geneid_v1.4	exon	52879	53337	38.58	+	.	JH723759.1_20
# Gene 21 (Forward). 4 exons. 168 aa. Score = 18.06 
JH723759.1	geneid_v1.4	First	55143	55153	-2.64	+	0	JH723759.1_21
JH723759.1	geneid_v1.4	exon	55143	55153	-2.64	+	.	JH723759.1_21
JH723759.1	geneid_v1.4	Internal	57965	58221	14.90	+	1	JH723759.1_21
JH723759.1	geneid_v1.4	exon	57965	58221	14.90	+	.	JH723759.1_21
JH723759.1	geneid_v1.4	Internal	58378	58525	1.96	+	2	JH723759.1_21
JH723759.1	geneid_v1.4	exon	58378	58525	1.96	+	.	JH723759.1_21
JH723759.1	geneid_v1.4	Terminal	58679	58766	3.85	+	1	JH723759.1_21
JH723759.1	geneid_v1.4	exon	58679	58766	3.85	+	.	JH723759.1_21
# Gene 22 (Reverse). 2 exons. 1164 aa. Score = 377.63 
JH723759.1	geneid_v1.4	Terminal	59070	62446	370.72	-	2	JH723759.1_22
JH723759.1	geneid_v1.4	exon	59070	62446	370.72	-	.	JH723759.1_22
JH723759.1	geneid_v1.4	First	62531	62645	6.91	-	0	JH723759.1_22
JH723759.1	geneid_v1.4	exon	62531	62645	6.91	-	.	JH723759.1_22
# Gene 23 (Forward). 2 exons. 2323 aa. Score = 586.88 
JH723759.1	geneid_v1.4	First	64154	65169	77.55	+	0	JH723759.1_23
JH723759.1	geneid_v1.4	exon	64154	65169	77.55	+	.	JH723759.1_23
JH723759.1	geneid_v1.4	Terminal	65243	71195	509.33	+	1	JH723759.1_23
JH723759.1	geneid_v1.4	exon	65243	71195	509.33	+	.	JH723759.1_23
# Gene 24 (Reverse). 6 exons. 833 aa. Score = 195.60 
JH723759.1	geneid_v1.4	Terminal	71351	71690	27.37	-	1	JH723759.1_24
JH723759.1	geneid_v1.4	exon	71351	71690	27.37	-	.	JH723759.1_24
JH723759.1	geneid_v1.4	Internal	71774	72808	65.98	-	1	JH723759.1_24
JH723759.1	geneid_v1.4	exon	71774	72808	65.98	-	.	JH723759.1_24
JH723759.1	geneid_v1.4	Internal	74424	74532	4.80	-	2	JH723759.1_24
JH723759.1	geneid_v1.4	exon	74424	74532	4.80	-	.	JH723759.1_24
JH723759.1	geneid_v1.4	Internal	75583	76096	47.66	-	0	JH723759.1_24
JH723759.1	geneid_v1.4	exon	75583	76096	47.66	-	.	JH723759.1_24
JH723759.1	geneid_v1.4	Internal	76170	76269	9.01	-	1	JH723759.1_24
JH723759.1	geneid_v1.4	exon	76170	76269	9.01	-	.	JH723759.1_24
JH723759.1	geneid_v1.4	First	76336	76736	40.78	-	0	JH723759.1_24
JH723759.1	geneid_v1.4	exon	76336	76736	40.78	-	.	JH723759.1_24
# Gene 25 (Forward). 3 exons. 140 aa. Score = 12.88 
JH723759.1	geneid_v1.4	First	77919	77966	0.64	+	0	JH723759.1_25
JH723759.1	geneid_v1.4	exon	77919	77966	0.64	+	.	JH723759.1_25
JH723759.1	geneid_v1.4	Internal	78059	78143	0.41	+	0	JH723759.1_25
JH723759.1	geneid_v1.4	exon	78059	78143	0.41	+	.	JH723759.1_25
JH723759.1	geneid_v1.4	Terminal	78271	78557	11.83	+	2	JH723759.1_25
JH723759.1	geneid_v1.4	exon	78271	78557	11.83	+	.	JH723759.1_25
# Gene 26 (Reverse). 5 exons. 1614 aa. Score = 401.04 
JH723759.1	geneid_v1.4	Terminal	78661	79070	16.98	-	2	JH723759.1_26
JH723759.1	geneid_v1.4	exon	78661	79070	16.98	-	.	JH723759.1_26
JH723759.1	geneid_v1.4	Internal	79204	79381	17.41	-	0	JH723759.1_26
JH723759.1	geneid_v1.4	exon	79204	79381	17.41	-	.	JH723759.1_26
JH723759.1	geneid_v1.4	Internal	79451	79638	6.09	-	2	JH723759.1_26
JH723759.1	geneid_v1.4	exon	79451	79638	6.09	-	.	JH723759.1_26
JH723759.1	geneid_v1.4	Internal	79761	80926	76.92	-	1	JH723759.1_26
JH723759.1	geneid_v1.4	exon	79761	80926	76.92	-	.	JH723759.1_26
JH723759.1	geneid_v1.4	First	82266	85165	283.64	-	0	JH723759.1_26
JH723759.1	geneid_v1.4	exon	82266	85165	283.64	-	.	JH723759.1_26
# Gene 27 (Reverse). 2 exons. 573 aa. Score = 92.38 
JH723759.1	geneid_v1.4	Terminal	86567	87728	73.79	-	1	JH723759.1_27
JH723759.1	geneid_v1.4	exon	86567	87728	73.79	-	.	JH723759.1_27
JH723759.1	geneid_v1.4	First	87811	88367	18.60	-	0	JH723759.1_27
JH723759.1	geneid_v1.4	exon	87811	88367	18.60	-	.	JH723759.1_27
# Gene 28 (Forward). 2 exons. 930 aa. Score = 316.27 
JH723759.1	geneid_v1.4	First	89653	89665	1.23	+	0	JH723759.1_28
JH723759.1	geneid_v1.4	exon	89653	89665	1.23	+	.	JH723759.1_28
JH723759.1	geneid_v1.4	Terminal	89775	92551	315.04	+	2	JH723759.1_28
JH723759.1	geneid_v1.4	exon	89775	92551	315.04	+	.	JH723759.1_28
# Gene 29 (Reverse). 1 exons. 343 aa. Score = 80.43 
JH723759.1	geneid_v1.4	Single	92658	93686	80.43	-	0	JH723759.1_29
JH723759.1	geneid_v1.4	exon	92658	93686	80.43	-	.	JH723759.1_29
# Gene 30 (Reverse). 3 exons. 461 aa. Score = 91.12 
JH723759.1	geneid_v1.4	Terminal	94152	94553	20.35	-	0	JH723759.1_30
JH723759.1	geneid_v1.4	exon	94152	94553	20.35	-	.	JH723759.1_30
JH723759.1	geneid_v1.4	Internal	94668	95518	66.60	-	2	JH723759.1_30
JH723759.1	geneid_v1.4	exon	94668	95518	66.60	-	.	JH723759.1_30
JH723759.1	geneid_v1.4	First	95642	95771	4.16	-	0	JH723759.1_30
JH723759.1	geneid_v1.4	exon	95642	95771	4.16	-	.	JH723759.1_30
# Gene 31 (Forward). 2 exons. 337 aa. Score = 83.11 
JH723759.1	geneid_v1.4	First	97190	97236	2.39	+	0	JH723759.1_31
JH723759.1	geneid_v1.4	exon	97190	97236	2.39	+	.	JH723759.1_31
JH723759.1	geneid_v1.4	Terminal	97623	98586	80.72	+	1	JH723759.1_31
JH723759.1	geneid_v1.4	exon	97623	98586	80.72	+	.	JH723759.1_31
# Gene 32 (Forward). 2 exons. 417 aa. Score = 63.42 
JH723759.1	geneid_v1.4	First	99073	99246	6.76	+	0	JH723759.1_32
JH723759.1	geneid_v1.4	exon	99073	99246	6.76	+	.	JH723759.1_32
JH723759.1	geneid_v1.4	Terminal	99332	100408	56.66	+	0	JH723759.1_32
JH723759.1	geneid_v1.4	exon	99332	100408	56.66	+	.	JH723759.1_32
# Gene 33 (Reverse). 2 exons. 1354 aa. Score = 283.35 
JH723759.1	geneid_v1.4	Terminal	100652	104303	266.66	-	1	JH723759.1_33
JH723759.1	geneid_v1.4	exon	100652	104303	266.66	-	.	JH723759.1_33
JH723759.1	geneid_v1.4	First	104378	104787	16.69	-	0	JH723759.1_33
JH723759.1	geneid_v1.4	exon	104378	104787	16.69	-	.	JH723759.1_33
# Gene 34 (Reverse). 2 exons. 1326 aa. Score = 261.59 
JH723759.1	geneid_v1.4	Terminal	105920	109481	248.93	-	1	JH723759.1_34
JH723759.1	geneid_v1.4	exon	105920	109481	248.93	-	.	JH723759.1_34
JH723759.1	geneid_v1.4	First	109659	110074	12.65	-	0	JH723759.1_34
JH723759.1	geneid_v1.4	exon	109659	110074	12.65	-	.	JH723759.1_34
# Gene 35 (Forward). 1 exons. 22 aa. Score = 0.10 
JH723759.1	geneid_v1.4	Single	110172	110237	0.10	+	0	JH723759.1_35
JH723759.1	geneid_v1.4	exon	110172	110237	0.10	+	.	JH723759.1_35
# Gene 36 (Reverse). 1 exons. 595 aa. Score = 171.24 
JH723759.1	geneid_v1.4	Single	110815	112599	171.24	-	0	JH723759.1_36
JH723759.1	geneid_v1.4	exon	110815	112599	171.24	-	.	JH723759.1_36
# Gene 37 (Forward). 2 exons. 42 aa. Score = 0.70 
JH723759.1	geneid_v1.4	First	113873	113961	4.48	+	0	JH723759.1_37
JH723759.1	geneid_v1.4	exon	113873	113961	4.48	+	.	JH723759.1_37
JH723759.1	geneid_v1.4	Terminal	114056	114092	-3.78	+	1	JH723759.1_37
JH723759.1	geneid_v1.4	exon	114056	114092	-3.78	+	.	JH723759.1_37
# Gene 38 (Reverse). 1 exons. 590 aa. Score = 172.91 
JH723759.1	geneid_v1.4	Single	114271	116040	172.91	-	0	JH723759.1_38
JH723759.1	geneid_v1.4	exon	114271	116040	172.91	-	.	JH723759.1_38
# Gene 39 (Forward). 2 exons. 556 aa. Score = 110.36 
JH723759.1	geneid_v1.4	First	116477	116515	-13.44	+	0	JH723759.1_39
JH723759.1	geneid_v1.4	exon	116477	116515	-13.44	+	.	JH723759.1_39
JH723759.1	geneid_v1.4	Terminal	116944	118572	123.80	+	0	JH723759.1_39
JH723759.1	geneid_v1.4	exon	116944	118572	123.80	+	.	JH723759.1_39
# Gene 40 (Forward). 2 exons. 207 aa. Score = 57.94 
JH723759.1	geneid_v1.4	First	119227	119477	27.05	+	0	JH723759.1_40
JH723759.1	geneid_v1.4	exon	119227	119477	27.05	+	.	JH723759.1_40
JH723759.1	geneid_v1.4	Terminal	119577	119946	30.90	+	1	JH723759.1_40
JH723759.1	geneid_v1.4	exon	119577	119946	30.90	+	.	JH723759.1_40
# Gene 41 (Forward). 2 exons. 644 aa. Score = 159.05 
JH723759.1	geneid_v1.4	First	120298	120550	18.45	+	0	JH723759.1_41
JH723759.1	geneid_v1.4	exon	120298	120550	18.45	+	.	JH723759.1_41
JH723759.1	geneid_v1.4	Terminal	120646	122324	140.60	+	2	JH723759.1_41
JH723759.1	geneid_v1.4	exon	120646	122324	140.60	+	.	JH723759.1_41
# Gene 42 (Reverse). 1 exons. 205 aa. Score = 46.99 
JH723759.1	geneid_v1.4	Single	122444	123058	46.99	-	0	JH723759.1_42
JH723759.1	geneid_v1.4	exon	122444	123058	46.99	-	.	JH723759.1_42
# Gene 43 (Reverse). 6 exons. 1383 aa. Score = 394.11 
JH723759.1	geneid_v1.4	Terminal	123697	124503	80.32	-	0	JH723759.1_43
JH723759.1	geneid_v1.4	exon	123697	124503	80.32	-	.	JH723759.1_43
JH723759.1	geneid_v1.4	Internal	124579	124688	4.96	-	2	JH723759.1_43
JH723759.1	geneid_v1.4	exon	124579	124688	4.96	-	.	JH723759.1_43
JH723759.1	geneid_v1.4	Internal	125101	125656	55.57	-	0	JH723759.1_43
JH723759.1	geneid_v1.4	exon	125101	125656	55.57	-	.	JH723759.1_43
JH723759.1	geneid_v1.4	Internal	125731	127386	162.34	-	0	JH723759.1_43
JH723759.1	geneid_v1.4	exon	125731	127386	162.34	-	.	JH723759.1_43
JH723759.1	geneid_v1.4	Internal	127473	127784	35.47	-	0	JH723759.1_43
JH723759.1	geneid_v1.4	exon	127473	127784	35.47	-	.	JH723759.1_43
JH723759.1	geneid_v1.4	First	127872	128579	55.44	-	0	JH723759.1_43
JH723759.1	geneid_v1.4	exon	127872	128579	55.44	-	.	JH723759.1_43
# Gene 44 (Forward). 2 exons. 762 aa. Score = 199.34 
JH723759.1	geneid_v1.4	First	130071	130258	10.69	+	0	JH723759.1_44
JH723759.1	geneid_v1.4	exon	130071	130258	10.69	+	.	JH723759.1_44
JH723759.1	geneid_v1.4	Terminal	130365	132462	188.65	+	1	JH723759.1_44
JH723759.1	geneid_v1.4	exon	130365	132462	188.65	+	.	JH723759.1_44
# Gene 45 (Reverse). 5 exons. 756 aa. Score = 109.53 
JH723759.1	geneid_v1.4	Terminal	133081	133563	26.03	-	0	JH723759.1_45
JH723759.1	geneid_v1.4	exon	133081	133563	26.03	-	.	JH723759.1_45
JH723759.1	geneid_v1.4	Internal	133648	134256	32.56	-	0	JH723759.1_45
JH723759.1	geneid_v1.4	exon	133648	134256	32.56	-	.	JH723759.1_45
JH723759.1	geneid_v1.4	Internal	135140	135988	49.48	-	0	JH723759.1_45
JH723759.1	geneid_v1.4	exon	135140	135988	49.48	-	.	JH723759.1_45
JH723759.1	geneid_v1.4	Internal	136060	136354	7.48	-	1	JH723759.1_45
JH723759.1	geneid_v1.4	exon	136060	136354	7.48	-	.	JH723759.1_45
JH723759.1	geneid_v1.4	First	137485	137516	-6.02	-	0	JH723759.1_45
JH723759.1	geneid_v1.4	exon	137485	137516	-6.02	-	.	JH723759.1_45
# Gene 46 (Forward). 5 exons. 585 aa. Score = 97.74 
JH723759.1	geneid_v1.4	First	139195	139388	5.60	+	0	JH723759.1_46
JH723759.1	geneid_v1.4	exon	139195	139388	5.60	+	.	JH723759.1_46
JH723759.1	geneid_v1.4	Internal	139512	139774	8.97	+	1	JH723759.1_46
JH723759.1	geneid_v1.4	exon	139512	139774	8.97	+	.	JH723759.1_46
JH723759.1	geneid_v1.4	Internal	139924	140123	14.96	+	2	JH723759.1_46
JH723759.1	geneid_v1.4	exon	139924	140123	14.96	+	.	JH723759.1_46
JH723759.1	geneid_v1.4	Internal	140200	141056	58.67	+	0	JH723759.1_46
JH723759.1	geneid_v1.4	exon	140200	141056	58.67	+	.	JH723759.1_46
JH723759.1	geneid_v1.4	Terminal	141709	141949	9.54	+	1	JH723759.1_46
JH723759.1	geneid_v1.4	exon	141709	141949	9.54	+	.	JH723759.1_46
# Gene 47 (Reverse). 2 exons. 431 aa. Score = 151.54 
JH723759.1	geneid_v1.4	Terminal	142094	142625	57.97	-	1	JH723759.1_47
JH723759.1	geneid_v1.4	exon	142094	142625	57.97	-	.	JH723759.1_47
JH723759.1	geneid_v1.4	First	142714	143474	93.58	-	0	JH723759.1_47
JH723759.1	geneid_v1.4	exon	142714	143474	93.58	-	.	JH723759.1_47
# Gene 48 (Reverse). 4 exons. 1253 aa. Score = 179.49 
JH723759.1	geneid_v1.4	Terminal	144244	144297	1.26	-	0	JH723759.1_48
JH723759.1	geneid_v1.4	exon	144244	144297	1.26	-	.	JH723759.1_48
JH723759.1	geneid_v1.4	Internal	144475	146063	67.54	-	2	JH723759.1_48
JH723759.1	geneid_v1.4	exon	144475	146063	67.54	-	.	JH723759.1_48
JH723759.1	geneid_v1.4	Internal	146137	146445	23.88	-	2	JH723759.1_48
JH723759.1	geneid_v1.4	exon	146137	146445	23.88	-	.	JH723759.1_48
JH723759.1	geneid_v1.4	First	146467	148273	86.82	-	0	JH723759.1_48
JH723759.1	geneid_v1.4	exon	146467	148273	86.82	-	.	JH723759.1_48
# Gene 49 (Reverse). 5 exons. 966 aa. Score = 128.82 
JH723759.1	geneid_v1.4	Terminal	148863	148981	1.43	-	2	JH723759.1_49
JH723759.1	geneid_v1.4	exon	148863	148981	1.43	-	.	JH723759.1_49
JH723759.1	geneid_v1.4	Internal	149603	149796	5.77	-	1	JH723759.1_49
JH723759.1	geneid_v1.4	exon	149603	149796	5.77	-	.	JH723759.1_49
JH723759.1	geneid_v1.4	Internal	150112	151006	35.00	-	2	JH723759.1_49
JH723759.1	geneid_v1.4	exon	150112	151006	35.00	-	.	JH723759.1_49
JH723759.1	geneid_v1.4	Internal	151057	152736	93.03	-	2	JH723759.1_49
JH723759.1	geneid_v1.4	exon	151057	152736	93.03	-	.	JH723759.1_49
JH723759.1	geneid_v1.4	First	153767	153776	-6.41	-	0	JH723759.1_49
JH723759.1	geneid_v1.4	exon	153767	153776	-6.41	-	.	JH723759.1_49
# Gene 50 (Forward). 2 exons. 663 aa. Score = 130.74 
JH723759.1	geneid_v1.4	First	155134	155406	10.05	+	0	JH723759.1_50
JH723759.1	geneid_v1.4	exon	155134	155406	10.05	+	.	JH723759.1_50
JH723759.1	geneid_v1.4	Terminal	155490	157205	120.68	+	0	JH723759.1_50
JH723759.1	geneid_v1.4	exon	155490	157205	120.68	+	.	JH723759.1_50
# Gene 51 (Forward). 6 exons. 1228 aa. Score = 265.50 
JH723759.1	geneid_v1.4	First	158651	158662	-4.22	+	0	JH723759.1_51
JH723759.1	geneid_v1.4	exon	158651	158662	-4.22	+	.	JH723759.1_51
JH723759.1	geneid_v1.4	Internal	158880	159133	10.35	+	0	JH723759.1_51
JH723759.1	geneid_v1.4	exon	158880	159133	10.35	+	.	JH723759.1_51
JH723759.1	geneid_v1.4	Internal	159200	159533	30.78	+	1	JH723759.1_51
JH723759.1	geneid_v1.4	exon	159200	159533	30.78	+	.	JH723759.1_51
JH723759.1	geneid_v1.4	Internal	159613	161104	125.01	+	0	JH723759.1_51
JH723759.1	geneid_v1.4	exon	159613	161104	125.01	+	.	JH723759.1_51
JH723759.1	geneid_v1.4	Internal	162217	163802	108.96	+	2	JH723759.1_51
JH723759.1	geneid_v1.4	exon	162217	163802	108.96	+	.	JH723759.1_51
JH723759.1	geneid_v1.4	Terminal	164954	164959	-5.39	+	0	JH723759.1_51
JH723759.1	geneid_v1.4	exon	164954	164959	-5.39	+	.	JH723759.1_51
# Gene 52 (Forward). 2 exons. 301 aa. Score = 52.18 
JH723759.1	geneid_v1.4	First	165153	165219	0.81	+	0	JH723759.1_52
JH723759.1	geneid_v1.4	exon	165153	165219	0.81	+	.	JH723759.1_52
JH723759.1	geneid_v1.4	Terminal	165303	166138	51.37	+	2	JH723759.1_52
JH723759.1	geneid_v1.4	exon	165303	166138	51.37	+	.	JH723759.1_52
# Gene 53 (Reverse). 1 exons. 81 aa. Score = 13.45 
JH723759.1	geneid_v1.4	Single	166196	166438	13.45	-	0	JH723759.1_53
JH723759.1	geneid_v1.4	exon	166196	166438	13.45	-	.	JH723759.1_53
# Gene 54 (Reverse). 4 exons. 1077 aa. Score = 246.23 
JH723759.1	geneid_v1.4	Terminal	166846	166919	4.44	-	2	JH723759.1_54
JH723759.1	geneid_v1.4	exon	166846	166919	4.44	-	.	JH723759.1_54
JH723759.1	geneid_v1.4	Internal	168318	169074	58.48	-	0	JH723759.1_54
JH723759.1	geneid_v1.4	exon	168318	169074	58.48	-	.	JH723759.1_54
JH723759.1	geneid_v1.4	Internal	170763	172851	153.03	-	1	JH723759.1_54
JH723759.1	geneid_v1.4	exon	170763	172851	153.03	-	.	JH723759.1_54
JH723759.1	geneid_v1.4	First	172945	173255	30.28	-	0	JH723759.1_54
JH723759.1	geneid_v1.4	exon	172945	173255	30.28	-	.	JH723759.1_54
# Gene 55 (Reverse). 3 exons. 449 aa. Score = 116.34 
JH723759.1	geneid_v1.4	Terminal	174313	175219	76.75	-	1	JH723759.1_55
JH723759.1	geneid_v1.4	exon	174313	175219	76.75	-	.	JH723759.1_55
JH723759.1	geneid_v1.4	Internal	175331	175653	36.43	-	0	JH723759.1_55
JH723759.1	geneid_v1.4	exon	175331	175653	36.43	-	.	JH723759.1_55
JH723759.1	geneid_v1.4	First	175743	175859	3.15	-	0	JH723759.1_55
JH723759.1	geneid_v1.4	exon	175743	175859	3.15	-	.	JH723759.1_55
# Gene 56 (Reverse). 2 exons. 30 aa. Score = 1.72 
JH723759.1	geneid_v1.4	Terminal	177276	177340	1.53	-	2	JH723759.1_56
JH723759.1	geneid_v1.4	exon	177276	177340	1.53	-	.	JH723759.1_56
JH723759.1	geneid_v1.4	First	177417	177441	0.19	-	0	JH723759.1_56
JH723759.1	geneid_v1.4	exon	177417	177441	0.19	-	.	JH723759.1_56
# Gene 57 (Reverse). 2 exons. 32 aa. Score = 7.42 
JH723759.1	geneid_v1.4	Terminal	178101	178174	7.45	-	2	JH723759.1_57
JH723759.1	geneid_v1.4	exon	178101	178174	7.45	-	.	JH723759.1_57
JH723759.1	geneid_v1.4	First	178249	178270	-0.03	-	0	JH723759.1_57
JH723759.1	geneid_v1.4	exon	178249	178270	-0.03	-	.	JH723759.1_57
# Gene 58 (Reverse). 3 exons. 207 aa. Score = 51.44 
JH723759.1	geneid_v1.4	Terminal	179215	179290	5.86	-	1	JH723759.1_58
JH723759.1	geneid_v1.4	exon	179215	179290	5.86	-	.	JH723759.1_58
JH723759.1	geneid_v1.4	Internal	179381	179742	30.88	-	0	JH723759.1_58
JH723759.1	geneid_v1.4	exon	179381	179742	30.88	-	.	JH723759.1_58
JH723759.1	geneid_v1.4	First	179831	180013	14.70	-	0	JH723759.1_58
JH723759.1	geneid_v1.4	exon	179831	180013	14.70	-	.	JH723759.1_58
# Gene 59 (Forward). 3 exons. 482 aa. Score = 117.14 
JH723759.1	geneid_v1.4	First	181877	182732	65.99	+	0	JH723759.1_59
JH723759.1	geneid_v1.4	exon	181877	182732	65.99	+	.	JH723759.1_59
JH723759.1	geneid_v1.4	Internal	182836	183332	46.77	+	2	JH723759.1_59
JH723759.1	geneid_v1.4	exon	182836	183332	46.77	+	.	JH723759.1_59
JH723759.1	geneid_v1.4	Terminal	183418	183510	4.39	+	0	JH723759.1_59
JH723759.1	geneid_v1.4	exon	183418	183510	4.39	+	.	JH723759.1_59
# Gene 60 (Forward). 2 exons. 290 aa. Score = 69.01 
JH723759.1	geneid_v1.4	First	183822	184276	36.81	+	0	JH723759.1_60
JH723759.1	geneid_v1.4	exon	183822	184276	36.81	+	.	JH723759.1_60
JH723759.1	geneid_v1.4	Terminal	184447	184861	32.20	+	1	JH723759.1_60
JH723759.1	geneid_v1.4	exon	184447	184861	32.20	+	.	JH723759.1_60
# Gene 61 (Reverse). 2 exons. 750 aa. Score = 209.18 
JH723759.1	geneid_v1.4	Terminal	185009	185284	24.09	-	0	JH723759.1_61
JH723759.1	geneid_v1.4	exon	185009	185284	24.09	-	.	JH723759.1_61
JH723759.1	geneid_v1.4	First	185352	187325	185.08	-	0	JH723759.1_61
JH723759.1	geneid_v1.4	exon	185352	187325	185.08	-	.	JH723759.1_61
# Gene 62 (Forward). 4 exons. 1087 aa. Score = 254.05 
JH723759.1	geneid_v1.4	First	188343	188711	13.01	+	0	JH723759.1_62
JH723759.1	geneid_v1.4	exon	188343	188711	13.01	+	.	JH723759.1_62
JH723759.1	geneid_v1.4	Internal	188796	190074	130.35	+	0	JH723759.1_62
JH723759.1	geneid_v1.4	exon	188796	190074	130.35	+	.	JH723759.1_62
JH723759.1	geneid_v1.4	Internal	191052	191305	7.66	+	2	JH723759.1_62
JH723759.1	geneid_v1.4	exon	191052	191305	7.66	+	.	JH723759.1_62
JH723759.1	geneid_v1.4	Terminal	191405	192763	103.03	+	0	JH723759.1_62
JH723759.1	geneid_v1.4	exon	191405	192763	103.03	+	.	JH723759.1_62
# Gene 63 (Forward). 1 exons. 79 aa. Score = 5.78 
JH723759.1	geneid_v1.4	Single	193765	194001	5.78	+	0	JH723759.1_63
JH723759.1	geneid_v1.4	exon	193765	194001	5.78	+	.	JH723759.1_63
# Gene 64 (Reverse). 3 exons. 611 aa. Score = 99.38 
JH723759.1	geneid_v1.4	Terminal	194228	194696	38.33	-	1	JH723759.1_64
JH723759.1	geneid_v1.4	exon	194228	194696	38.33	-	.	JH723759.1_64
JH723759.1	geneid_v1.4	Internal	195447	196713	59.35	-	2	JH723759.1_64
JH723759.1	geneid_v1.4	exon	195447	196713	59.35	-	.	JH723759.1_64
JH723759.1	geneid_v1.4	First	196778	196874	1.70	-	0	JH723759.1_64
JH723759.1	geneid_v1.4	exon	196778	196874	1.70	-	.	JH723759.1_64
# Gene 65 (Reverse). 2 exons. 380 aa. Score = 91.30 
JH723759.1	geneid_v1.4	Terminal	197925	198967	93.57	-	2	JH723759.1_65
JH723759.1	geneid_v1.4	exon	197925	198967	93.57	-	.	JH723759.1_65
JH723759.1	geneid_v1.4	First	200696	200792	-2.27	-	0	JH723759.1_65
JH723759.1	geneid_v1.4	exon	200696	200792	-2.27	-	.	JH723759.1_65
# Gene 66 (Forward). 1 exons. 128 aa. Score = 32.63 
JH723759.1	geneid_v1.4	Single	200961	201344	32.63	+	0	JH723759.1_66
JH723759.1	geneid_v1.4	exon	200961	201344	32.63	+	.	JH723759.1_66
# Gene 67 (Forward). 1 exons. 286 aa. Score = 79.31 
JH723759.1	geneid_v1.4	Single	203404	204261	79.31	+	0	JH723759.1_67
JH723759.1	geneid_v1.4	exon	203404	204261	79.31	+	.	JH723759.1_67
# Gene 68 (Forward). 1 exons. 284 aa. Score = 82.55 
JH723759.1	geneid_v1.4	Single	205904	206755	82.55	+	0	JH723759.1_68
JH723759.1	geneid_v1.4	exon	205904	206755	82.55	+	.	JH723759.1_68
# Gene 69 (Reverse). 1 exons. 867 aa. Score = 149.80 
JH723759.1	geneid_v1.4	Single	206837	209437	149.80	-	0	JH723759.1_69
JH723759.1	geneid_v1.4	exon	206837	209437	149.80	-	.	JH723759.1_69
# Gene 70 (Reverse). 7 exons. 1324 aa. Score = 164.40 
JH723759.1	geneid_v1.4	Terminal	209711	211983	138.26	-	2	JH723759.1_70
JH723759.1	geneid_v1.4	exon	209711	211983	138.26	-	.	JH723759.1_70
JH723759.1	geneid_v1.4	Internal	212099	212461	10.66	-	2	JH723759.1_70
JH723759.1	geneid_v1.4	exon	212099	212461	10.66	-	.	JH723759.1_70
JH723759.1	geneid_v1.4	Internal	212559	212885	6.22	-	2	JH723759.1_70
JH723759.1	geneid_v1.4	exon	212559	212885	6.22	-	.	JH723759.1_70
JH723759.1	geneid_v1.4	Internal	212967	213278	7.49	-	2	JH723759.1_70
JH723759.1	geneid_v1.4	exon	212967	213278	7.49	-	.	JH723759.1_70
JH723759.1	geneid_v1.4	Internal	213380	213691	2.26	-	2	JH723759.1_70
JH723759.1	geneid_v1.4	exon	213380	213691	2.26	-	.	JH723759.1_70
JH723759.1	geneid_v1.4	Internal	214314	214586	10.20	-	2	JH723759.1_70
JH723759.1	geneid_v1.4	exon	214314	214586	10.20	-	.	JH723759.1_70
JH723759.1	geneid_v1.4	First	214690	214801	-10.68	-	0	JH723759.1_70
JH723759.1	geneid_v1.4	exon	214690	214801	-10.68	-	.	JH723759.1_70
# Gene 71 (Reverse). 2 exons. 259 aa. Score = 85.22 
JH723759.1	geneid_v1.4	Terminal	215613	216067	56.58	-	2	JH723759.1_71
JH723759.1	geneid_v1.4	exon	215613	216067	56.58	-	.	JH723759.1_71
JH723759.1	geneid_v1.4	First	216470	216791	28.64	-	0	JH723759.1_71
JH723759.1	geneid_v1.4	exon	216470	216791	28.64	-	.	JH723759.1_71
# Gene 72 (Reverse). 4 exons. 455 aa. Score = 69.63 
JH723759.1	geneid_v1.4	Terminal	218427	218653	18.61	-	2	JH723759.1_72
JH723759.1	geneid_v1.4	exon	218427	218653	18.61	-	.	JH723759.1_72
JH723759.1	geneid_v1.4	Internal	218753	218893	4.47	-	2	JH723759.1_72
JH723759.1	geneid_v1.4	exon	218753	218893	4.47	-	.	JH723759.1_72
JH723759.1	geneid_v1.4	Internal	218968	219325	13.34	-	0	JH723759.1_72
JH723759.1	geneid_v1.4	exon	218968	219325	13.34	-	.	JH723759.1_72
JH723759.1	geneid_v1.4	First	219770	220408	33.20	-	0	JH723759.1_72
JH723759.1	geneid_v1.4	exon	219770	220408	33.20	-	.	JH723759.1_72
# Gene 73 (Reverse). 3 exons. 825 aa. Score = 122.30 
JH723759.1	geneid_v1.4	Terminal	220646	221170	29.58	-	0	JH723759.1_73
JH723759.1	geneid_v1.4	exon	220646	221170	29.58	-	.	JH723759.1_73
JH723759.1	geneid_v1.4	Internal	221262	221445	10.53	-	1	JH723759.1_73
JH723759.1	geneid_v1.4	exon	221262	221445	10.53	-	.	JH723759.1_73
JH723759.1	geneid_v1.4	First	222497	224262	82.18	-	0	JH723759.1_73
JH723759.1	geneid_v1.4	exon	222497	224262	82.18	-	.	JH723759.1_73
# Gene 74 (Forward). 3 exons. 672 aa. Score = 67.91 
JH723759.1	geneid_v1.4	First	226004	226024	-1.64	+	0	JH723759.1_74
JH723759.1	geneid_v1.4	exon	226004	226024	-1.64	+	.	JH723759.1_74
JH723759.1	geneid_v1.4	Internal	226074	228056	74.71	+	0	JH723759.1_74
JH723759.1	geneid_v1.4	exon	226074	228056	74.71	+	.	JH723759.1_74
JH723759.1	geneid_v1.4	Terminal	228103	228114	-5.15	+	0	JH723759.1_74
JH723759.1	geneid_v1.4	exon	228103	228114	-5.15	+	.	JH723759.1_74
# Gene 75 (Reverse). 1 exons. 249 aa. Score = 82.59 
JH723759.1	geneid_v1.4	Single	228816	229562	82.59	-	0	JH723759.1_75
JH723759.1	geneid_v1.4	exon	228816	229562	82.59	-	.	JH723759.1_75
# Gene 76 (Reverse). 4 exons. 850 aa. Score = 242.86 
JH723759.1	geneid_v1.4	Terminal	229655	230515	77.79	-	0	JH723759.1_76
JH723759.1	geneid_v1.4	exon	229655	230515	77.79	-	.	JH723759.1_76
JH723759.1	geneid_v1.4	Internal	230599	231900	136.89	-	0	JH723759.1_76
JH723759.1	geneid_v1.4	exon	230599	231900	136.89	-	.	JH723759.1_76
JH723759.1	geneid_v1.4	Internal	233025	233400	33.67	-	1	JH723759.1_76
JH723759.1	geneid_v1.4	exon	233025	233400	33.67	-	.	JH723759.1_76
JH723759.1	geneid_v1.4	First	233991	234001	-5.50	-	0	JH723759.1_76
JH723759.1	geneid_v1.4	exon	233991	234001	-5.50	-	.	JH723759.1_76
# Gene 77 (Forward). 2 exons. 258 aa. Score = 49.29 
JH723759.1	geneid_v1.4	First	235183	235568	33.00	+	0	JH723759.1_77
JH723759.1	geneid_v1.4	exon	235183	235568	33.00	+	.	JH723759.1_77
JH723759.1	geneid_v1.4	Terminal	235668	236055	16.30	+	1	JH723759.1_77
JH723759.1	geneid_v1.4	exon	235668	236055	16.30	+	.	JH723759.1_77
# Gene 78 (Forward). 2 exons. 11 aa. Score = 2.05 
JH723759.1	geneid_v1.4	First	236235	236262	2.39	+	0	JH723759.1_78
JH723759.1	geneid_v1.4	exon	236235	236262	2.39	+	.	JH723759.1_78
JH723759.1	geneid_v1.4	Terminal	237307	237311	-0.34	+	2	JH723759.1_78
JH723759.1	geneid_v1.4	exon	237307	237311	-0.34	+	.	JH723759.1_78
# Gene 79 (Forward). 4 exons. 1269 aa. Score = 394.13 
JH723759.1	geneid_v1.4	First	237459	238016	55.72	+	0	JH723759.1_79
JH723759.1	geneid_v1.4	exon	237459	238016	55.72	+	.	JH723759.1_79
JH723759.1	geneid_v1.4	Internal	238111	238628	63.70	+	0	JH723759.1_79
JH723759.1	geneid_v1.4	exon	238111	238628	63.70	+	.	JH723759.1_79
JH723759.1	geneid_v1.4	Internal	239049	240102	89.99	+	1	JH723759.1_79
JH723759.1	geneid_v1.4	exon	239049	240102	89.99	+	.	JH723759.1_79
JH723759.1	geneid_v1.4	Terminal	240176	241852	184.73	+	0	JH723759.1_79
JH723759.1	geneid_v1.4	exon	240176	241852	184.73	+	.	JH723759.1_79
# Gene 80 (Reverse). 3 exons. 387 aa. Score = 40.39 
JH723759.1	geneid_v1.4	Terminal	241907	242890	40.74	-	0	JH723759.1_80
JH723759.1	geneid_v1.4	exon	241907	242890	40.74	-	.	JH723759.1_80
JH723759.1	geneid_v1.4	Internal	242962	243116	3.37	-	2	JH723759.1_80
JH723759.1	geneid_v1.4	exon	242962	243116	3.37	-	.	JH723759.1_80
JH723759.1	geneid_v1.4	First	243722	243743	-3.72	-	0	JH723759.1_80
JH723759.1	geneid_v1.4	exon	243722	243743	-3.72	-	.	JH723759.1_80
# Gene 81 (Forward). 3 exons. 1450 aa. Score = 274.41 
JH723759.1	geneid_v1.4	First	243969	244091	1.90	+	0	JH723759.1_81
JH723759.1	geneid_v1.4	exon	243969	244091	1.90	+	.	JH723759.1_81
JH723759.1	geneid_v1.4	Internal	244399	246531	136.65	+	0	JH723759.1_81
JH723759.1	geneid_v1.4	exon	244399	246531	136.65	+	.	JH723759.1_81
JH723759.1	geneid_v1.4	Terminal	246617	248710	135.87	+	0	JH723759.1_81
JH723759.1	geneid_v1.4	exon	246617	248710	135.87	+	.	JH723759.1_81
# Gene 82 (Reverse). 2 exons. 676 aa. Score = 132.93 
JH723759.1	geneid_v1.4	Terminal	249322	251302	141.35	-	1	JH723759.1_82
JH723759.1	geneid_v1.4	exon	249322	251302	141.35	-	.	JH723759.1_82
JH723759.1	geneid_v1.4	First	251417	251463	-8.42	-	0	JH723759.1_82
JH723759.1	geneid_v1.4	exon	251417	251463	-8.42	-	.	JH723759.1_82
# Gene 83 (Reverse). 2 exons. 421 aa. Score = 160.85 
JH723759.1	geneid_v1.4	Terminal	253203	254391	155.48	-	1	JH723759.1_83
JH723759.1	geneid_v1.4	exon	253203	254391	155.48	-	.	JH723759.1_83
JH723759.1	geneid_v1.4	First	254516	254589	5.38	-	0	JH723759.1_83
JH723759.1	geneid_v1.4	exon	254516	254589	5.38	-	.	JH723759.1_83
# Gene 84 (Forward). 3 exons. 812 aa. Score = 294.61 
JH723759.1	geneid_v1.4	First	258057	258387	35.66	+	0	JH723759.1_84
JH723759.1	geneid_v1.4	exon	258057	258387	35.66	+	.	JH723759.1_84
JH723759.1	geneid_v1.4	Internal	258527	260613	259.93	+	2	JH723759.1_84
JH723759.1	geneid_v1.4	exon	258527	260613	259.93	+	.	JH723759.1_84
JH723759.1	geneid_v1.4	Terminal	260659	260676	-0.99	+	0	JH723759.1_84
JH723759.1	geneid_v1.4	exon	260659	260676	-0.99	+	.	JH723759.1_84
# Gene 85 (Forward). 1 exons. 33 aa. Score = 0.41 
JH723759.1	geneid_v1.4	Single	261026	261124	0.41	+	0	JH723759.1_85
JH723759.1	geneid_v1.4	exon	261026	261124	0.41	+	.	JH723759.1_85
# Gene 86 (Reverse). 1 exons. 97 aa. Score = 12.73 
JH723759.1	geneid_v1.4	Single	261268	261558	12.73	-	0	JH723759.1_86
JH723759.1	geneid_v1.4	exon	261268	261558	12.73	-	.	JH723759.1_86
# Gene 87 (Forward). 1 exons. 244 aa. Score = 19.94 
JH723759.1	geneid_v1.4	Single	262068	262799	19.94	+	0	JH723759.1_87
JH723759.1	geneid_v1.4	exon	262068	262799	19.94	+	.	JH723759.1_87
# Gene 88 (Reverse). 2 exons. 487 aa. Score = 83.71 
JH723759.1	geneid_v1.4	Terminal	262967	264149	82.76	-	1	JH723759.1_88
JH723759.1	geneid_v1.4	exon	262967	264149	82.76	-	.	JH723759.1_88
JH723759.1	geneid_v1.4	First	264267	264544	0.95	-	0	JH723759.1_88
JH723759.1	geneid_v1.4	exon	264267	264544	0.95	-	.	JH723759.1_88
# Gene 89 (Reverse). 2 exons. 428 aa. Score = 103.65 
JH723759.1	geneid_v1.4	Terminal	264697	265379	61.59	-	2	JH723759.1_89
JH723759.1	geneid_v1.4	exon	264697	265379	61.59	-	.	JH723759.1_89
JH723759.1	geneid_v1.4	First	265453	266053	42.06	-	0	JH723759.1_89
JH723759.1	geneid_v1.4	exon	265453	266053	42.06	-	.	JH723759.1_89
# Gene 90 (Forward). 1 exons. 377 aa. Score = 56.35 
JH723759.1	geneid_v1.4	Single	267342	268472	56.35	+	0	JH723759.1_90
JH723759.1	geneid_v1.4	exon	267342	268472	56.35	+	.	JH723759.1_90
# Gene 91 (Forward). 1 exons. 469 aa. Score = 46.67 
JH723759.1	geneid_v1.4	Single	268970	270376	46.67	+	0	JH723759.1_91
JH723759.1	geneid_v1.4	exon	268970	270376	46.67	+	.	JH723759.1_91
# Gene 92 (Reverse). 1 exons. 86 aa. Score = 7.23 
JH723759.1	geneid_v1.4	Single	270748	271005	7.23	-	0	JH723759.1_92
JH723759.1	geneid_v1.4	exon	270748	271005	7.23	-	.	JH723759.1_92
# Gene 93 (Reverse). 2 exons. 9 aa. Score = 1.84 
JH723759.1	geneid_v1.4	Terminal	271708	271726	1.49	-	1	JH723759.1_93
JH723759.1	geneid_v1.4	exon	271708	271726	1.49	-	.	JH723759.1_93
JH723759.1	geneid_v1.4	First	273613	273620	0.35	-	0	JH723759.1_93
JH723759.1	geneid_v1.4	exon	273613	273620	0.35	-	.	JH723759.1_93
# Gene 94 (Reverse). 1 exons. 88 aa. Score = 13.12 
JH723759.1	geneid_v1.4	Single	274012	274275	13.12	-	0	JH723759.1_94
JH723759.1	geneid_v1.4	exon	274012	274275	13.12	-	.	JH723759.1_94
# Gene 95 (Reverse). 1 exons. 210 aa. Score = 54.33 
JH723759.1	geneid_v1.4	Single	274396	275025	54.33	-	0	JH723759.1_95
JH723759.1	geneid_v1.4	exon	274396	275025	54.33	-	.	JH723759.1_95
# Gene 96 (Reverse). 2 exons. 59 aa. Score = 8.65 
JH723759.1	geneid_v1.4	Terminal	277031	277119	4.71	-	2	JH723759.1_96
JH723759.1	geneid_v1.4	exon	277031	277119	4.71	-	.	JH723759.1_96
JH723759.1	geneid_v1.4	First	277218	277305	3.94	-	0	JH723759.1_96
JH723759.1	geneid_v1.4	exon	277218	277305	3.94	-	.	JH723759.1_96
# Gene 97 (Forward). 3 exons. 350 aa. Score = 54.90 
JH723759.1	geneid_v1.4	First	277837	278113	8.96	+	0	JH723759.1_97
JH723759.1	geneid_v1.4	exon	277837	278113	8.96	+	.	JH723759.1_97
JH723759.1	geneid_v1.4	Internal	278787	279440	41.24	+	2	JH723759.1_97
JH723759.1	geneid_v1.4	exon	278787	279440	41.24	+	.	JH723759.1_97
JH723759.1	geneid_v1.4	Terminal	280195	280313	4.70	+	2	JH723759.1_97
JH723759.1	geneid_v1.4	exon	280195	280313	4.70	+	.	JH723759.1_97
# Gene 98 (Forward). 3 exons. 385 aa. Score = 58.54 
JH723759.1	geneid_v1.4	First	280783	280917	1.25	+	0	JH723759.1_98
JH723759.1	geneid_v1.4	exon	280783	280917	1.25	+	.	JH723759.1_98
JH723759.1	geneid_v1.4	Internal	281005	281530	25.88	+	0	JH723759.1_98
JH723759.1	geneid_v1.4	exon	281005	281530	25.88	+	.	JH723759.1_98
JH723759.1	geneid_v1.4	Terminal	281560	282053	31.42	+	2	JH723759.1_98
JH723759.1	geneid_v1.4	exon	281560	282053	31.42	+	.	JH723759.1_98
# Gene 99 (Reverse). 3 exons. 954 aa. Score = 260.03 
JH723759.1	geneid_v1.4	Terminal	282791	284141	100.37	-	1	JH723759.1_99
JH723759.1	geneid_v1.4	exon	282791	284141	100.37	-	.	JH723759.1_99
JH723759.1	geneid_v1.4	Internal	284214	284845	65.73	-	0	JH723759.1_99
JH723759.1	geneid_v1.4	exon	284214	284845	65.73	-	.	JH723759.1_99
JH723759.1	geneid_v1.4	First	284932	285810	93.93	-	0	JH723759.1_99
JH723759.1	geneid_v1.4	exon	284932	285810	93.93	-	.	JH723759.1_99
# Gene 100 (Forward). 4 exons. 210 aa. Score = 48.73 
JH723759.1	geneid_v1.4	First	286590	287101	43.94	+	0	JH723759.1_100
JH723759.1	geneid_v1.4	exon	286590	287101	43.94	+	.	JH723759.1_100
JH723759.1	geneid_v1.4	Internal	288444	288463	-0.12	+	1	JH723759.1_100
JH723759.1	geneid_v1.4	exon	288444	288463	-0.12	+	.	JH723759.1_100
JH723759.1	geneid_v1.4	Internal	288691	288757	6.47	+	2	JH723759.1_100
JH723759.1	geneid_v1.4	exon	288691	288757	6.47	+	.	JH723759.1_100
JH723759.1	geneid_v1.4	Terminal	288998	289028	-1.56	+	1	JH723759.1_100
JH723759.1	geneid_v1.4	exon	288998	289028	-1.56	+	.	JH723759.1_100
# Gene 101 (Reverse). 3 exons. 796 aa. Score = 173.88 
JH723759.1	geneid_v1.4	Terminal	289095	290413	98.98	-	2	JH723759.1_101
JH723759.1	geneid_v1.4	exon	289095	290413	98.98	-	.	JH723759.1_101
JH723759.1	geneid_v1.4	Internal	290519	290957	30.36	-	0	JH723759.1_101
JH723759.1	geneid_v1.4	exon	290519	290957	30.36	-	.	JH723759.1_101
JH723759.1	geneid_v1.4	First	291058	291687	44.54	-	0	JH723759.1_101
JH723759.1	geneid_v1.4	exon	291058	291687	44.54	-	.	JH723759.1_101
# Gene 102 (Forward). 2 exons. 335 aa. Score = 68.75 
JH723759.1	geneid_v1.4	First	292374	293156	52.80	+	0	JH723759.1_102
JH723759.1	geneid_v1.4	exon	292374	293156	52.80	+	.	JH723759.1_102
JH723759.1	geneid_v1.4	Terminal	293246	293467	15.95	+	0	JH723759.1_102
JH723759.1	geneid_v1.4	exon	293246	293467	15.95	+	.	JH723759.1_102
# Gene 103 (Reverse). 2 exons. 186 aa. Score = 38.61 
JH723759.1	geneid_v1.4	Terminal	293728	294044	21.30	-	2	JH723759.1_103
JH723759.1	geneid_v1.4	exon	293728	294044	21.30	-	.	JH723759.1_103
JH723759.1	geneid_v1.4	First	294115	294355	17.31	-	0	JH723759.1_103
JH723759.1	geneid_v1.4	exon	294115	294355	17.31	-	.	JH723759.1_103
# Gene 104 (Reverse). 1 exons. 130 aa. Score = 19.36 
JH723759.1	geneid_v1.4	Single	294454	294843	19.36	-	0	JH723759.1_104
JH723759.1	geneid_v1.4	exon	294454	294843	19.36	-	.	JH723759.1_104
# Gene 105 (Reverse). 3 exons. 502 aa. Score = 117.44 
JH723759.1	geneid_v1.4	Terminal	295376	295908	23.99	-	2	JH723759.1_105
JH723759.1	geneid_v1.4	exon	295376	295908	23.99	-	.	JH723759.1_105
JH723759.1	geneid_v1.4	Internal	296015	296179	12.52	-	2	JH723759.1_105
JH723759.1	geneid_v1.4	exon	296015	296179	12.52	-	.	JH723759.1_105
JH723759.1	geneid_v1.4	First	296292	297099	80.93	-	0	JH723759.1_105
JH723759.1	geneid_v1.4	exon	296292	297099	80.93	-	.	JH723759.1_105
# Gene 106 (Reverse). 3 exons. 493 aa. Score = 62.00 
JH723759.1	geneid_v1.4	Terminal	297239	297246	-0.78	-	2	JH723759.1_106
JH723759.1	geneid_v1.4	exon	297239	297246	-0.78	-	.	JH723759.1_106
JH723759.1	geneid_v1.4	Internal	298050	299132	50.92	-	2	JH723759.1_106
JH723759.1	geneid_v1.4	exon	298050	299132	50.92	-	.	JH723759.1_106
JH723759.1	geneid_v1.4	First	299212	299599	11.86	-	0	JH723759.1_106
JH723759.1	geneid_v1.4	exon	299212	299599	11.86	-	.	JH723759.1_106
# Gene 107 (Forward). 2 exons. 221 aa. Score = 44.08 
JH723759.1	geneid_v1.4	First	300354	300439	8.16	+	0	JH723759.1_107
JH723759.1	geneid_v1.4	exon	300354	300439	8.16	+	.	JH723759.1_107
JH723759.1	geneid_v1.4	Terminal	300544	301120	35.91	+	1	JH723759.1_107
JH723759.1	geneid_v1.4	exon	300544	301120	35.91	+	.	JH723759.1_107
# Gene 108 (Reverse). 3 exons. 506 aa. Score = 113.24 
JH723759.1	geneid_v1.4	Terminal	301182	302284	88.37	-	2	JH723759.1_108
JH723759.1	geneid_v1.4	exon	301182	302284	88.37	-	.	JH723759.1_108
JH723759.1	geneid_v1.4	Internal	302328	302532	17.14	-	0	JH723759.1_108
JH723759.1	geneid_v1.4	exon	302328	302532	17.14	-	.	JH723759.1_108
JH723759.1	geneid_v1.4	First	302705	302914	7.74	-	0	JH723759.1_108
JH723759.1	geneid_v1.4	exon	302705	302914	7.74	-	.	JH723759.1_108
# Gene 109 (Reverse). 3 exons. 1564 aa. Score = 377.13 
JH723759.1	geneid_v1.4	Terminal	303140	307614	363.67	-	2	JH723759.1_109
JH723759.1	geneid_v1.4	exon	303140	307614	363.67	-	.	JH723759.1_109
JH723759.1	geneid_v1.4	Internal	307778	307956	13.27	-	1	JH723759.1_109
JH723759.1	geneid_v1.4	exon	307778	307956	13.27	-	.	JH723759.1_109
JH723759.1	geneid_v1.4	First	308034	308071	0.19	-	0	JH723759.1_109
JH723759.1	geneid_v1.4	exon	308034	308071	0.19	-	.	JH723759.1_109
# Gene 110 (Forward). 2 exons. 858 aa. Score = 296.44 
JH723759.1	geneid_v1.4	First	309773	309852	10.78	+	0	JH723759.1_110
JH723759.1	geneid_v1.4	exon	309773	309852	10.78	+	.	JH723759.1_110
JH723759.1	geneid_v1.4	Terminal	309957	312450	285.67	+	1	JH723759.1_110
JH723759.1	geneid_v1.4	exon	309957	312450	285.67	+	.	JH723759.1_110
# Gene 111 (Forward). 3 exons. 117 aa. Score = 40.22 
JH723759.1	geneid_v1.4	First	312916	313065	20.82	+	0	JH723759.1_111
JH723759.1	geneid_v1.4	exon	312916	313065	20.82	+	.	JH723759.1_111
JH723759.1	geneid_v1.4	Internal	313192	313324	11.88	+	0	JH723759.1_111
JH723759.1	geneid_v1.4	exon	313192	313324	11.88	+	.	JH723759.1_111
JH723759.1	geneid_v1.4	Terminal	313619	313686	7.52	+	2	JH723759.1_111
JH723759.1	geneid_v1.4	exon	313619	313686	7.52	+	.	JH723759.1_111
# Gene 112 (Reverse). 2 exons. 295 aa. Score = 60.84 
JH723759.1	geneid_v1.4	Terminal	313905	314448	51.35	-	1	JH723759.1_112
JH723759.1	geneid_v1.4	exon	313905	314448	51.35	-	.	JH723759.1_112
JH723759.1	geneid_v1.4	First	314550	314890	9.50	-	0	JH723759.1_112
JH723759.1	geneid_v1.4	exon	314550	314890	9.50	-	.	JH723759.1_112
# Gene 113 (Forward). 3 exons. 805 aa. Score = 192.33 
JH723759.1	geneid_v1.4	First	315505	316509	76.77	+	0	JH723759.1_113
JH723759.1	geneid_v1.4	exon	315505	316509	76.77	+	.	JH723759.1_113
JH723759.1	geneid_v1.4	Internal	316633	317094	26.51	+	0	JH723759.1_113
JH723759.1	geneid_v1.4	exon	316633	317094	26.51	+	.	JH723759.1_113
JH723759.1	geneid_v1.4	Terminal	317173	318120	89.05	+	0	JH723759.1_113
JH723759.1	geneid_v1.4	exon	317173	318120	89.05	+	.	JH723759.1_113
# Gene 114 (Reverse). 2 exons. 36 aa. Score = 9.08 
JH723759.1	geneid_v1.4	Terminal	318445	318458	-1.35	-	2	JH723759.1_114
JH723759.1	geneid_v1.4	exon	318445	318458	-1.35	-	.	JH723759.1_114
JH723759.1	geneid_v1.4	First	318662	318755	10.43	-	0	JH723759.1_114
JH723759.1	geneid_v1.4	exon	318662	318755	10.43	-	.	JH723759.1_114
# Gene 115 (Forward). 3 exons. 641 aa. Score = 145.69 
JH723759.1	geneid_v1.4	First	320113	320766	38.70	+	0	JH723759.1_115
JH723759.1	geneid_v1.4	exon	320113	320766	38.70	+	.	JH723759.1_115
JH723759.1	geneid_v1.4	Internal	320865	321913	87.37	+	0	JH723759.1_115
JH723759.1	geneid_v1.4	exon	320865	321913	87.37	+	.	JH723759.1_115
JH723759.1	geneid_v1.4	Terminal	322453	322672	19.63	+	1	JH723759.1_115
JH723759.1	geneid_v1.4	exon	322453	322672	19.63	+	.	JH723759.1_115
# Gene 116 (Reverse). 3 exons. 98 aa. Score = 18.00 
JH723759.1	geneid_v1.4	Terminal	322959	323050	5.50	-	2	JH723759.1_116
JH723759.1	geneid_v1.4	exon	322959	323050	5.50	-	.	JH723759.1_116
JH723759.1	geneid_v1.4	Internal	323158	323344	15.02	-	0	JH723759.1_116
JH723759.1	geneid_v1.4	exon	323158	323344	15.02	-	.	JH723759.1_116
JH723759.1	geneid_v1.4	First	324650	324664	-2.53	-	0	JH723759.1_116
JH723759.1	geneid_v1.4	exon	324650	324664	-2.53	-	.	JH723759.1_116
# Gene 117 (Forward). 2 exons. 418 aa. Score = 117.27 
JH723759.1	geneid_v1.4	First	325204	325575	29.88	+	0	JH723759.1_117
JH723759.1	geneid_v1.4	exon	325204	325575	29.88	+	.	JH723759.1_117
JH723759.1	geneid_v1.4	Terminal	325646	326527	87.39	+	0	JH723759.1_117
JH723759.1	geneid_v1.4	exon	325646	326527	87.39	+	.	JH723759.1_117
# Gene 118 (Reverse). 3 exons. 149 aa. Score = 34.08 
JH723759.1	geneid_v1.4	Terminal	326776	326870	10.62	-	2	JH723759.1_118
JH723759.1	geneid_v1.4	exon	326776	326870	10.62	-	.	JH723759.1_118
JH723759.1	geneid_v1.4	Internal	326936	327125	12.20	-	0	JH723759.1_118
JH723759.1	geneid_v1.4	exon	326936	327125	12.20	-	.	JH723759.1_118
JH723759.1	geneid_v1.4	First	327199	327360	11.26	-	0	JH723759.1_118
JH723759.1	geneid_v1.4	exon	327199	327360	11.26	-	.	JH723759.1_118
# Gene 119 (Reverse). 4 exons. 455 aa. Score = 178.44 
JH723759.1	geneid_v1.4	Terminal	327804	327975	25.30	-	1	JH723759.1_119
JH723759.1	geneid_v1.4	exon	327804	327975	25.30	-	.	JH723759.1_119
JH723759.1	geneid_v1.4	Internal	328080	328188	8.66	-	2	JH723759.1_119
JH723759.1	geneid_v1.4	exon	328080	328188	8.66	-	.	JH723759.1_119
JH723759.1	geneid_v1.4	Internal	328280	328735	51.94	-	2	JH723759.1_119
JH723759.1	geneid_v1.4	exon	328280	328735	51.94	-	.	JH723759.1_119
JH723759.1	geneid_v1.4	First	328833	329460	92.55	-	0	JH723759.1_119
JH723759.1	geneid_v1.4	exon	328833	329460	92.55	-	.	JH723759.1_119
# Gene 120 (Forward). 2 exons. 223 aa. Score = 46.87 
JH723759.1	geneid_v1.4	First	331047	331195	10.86	+	0	JH723759.1_120
JH723759.1	geneid_v1.4	exon	331047	331195	10.86	+	.	JH723759.1_120
JH723759.1	geneid_v1.4	Terminal	331305	331824	36.01	+	1	JH723759.1_120
JH723759.1	geneid_v1.4	exon	331305	331824	36.01	+	.	JH723759.1_120
# Gene 121 (Reverse). 1 exons. 195 aa. Score = 24.62 
JH723759.1	geneid_v1.4	Single	331906	332490	24.62	-	0	JH723759.1_121
JH723759.1	geneid_v1.4	exon	331906	332490	24.62	-	.	JH723759.1_121
# Gene 122 (Reverse). 1 exons. 169 aa. Score = 15.67 
JH723759.1	geneid_v1.4	Single	333143	333649	15.67	-	0	JH723759.1_122
JH723759.1	geneid_v1.4	exon	333143	333649	15.67	-	.	JH723759.1_122
# Gene 123 (Reverse). 2 exons. 623 aa. Score = 108.70 
JH723759.1	geneid_v1.4	Terminal	333734	334463	36.67	-	1	JH723759.1_123
JH723759.1	geneid_v1.4	exon	333734	334463	36.67	-	.	JH723759.1_123
JH723759.1	geneid_v1.4	First	334672	335810	72.03	-	0	JH723759.1_123
JH723759.1	geneid_v1.4	exon	334672	335810	72.03	-	.	JH723759.1_123
# Gene 124 (Forward). 2 exons. 1750 aa. Score = 407.87 
JH723759.1	geneid_v1.4	First	336788	337010	18.70	+	0	JH723759.1_124
JH723759.1	geneid_v1.4	exon	336788	337010	18.70	+	.	JH723759.1_124
JH723759.1	geneid_v1.4	Terminal	337113	342139	389.16	+	2	JH723759.1_124
JH723759.1	geneid_v1.4	exon	337113	342139	389.16	+	.	JH723759.1_124
# Gene 125 (Reverse). 6 exons. 615 aa. Score = 139.96 
JH723759.1	geneid_v1.4	Terminal	342251	342401	5.68	-	1	JH723759.1_125
JH723759.1	geneid_v1.4	exon	342251	342401	5.68	-	.	JH723759.1_125
JH723759.1	geneid_v1.4	Internal	342477	342625	3.36	-	0	JH723759.1_125
JH723759.1	geneid_v1.4	exon	342477	342625	3.36	-	.	JH723759.1_125
JH723759.1	geneid_v1.4	Internal	342698	342852	8.87	-	2	JH723759.1_125
JH723759.1	geneid_v1.4	exon	342698	342852	8.87	-	.	JH723759.1_125
JH723759.1	geneid_v1.4	Internal	342927	343929	105.94	-	0	JH723759.1_125
JH723759.1	geneid_v1.4	exon	342927	343929	105.94	-	.	JH723759.1_125
JH723759.1	geneid_v1.4	Internal	343995	344226	14.70	-	1	JH723759.1_125
JH723759.1	geneid_v1.4	exon	343995	344226	14.70	-	.	JH723759.1_125
JH723759.1	geneid_v1.4	First	344349	344503	1.41	-	0	JH723759.1_125
JH723759.1	geneid_v1.4	exon	344349	344503	1.41	-	.	JH723759.1_125
# Gene 126 (Forward). 2 exons. 742 aa. Score = 185.93 
JH723759.1	geneid_v1.4	First	345610	347555	168.06	+	0	JH723759.1_126
JH723759.1	geneid_v1.4	exon	345610	347555	168.06	+	.	JH723759.1_126
JH723759.1	geneid_v1.4	Terminal	347646	347925	17.87	+	1	JH723759.1_126
JH723759.1	geneid_v1.4	exon	347646	347925	17.87	+	.	JH723759.1_126
# Gene 127 (Forward). 3 exons. 1336 aa. Score = 449.85 
JH723759.1	geneid_v1.4	First	348815	349395	46.40	+	0	JH723759.1_127
JH723759.1	geneid_v1.4	exon	348815	349395	46.40	+	.	JH723759.1_127
JH723759.1	geneid_v1.4	Internal	349505	352844	396.62	+	1	JH723759.1_127
JH723759.1	geneid_v1.4	exon	349505	352844	396.62	+	.	JH723759.1_127
JH723759.1	geneid_v1.4	Terminal	352933	353019	6.83	+	0	JH723759.1_127
JH723759.1	geneid_v1.4	exon	352933	353019	6.83	+	.	JH723759.1_127
# Gene 128 (Forward). 2 exons. 2703 aa. Score = 927.44 
JH723759.1	geneid_v1.4	First	354544	355451	68.03	+	0	JH723759.1_128
JH723759.1	geneid_v1.4	exon	354544	355451	68.03	+	.	JH723759.1_128
JH723759.1	geneid_v1.4	Terminal	355507	362707	859.41	+	1	JH723759.1_128
JH723759.1	geneid_v1.4	exon	355507	362707	859.41	+	.	JH723759.1_128
# Gene 129 (Reverse). 3 exons. 1970 aa. Score = 414.49 
JH723759.1	geneid_v1.4	Terminal	362849	367575	319.43	-	2	JH723759.1_129
JH723759.1	geneid_v1.4	exon	362849	367575	319.43	-	.	JH723759.1_129
JH723759.1	geneid_v1.4	Internal	368439	368874	42.64	-	0	JH723759.1_129
JH723759.1	geneid_v1.4	exon	368439	368874	42.64	-	.	JH723759.1_129
JH723759.1	geneid_v1.4	First	369022	369768	52.42	-	0	JH723759.1_129
JH723759.1	geneid_v1.4	exon	369022	369768	52.42	-	.	JH723759.1_129
# Gene 130 (Reverse). 1 exons. 131 aa. Score = 16.62 
JH723759.1	geneid_v1.4	Single	371066	371458	16.62	-	0	JH723759.1_130
JH723759.1	geneid_v1.4	exon	371066	371458	16.62	-	.	JH723759.1_130
# Gene 131 (Forward). 2 exons. 103 aa. Score = 24.47 
JH723759.1	geneid_v1.4	First	372077	372079	-5.34	+	0	JH723759.1_131
JH723759.1	geneid_v1.4	exon	372077	372079	-5.34	+	.	JH723759.1_131
JH723759.1	geneid_v1.4	Terminal	372548	372853	29.80	+	0	JH723759.1_131
JH723759.1	geneid_v1.4	exon	372548	372853	29.80	+	.	JH723759.1_131
# Gene 132 (Forward). 4 exons. 1228 aa. Score = 405.92 
JH723759.1	geneid_v1.4	First	374480	375121	63.43	+	0	JH723759.1_132
JH723759.1	geneid_v1.4	exon	374480	375121	63.43	+	.	JH723759.1_132
JH723759.1	geneid_v1.4	Internal	375212	375378	10.43	+	0	JH723759.1_132
JH723759.1	geneid_v1.4	exon	375212	375378	10.43	+	.	JH723759.1_132
JH723759.1	geneid_v1.4	Internal	375399	375787	34.08	+	1	JH723759.1_132
JH723759.1	geneid_v1.4	exon	375399	375787	34.08	+	.	JH723759.1_132
JH723759.1	geneid_v1.4	Terminal	375890	378375	297.98	+	2	JH723759.1_132
JH723759.1	geneid_v1.4	exon	375890	378375	297.98	+	.	JH723759.1_132
# Gene 133 (Forward). 1 exons. 379 aa. Score = 74.33 
JH723759.1	geneid_v1.4	Single	378799	379935	74.33	+	0	JH723759.1_133
JH723759.1	geneid_v1.4	exon	378799	379935	74.33	+	.	JH723759.1_133
# Gene 134 (Forward). 1 exons. 73 aa. Score = 18.79 
JH723759.1	geneid_v1.4	Single	380427	380645	18.79	+	0	JH723759.1_134
JH723759.1	geneid_v1.4	exon	380427	380645	18.79	+	.	JH723759.1_134
# Gene 135 (Forward). 3 exons. 574 aa. Score = 119.81 
JH723759.1	geneid_v1.4	First	380749	380820	0.88	+	0	JH723759.1_135
JH723759.1	geneid_v1.4	exon	380749	380820	0.88	+	.	JH723759.1_135
JH723759.1	geneid_v1.4	Internal	380907	381935	65.54	+	0	JH723759.1_135
JH723759.1	geneid_v1.4	exon	380907	381935	65.54	+	.	JH723759.1_135
JH723759.1	geneid_v1.4	Terminal	382015	382635	53.39	+	0	JH723759.1_135
JH723759.1	geneid_v1.4	exon	382015	382635	53.39	+	.	JH723759.1_135
# Gene 136 (Reverse). 1 exons. 187 aa. Score = 37.27 
JH723759.1	geneid_v1.4	Single	382733	383293	37.27	-	0	JH723759.1_136
JH723759.1	geneid_v1.4	exon	382733	383293	37.27	-	.	JH723759.1_136
# Gene 137 (Reverse). 4 exons. 664 aa. Score = 153.05 
JH723759.1	geneid_v1.4	Terminal	383491	384427	55.97	-	1	JH723759.1_137
JH723759.1	geneid_v1.4	exon	383491	384427	55.97	-	.	JH723759.1_137
JH723759.1	geneid_v1.4	Internal	385260	386073	75.45	-	2	JH723759.1_137
JH723759.1	geneid_v1.4	exon	385260	386073	75.45	-	.	JH723759.1_137
JH723759.1	geneid_v1.4	Internal	386186	386308	13.43	-	2	JH723759.1_137
JH723759.1	geneid_v1.4	exon	386186	386308	13.43	-	.	JH723759.1_137
JH723759.1	geneid_v1.4	First	386416	386533	8.20	-	0	JH723759.1_137
JH723759.1	geneid_v1.4	exon	386416	386533	8.20	-	.	JH723759.1_137
# Gene 138 (Reverse). 5 exons. 758 aa. Score = 164.43 
JH723759.1	geneid_v1.4	Terminal	388307	389516	80.49	-	1	JH723759.1_138
JH723759.1	geneid_v1.4	exon	388307	389516	80.49	-	.	JH723759.1_138
JH723759.1	geneid_v1.4	Internal	389568	389801	19.31	-	1	JH723759.1_138
JH723759.1	geneid_v1.4	exon	389568	389801	19.31	-	.	JH723759.1_138
JH723759.1	geneid_v1.4	Internal	389825	390112	25.65	-	1	JH723759.1_138
JH723759.1	geneid_v1.4	exon	389825	390112	25.65	-	.	JH723759.1_138
JH723759.1	geneid_v1.4	Internal	390230	390615	25.73	-	0	JH723759.1_138
JH723759.1	geneid_v1.4	exon	390230	390615	25.73	-	.	JH723759.1_138
JH723759.1	geneid_v1.4	First	390916	391071	13.25	-	0	JH723759.1_138
JH723759.1	geneid_v1.4	exon	390916	391071	13.25	-	.	JH723759.1_138
# Gene 139 (Reverse). 1 exons. 126 aa. Score = 35.18 
JH723759.1	geneid_v1.4	Single	391281	391658	35.18	-	0	JH723759.1_139
JH723759.1	geneid_v1.4	exon	391281	391658	35.18	-	.	JH723759.1_139
# Gene 140 (Forward). 2 exons. 433 aa. Score = 110.89 
JH723759.1	geneid_v1.4	First	392969	393320	15.64	+	0	JH723759.1_140
JH723759.1	geneid_v1.4	exon	392969	393320	15.64	+	.	JH723759.1_140
JH723759.1	geneid_v1.4	Terminal	393437	394383	95.25	+	2	JH723759.1_140
JH723759.1	geneid_v1.4	exon	393437	394383	95.25	+	.	JH723759.1_140
# Gene 141 (Reverse). 5 exons. 938 aa. Score = 201.27 
JH723759.1	geneid_v1.4	Terminal	394590	394664	-0.58	-	0	JH723759.1_141
JH723759.1	geneid_v1.4	exon	394590	394664	-0.58	-	.	JH723759.1_141
JH723759.1	geneid_v1.4	Internal	394787	395062	25.49	-	0	JH723759.1_141
JH723759.1	geneid_v1.4	exon	394787	395062	25.49	-	.	JH723759.1_141
JH723759.1	geneid_v1.4	Internal	395295	395323	0.54	-	2	JH723759.1_141
JH723759.1	geneid_v1.4	exon	395295	395323	0.54	-	.	JH723759.1_141
JH723759.1	geneid_v1.4	Internal	395557	397313	152.13	-	1	JH723759.1_141
JH723759.1	geneid_v1.4	exon	395557	397313	152.13	-	.	JH723759.1_141
JH723759.1	geneid_v1.4	First	397396	398072	23.69	-	0	JH723759.1_141
JH723759.1	geneid_v1.4	exon	397396	398072	23.69	-	.	JH723759.1_141
# Gene 142 (Forward). 2 exons. 546 aa. Score = 73.77 
JH723759.1	geneid_v1.4	First	398359	399417	52.06	+	0	JH723759.1_142
JH723759.1	geneid_v1.4	exon	398359	399417	52.06	+	.	JH723759.1_142
JH723759.1	geneid_v1.4	Terminal	399511	400089	21.71	+	0	JH723759.1_142
JH723759.1	geneid_v1.4	exon	399511	400089	21.71	+	.	JH723759.1_142
# Gene 143 (Reverse). 1 exons. 169 aa. Score = 20.15 
JH723759.1	geneid_v1.4	Single	400609	401115	20.15	-	0	JH723759.1_143
JH723759.1	geneid_v1.4	exon	400609	401115	20.15	-	.	JH723759.1_143
# Gene 144 (Reverse). 1 exons. 35 aa. Score = 3.32 
JH723759.1	geneid_v1.4	Single	401207	401311	3.32	-	0	JH723759.1_144
JH723759.1	geneid_v1.4	exon	401207	401311	3.32	-	.	JH723759.1_144
# Gene 145 (Forward). 3 exons. 1432 aa. Score = 313.05 
JH723759.1	geneid_v1.4	First	401817	401822	-7.16	+	0	JH723759.1_145
JH723759.1	geneid_v1.4	exon	401817	401822	-7.16	+	.	JH723759.1_145
JH723759.1	geneid_v1.4	Internal	402541	404329	144.85	+	0	JH723759.1_145
JH723759.1	geneid_v1.4	exon	402541	404329	144.85	+	.	JH723759.1_145
JH723759.1	geneid_v1.4	Terminal	404431	406931	175.35	+	2	JH723759.1_145
JH723759.1	geneid_v1.4	exon	404431	406931	175.35	+	.	JH723759.1_145
# Gene 146 (Reverse). 1 exons. 125 aa. Score = 11.20 
JH723759.1	geneid_v1.4	Single	407499	407873	11.20	-	0	JH723759.1_146
JH723759.1	geneid_v1.4	exon	407499	407873	11.20	-	.	JH723759.1_146
# Gene 147 (Reverse). 1 exons. 151 aa. Score = 22.36 
JH723759.1	geneid_v1.4	Single	408780	409232	22.36	-	0	JH723759.1_147
JH723759.1	geneid_v1.4	exon	408780	409232	22.36	-	.	JH723759.1_147
# Gene 148 (Reverse). 2 exons. 18 aa. Score = 0.05 
JH723759.1	geneid_v1.4	Terminal	410488	410524	1.31	-	1	JH723759.1_148
JH723759.1	geneid_v1.4	exon	410488	410524	1.31	-	.	JH723759.1_148
JH723759.1	geneid_v1.4	First	410989	411005	-1.26	-	0	JH723759.1_148
JH723759.1	geneid_v1.4	exon	410989	411005	-1.26	-	.	JH723759.1_148
# Gene 149 (Forward). 1 exons. 242 aa. Score = 15.53 
JH723759.1	geneid_v1.4	Single	411806	412531	15.53	+	0	JH723759.1_149
JH723759.1	geneid_v1.4	exon	411806	412531	15.53	+	.	JH723759.1_149
# Gene 150 (Forward). 1 exons. 508 aa. Score = 119.65 
JH723759.1	geneid_v1.4	Single	413144	414667	119.65	+	0	JH723759.1_150
JH723759.1	geneid_v1.4	exon	413144	414667	119.65	+	.	JH723759.1_150
# Gene 151 (Forward). 4 exons. 1294 aa. Score = 486.27 
JH723759.1	geneid_v1.4	First	414864	414886	-8.60	+	0	JH723759.1_151
JH723759.1	geneid_v1.4	exon	414864	414886	-8.60	+	.	JH723759.1_151
JH723759.1	geneid_v1.4	Internal	416038	416141	11.00	+	1	JH723759.1_151
JH723759.1	geneid_v1.4	exon	416038	416141	11.00	+	.	JH723759.1_151
JH723759.1	geneid_v1.4	Internal	416214	416377	19.67	+	2	JH723759.1_151
JH723759.1	geneid_v1.4	exon	416214	416377	19.67	+	.	JH723759.1_151
JH723759.1	geneid_v1.4	Terminal	416478	420068	464.20	+	0	JH723759.1_151
JH723759.1	geneid_v1.4	exon	416478	420068	464.20	+	.	JH723759.1_151
# Gene 152 (Reverse). 2 exons. 405 aa. Score = 89.89 
JH723759.1	geneid_v1.4	Terminal	420360	421507	87.74	-	2	JH723759.1_152
JH723759.1	geneid_v1.4	exon	420360	421507	87.74	-	.	JH723759.1_152
JH723759.1	geneid_v1.4	First	421583	421649	2.15	-	0	JH723759.1_152
JH723759.1	geneid_v1.4	exon	421583	421649	2.15	-	.	JH723759.1_152
# Gene 153 (Forward). 4 exons. 851 aa. Score = 205.56 
JH723759.1	geneid_v1.4	First	422840	423380	41.30	+	0	JH723759.1_153
JH723759.1	geneid_v1.4	exon	422840	423380	41.30	+	.	JH723759.1_153
JH723759.1	geneid_v1.4	Internal	423463	423612	7.63	+	2	JH723759.1_153
JH723759.1	geneid_v1.4	exon	423463	423612	7.63	+	.	JH723759.1_153
JH723759.1	geneid_v1.4	Internal	423687	425501	159.26	+	2	JH723759.1_153
JH723759.1	geneid_v1.4	exon	423687	425501	159.26	+	.	JH723759.1_153
JH723759.1	geneid_v1.4	Terminal	425959	426005	-2.63	+	2	JH723759.1_153
JH723759.1	geneid_v1.4	exon	425959	426005	-2.63	+	.	JH723759.1_153
# Gene 154 (Reverse). 3 exons. 318 aa. Score = 52.52 
JH723759.1	geneid_v1.4	Terminal	426150	426157	-1.01	-	2	JH723759.1_154
JH723759.1	geneid_v1.4	exon	426150	426157	-1.01	-	.	JH723759.1_154
JH723759.1	geneid_v1.4	Internal	426591	427524	55.87	-	0	JH723759.1_154
JH723759.1	geneid_v1.4	exon	426591	427524	55.87	-	.	JH723759.1_154
JH723759.1	geneid_v1.4	First	428698	428709	-2.34	-	0	JH723759.1_154
JH723759.1	geneid_v1.4	exon	428698	428709	-2.34	-	.	JH723759.1_154
# Gene 155 (Reverse). 2 exons. 616 aa. Score = 165.99 
JH723759.1	geneid_v1.4	Terminal	428888	430100	110.29	-	1	JH723759.1_155
JH723759.1	geneid_v1.4	exon	428888	430100	110.29	-	.	JH723759.1_155
JH723759.1	geneid_v1.4	First	430182	430816	55.70	-	0	JH723759.1_155
JH723759.1	geneid_v1.4	exon	430182	430816	55.70	-	.	JH723759.1_155
# Gene 156 (Reverse). 3 exons. 553 aa. Score = 90.56 
JH723759.1	geneid_v1.4	Terminal	432171	433300	58.44	-	2	JH723759.1_156
JH723759.1	geneid_v1.4	exon	432171	433300	58.44	-	.	JH723759.1_156
JH723759.1	geneid_v1.4	Internal	433385	433644	15.95	-	1	JH723759.1_156
JH723759.1	geneid_v1.4	exon	433385	433644	15.95	-	.	JH723759.1_156
JH723759.1	geneid_v1.4	First	433773	434041	16.17	-	0	JH723759.1_156
JH723759.1	geneid_v1.4	exon	433773	434041	16.17	-	.	JH723759.1_156
# Gene 157 (Reverse). 1 exons. 555 aa. Score = 49.38 
JH723759.1	geneid_v1.4	Single	435099	436763	49.38	-	0	JH723759.1_157
JH723759.1	geneid_v1.4	exon	435099	436763	49.38	-	.	JH723759.1_157
# Gene 158 (Reverse). 1 exons. 342 aa. Score = 39.24 
JH723759.1	geneid_v1.4	Single	436823	437848	39.24	-	0	JH723759.1_158
JH723759.1	geneid_v1.4	exon	436823	437848	39.24	-	.	JH723759.1_158
# Gene 159 (Forward). 5 exons. 647 aa. Score = 155.66 
JH723759.1	geneid_v1.4	First	438489	438719	19.49	+	0	JH723759.1_159
JH723759.1	geneid_v1.4	exon	438489	438719	19.49	+	.	JH723759.1_159
JH723759.1	geneid_v1.4	Internal	438815	438967	4.34	+	0	JH723759.1_159
JH723759.1	geneid_v1.4	exon	438815	438967	4.34	+	.	JH723759.1_159
JH723759.1	geneid_v1.4	Internal	439069	439218	3.45	+	0	JH723759.1_159
JH723759.1	geneid_v1.4	exon	439069	439218	3.45	+	.	JH723759.1_159
JH723759.1	geneid_v1.4	Internal	439312	439495	12.50	+	0	JH723759.1_159
JH723759.1	geneid_v1.4	exon	439312	439495	12.50	+	.	JH723759.1_159
JH723759.1	geneid_v1.4	Terminal	439576	440798	115.88	+	2	JH723759.1_159
JH723759.1	geneid_v1.4	exon	439576	440798	115.88	+	.	JH723759.1_159
# Gene 160 (Forward). 2 exons. 220 aa. Score = 31.84 
JH723759.1	geneid_v1.4	First	441155	441233	1.22	+	0	JH723759.1_160
JH723759.1	geneid_v1.4	exon	441155	441233	1.22	+	.	JH723759.1_160
JH723759.1	geneid_v1.4	Terminal	441307	441887	30.62	+	2	JH723759.1_160
JH723759.1	geneid_v1.4	exon	441307	441887	30.62	+	.	JH723759.1_160
# Gene 161 (Forward). 5 exons. 1188 aa. Score = 181.68 
JH723759.1	geneid_v1.4	First	442189	442934	39.14	+	0	JH723759.1_161
JH723759.1	geneid_v1.4	exon	442189	442934	39.14	+	.	JH723759.1_161
JH723759.1	geneid_v1.4	Internal	443003	443256	6.22	+	1	JH723759.1_161
JH723759.1	geneid_v1.4	exon	443003	443256	6.22	+	.	JH723759.1_161
JH723759.1	geneid_v1.4	Internal	443345	443507	9.35	+	2	JH723759.1_161
JH723759.1	geneid_v1.4	exon	443345	443507	9.35	+	.	JH723759.1_161
JH723759.1	geneid_v1.4	Internal	443730	443971	5.74	+	1	JH723759.1_161
JH723759.1	geneid_v1.4	exon	443730	443971	5.74	+	.	JH723759.1_161
JH723759.1	geneid_v1.4	Terminal	444088	446246	121.22	+	2	JH723759.1_161
JH723759.1	geneid_v1.4	exon	444088	446246	121.22	+	.	JH723759.1_161
# Gene 162 (Forward). 2 exons. 849 aa. Score = 209.53 
JH723759.1	geneid_v1.4	First	446780	446792	-4.14	+	0	JH723759.1_162
JH723759.1	geneid_v1.4	exon	446780	446792	-4.14	+	.	JH723759.1_162
JH723759.1	geneid_v1.4	Terminal	448075	450608	213.67	+	2	JH723759.1_162
JH723759.1	geneid_v1.4	exon	448075	450608	213.67	+	.	JH723759.1_162
# Gene 163 (Forward). 1 exons. 879 aa. Score = 264.65 
JH723759.1	geneid_v1.4	Single	451777	454413	264.65	+	0	JH723759.1_163
JH723759.1	geneid_v1.4	exon	451777	454413	264.65	+	.	JH723759.1_163
# Gene 164 (Reverse). 2 exons. 72 aa. Score = 4.43 
JH723759.1	geneid_v1.4	Terminal	454688	454895	5.12	-	1	JH723759.1_164
JH723759.1	geneid_v1.4	exon	454688	454895	5.12	-	.	JH723759.1_164
JH723759.1	geneid_v1.4	First	454983	454990	-0.69	-	0	JH723759.1_164
JH723759.1	geneid_v1.4	exon	454983	454990	-0.69	-	.	JH723759.1_164
# Gene 165 (Reverse). 2 exons. 79 aa. Score = 2.35 
JH723759.1	geneid_v1.4	Terminal	455738	455966	2.84	-	1	JH723759.1_165
JH723759.1	geneid_v1.4	exon	455738	455966	2.84	-	.	JH723759.1_165
JH723759.1	geneid_v1.4	First	456026	456033	-0.48	-	0	JH723759.1_165
JH723759.1	geneid_v1.4	exon	456026	456033	-0.48	-	.	JH723759.1_165
# Gene 166 (Forward). 1 exons. 212 aa. Score = 24.31 
JH723759.1	geneid_v1.4	Single	456969	457604	24.31	+	0	JH723759.1_166
JH723759.1	geneid_v1.4	exon	456969	457604	24.31	+	.	JH723759.1_166
# Gene 167 (Reverse). 3 exons. 1158 aa. Score = 291.98 
JH723759.1	geneid_v1.4	Terminal	458136	461185	266.96	-	2	JH723759.1_167
JH723759.1	geneid_v1.4	exon	458136	461185	266.96	-	.	JH723759.1_167
JH723759.1	geneid_v1.4	Internal	461262	461538	20.89	-	0	JH723759.1_167
JH723759.1	geneid_v1.4	exon	461262	461538	20.89	-	.	JH723759.1_167
JH723759.1	geneid_v1.4	First	461634	461780	4.13	-	0	JH723759.1_167
JH723759.1	geneid_v1.4	exon	461634	461780	4.13	-	.	JH723759.1_167
# Gene 168 (Reverse). 2 exons. 542 aa. Score = 83.22 
JH723759.1	geneid_v1.4	Terminal	462089	463291	72.48	-	0	JH723759.1_168
JH723759.1	geneid_v1.4	exon	462089	463291	72.48	-	.	JH723759.1_168
JH723759.1	geneid_v1.4	First	463358	463780	10.74	-	0	JH723759.1_168
JH723759.1	geneid_v1.4	exon	463358	463780	10.74	-	.	JH723759.1_168
# Gene 169 (Forward). 1 exons. 417 aa. Score = 139.53 
JH723759.1	geneid_v1.4	Single	465857	467107	139.53	+	0	JH723759.1_169
JH723759.1	geneid_v1.4	exon	465857	467107	139.53	+	.	JH723759.1_169
# Gene 170 (Forward). 3 exons. 490 aa. Score = 71.54 
JH723759.1	geneid_v1.4	First	468365	468751	5.20	+	0	JH723759.1_170
JH723759.1	geneid_v1.4	exon	468365	468751	5.20	+	.	JH723759.1_170
JH723759.1	geneid_v1.4	Internal	468846	469035	3.45	+	0	JH723759.1_170
JH723759.1	geneid_v1.4	exon	468846	469035	3.45	+	.	JH723759.1_170
JH723759.1	geneid_v1.4	Terminal	469202	470094	62.89	+	2	JH723759.1_170
JH723759.1	geneid_v1.4	exon	469202	470094	62.89	+	.	JH723759.1_170
# Gene 171 (Forward). 2 exons. 504 aa. Score = 99.02 
JH723759.1	geneid_v1.4	First	470631	471833	77.75	+	0	JH723759.1_171
JH723759.1	geneid_v1.4	exon	470631	471833	77.75	+	.	JH723759.1_171
JH723759.1	geneid_v1.4	Terminal	471926	472234	21.27	+	0	JH723759.1_171
JH723759.1	geneid_v1.4	exon	471926	472234	21.27	+	.	JH723759.1_171
# Gene 172 (Forward). 1 exons. 455 aa. Score = 92.17 
JH723759.1	geneid_v1.4	Single	472776	474140	92.17	+	0	JH723759.1_172
JH723759.1	geneid_v1.4	exon	472776	474140	92.17	+	.	JH723759.1_172
# Gene 173 (Forward). 2 exons. 232 aa. Score = 38.01 
JH723759.1	geneid_v1.4	First	474206	474213	-3.50	+	0	JH723759.1_173
JH723759.1	geneid_v1.4	exon	474206	474213	-3.50	+	.	JH723759.1_173
JH723759.1	geneid_v1.4	Terminal	474431	475118	41.52	+	1	JH723759.1_173
JH723759.1	geneid_v1.4	exon	474431	475118	41.52	+	.	JH723759.1_173
# Gene 174 (Reverse). 3 exons. 461 aa. Score = 61.29 
JH723759.1	geneid_v1.4	Terminal	475252	476204	50.43	-	2	JH723759.1_174
JH723759.1	geneid_v1.4	exon	475252	476204	50.43	-	.	JH723759.1_174
JH723759.1	geneid_v1.4	Internal	476310	476579	7.29	-	2	JH723759.1_174
JH723759.1	geneid_v1.4	exon	476310	476579	7.29	-	.	JH723759.1_174
JH723759.1	geneid_v1.4	First	476650	476809	3.57	-	0	JH723759.1_174
JH723759.1	geneid_v1.4	exon	476650	476809	3.57	-	.	JH723759.1_174
# Gene 175 (Reverse). 2 exons. 704 aa. Score = 175.08 
JH723759.1	geneid_v1.4	Terminal	478206	478818	48.32	-	1	JH723759.1_175
JH723759.1	geneid_v1.4	exon	478206	478818	48.32	-	.	JH723759.1_175
JH723759.1	geneid_v1.4	First	478952	480450	126.76	-	0	JH723759.1_175
JH723759.1	geneid_v1.4	exon	478952	480450	126.76	-	.	JH723759.1_175
# Gene 176 (Reverse). 1 exons. 326 aa. Score = 92.79 
JH723759.1	geneid_v1.4	Single	481557	482534	92.79	-	0	JH723759.1_176
JH723759.1	geneid_v1.4	exon	481557	482534	92.79	-	.	JH723759.1_176
# Gene 177 (Reverse). 3 exons. 329 aa. Score = 93.55 
JH723759.1	geneid_v1.4	Terminal	483076	483582	56.05	-	0	JH723759.1_177
JH723759.1	geneid_v1.4	exon	483076	483582	56.05	-	.	JH723759.1_177
JH723759.1	geneid_v1.4	Internal	483673	483888	17.31	-	0	JH723759.1_177
JH723759.1	geneid_v1.4	exon	483673	483888	17.31	-	.	JH723759.1_177
JH723759.1	geneid_v1.4	First	483972	484235	20.19	-	0	JH723759.1_177
JH723759.1	geneid_v1.4	exon	483972	484235	20.19	-	.	JH723759.1_177
# Gene 178 (Forward). 1 exons. 347 aa. Score = 47.55 
JH723759.1	geneid_v1.4	Single	486035	487075	47.55	+	0	JH723759.1_178
JH723759.1	geneid_v1.4	exon	486035	487075	47.55	+	.	JH723759.1_178
# Gene 179 (Reverse). 3 exons. 1353 aa. Score = 430.79 
JH723759.1	geneid_v1.4	Terminal	487129	487270	10.19	-	1	JH723759.1_179
JH723759.1	geneid_v1.4	exon	487129	487270	10.19	-	.	JH723759.1_179
JH723759.1	geneid_v1.4	Internal	487335	489179	180.68	-	1	JH723759.1_179
JH723759.1	geneid_v1.4	exon	487335	489179	180.68	-	.	JH723759.1_179
JH723759.1	geneid_v1.4	First	489275	491346	239.92	-	0	JH723759.1_179
JH723759.1	geneid_v1.4	exon	489275	491346	239.92	-	.	JH723759.1_179
# Gene 180 (Reverse). 5 exons. 973 aa. Score = 315.71 
JH723759.1	geneid_v1.4	Terminal	492040	494241	273.37	-	0	JH723759.1_180
JH723759.1	geneid_v1.4	exon	492040	494241	273.37	-	.	JH723759.1_180
JH723759.1	geneid_v1.4	Internal	494349	494643	18.07	-	1	JH723759.1_180
JH723759.1	geneid_v1.4	exon	494349	494643	18.07	-	.	JH723759.1_180
JH723759.1	geneid_v1.4	Internal	494748	494856	4.46	-	2	JH723759.1_180
JH723759.1	geneid_v1.4	exon	494748	494856	4.46	-	.	JH723759.1_180
JH723759.1	geneid_v1.4	Internal	494993	495162	11.55	-	1	JH723759.1_180
JH723759.1	geneid_v1.4	exon	494993	495162	11.55	-	.	JH723759.1_180
JH723759.1	geneid_v1.4	First	495300	495442	8.27	-	0	JH723759.1_180
JH723759.1	geneid_v1.4	exon	495300	495442	8.27	-	.	JH723759.1_180
# Gene 181 (Forward). 2 exons. 386 aa. Score = 57.04 
JH723759.1	geneid_v1.4	First	496120	496244	-4.32	+	0	JH723759.1_181
JH723759.1	geneid_v1.4	exon	496120	496244	-4.32	+	.	JH723759.1_181
JH723759.1	geneid_v1.4	Terminal	496373	497405	61.36	+	1	JH723759.1_181
JH723759.1	geneid_v1.4	exon	496373	497405	61.36	+	.	JH723759.1_181
# Gene 182 (Forward). 5 exons. 521 aa. Score = 147.16 
JH723759.1	geneid_v1.4	First	498133	498637	54.79	+	0	JH723759.1_182
JH723759.1	geneid_v1.4	exon	498133	498637	54.79	+	.	JH723759.1_182
JH723759.1	geneid_v1.4	Internal	498740	499050	22.71	+	2	JH723759.1_182
JH723759.1	geneid_v1.4	exon	498740	499050	22.71	+	.	JH723759.1_182
JH723759.1	geneid_v1.4	Internal	499126	499313	16.89	+	0	JH723759.1_182
JH723759.1	geneid_v1.4	exon	499126	499313	16.89	+	.	JH723759.1_182
JH723759.1	geneid_v1.4	Internal	499387	499785	41.90	+	1	JH723759.1_182
JH723759.1	geneid_v1.4	exon	499387	499785	41.90	+	.	JH723759.1_182
JH723759.1	geneid_v1.4	Terminal	499856	500015	10.86	+	1	JH723759.1_182
JH723759.1	geneid_v1.4	exon	499856	500015	10.86	+	.	JH723759.1_182
# Gene 183 (Reverse). 2 exons. 52 aa. Score = 1.38 
JH723759.1	geneid_v1.4	Terminal	500471	500514	-3.08	-	2	JH723759.1_183
JH723759.1	geneid_v1.4	exon	500471	500514	-3.08	-	.	JH723759.1_183
JH723759.1	geneid_v1.4	First	501576	501687	4.45	-	0	JH723759.1_183
JH723759.1	geneid_v1.4	exon	501576	501687	4.45	-	.	JH723759.1_183
# Gene 184 (Reverse). 4 exons. 168 aa. Score = 16.56 
JH723759.1	geneid_v1.4	Terminal	503718	503781	0.97	-	1	JH723759.1_184
JH723759.1	geneid_v1.4	exon	503718	503781	0.97	-	.	JH723759.1_184
JH723759.1	geneid_v1.4	Internal	503906	504051	8.65	-	0	JH723759.1_184
JH723759.1	geneid_v1.4	exon	503906	504051	8.65	-	.	JH723759.1_184
JH723759.1	geneid_v1.4	Internal	504095	504371	11.43	-	1	JH723759.1_184
JH723759.1	geneid_v1.4	exon	504095	504371	11.43	-	.	JH723759.1_184
JH723759.1	geneid_v1.4	First	504452	504468	-4.49	-	0	JH723759.1_184
JH723759.1	geneid_v1.4	exon	504452	504468	-4.49	-	.	JH723759.1_184
# Gene 185 (Forward). 2 exons. 203 aa. Score = 37.58 
JH723759.1	geneid_v1.4	First	504898	505160	27.97	+	0	JH723759.1_185
JH723759.1	geneid_v1.4	exon	504898	505160	27.97	+	.	JH723759.1_185
JH723759.1	geneid_v1.4	Terminal	505288	505633	9.61	+	1	JH723759.1_185
JH723759.1	geneid_v1.4	exon	505288	505633	9.61	+	.	JH723759.1_185
# Gene 186 (Reverse). 2 exons. 89 aa. Score = 2.96 
JH723759.1	geneid_v1.4	Terminal	506132	506381	12.49	-	1	JH723759.1_186
JH723759.1	geneid_v1.4	exon	506132	506381	12.49	-	.	JH723759.1_186
JH723759.1	geneid_v1.4	First	506402	506418	-9.53	-	0	JH723759.1_186
JH723759.1	geneid_v1.4	exon	506402	506418	-9.53	-	.	JH723759.1_186
# Gene 187 (Reverse). 4 exons. 1751 aa. Score = 417.64 
JH723759.1	geneid_v1.4	Terminal	506633	510865	368.59	-	0	JH723759.1_187
JH723759.1	geneid_v1.4	exon	506633	510865	368.59	-	.	JH723759.1_187
JH723759.1	geneid_v1.4	Internal	510937	511218	6.81	-	0	JH723759.1_187
JH723759.1	geneid_v1.4	exon	510937	511218	6.81	-	.	JH723759.1_187
JH723759.1	geneid_v1.4	Internal	511370	511780	24.17	-	0	JH723759.1_187
JH723759.1	geneid_v1.4	exon	511370	511780	24.17	-	.	JH723759.1_187
JH723759.1	geneid_v1.4	First	511865	512191	18.07	-	0	JH723759.1_187
JH723759.1	geneid_v1.4	exon	511865	512191	18.07	-	.	JH723759.1_187
## gff-version 2
## date Mon Oct 14 13:30:42 2019
## source-version: geneid_v1.4 -- geneid@crg.es
# Sequence JH723760.1 - Length = 499170 bps
# Optimal Gene Structure. 165 genes. Score = 24343.37 
# Gene 1 (Forward). 3 exons. 631 aa. Score = 135.66 
JH723760.1	geneid_v1.4	First	15	289	23.17	+	0	JH723760.1_1
JH723760.1	geneid_v1.4	exon	15	289	23.17	+	.	JH723760.1_1
JH723760.1	geneid_v1.4	Internal	364	804	39.69	+	1	JH723760.1_1
JH723760.1	geneid_v1.4	exon	364	804	39.69	+	.	JH723760.1_1
JH723760.1	geneid_v1.4	Terminal	899	2075	72.80	+	1	JH723760.1_1
JH723760.1	geneid_v1.4	exon	899	2075	72.80	+	.	JH723760.1_1
# Gene 2 (Forward). 6 exons. 967 aa. Score = 111.25 
JH723760.1	geneid_v1.4	First	2278	2359	-3.81	+	0	JH723760.1_2
JH723760.1	geneid_v1.4	exon	2278	2359	-3.81	+	.	JH723760.1_2
JH723760.1	geneid_v1.4	Internal	2470	2593	2.94	+	2	JH723760.1_2
JH723760.1	geneid_v1.4	exon	2470	2593	2.94	+	.	JH723760.1_2
JH723760.1	geneid_v1.4	Internal	2684	2803	6.91	+	1	JH723760.1_2
JH723760.1	geneid_v1.4	exon	2684	2803	6.91	+	.	JH723760.1_2
JH723760.1	geneid_v1.4	Internal	3079	3357	8.18	+	1	JH723760.1_2
JH723760.1	geneid_v1.4	exon	3079	3357	8.18	+	.	JH723760.1_2
JH723760.1	geneid_v1.4	Internal	3451	3944	7.59	+	1	JH723760.1_2
JH723760.1	geneid_v1.4	exon	3451	3944	7.59	+	.	JH723760.1_2
JH723760.1	geneid_v1.4	Terminal	4015	5816	89.43	+	2	JH723760.1_2
JH723760.1	geneid_v1.4	exon	4015	5816	89.43	+	.	JH723760.1_2
# Gene 3 (Reverse). 3 exons. 432 aa. Score = 53.19 
JH723760.1	geneid_v1.4	Terminal	5936	6844	44.71	-	0	JH723760.1_3
JH723760.1	geneid_v1.4	exon	5936	6844	44.71	-	.	JH723760.1_3
JH723760.1	geneid_v1.4	Internal	6935	7237	3.88	-	0	JH723760.1_3
JH723760.1	geneid_v1.4	exon	6935	7237	3.88	-	.	JH723760.1_3
JH723760.1	geneid_v1.4	First	7607	7690	4.60	-	0	JH723760.1_3
JH723760.1	geneid_v1.4	exon	7607	7690	4.60	-	.	JH723760.1_3
# Gene 4 (Reverse). 2 exons. 126 aa. Score = 16.52 
JH723760.1	geneid_v1.4	Terminal	8560	8805	13.65	-	0	JH723760.1_4
JH723760.1	geneid_v1.4	exon	8560	8805	13.65	-	.	JH723760.1_4
JH723760.1	geneid_v1.4	First	9009	9140	2.87	-	0	JH723760.1_4
JH723760.1	geneid_v1.4	exon	9009	9140	2.87	-	.	JH723760.1_4
# Gene 5 (Reverse). 5 exons. 1920 aa. Score = 445.99 
JH723760.1	geneid_v1.4	Terminal	9376	10715	168.53	-	2	JH723760.1_5
JH723760.1	geneid_v1.4	exon	9376	10715	168.53	-	.	JH723760.1_5
JH723760.1	geneid_v1.4	Internal	10822	11090	31.89	-	1	JH723760.1_5
JH723760.1	geneid_v1.4	exon	10822	11090	31.89	-	.	JH723760.1_5
JH723760.1	geneid_v1.4	Internal	11373	11860	31.15	-	0	JH723760.1_5
JH723760.1	geneid_v1.4	exon	11373	11860	31.15	-	.	JH723760.1_5
JH723760.1	geneid_v1.4	Internal	11882	14519	149.03	-	1	JH723760.1_5
JH723760.1	geneid_v1.4	exon	11882	14519	149.03	-	.	JH723760.1_5
JH723760.1	geneid_v1.4	First	15028	16052	65.40	-	0	JH723760.1_5
JH723760.1	geneid_v1.4	exon	15028	16052	65.40	-	.	JH723760.1_5
# Gene 6 (Forward). 2 exons. 616 aa. Score = 132.83 
JH723760.1	geneid_v1.4	First	16575	17086	43.08	+	0	JH723760.1_6
JH723760.1	geneid_v1.4	exon	16575	17086	43.08	+	.	JH723760.1_6
JH723760.1	geneid_v1.4	Terminal	17478	18813	89.75	+	1	JH723760.1_6
JH723760.1	geneid_v1.4	exon	17478	18813	89.75	+	.	JH723760.1_6
# Gene 7 (Reverse). 2 exons. 761 aa. Score = 204.64 
JH723760.1	geneid_v1.4	Terminal	18954	21075	189.60	-	1	JH723760.1_7
JH723760.1	geneid_v1.4	exon	18954	21075	189.60	-	.	JH723760.1_7
JH723760.1	geneid_v1.4	First	22275	22435	15.04	-	0	JH723760.1_7
JH723760.1	geneid_v1.4	exon	22275	22435	15.04	-	.	JH723760.1_7
# Gene 8 (Forward). 3 exons. 1022 aa. Score = 180.72 
JH723760.1	geneid_v1.4	First	22762	23591	51.75	+	0	JH723760.1_8
JH723760.1	geneid_v1.4	exon	22762	23591	51.75	+	.	JH723760.1_8
JH723760.1	geneid_v1.4	Internal	24404	24558	4.20	+	1	JH723760.1_8
JH723760.1	geneid_v1.4	exon	24404	24558	4.20	+	.	JH723760.1_8
JH723760.1	geneid_v1.4	Terminal	24612	26692	124.77	+	2	JH723760.1_8
JH723760.1	geneid_v1.4	exon	24612	26692	124.77	+	.	JH723760.1_8
# Gene 9 (Reverse). 3 exons. 617 aa. Score = 157.49 
JH723760.1	geneid_v1.4	Terminal	26770	27817	86.29	-	1	JH723760.1_9
JH723760.1	geneid_v1.4	exon	26770	27817	86.29	-	.	JH723760.1_9
JH723760.1	geneid_v1.4	Internal	28703	29286	54.51	-	0	JH723760.1_9
JH723760.1	geneid_v1.4	exon	28703	29286	54.51	-	.	JH723760.1_9
JH723760.1	geneid_v1.4	First	29391	29609	16.69	-	0	JH723760.1_9
JH723760.1	geneid_v1.4	exon	29391	29609	16.69	-	.	JH723760.1_9
# Gene 10 (Reverse). 2 exons. 214 aa. Score = 63.30 
JH723760.1	geneid_v1.4	Terminal	29932	30507	58.19	-	0	JH723760.1_10
JH723760.1	geneid_v1.4	exon	29932	30507	58.19	-	.	JH723760.1_10
JH723760.1	geneid_v1.4	First	30627	30692	5.11	-	0	JH723760.1_10
JH723760.1	geneid_v1.4	exon	30627	30692	5.11	-	.	JH723760.1_10
# Gene 11 (Forward). 6 exons. 1204 aa. Score = 221.59 
JH723760.1	geneid_v1.4	First	31943	31987	4.81	+	0	JH723760.1_11
JH723760.1	geneid_v1.4	exon	31943	31987	4.81	+	.	JH723760.1_11
JH723760.1	geneid_v1.4	Internal	32139	32375	22.37	+	0	JH723760.1_11
JH723760.1	geneid_v1.4	exon	32139	32375	22.37	+	.	JH723760.1_11
JH723760.1	geneid_v1.4	Internal	33658	34043	19.17	+	0	JH723760.1_11
JH723760.1	geneid_v1.4	exon	33658	34043	19.17	+	.	JH723760.1_11
JH723760.1	geneid_v1.4	Internal	34153	36280	139.59	+	1	JH723760.1_11
JH723760.1	geneid_v1.4	exon	34153	36280	139.59	+	.	JH723760.1_11
JH723760.1	geneid_v1.4	Internal	36344	36908	31.22	+	0	JH723760.1_11
JH723760.1	geneid_v1.4	exon	36344	36908	31.22	+	.	JH723760.1_11
JH723760.1	geneid_v1.4	Terminal	37470	37720	4.42	+	2	JH723760.1_11
JH723760.1	geneid_v1.4	exon	37470	37720	4.42	+	.	JH723760.1_11
# Gene 12 (Forward). 2 exons. 1255 aa. Score = 217.32 
JH723760.1	geneid_v1.4	First	38107	38915	66.08	+	0	JH723760.1_12
JH723760.1	geneid_v1.4	exon	38107	38915	66.08	+	.	JH723760.1_12
JH723760.1	geneid_v1.4	Terminal	38994	41949	151.24	+	1	JH723760.1_12
JH723760.1	geneid_v1.4	exon	38994	41949	151.24	+	.	JH723760.1_12
# Gene 13 (Forward). 3 exons. 1155 aa. Score = 249.52 
JH723760.1	geneid_v1.4	First	42345	44427	150.57	+	0	JH723760.1_13
JH723760.1	geneid_v1.4	exon	42345	44427	150.57	+	.	JH723760.1_13
JH723760.1	geneid_v1.4	Internal	44476	45815	98.38	+	2	JH723760.1_13
JH723760.1	geneid_v1.4	exon	44476	45815	98.38	+	.	JH723760.1_13
JH723760.1	geneid_v1.4	Terminal	45866	45907	0.57	+	0	JH723760.1_13
JH723760.1	geneid_v1.4	exon	45866	45907	0.57	+	.	JH723760.1_13
# Gene 14 (Reverse). 3 exons. 1178 aa. Score = 198.51 
JH723760.1	geneid_v1.4	Terminal	46157	48309	98.78	-	2	JH723760.1_14
JH723760.1	geneid_v1.4	exon	46157	48309	98.78	-	.	JH723760.1_14
JH723760.1	geneid_v1.4	Internal	48378	48958	20.47	-	1	JH723760.1_14
JH723760.1	geneid_v1.4	exon	48378	48958	20.47	-	.	JH723760.1_14
JH723760.1	geneid_v1.4	First	51306	52105	79.26	-	0	JH723760.1_14
JH723760.1	geneid_v1.4	exon	51306	52105	79.26	-	.	JH723760.1_14
# Gene 15 (Reverse). 2 exons. 1855 aa. Score = 454.66 
JH723760.1	geneid_v1.4	Terminal	52928	58069	431.42	-	0	JH723760.1_15
JH723760.1	geneid_v1.4	exon	52928	58069	431.42	-	.	JH723760.1_15
JH723760.1	geneid_v1.4	First	58163	58585	23.24	-	0	JH723760.1_15
JH723760.1	geneid_v1.4	exon	58163	58585	23.24	-	.	JH723760.1_15
# Gene 16 (Forward). 4 exons. 870 aa. Score = 213.38 
JH723760.1	geneid_v1.4	First	59388	59579	4.55	+	0	JH723760.1_16
JH723760.1	geneid_v1.4	exon	59388	59579	4.55	+	.	JH723760.1_16
JH723760.1	geneid_v1.4	Internal	59684	60784	91.97	+	0	JH723760.1_16
JH723760.1	geneid_v1.4	exon	59684	60784	91.97	+	.	JH723760.1_16
JH723760.1	geneid_v1.4	Internal	61353	62452	106.54	+	0	JH723760.1_16
JH723760.1	geneid_v1.4	exon	61353	62452	106.54	+	.	JH723760.1_16
JH723760.1	geneid_v1.4	Terminal	62521	62737	10.32	+	1	JH723760.1_16
JH723760.1	geneid_v1.4	exon	62521	62737	10.32	+	.	JH723760.1_16
# Gene 17 (Reverse). 1 exons. 25 aa. Score = 0.83 
JH723760.1	geneid_v1.4	Single	63087	63161	0.83	-	0	JH723760.1_17
JH723760.1	geneid_v1.4	exon	63087	63161	0.83	-	.	JH723760.1_17
# Gene 18 (Reverse). 1 exons. 198 aa. Score = 40.82 
JH723760.1	geneid_v1.4	Single	63253	63846	40.82	-	0	JH723760.1_18
JH723760.1	geneid_v1.4	exon	63253	63846	40.82	-	.	JH723760.1_18
# Gene 19 (Reverse). 1 exons. 561 aa. Score = 147.90 
JH723760.1	geneid_v1.4	Single	64205	65887	147.90	-	0	JH723760.1_19
JH723760.1	geneid_v1.4	exon	64205	65887	147.90	-	.	JH723760.1_19
# Gene 20 (Forward). 1 exons. 21 aa. Score = 4.53 
JH723760.1	geneid_v1.4	Single	66483	66545	4.53	+	0	JH723760.1_20
JH723760.1	geneid_v1.4	exon	66483	66545	4.53	+	.	JH723760.1_20
# Gene 21 (Reverse). 1 exons. 216 aa. Score = 6.65 
JH723760.1	geneid_v1.4	Single	68507	69154	6.65	-	0	JH723760.1_21
JH723760.1	geneid_v1.4	exon	68507	69154	6.65	-	.	JH723760.1_21
# Gene 22 (Reverse). 2 exons. 23 aa. Score = 0.93 
JH723760.1	geneid_v1.4	Terminal	69360	69398	-3.13	-	0	JH723760.1_22
JH723760.1	geneid_v1.4	exon	69360	69398	-3.13	-	.	JH723760.1_22
JH723760.1	geneid_v1.4	First	69750	69779	4.07	-	0	JH723760.1_22
JH723760.1	geneid_v1.4	exon	69750	69779	4.07	-	.	JH723760.1_22
# Gene 23 (Forward). 1 exons. 59 aa. Score = 1.20 
JH723760.1	geneid_v1.4	Single	70231	70407	1.20	+	0	JH723760.1_23
JH723760.1	geneid_v1.4	exon	70231	70407	1.20	+	.	JH723760.1_23
# Gene 24 (Forward). 3 exons. 764 aa. Score = 212.79 
JH723760.1	geneid_v1.4	First	71523	71610	0.08	+	0	JH723760.1_24
JH723760.1	geneid_v1.4	exon	71523	71610	0.08	+	.	JH723760.1_24
JH723760.1	geneid_v1.4	Internal	71718	73898	215.92	+	2	JH723760.1_24
JH723760.1	geneid_v1.4	exon	71718	73898	215.92	+	.	JH723760.1_24
JH723760.1	geneid_v1.4	Terminal	74033	74055	-3.22	+	2	JH723760.1_24
JH723760.1	geneid_v1.4	exon	74033	74055	-3.22	+	.	JH723760.1_24
# Gene 25 (Reverse). 1 exons. 457 aa. Score = 72.33 
JH723760.1	geneid_v1.4	Single	74156	75526	72.33	-	0	JH723760.1_25
JH723760.1	geneid_v1.4	exon	74156	75526	72.33	-	.	JH723760.1_25
# Gene 26 (Reverse). 1 exons. 245 aa. Score = 56.86 
JH723760.1	geneid_v1.4	Single	76369	77103	56.86	-	0	JH723760.1_26
JH723760.1	geneid_v1.4	exon	76369	77103	56.86	-	.	JH723760.1_26
# Gene 27 (Reverse). 2 exons. 538 aa. Score = 173.98 
JH723760.1	geneid_v1.4	Terminal	77935	79315	154.32	-	1	JH723760.1_27
JH723760.1	geneid_v1.4	exon	77935	79315	154.32	-	.	JH723760.1_27
JH723760.1	geneid_v1.4	First	79574	79806	19.66	-	0	JH723760.1_27
JH723760.1	geneid_v1.4	exon	79574	79806	19.66	-	.	JH723760.1_27
# Gene 28 (Reverse). 2 exons. 47 aa. Score = 8.47 
JH723760.1	geneid_v1.4	Terminal	80149	80164	-2.50	-	1	JH723760.1_28
JH723760.1	geneid_v1.4	exon	80149	80164	-2.50	-	.	JH723760.1_28
JH723760.1	geneid_v1.4	First	80750	80874	10.97	-	0	JH723760.1_28
JH723760.1	geneid_v1.4	exon	80750	80874	10.97	-	.	JH723760.1_28
# Gene 29 (Reverse). 2 exons. 339 aa. Score = 80.18 
JH723760.1	geneid_v1.4	Terminal	80996	81046	1.92	-	0	JH723760.1_29
JH723760.1	geneid_v1.4	exon	80996	81046	1.92	-	.	JH723760.1_29
JH723760.1	geneid_v1.4	First	81114	82079	78.26	-	0	JH723760.1_29
JH723760.1	geneid_v1.4	exon	81114	82079	78.26	-	.	JH723760.1_29
# Gene 30 (Reverse). 2 exons. 139 aa. Score = 27.56 
JH723760.1	geneid_v1.4	Terminal	82471	82876	31.23	-	1	JH723760.1_30
JH723760.1	geneid_v1.4	exon	82471	82876	31.23	-	.	JH723760.1_30
JH723760.1	geneid_v1.4	First	83901	83911	-3.67	-	0	JH723760.1_30
JH723760.1	geneid_v1.4	exon	83901	83911	-3.67	-	.	JH723760.1_30
# Gene 31 (Forward). 2 exons. 1796 aa. Score = 394.13 
JH723760.1	geneid_v1.4	First	84128	84135	-6.37	+	0	JH723760.1_31
JH723760.1	geneid_v1.4	exon	84128	84135	-6.37	+	.	JH723760.1_31
JH723760.1	geneid_v1.4	Terminal	84192	89571	400.50	+	1	JH723760.1_31
JH723760.1	geneid_v1.4	exon	84192	89571	400.50	+	.	JH723760.1_31
# Gene 32 (Forward). 2 exons. 178 aa. Score = 21.05 
JH723760.1	geneid_v1.4	First	89700	90119	23.01	+	0	JH723760.1_32
JH723760.1	geneid_v1.4	exon	89700	90119	23.01	+	.	JH723760.1_32
JH723760.1	geneid_v1.4	Terminal	90209	90322	-1.97	+	0	JH723760.1_32
JH723760.1	geneid_v1.4	exon	90209	90322	-1.97	+	.	JH723760.1_32
# Gene 33 (Reverse). 3 exons. 223 aa. Score = 22.66 
JH723760.1	geneid_v1.4	Terminal	90440	90776	5.77	-	1	JH723760.1_33
JH723760.1	geneid_v1.4	exon	90440	90776	5.77	-	.	JH723760.1_33
JH723760.1	geneid_v1.4	Internal	90869	91183	18.86	-	1	JH723760.1_33
JH723760.1	geneid_v1.4	exon	90869	91183	18.86	-	.	JH723760.1_33
JH723760.1	geneid_v1.4	First	91877	91893	-1.98	-	0	JH723760.1_33
JH723760.1	geneid_v1.4	exon	91877	91893	-1.98	-	.	JH723760.1_33
# Gene 34 (Forward). 8 exons. 2873 aa. Score = 662.34 
JH723760.1	geneid_v1.4	First	93409	93753	28.83	+	0	JH723760.1_34
JH723760.1	geneid_v1.4	exon	93409	93753	28.83	+	.	JH723760.1_34
JH723760.1	geneid_v1.4	Internal	93874	94099	10.73	+	0	JH723760.1_34
JH723760.1	geneid_v1.4	exon	93874	94099	10.73	+	.	JH723760.1_34
JH723760.1	geneid_v1.4	Internal	94119	94261	3.35	+	2	JH723760.1_34
JH723760.1	geneid_v1.4	exon	94119	94261	3.35	+	.	JH723760.1_34
JH723760.1	geneid_v1.4	Internal	95654	96111	33.59	+	0	JH723760.1_34
JH723760.1	geneid_v1.4	exon	95654	96111	33.59	+	.	JH723760.1_34
JH723760.1	geneid_v1.4	Internal	96227	97049	60.59	+	1	JH723760.1_34
JH723760.1	geneid_v1.4	exon	96227	97049	60.59	+	.	JH723760.1_34
JH723760.1	geneid_v1.4	Internal	97381	102996	454.77	+	0	JH723760.1_34
JH723760.1	geneid_v1.4	exon	97381	102996	454.77	+	.	JH723760.1_34
JH723760.1	geneid_v1.4	Internal	103508	103562	-2.44	+	0	JH723760.1_34
JH723760.1	geneid_v1.4	exon	103508	103562	-2.44	+	.	JH723760.1_34
JH723760.1	geneid_v1.4	Terminal	103655	104607	72.92	+	2	JH723760.1_34
JH723760.1	geneid_v1.4	exon	103655	104607	72.92	+	.	JH723760.1_34
# Gene 35 (Reverse). 1 exons. 327 aa. Score = 72.19 
JH723760.1	geneid_v1.4	Single	104872	105852	72.19	-	0	JH723760.1_35
JH723760.1	geneid_v1.4	exon	104872	105852	72.19	-	.	JH723760.1_35
# Gene 36 (Forward). 1 exons. 456 aa. Score = 58.45 
JH723760.1	geneid_v1.4	Single	108931	110298	58.45	+	0	JH723760.1_36
JH723760.1	geneid_v1.4	exon	108931	110298	58.45	+	.	JH723760.1_36
# Gene 37 (Reverse). 3 exons. 323 aa. Score = 60.79 
JH723760.1	geneid_v1.4	Terminal	111576	111892	26.46	-	2	JH723760.1_37
JH723760.1	geneid_v1.4	exon	111576	111892	26.46	-	.	JH723760.1_37
JH723760.1	geneid_v1.4	Internal	111974	112616	38.47	-	0	JH723760.1_37
JH723760.1	geneid_v1.4	exon	111974	112616	38.47	-	.	JH723760.1_37
JH723760.1	geneid_v1.4	First	114300	114308	-4.14	-	0	JH723760.1_37
JH723760.1	geneid_v1.4	exon	114300	114308	-4.14	-	.	JH723760.1_37
# Gene 38 (Forward). 5 exons. 389 aa. Score = 91.55 
JH723760.1	geneid_v1.4	First	114525	114549	0.20	+	0	JH723760.1_38
JH723760.1	geneid_v1.4	exon	114525	114549	0.20	+	.	JH723760.1_38
JH723760.1	geneid_v1.4	Internal	114611	114666	0.59	+	2	JH723760.1_38
JH723760.1	geneid_v1.4	exon	114611	114666	0.59	+	.	JH723760.1_38
JH723760.1	geneid_v1.4	Internal	114756	114881	7.55	+	0	JH723760.1_38
JH723760.1	geneid_v1.4	exon	114756	114881	7.55	+	.	JH723760.1_38
JH723760.1	geneid_v1.4	Internal	114976	115672	64.37	+	0	JH723760.1_38
JH723760.1	geneid_v1.4	exon	114976	115672	64.37	+	.	JH723760.1_38
JH723760.1	geneid_v1.4	Terminal	116309	116571	18.83	+	2	JH723760.1_38
JH723760.1	geneid_v1.4	exon	116309	116571	18.83	+	.	JH723760.1_38
# Gene 39 (Forward). 2 exons. 98 aa. Score = 16.51 
JH723760.1	geneid_v1.4	First	116737	116791	1.36	+	0	JH723760.1_39
JH723760.1	geneid_v1.4	exon	116737	116791	1.36	+	.	JH723760.1_39
JH723760.1	geneid_v1.4	Terminal	117348	117586	15.15	+	2	JH723760.1_39
JH723760.1	geneid_v1.4	exon	117348	117586	15.15	+	.	JH723760.1_39
# Gene 40 (Reverse). 2 exons. 338 aa. Score = 58.84 
JH723760.1	geneid_v1.4	Terminal	118025	118792	39.34	-	0	JH723760.1_40
JH723760.1	geneid_v1.4	exon	118025	118792	39.34	-	.	JH723760.1_40
JH723760.1	geneid_v1.4	First	118884	119129	19.50	-	0	JH723760.1_40
JH723760.1	geneid_v1.4	exon	118884	119129	19.50	-	.	JH723760.1_40
# Gene 41 (Reverse). 2 exons. 68 aa. Score = 10.52 
JH723760.1	geneid_v1.4	Terminal	119811	119935	9.81	-	2	JH723760.1_41
JH723760.1	geneid_v1.4	exon	119811	119935	9.81	-	.	JH723760.1_41
JH723760.1	geneid_v1.4	First	120019	120097	0.71	-	0	JH723760.1_41
JH723760.1	geneid_v1.4	exon	120019	120097	0.71	-	.	JH723760.1_41
# Gene 42 (Forward). 3 exons. 599 aa. Score = 93.27 
JH723760.1	geneid_v1.4	First	121574	122507	47.92	+	0	JH723760.1_42
JH723760.1	geneid_v1.4	exon	121574	122507	47.92	+	.	JH723760.1_42
JH723760.1	geneid_v1.4	Internal	122638	123354	39.26	+	2	JH723760.1_42
JH723760.1	geneid_v1.4	exon	122638	123354	39.26	+	.	JH723760.1_42
JH723760.1	geneid_v1.4	Terminal	123434	123579	6.09	+	2	JH723760.1_42
JH723760.1	geneid_v1.4	exon	123434	123579	6.09	+	.	JH723760.1_42
# Gene 43 (Forward). 3 exons. 959 aa. Score = 268.42 
JH723760.1	geneid_v1.4	First	124679	126223	143.11	+	0	JH723760.1_43
JH723760.1	geneid_v1.4	exon	124679	126223	143.11	+	.	JH723760.1_43
JH723760.1	geneid_v1.4	Internal	126408	126582	20.69	+	0	JH723760.1_43
JH723760.1	geneid_v1.4	exon	126408	126582	20.69	+	.	JH723760.1_43
JH723760.1	geneid_v1.4	Terminal	126626	127782	104.62	+	2	JH723760.1_43
JH723760.1	geneid_v1.4	exon	126626	127782	104.62	+	.	JH723760.1_43
# Gene 44 (Reverse). 1 exons. 293 aa. Score = 88.23 
JH723760.1	geneid_v1.4	Single	128130	129008	88.23	-	0	JH723760.1_44
JH723760.1	geneid_v1.4	exon	128130	129008	88.23	-	.	JH723760.1_44
# Gene 45 (Reverse). 2 exons. 184 aa. Score = 43.57 
JH723760.1	geneid_v1.4	Terminal	129167	129629	37.97	-	1	JH723760.1_45
JH723760.1	geneid_v1.4	exon	129167	129629	37.97	-	.	JH723760.1_45
JH723760.1	geneid_v1.4	First	129776	129864	5.61	-	0	JH723760.1_45
JH723760.1	geneid_v1.4	exon	129776	129864	5.61	-	.	JH723760.1_45
# Gene 46 (Reverse). 4 exons. 2050 aa. Score = 614.14 
JH723760.1	geneid_v1.4	Terminal	130592	136063	564.64	-	0	JH723760.1_46
JH723760.1	geneid_v1.4	exon	130592	136063	564.64	-	.	JH723760.1_46
JH723760.1	geneid_v1.4	Internal	136185	136573	29.85	-	2	JH723760.1_46
JH723760.1	geneid_v1.4	exon	136185	136573	29.85	-	.	JH723760.1_46
JH723760.1	geneid_v1.4	Internal	136683	136787	7.47	-	2	JH723760.1_46
JH723760.1	geneid_v1.4	exon	136683	136787	7.47	-	.	JH723760.1_46
JH723760.1	geneid_v1.4	First	136888	137071	12.18	-	0	JH723760.1_46
JH723760.1	geneid_v1.4	exon	136888	137071	12.18	-	.	JH723760.1_46
# Gene 47 (Reverse). 2 exons. 233 aa. Score = 49.62 
JH723760.1	geneid_v1.4	Terminal	138811	139463	52.44	-	2	JH723760.1_47
JH723760.1	geneid_v1.4	exon	138811	139463	52.44	-	.	JH723760.1_47
JH723760.1	geneid_v1.4	First	141348	141393	-2.82	-	0	JH723760.1_47
JH723760.1	geneid_v1.4	exon	141348	141393	-2.82	-	.	JH723760.1_47
# Gene 48 (Forward). 4 exons. 847 aa. Score = 174.11 
JH723760.1	geneid_v1.4	First	141449	142351	83.11	+	0	JH723760.1_48
JH723760.1	geneid_v1.4	exon	141449	142351	83.11	+	.	JH723760.1_48
JH723760.1	geneid_v1.4	Internal	142435	143329	63.56	+	0	JH723760.1_48
JH723760.1	geneid_v1.4	exon	142435	143329	63.56	+	.	JH723760.1_48
JH723760.1	geneid_v1.4	Internal	143427	143655	-1.52	+	2	JH723760.1_48
JH723760.1	geneid_v1.4	exon	143427	143655	-1.52	+	.	JH723760.1_48
JH723760.1	geneid_v1.4	Terminal	143727	144240	28.97	+	1	JH723760.1_48
JH723760.1	geneid_v1.4	exon	143727	144240	28.97	+	.	JH723760.1_48
# Gene 49 (Forward). 3 exons. 339 aa. Score = 62.95 
JH723760.1	geneid_v1.4	First	144309	144476	5.19	+	0	JH723760.1_49
JH723760.1	geneid_v1.4	exon	144309	144476	5.19	+	.	JH723760.1_49
JH723760.1	geneid_v1.4	Internal	144555	144885	20.54	+	0	JH723760.1_49
JH723760.1	geneid_v1.4	exon	144555	144885	20.54	+	.	JH723760.1_49
JH723760.1	geneid_v1.4	Terminal	145492	146009	37.22	+	2	JH723760.1_49
JH723760.1	geneid_v1.4	exon	145492	146009	37.22	+	.	JH723760.1_49
# Gene 50 (Reverse). 2 exons. 68 aa. Score = 11.16 
JH723760.1	geneid_v1.4	Terminal	150336	150460	10.46	-	2	JH723760.1_50
JH723760.1	geneid_v1.4	exon	150336	150460	10.46	-	.	JH723760.1_50
JH723760.1	geneid_v1.4	First	150546	150624	0.70	-	0	JH723760.1_50
JH723760.1	geneid_v1.4	exon	150546	150624	0.70	-	.	JH723760.1_50
# Gene 51 (Forward). 3 exons. 507 aa. Score = 77.80 
JH723760.1	geneid_v1.4	First	150725	150749	-8.40	+	0	JH723760.1_51
JH723760.1	geneid_v1.4	exon	150725	150749	-8.40	+	.	JH723760.1_51
JH723760.1	geneid_v1.4	Internal	150811	152247	87.65	+	2	JH723760.1_51
JH723760.1	geneid_v1.4	exon	150811	152247	87.65	+	.	JH723760.1_51
JH723760.1	geneid_v1.4	Terminal	152268	152326	-1.45	+	2	JH723760.1_51
JH723760.1	geneid_v1.4	exon	152268	152326	-1.45	+	.	JH723760.1_51
# Gene 52 (Forward). 4 exons. 546 aa. Score = 103.74 
JH723760.1	geneid_v1.4	First	153937	154036	10.06	+	0	JH723760.1_52
JH723760.1	geneid_v1.4	exon	153937	154036	10.06	+	.	JH723760.1_52
JH723760.1	geneid_v1.4	Internal	154118	154395	25.07	+	2	JH723760.1_52
JH723760.1	geneid_v1.4	exon	154118	154395	25.07	+	.	JH723760.1_52
JH723760.1	geneid_v1.4	Internal	155399	155696	9.38	+	0	JH723760.1_52
JH723760.1	geneid_v1.4	exon	155399	155696	9.38	+	.	JH723760.1_52
JH723760.1	geneid_v1.4	Terminal	155827	156788	59.23	+	2	JH723760.1_52
JH723760.1	geneid_v1.4	exon	155827	156788	59.23	+	.	JH723760.1_52
# Gene 53 (Reverse). 1 exons. 217 aa. Score = 56.97 
JH723760.1	geneid_v1.4	Single	156942	157592	56.97	-	0	JH723760.1_53
JH723760.1	geneid_v1.4	exon	156942	157592	56.97	-	.	JH723760.1_53
# Gene 54 (Forward). 2 exons. 946 aa. Score = 200.05 
JH723760.1	geneid_v1.4	First	158547	159703	82.86	+	0	JH723760.1_54
JH723760.1	geneid_v1.4	exon	158547	159703	82.86	+	.	JH723760.1_54
JH723760.1	geneid_v1.4	Terminal	159730	161410	117.19	+	1	JH723760.1_54
JH723760.1	geneid_v1.4	exon	159730	161410	117.19	+	.	JH723760.1_54
# Gene 55 (Forward). 2 exons. 278 aa. Score = 85.71 
JH723760.1	geneid_v1.4	First	162199	162342	16.55	+	0	JH723760.1_55
JH723760.1	geneid_v1.4	exon	162199	162342	16.55	+	.	JH723760.1_55
JH723760.1	geneid_v1.4	Terminal	162443	163132	69.16	+	0	JH723760.1_55
JH723760.1	geneid_v1.4	exon	162443	163132	69.16	+	.	JH723760.1_55
# Gene 56 (Forward). 4 exons. 1639 aa. Score = 305.77 
JH723760.1	geneid_v1.4	First	163899	164122	4.26	+	0	JH723760.1_56
JH723760.1	geneid_v1.4	exon	163899	164122	4.26	+	.	JH723760.1_56
JH723760.1	geneid_v1.4	Internal	164280	166234	148.74	+	1	JH723760.1_56
JH723760.1	geneid_v1.4	exon	164280	166234	148.74	+	.	JH723760.1_56
JH723760.1	geneid_v1.4	Internal	166271	166917	32.45	+	2	JH723760.1_56
JH723760.1	geneid_v1.4	exon	166271	166917	32.45	+	.	JH723760.1_56
JH723760.1	geneid_v1.4	Terminal	166955	169045	120.32	+	0	JH723760.1_56
JH723760.1	geneid_v1.4	exon	166955	169045	120.32	+	.	JH723760.1_56
# Gene 57 (Forward). 3 exons. 463 aa. Score = 127.82 
JH723760.1	geneid_v1.4	First	169110	169112	-2.21	+	0	JH723760.1_57
JH723760.1	geneid_v1.4	exon	169110	169112	-2.21	+	.	JH723760.1_57
JH723760.1	geneid_v1.4	Internal	169447	169601	15.68	+	0	JH723760.1_57
JH723760.1	geneid_v1.4	exon	169447	169601	15.68	+	.	JH723760.1_57
JH723760.1	geneid_v1.4	Terminal	169708	170938	114.35	+	1	JH723760.1_57
JH723760.1	geneid_v1.4	exon	169708	170938	114.35	+	.	JH723760.1_57
# Gene 58 (Reverse). 2 exons. 265 aa. Score = 65.39 
JH723760.1	geneid_v1.4	Terminal	171193	171907	62.13	-	1	JH723760.1_58
JH723760.1	geneid_v1.4	exon	171193	171907	62.13	-	.	JH723760.1_58
JH723760.1	geneid_v1.4	First	172151	172230	3.26	-	0	JH723760.1_58
JH723760.1	geneid_v1.4	exon	172151	172230	3.26	-	.	JH723760.1_58
# Gene 59 (Reverse). 3 exons. 141 aa. Score = 20.72 
JH723760.1	geneid_v1.4	Terminal	172438	172675	8.37	-	1	JH723760.1_59
JH723760.1	geneid_v1.4	exon	172438	172675	8.37	-	.	JH723760.1_59
JH723760.1	geneid_v1.4	Internal	172769	172947	16.16	-	0	JH723760.1_59
JH723760.1	geneid_v1.4	exon	172769	172947	16.16	-	.	JH723760.1_59
JH723760.1	geneid_v1.4	First	174250	174255	-3.81	-	0	JH723760.1_59
JH723760.1	geneid_v1.4	exon	174250	174255	-3.81	-	.	JH723760.1_59
# Gene 60 (Forward). 1 exons. 795 aa. Score = 288.02 
JH723760.1	geneid_v1.4	Single	174341	176725	288.02	+	0	JH723760.1_60
JH723760.1	geneid_v1.4	exon	174341	176725	288.02	+	.	JH723760.1_60
# Gene 61 (Reverse). 1 exons. 121 aa. Score = 23.17 
JH723760.1	geneid_v1.4	Single	177142	177504	23.17	-	0	JH723760.1_61
JH723760.1	geneid_v1.4	exon	177142	177504	23.17	-	.	JH723760.1_61
# Gene 62 (Forward). 4 exons. 2953 aa. Score = 735.85 
JH723760.1	geneid_v1.4	First	178381	179917	90.40	+	0	JH723760.1_62
JH723760.1	geneid_v1.4	exon	178381	179917	90.40	+	.	JH723760.1_62
JH723760.1	geneid_v1.4	Internal	180034	181554	97.83	+	2	JH723760.1_62
JH723760.1	geneid_v1.4	exon	180034	181554	97.83	+	.	JH723760.1_62
JH723760.1	geneid_v1.4	Internal	183067	184161	107.25	+	2	JH723760.1_62
JH723760.1	geneid_v1.4	exon	183067	184161	107.25	+	.	JH723760.1_62
JH723760.1	geneid_v1.4	Terminal	184258	188963	440.37	+	2	JH723760.1_62
JH723760.1	geneid_v1.4	exon	184258	188963	440.37	+	.	JH723760.1_62
# Gene 63 (Forward). 2 exons. 505 aa. Score = 200.57 
JH723760.1	geneid_v1.4	First	190142	190144	-3.62	+	0	JH723760.1_63
JH723760.1	geneid_v1.4	exon	190142	190144	-3.62	+	.	JH723760.1_63
JH723760.1	geneid_v1.4	Terminal	190650	192161	204.20	+	0	JH723760.1_63
JH723760.1	geneid_v1.4	exon	190650	192161	204.20	+	.	JH723760.1_63
# Gene 64 (Forward). 7 exons. 1420 aa. Score = 290.38 
JH723760.1	geneid_v1.4	First	193071	193491	27.91	+	0	JH723760.1_64
JH723760.1	geneid_v1.4	exon	193071	193491	27.91	+	.	JH723760.1_64
JH723760.1	geneid_v1.4	Internal	193627	194058	32.93	+	2	JH723760.1_64
JH723760.1	geneid_v1.4	exon	193627	194058	32.93	+	.	JH723760.1_64
JH723760.1	geneid_v1.4	Internal	194148	194417	19.13	+	2	JH723760.1_64
JH723760.1	geneid_v1.4	exon	194148	194417	19.13	+	.	JH723760.1_64
JH723760.1	geneid_v1.4	Internal	195353	195592	15.35	+	2	JH723760.1_64
JH723760.1	geneid_v1.4	exon	195353	195592	15.35	+	.	JH723760.1_64
JH723760.1	geneid_v1.4	Internal	195718	196102	23.78	+	2	JH723760.1_64
JH723760.1	geneid_v1.4	exon	195718	196102	23.78	+	.	JH723760.1_64
JH723760.1	geneid_v1.4	Internal	196164	198661	176.10	+	1	JH723760.1_64
JH723760.1	geneid_v1.4	exon	196164	198661	176.10	+	.	JH723760.1_64
JH723760.1	geneid_v1.4	Terminal	200191	200204	-4.83	+	2	JH723760.1_64
JH723760.1	geneid_v1.4	exon	200191	200204	-4.83	+	.	JH723760.1_64
# Gene 65 (Reverse). 5 exons. 614 aa. Score = 151.50 
JH723760.1	geneid_v1.4	Terminal	200254	200918	79.50	-	2	JH723760.1_65
JH723760.1	geneid_v1.4	exon	200254	200918	79.50	-	.	JH723760.1_65
JH723760.1	geneid_v1.4	Internal	201164	201278	12.16	-	0	JH723760.1_65
JH723760.1	geneid_v1.4	exon	201164	201278	12.16	-	.	JH723760.1_65
JH723760.1	geneid_v1.4	Internal	202981	203565	36.80	-	0	JH723760.1_65
JH723760.1	geneid_v1.4	exon	202981	203565	36.80	-	.	JH723760.1_65
JH723760.1	geneid_v1.4	Internal	203796	204034	16.92	-	2	JH723760.1_65
JH723760.1	geneid_v1.4	exon	203796	204034	16.92	-	.	JH723760.1_65
JH723760.1	geneid_v1.4	First	204124	204361	6.11	-	0	JH723760.1_65
JH723760.1	geneid_v1.4	exon	204124	204361	6.11	-	.	JH723760.1_65
# Gene 66 (Forward). 1 exons. 322 aa. Score = 122.70 
JH723760.1	geneid_v1.4	Single	205348	206313	122.70	+	0	JH723760.1_66
JH723760.1	geneid_v1.4	exon	205348	206313	122.70	+	.	JH723760.1_66
# Gene 67 (Forward). 2 exons. 136 aa. Score = 23.29 
JH723760.1	geneid_v1.4	First	206758	206801	5.44	+	0	JH723760.1_67
JH723760.1	geneid_v1.4	exon	206758	206801	5.44	+	.	JH723760.1_67
JH723760.1	geneid_v1.4	Terminal	206997	207360	17.86	+	1	JH723760.1_67
JH723760.1	geneid_v1.4	exon	206997	207360	17.86	+	.	JH723760.1_67
# Gene 68 (Reverse). 2 exons. 87 aa. Score = 24.96 
JH723760.1	geneid_v1.4	Terminal	207602	207697	8.97	-	0	JH723760.1_68
JH723760.1	geneid_v1.4	exon	207602	207697	8.97	-	.	JH723760.1_68
JH723760.1	geneid_v1.4	First	207810	207974	15.99	-	0	JH723760.1_68
JH723760.1	geneid_v1.4	exon	207810	207974	15.99	-	.	JH723760.1_68
# Gene 69 (Reverse). 1 exons. 187 aa. Score = 54.67 
JH723760.1	geneid_v1.4	Single	209080	209640	54.67	-	0	JH723760.1_69
JH723760.1	geneid_v1.4	exon	209080	209640	54.67	-	.	JH723760.1_69
# Gene 70 (Forward). 2 exons. 1359 aa. Score = 487.94 
JH723760.1	geneid_v1.4	First	210739	211610	96.82	+	0	JH723760.1_70
JH723760.1	geneid_v1.4	exon	210739	211610	96.82	+	.	JH723760.1_70
JH723760.1	geneid_v1.4	Terminal	211702	214906	391.12	+	1	JH723760.1_70
JH723760.1	geneid_v1.4	exon	211702	214906	391.12	+	.	JH723760.1_70
# Gene 71 (Forward). 5 exons. 1166 aa. Score = 235.50 
JH723760.1	geneid_v1.4	First	217174	217297	9.78	+	0	JH723760.1_71
JH723760.1	geneid_v1.4	exon	217174	217297	9.78	+	.	JH723760.1_71
JH723760.1	geneid_v1.4	Internal	217757	217892	5.69	+	2	JH723760.1_71
JH723760.1	geneid_v1.4	exon	217757	217892	5.69	+	.	JH723760.1_71
JH723760.1	geneid_v1.4	Internal	217969	218978	66.86	+	1	JH723760.1_71
JH723760.1	geneid_v1.4	exon	217969	218978	66.86	+	.	JH723760.1_71
JH723760.1	geneid_v1.4	Internal	219054	220322	81.13	+	2	JH723760.1_71
JH723760.1	geneid_v1.4	exon	219054	220322	81.13	+	.	JH723760.1_71
JH723760.1	geneid_v1.4	Terminal	221096	222054	72.04	+	2	JH723760.1_71
JH723760.1	geneid_v1.4	exon	221096	222054	72.04	+	.	JH723760.1_71
# Gene 72 (Reverse). 1 exons. 179 aa. Score = 21.78 
JH723760.1	geneid_v1.4	Single	222451	222987	21.78	-	0	JH723760.1_72
JH723760.1	geneid_v1.4	exon	222451	222987	21.78	-	.	JH723760.1_72
# Gene 73 (Forward). 5 exons. 321 aa. Score = 58.76 
JH723760.1	geneid_v1.4	First	223674	223970	27.61	+	0	JH723760.1_73
JH723760.1	geneid_v1.4	exon	223674	223970	27.61	+	.	JH723760.1_73
JH723760.1	geneid_v1.4	Internal	224078	224235	9.99	+	0	JH723760.1_73
JH723760.1	geneid_v1.4	exon	224078	224235	9.99	+	.	JH723760.1_73
JH723760.1	geneid_v1.4	Internal	224314	224536	13.80	+	1	JH723760.1_73
JH723760.1	geneid_v1.4	exon	224314	224536	13.80	+	.	JH723760.1_73
JH723760.1	geneid_v1.4	Internal	225005	225117	0.61	+	0	JH723760.1_73
JH723760.1	geneid_v1.4	exon	225005	225117	0.61	+	.	JH723760.1_73
JH723760.1	geneid_v1.4	Terminal	225434	225605	6.75	+	1	JH723760.1_73
JH723760.1	geneid_v1.4	exon	225434	225605	6.75	+	.	JH723760.1_73
# Gene 74 (Forward). 1 exons. 34 aa. Score = 1.26 
JH723760.1	geneid_v1.4	Single	225817	225918	1.26	+	0	JH723760.1_74
JH723760.1	geneid_v1.4	exon	225817	225918	1.26	+	.	JH723760.1_74
# Gene 75 (Forward). 1 exons. 51 aa. Score = 1.18 
JH723760.1	geneid_v1.4	Single	226381	226533	1.18	+	0	JH723760.1_75
JH723760.1	geneid_v1.4	exon	226381	226533	1.18	+	.	JH723760.1_75
# Gene 76 (Reverse). 1 exons. 137 aa. Score = 3.28 
JH723760.1	geneid_v1.4	Single	226713	227123	3.28	-	0	JH723760.1_76
JH723760.1	geneid_v1.4	exon	226713	227123	3.28	-	.	JH723760.1_76
# Gene 77 (Reverse). 2 exons. 353 aa. Score = 35.62 
JH723760.1	geneid_v1.4	Terminal	227299	228327	37.05	-	0	JH723760.1_77
JH723760.1	geneid_v1.4	exon	227299	228327	37.05	-	.	JH723760.1_77
JH723760.1	geneid_v1.4	First	228471	228500	-1.43	-	0	JH723760.1_77
JH723760.1	geneid_v1.4	exon	228471	228500	-1.43	-	.	JH723760.1_77
# Gene 78 (Forward). 4 exons. 674 aa. Score = 108.58 
JH723760.1	geneid_v1.4	First	229057	229657	42.56	+	0	JH723760.1_78
JH723760.1	geneid_v1.4	exon	229057	229657	42.56	+	.	JH723760.1_78
JH723760.1	geneid_v1.4	Internal	230121	230374	12.99	+	2	JH723760.1_78
JH723760.1	geneid_v1.4	exon	230121	230374	12.99	+	.	JH723760.1_78
JH723760.1	geneid_v1.4	Internal	230449	230709	7.52	+	0	JH723760.1_78
JH723760.1	geneid_v1.4	exon	230449	230709	7.52	+	.	JH723760.1_78
JH723760.1	geneid_v1.4	Terminal	230787	231692	45.51	+	0	JH723760.1_78
JH723760.1	geneid_v1.4	exon	230787	231692	45.51	+	.	JH723760.1_78
# Gene 79 (Reverse). 2 exons. 536 aa. Score = 60.52 
JH723760.1	geneid_v1.4	Terminal	231781	233128	60.72	-	1	JH723760.1_79
JH723760.1	geneid_v1.4	exon	231781	233128	60.72	-	.	JH723760.1_79
JH723760.1	geneid_v1.4	First	234394	234653	-0.20	-	0	JH723760.1_79
JH723760.1	geneid_v1.4	exon	234394	234653	-0.20	-	.	JH723760.1_79
# Gene 80 (Reverse). 3 exons. 245 aa. Score = 79.92 
JH723760.1	geneid_v1.4	Terminal	235027	235511	54.19	-	2	JH723760.1_80
JH723760.1	geneid_v1.4	exon	235027	235511	54.19	-	.	JH723760.1_80
JH723760.1	geneid_v1.4	Internal	235704	235847	15.32	-	2	JH723760.1_80
JH723760.1	geneid_v1.4	exon	235704	235847	15.32	-	.	JH723760.1_80
JH723760.1	geneid_v1.4	First	235989	236094	10.41	-	0	JH723760.1_80
JH723760.1	geneid_v1.4	exon	235989	236094	10.41	-	.	JH723760.1_80
# Gene 81 (Reverse). 1 exons. 244 aa. Score = 49.80 
JH723760.1	geneid_v1.4	Single	236389	237120	49.80	-	0	JH723760.1_81
JH723760.1	geneid_v1.4	exon	236389	237120	49.80	-	.	JH723760.1_81
# Gene 82 (Forward). 2 exons. 49 aa. Score = 9.18 
JH723760.1	geneid_v1.4	First	238015	238061	4.69	+	0	JH723760.1_82
JH723760.1	geneid_v1.4	exon	238015	238061	4.69	+	.	JH723760.1_82
JH723760.1	geneid_v1.4	Terminal	238172	238271	4.50	+	1	JH723760.1_82
JH723760.1	geneid_v1.4	exon	238172	238271	4.50	+	.	JH723760.1_82
# Gene 83 (Reverse). 1 exons. 945 aa. Score = 253.55 
JH723760.1	geneid_v1.4	Single	238418	241252	253.55	-	0	JH723760.1_83
JH723760.1	geneid_v1.4	exon	238418	241252	253.55	-	.	JH723760.1_83
# Gene 84 (Reverse). 2 exons. 136 aa. Score = 35.63 
JH723760.1	geneid_v1.4	Terminal	242280	242683	36.60	-	2	JH723760.1_84
JH723760.1	geneid_v1.4	exon	242280	242683	36.60	-	.	JH723760.1_84
JH723760.1	geneid_v1.4	First	243135	243138	-0.97	-	0	JH723760.1_84
JH723760.1	geneid_v1.4	exon	243135	243138	-0.97	-	.	JH723760.1_84
# Gene 85 (Reverse). 4 exons. 366 aa. Score = 103.43 
JH723760.1	geneid_v1.4	Terminal	244044	244730	69.19	-	0	JH723760.1_85
JH723760.1	geneid_v1.4	exon	244044	244730	69.19	-	.	JH723760.1_85
JH723760.1	geneid_v1.4	Internal	244822	245021	21.15	-	2	JH723760.1_85
JH723760.1	geneid_v1.4	exon	244822	245021	21.15	-	.	JH723760.1_85
JH723760.1	geneid_v1.4	Internal	245114	245274	11.71	-	1	JH723760.1_85
JH723760.1	geneid_v1.4	exon	245114	245274	11.71	-	.	JH723760.1_85
JH723760.1	geneid_v1.4	First	245390	245439	1.38	-	0	JH723760.1_85
JH723760.1	geneid_v1.4	exon	245390	245439	1.38	-	.	JH723760.1_85
# Gene 86 (Reverse). 1 exons. 404 aa. Score = 111.33 
JH723760.1	geneid_v1.4	Single	246063	247274	111.33	-	0	JH723760.1_86
JH723760.1	geneid_v1.4	exon	246063	247274	111.33	-	.	JH723760.1_86
# Gene 87 (Forward). 2 exons. 242 aa. Score = 28.62 
JH723760.1	geneid_v1.4	First	247490	247493	-0.93	+	0	JH723760.1_87
JH723760.1	geneid_v1.4	exon	247490	247493	-0.93	+	.	JH723760.1_87
JH723760.1	geneid_v1.4	Terminal	249305	250026	29.55	+	2	JH723760.1_87
JH723760.1	geneid_v1.4	exon	249305	250026	29.55	+	.	JH723760.1_87
# Gene 88 (Reverse). 2 exons. 93 aa. Score = 32.70 
JH723760.1	geneid_v1.4	Terminal	250825	251090	33.00	-	2	JH723760.1_88
JH723760.1	geneid_v1.4	exon	250825	251090	33.00	-	.	JH723760.1_88
JH723760.1	geneid_v1.4	First	251193	251205	-0.30	-	0	JH723760.1_88
JH723760.1	geneid_v1.4	exon	251193	251205	-0.30	-	.	JH723760.1_88
# Gene 89 (Forward). 2 exons. 682 aa. Score = 56.11 
JH723760.1	geneid_v1.4	First	253360	254356	43.41	+	0	JH723760.1_89
JH723760.1	geneid_v1.4	exon	253360	254356	43.41	+	.	JH723760.1_89
JH723760.1	geneid_v1.4	Terminal	254815	255863	12.70	+	2	JH723760.1_89
JH723760.1	geneid_v1.4	exon	254815	255863	12.70	+	.	JH723760.1_89
# Gene 90 (Reverse). 4 exons. 461 aa. Score = 131.31 
JH723760.1	geneid_v1.4	Terminal	255944	256633	56.37	-	0	JH723760.1_90
JH723760.1	geneid_v1.4	exon	255944	256633	56.37	-	.	JH723760.1_90
JH723760.1	geneid_v1.4	Internal	257217	257528	36.30	-	0	JH723760.1_90
JH723760.1	geneid_v1.4	exon	257217	257528	36.30	-	.	JH723760.1_90
JH723760.1	geneid_v1.4	Internal	257598	257876	29.63	-	0	JH723760.1_90
JH723760.1	geneid_v1.4	exon	257598	257876	29.63	-	.	JH723760.1_90
JH723760.1	geneid_v1.4	First	258001	258102	9.00	-	0	JH723760.1_90
JH723760.1	geneid_v1.4	exon	258001	258102	9.00	-	.	JH723760.1_90
# Gene 91 (Reverse). 4 exons. 604 aa. Score = 79.27 
JH723760.1	geneid_v1.4	Terminal	259153	259944	30.94	-	0	JH723760.1_91
JH723760.1	geneid_v1.4	exon	259153	259944	30.94	-	.	JH723760.1_91
JH723760.1	geneid_v1.4	Internal	260016	260338	16.75	-	2	JH723760.1_91
JH723760.1	geneid_v1.4	exon	260016	260338	16.75	-	.	JH723760.1_91
JH723760.1	geneid_v1.4	Internal	260464	261132	31.70	-	2	JH723760.1_91
JH723760.1	geneid_v1.4	exon	260464	261132	31.70	-	.	JH723760.1_91
JH723760.1	geneid_v1.4	First	261244	261271	-0.12	-	0	JH723760.1_91
JH723760.1	geneid_v1.4	exon	261244	261271	-0.12	-	.	JH723760.1_91
# Gene 92 (Forward). 3 exons. 384 aa. Score = 35.04 
JH723760.1	geneid_v1.4	First	261943	262488	4.40	+	0	JH723760.1_92
JH723760.1	geneid_v1.4	exon	261943	262488	4.40	+	.	JH723760.1_92
JH723760.1	geneid_v1.4	Internal	262572	262805	12.75	+	0	JH723760.1_92
JH723760.1	geneid_v1.4	exon	262572	262805	12.75	+	.	JH723760.1_92
JH723760.1	geneid_v1.4	Terminal	262949	263320	17.88	+	0	JH723760.1_92
JH723760.1	geneid_v1.4	exon	262949	263320	17.88	+	.	JH723760.1_92
# Gene 93 (Reverse). 2 exons. 318 aa. Score = 38.44 
JH723760.1	geneid_v1.4	Terminal	263386	264138	31.33	-	0	JH723760.1_93
JH723760.1	geneid_v1.4	exon	263386	264138	31.33	-	.	JH723760.1_93
JH723760.1	geneid_v1.4	First	264209	264409	7.11	-	0	JH723760.1_93
JH723760.1	geneid_v1.4	exon	264209	264409	7.11	-	.	JH723760.1_93
# Gene 94 (Reverse). 1 exons. 312 aa. Score = 7.20 
JH723760.1	geneid_v1.4	Single	264537	265472	7.20	-	0	JH723760.1_94
JH723760.1	geneid_v1.4	exon	264537	265472	7.20	-	.	JH723760.1_94
# Gene 95 (Forward). 4 exons. 300 aa. Score = 15.10 
JH723760.1	geneid_v1.4	First	266133	266142	-5.22	+	0	JH723760.1_95
JH723760.1	geneid_v1.4	exon	266133	266142	-5.22	+	.	JH723760.1_95
JH723760.1	geneid_v1.4	Internal	266186	266468	6.23	+	2	JH723760.1_95
JH723760.1	geneid_v1.4	exon	266186	266468	6.23	+	.	JH723760.1_95
JH723760.1	geneid_v1.4	Internal	266662	266992	6.20	+	1	JH723760.1_95
JH723760.1	geneid_v1.4	exon	266662	266992	6.20	+	.	JH723760.1_95
JH723760.1	geneid_v1.4	Terminal	267076	267351	7.90	+	0	JH723760.1_95
JH723760.1	geneid_v1.4	exon	267076	267351	7.90	+	.	JH723760.1_95
# Gene 96 (Reverse). 7 exons. 1359 aa. Score = 354.31 
JH723760.1	geneid_v1.4	Terminal	267426	267543	7.64	-	1	JH723760.1_96
JH723760.1	geneid_v1.4	exon	267426	267543	7.64	-	.	JH723760.1_96
JH723760.1	geneid_v1.4	Internal	268268	268349	-1.01	-	2	JH723760.1_96
JH723760.1	geneid_v1.4	exon	268268	268349	-1.01	-	.	JH723760.1_96
JH723760.1	geneid_v1.4	Internal	268425	271131	258.02	-	0	JH723760.1_96
JH723760.1	geneid_v1.4	exon	268425	271131	258.02	-	.	JH723760.1_96
JH723760.1	geneid_v1.4	Internal	271215	271378	8.38	-	2	JH723760.1_96
JH723760.1	geneid_v1.4	exon	271215	271378	8.38	-	.	JH723760.1_96
JH723760.1	geneid_v1.4	Internal	271450	271858	32.80	-	0	JH723760.1_96
JH723760.1	geneid_v1.4	exon	271450	271858	32.80	-	.	JH723760.1_96
JH723760.1	geneid_v1.4	Internal	272217	272761	51.49	-	2	JH723760.1_96
JH723760.1	geneid_v1.4	exon	272217	272761	51.49	-	.	JH723760.1_96
JH723760.1	geneid_v1.4	First	272901	272952	-3.01	-	0	JH723760.1_96
JH723760.1	geneid_v1.4	exon	272901	272952	-3.01	-	.	JH723760.1_96
# Gene 97 (Reverse). 3 exons. 1921 aa. Score = 646.92 
JH723760.1	geneid_v1.4	Terminal	274716	279397	530.19	-	2	JH723760.1_97
JH723760.1	geneid_v1.4	exon	274716	279397	530.19	-	.	JH723760.1_97
JH723760.1	geneid_v1.4	Internal	279476	280541	118.76	-	0	JH723760.1_97
JH723760.1	geneid_v1.4	exon	279476	280541	118.76	-	.	JH723760.1_97
JH723760.1	geneid_v1.4	First	282099	282113	-2.03	-	0	JH723760.1_97
JH723760.1	geneid_v1.4	exon	282099	282113	-2.03	-	.	JH723760.1_97
# Gene 98 (Reverse). 3 exons. 1946 aa. Score = 337.71 
JH723760.1	geneid_v1.4	Terminal	282164	286866	305.94	-	2	JH723760.1_98
JH723760.1	geneid_v1.4	exon	282164	286866	305.94	-	.	JH723760.1_98
JH723760.1	geneid_v1.4	Internal	286960	288039	35.67	-	2	JH723760.1_98
JH723760.1	geneid_v1.4	exon	286960	288039	35.67	-	.	JH723760.1_98
JH723760.1	geneid_v1.4	First	288114	288168	-3.90	-	0	JH723760.1_98
JH723760.1	geneid_v1.4	exon	288114	288168	-3.90	-	.	JH723760.1_98
# Gene 99 (Reverse). 3 exons. 1876 aa. Score = 617.90 
JH723760.1	geneid_v1.4	Terminal	288836	293526	532.44	-	2	JH723760.1_99
JH723760.1	geneid_v1.4	exon	288836	293526	532.44	-	.	JH723760.1_99
JH723760.1	geneid_v1.4	Internal	293608	294524	93.21	-	1	JH723760.1_99
JH723760.1	geneid_v1.4	exon	293608	294524	93.21	-	.	JH723760.1_99
JH723760.1	geneid_v1.4	First	294551	294570	-7.75	-	0	JH723760.1_99
JH723760.1	geneid_v1.4	exon	294551	294570	-7.75	-	.	JH723760.1_99
# Gene 100 (Reverse). 3 exons. 1937 aa. Score = 616.62 
JH723760.1	geneid_v1.4	Terminal	296332	302070	619.86	-	0	JH723760.1_100
JH723760.1	geneid_v1.4	exon	296332	302070	619.86	-	.	JH723760.1_100
JH723760.1	geneid_v1.4	Internal	302148	302200	3.06	-	2	JH723760.1_100
JH723760.1	geneid_v1.4	exon	302148	302200	3.06	-	.	JH723760.1_100
JH723760.1	geneid_v1.4	First	303625	303643	-6.31	-	0	JH723760.1_100
JH723760.1	geneid_v1.4	exon	303625	303643	-6.31	-	.	JH723760.1_100
# Gene 101 (Forward). 5 exons. 265 aa. Score = 14.08 
JH723760.1	geneid_v1.4	First	303722	303731	-1.25	+	0	JH723760.1_101
JH723760.1	geneid_v1.4	exon	303722	303731	-1.25	+	.	JH723760.1_101
JH723760.1	geneid_v1.4	Internal	304046	304144	0.22	+	2	JH723760.1_101
JH723760.1	geneid_v1.4	exon	304046	304144	0.22	+	.	JH723760.1_101
JH723760.1	geneid_v1.4	Internal	304289	304316	0.67	+	2	JH723760.1_101
JH723760.1	geneid_v1.4	exon	304289	304316	0.67	+	.	JH723760.1_101
JH723760.1	geneid_v1.4	Internal	304462	304891	10.65	+	1	JH723760.1_101
JH723760.1	geneid_v1.4	exon	304462	304891	10.65	+	.	JH723760.1_101
JH723760.1	geneid_v1.4	Terminal	305075	305302	3.80	+	0	JH723760.1_101
JH723760.1	geneid_v1.4	exon	305075	305302	3.80	+	.	JH723760.1_101
# Gene 102 (Reverse). 3 exons. 3112 aa. Score = 775.79 
JH723760.1	geneid_v1.4	Terminal	305378	313722	698.31	-	2	JH723760.1_102
JH723760.1	geneid_v1.4	exon	305378	313722	698.31	-	.	JH723760.1_102
JH723760.1	geneid_v1.4	Internal	313799	314014	10.05	-	2	JH723760.1_102
JH723760.1	geneid_v1.4	exon	313799	314014	10.05	-	.	JH723760.1_102
JH723760.1	geneid_v1.4	First	314094	314868	67.43	-	0	JH723760.1_102
JH723760.1	geneid_v1.4	exon	314094	314868	67.43	-	.	JH723760.1_102
# Gene 103 (Reverse). 4 exons. 314 aa. Score = 64.21 
JH723760.1	geneid_v1.4	Terminal	315781	315951	8.81	-	0	JH723760.1_103
JH723760.1	geneid_v1.4	exon	315781	315951	8.81	-	.	JH723760.1_103
JH723760.1	geneid_v1.4	Internal	316039	316353	29.73	-	0	JH723760.1_103
JH723760.1	geneid_v1.4	exon	316039	316353	29.73	-	.	JH723760.1_103
JH723760.1	geneid_v1.4	Internal	316440	316790	18.37	-	0	JH723760.1_103
JH723760.1	geneid_v1.4	exon	316440	316790	18.37	-	.	JH723760.1_103
JH723760.1	geneid_v1.4	First	316922	317026	7.30	-	0	JH723760.1_103
JH723760.1	geneid_v1.4	exon	316922	317026	7.30	-	.	JH723760.1_103
# Gene 104 (Forward). 1 exons. 29 aa. Score = 1.84 
JH723760.1	geneid_v1.4	Single	317275	317361	1.84	+	0	JH723760.1_104
JH723760.1	geneid_v1.4	exon	317275	317361	1.84	+	.	JH723760.1_104
# Gene 105 (Forward). 3 exons. 464 aa. Score = 145.43 
JH723760.1	geneid_v1.4	First	318462	318471	-0.57	+	0	JH723760.1_105
JH723760.1	geneid_v1.4	exon	318462	318471	-0.57	+	.	JH723760.1_105
JH723760.1	geneid_v1.4	Internal	318715	319291	59.10	+	2	JH723760.1_105
JH723760.1	geneid_v1.4	exon	318715	319291	59.10	+	.	JH723760.1_105
JH723760.1	geneid_v1.4	Terminal	319387	320191	86.90	+	1	JH723760.1_105
JH723760.1	geneid_v1.4	exon	319387	320191	86.90	+	.	JH723760.1_105
# Gene 106 (Forward). 5 exons. 804 aa. Score = 309.40 
JH723760.1	geneid_v1.4	First	321599	322174	59.98	+	0	JH723760.1_106
JH723760.1	geneid_v1.4	exon	321599	322174	59.98	+	.	JH723760.1_106
JH723760.1	geneid_v1.4	Internal	322281	322434	10.75	+	0	JH723760.1_106
JH723760.1	geneid_v1.4	exon	322281	322434	10.75	+	.	JH723760.1_106
JH723760.1	geneid_v1.4	Internal	323696	323996	35.06	+	2	JH723760.1_106
JH723760.1	geneid_v1.4	exon	323696	323996	35.06	+	.	JH723760.1_106
JH723760.1	geneid_v1.4	Internal	324142	324541	57.07	+	1	JH723760.1_106
JH723760.1	geneid_v1.4	exon	324142	324541	57.07	+	.	JH723760.1_106
JH723760.1	geneid_v1.4	Terminal	324691	325671	146.54	+	0	JH723760.1_106
JH723760.1	geneid_v1.4	exon	324691	325671	146.54	+	.	JH723760.1_106
# Gene 107 (Forward). 2 exons. 1433 aa. Score = 414.89 
JH723760.1	geneid_v1.4	First	326070	326425	30.06	+	0	JH723760.1_107
JH723760.1	geneid_v1.4	exon	326070	326425	30.06	+	.	JH723760.1_107
JH723760.1	geneid_v1.4	Terminal	326574	330516	384.83	+	1	JH723760.1_107
JH723760.1	geneid_v1.4	exon	326574	330516	384.83	+	.	JH723760.1_107
# Gene 108 (Reverse). 2 exons. 164 aa. Score = 15.55 
JH723760.1	geneid_v1.4	Terminal	330650	331015	12.55	-	0	JH723760.1_108
JH723760.1	geneid_v1.4	exon	330650	331015	12.55	-	.	JH723760.1_108
JH723760.1	geneid_v1.4	First	331124	331249	3.01	-	0	JH723760.1_108
JH723760.1	geneid_v1.4	exon	331124	331249	3.01	-	.	JH723760.1_108
# Gene 109 (Forward). 1 exons. 776 aa. Score = 203.02 
JH723760.1	geneid_v1.4	Single	331947	334274	203.02	+	0	JH723760.1_109
JH723760.1	geneid_v1.4	exon	331947	334274	203.02	+	.	JH723760.1_109
# Gene 110 (Reverse). 2 exons. 391 aa. Score = 75.85 
JH723760.1	geneid_v1.4	Terminal	334329	335357	71.49	-	0	JH723760.1_110
JH723760.1	geneid_v1.4	exon	334329	335357	71.49	-	.	JH723760.1_110
JH723760.1	geneid_v1.4	First	335425	335568	4.36	-	0	JH723760.1_110
JH723760.1	geneid_v1.4	exon	335425	335568	4.36	-	.	JH723760.1_110
# Gene 111 (Forward). 2 exons. 352 aa. Score = 85.86 
JH723760.1	geneid_v1.4	First	337072	337369	15.92	+	0	JH723760.1_111
JH723760.1	geneid_v1.4	exon	337072	337369	15.92	+	.	JH723760.1_111
JH723760.1	geneid_v1.4	Terminal	337507	338264	69.94	+	2	JH723760.1_111
JH723760.1	geneid_v1.4	exon	337507	338264	69.94	+	.	JH723760.1_111
# Gene 112 (Reverse). 1 exons. 604 aa. Score = 114.95 
JH723760.1	geneid_v1.4	Single	340463	342274	114.95	-	0	JH723760.1_112
JH723760.1	geneid_v1.4	exon	340463	342274	114.95	-	.	JH723760.1_112
# Gene 113 (Reverse). 1 exons. 342 aa. Score = 40.28 
JH723760.1	geneid_v1.4	Single	342450	343475	40.28	-	0	JH723760.1_113
JH723760.1	geneid_v1.4	exon	342450	343475	40.28	-	.	JH723760.1_113
# Gene 114 (Forward). 7 exons. 3418 aa. Score = 891.53 
JH723760.1	geneid_v1.4	First	343864	344252	41.07	+	0	JH723760.1_114
JH723760.1	geneid_v1.4	exon	343864	344252	41.07	+	.	JH723760.1_114
JH723760.1	geneid_v1.4	Internal	344344	344682	18.86	+	1	JH723760.1_114
JH723760.1	geneid_v1.4	exon	344344	344682	18.86	+	.	JH723760.1_114
JH723760.1	geneid_v1.4	Internal	344756	345150	36.89	+	1	JH723760.1_114
JH723760.1	geneid_v1.4	exon	344756	345150	36.89	+	.	JH723760.1_114
JH723760.1	geneid_v1.4	Internal	345251	346887	121.16	+	2	JH723760.1_114
JH723760.1	geneid_v1.4	exon	345251	346887	121.16	+	.	JH723760.1_114
JH723760.1	geneid_v1.4	Internal	346968	347315	22.47	+	0	JH723760.1_114
JH723760.1	geneid_v1.4	exon	346968	347315	22.47	+	.	JH723760.1_114
JH723760.1	geneid_v1.4	Internal	347394	347572	9.37	+	0	JH723760.1_114
JH723760.1	geneid_v1.4	exon	347394	347572	9.37	+	.	JH723760.1_114
JH723760.1	geneid_v1.4	Terminal	348380	355346	641.72	+	1	JH723760.1_114
JH723760.1	geneid_v1.4	exon	348380	355346	641.72	+	.	JH723760.1_114
# Gene 115 (Reverse). 1 exons. 596 aa. Score = 143.79 
JH723760.1	geneid_v1.4	Single	355405	357192	143.79	-	0	JH723760.1_115
JH723760.1	geneid_v1.4	exon	355405	357192	143.79	-	.	JH723760.1_115
# Gene 116 (Reverse). 4 exons. 179 aa. Score = 16.43 
JH723760.1	geneid_v1.4	Terminal	358192	358227	-1.61	-	0	JH723760.1_116
JH723760.1	geneid_v1.4	exon	358192	358227	-1.61	-	.	JH723760.1_116
JH723760.1	geneid_v1.4	Internal	358682	358914	13.31	-	2	JH723760.1_116
JH723760.1	geneid_v1.4	exon	358682	358914	13.31	-	.	JH723760.1_116
JH723760.1	geneid_v1.4	Internal	358991	359093	0.21	-	0	JH723760.1_116
JH723760.1	geneid_v1.4	exon	358991	359093	0.21	-	.	JH723760.1_116
JH723760.1	geneid_v1.4	First	359168	359332	4.52	-	0	JH723760.1_116
JH723760.1	geneid_v1.4	exon	359168	359332	4.52	-	.	JH723760.1_116
# Gene 117 (Forward). 5 exons. 368 aa. Score = 83.05 
JH723760.1	geneid_v1.4	First	359515	359525	-7.03	+	0	JH723760.1_117
JH723760.1	geneid_v1.4	exon	359515	359525	-7.03	+	.	JH723760.1_117
JH723760.1	geneid_v1.4	Internal	360471	360771	19.06	+	1	JH723760.1_117
JH723760.1	geneid_v1.4	exon	360471	360771	19.06	+	.	JH723760.1_117
JH723760.1	geneid_v1.4	Internal	360845	361069	18.79	+	0	JH723760.1_117
JH723760.1	geneid_v1.4	exon	360845	361069	18.79	+	.	JH723760.1_117
JH723760.1	geneid_v1.4	Internal	361128	361594	46.18	+	0	JH723760.1_117
JH723760.1	geneid_v1.4	exon	361128	361594	46.18	+	.	JH723760.1_117
JH723760.1	geneid_v1.4	Terminal	361668	361767	6.04	+	1	JH723760.1_117
JH723760.1	geneid_v1.4	exon	361668	361767	6.04	+	.	JH723760.1_117
# Gene 118 (Reverse). 2 exons. 906 aa. Score = 208.48 
JH723760.1	geneid_v1.4	Terminal	361939	362899	84.02	-	1	JH723760.1_118
JH723760.1	geneid_v1.4	exon	361939	362899	84.02	-	.	JH723760.1_118
JH723760.1	geneid_v1.4	First	363273	365029	124.46	-	0	JH723760.1_118
JH723760.1	geneid_v1.4	exon	363273	365029	124.46	-	.	JH723760.1_118
# Gene 119 (Forward). 1 exons. 356 aa. Score = 49.58 
JH723760.1	geneid_v1.4	Single	365375	366442	49.58	+	0	JH723760.1_119
JH723760.1	geneid_v1.4	exon	365375	366442	49.58	+	.	JH723760.1_119
# Gene 120 (Reverse). 2 exons. 562 aa. Score = 121.74 
JH723760.1	geneid_v1.4	Terminal	366576	367748	83.56	-	0	JH723760.1_120
JH723760.1	geneid_v1.4	exon	366576	367748	83.56	-	.	JH723760.1_120
JH723760.1	geneid_v1.4	First	367878	368390	38.18	-	0	JH723760.1_120
JH723760.1	geneid_v1.4	exon	367878	368390	38.18	-	.	JH723760.1_120
# Gene 121 (Forward). 2 exons. 337 aa. Score = 79.47 
JH723760.1	geneid_v1.4	First	369457	369461	-6.68	+	0	JH723760.1_121
JH723760.1	geneid_v1.4	exon	369457	369461	-6.68	+	.	JH723760.1_121
JH723760.1	geneid_v1.4	Terminal	369657	370662	86.15	+	1	JH723760.1_121
JH723760.1	geneid_v1.4	exon	369657	370662	86.15	+	.	JH723760.1_121
# Gene 122 (Forward). 2 exons. 1700 aa. Score = 524.40 
JH723760.1	geneid_v1.4	First	372332	372955	65.26	+	0	JH723760.1_122
JH723760.1	geneid_v1.4	exon	372332	372955	65.26	+	.	JH723760.1_122
JH723760.1	geneid_v1.4	Terminal	373053	377528	459.13	+	0	JH723760.1_122
JH723760.1	geneid_v1.4	exon	373053	377528	459.13	+	.	JH723760.1_122
# Gene 123 (Forward). 2 exons. 49 aa. Score = 9.20 
JH723760.1	geneid_v1.4	First	377636	377664	-11.72	+	0	JH723760.1_123
JH723760.1	geneid_v1.4	exon	377636	377664	-11.72	+	.	JH723760.1_123
JH723760.1	geneid_v1.4	Terminal	377829	377946	20.92	+	1	JH723760.1_123
JH723760.1	geneid_v1.4	exon	377829	377946	20.92	+	.	JH723760.1_123
# Gene 124 (Forward). 2 exons. 532 aa. Score = 173.65 
JH723760.1	geneid_v1.4	First	378391	378884	48.01	+	0	JH723760.1_124
JH723760.1	geneid_v1.4	exon	378391	378884	48.01	+	.	JH723760.1_124
JH723760.1	geneid_v1.4	Terminal	378954	380055	125.64	+	1	JH723760.1_124
JH723760.1	geneid_v1.4	exon	378954	380055	125.64	+	.	JH723760.1_124
# Gene 125 (Reverse). 1 exons. 588 aa. Score = 168.34 
JH723760.1	geneid_v1.4	Single	380430	382193	168.34	-	0	JH723760.1_125
JH723760.1	geneid_v1.4	exon	380430	382193	168.34	-	.	JH723760.1_125
# Gene 126 (Forward). 4 exons. 305 aa. Score = 62.01 
JH723760.1	geneid_v1.4	First	383415	383777	24.91	+	0	JH723760.1_126
JH723760.1	geneid_v1.4	exon	383415	383777	24.91	+	.	JH723760.1_126
JH723760.1	geneid_v1.4	Internal	383873	384307	33.03	+	0	JH723760.1_126
JH723760.1	geneid_v1.4	exon	383873	384307	33.03	+	.	JH723760.1_126
JH723760.1	geneid_v1.4	Internal	384386	384496	6.24	+	0	JH723760.1_126
JH723760.1	geneid_v1.4	exon	384386	384496	6.24	+	.	JH723760.1_126
JH723760.1	geneid_v1.4	Terminal	384526	384531	-2.17	+	0	JH723760.1_126
JH723760.1	geneid_v1.4	exon	384526	384531	-2.17	+	.	JH723760.1_126
# Gene 127 (Forward). 4 exons. 1166 aa. Score = 428.13 
JH723760.1	geneid_v1.4	First	385684	385908	22.36	+	0	JH723760.1_127
JH723760.1	geneid_v1.4	exon	385684	385908	22.36	+	.	JH723760.1_127
JH723760.1	geneid_v1.4	Internal	386026	387054	123.41	+	0	JH723760.1_127
JH723760.1	geneid_v1.4	exon	386026	387054	123.41	+	.	JH723760.1_127
JH723760.1	geneid_v1.4	Internal	387142	389130	252.03	+	0	JH723760.1_127
JH723760.1	geneid_v1.4	exon	387142	389130	252.03	+	.	JH723760.1_127
JH723760.1	geneid_v1.4	Terminal	389207	389461	30.33	+	0	JH723760.1_127
JH723760.1	geneid_v1.4	exon	389207	389461	30.33	+	.	JH723760.1_127
# Gene 128 (Forward). 2 exons. 362 aa. Score = 80.12 
JH723760.1	geneid_v1.4	First	389658	389706	-0.35	+	0	JH723760.1_128
JH723760.1	geneid_v1.4	exon	389658	389706	-0.35	+	.	JH723760.1_128
JH723760.1	geneid_v1.4	Terminal	389829	390865	80.48	+	2	JH723760.1_128
JH723760.1	geneid_v1.4	exon	389829	390865	80.48	+	.	JH723760.1_128
# Gene 129 (Forward). 7 exons. 1420 aa. Score = 179.71 
JH723760.1	geneid_v1.4	First	391921	393198	66.08	+	0	JH723760.1_129
JH723760.1	geneid_v1.4	exon	391921	393198	66.08	+	.	JH723760.1_129
JH723760.1	geneid_v1.4	Internal	393261	393429	1.43	+	0	JH723760.1_129
JH723760.1	geneid_v1.4	exon	393261	393429	1.43	+	.	JH723760.1_129
JH723760.1	geneid_v1.4	Internal	394600	395361	41.83	+	2	JH723760.1_129
JH723760.1	geneid_v1.4	exon	394600	395361	41.83	+	.	JH723760.1_129
JH723760.1	geneid_v1.4	Internal	395445	395754	13.51	+	2	JH723760.1_129
JH723760.1	geneid_v1.4	exon	395445	395754	13.51	+	.	JH723760.1_129
JH723760.1	geneid_v1.4	Internal	397234	397277	-4.62	+	1	JH723760.1_129
JH723760.1	geneid_v1.4	exon	397234	397277	-4.62	+	.	JH723760.1_129
JH723760.1	geneid_v1.4	Internal	397300	398528	37.14	+	2	JH723760.1_129
JH723760.1	geneid_v1.4	exon	397300	398528	37.14	+	.	JH723760.1_129
JH723760.1	geneid_v1.4	Terminal	398607	399074	24.34	+	0	JH723760.1_129
JH723760.1	geneid_v1.4	exon	398607	399074	24.34	+	.	JH723760.1_129
# Gene 130 (Reverse). 2 exons. 432 aa. Score = 73.99 
JH723760.1	geneid_v1.4	Terminal	399124	399567	24.41	-	0	JH723760.1_130
JH723760.1	geneid_v1.4	exon	399124	399567	24.41	-	.	JH723760.1_130
JH723760.1	geneid_v1.4	First	399649	400500	49.58	-	0	JH723760.1_130
JH723760.1	geneid_v1.4	exon	399649	400500	49.58	-	.	JH723760.1_130
# Gene 131 (Reverse). 2 exons. 223 aa. Score = 53.09 
JH723760.1	geneid_v1.4	Terminal	400731	401110	34.70	-	2	JH723760.1_131
JH723760.1	geneid_v1.4	exon	400731	401110	34.70	-	.	JH723760.1_131
JH723760.1	geneid_v1.4	First	401206	401494	18.39	-	0	JH723760.1_131
JH723760.1	geneid_v1.4	exon	401206	401494	18.39	-	.	JH723760.1_131
# Gene 132 (Reverse). 2 exons. 238 aa. Score = 93.93 
JH723760.1	geneid_v1.4	Terminal	402040	402670	88.12	-	1	JH723760.1_132
JH723760.1	geneid_v1.4	exon	402040	402670	88.12	-	.	JH723760.1_132
JH723760.1	geneid_v1.4	First	403626	403708	5.81	-	0	JH723760.1_132
JH723760.1	geneid_v1.4	exon	403626	403708	5.81	-	.	JH723760.1_132
# Gene 133 (Reverse). 3 exons. 94 aa. Score = 18.68 
JH723760.1	geneid_v1.4	Terminal	404086	404232	13.55	-	0	JH723760.1_133
JH723760.1	geneid_v1.4	exon	404086	404232	13.55	-	.	JH723760.1_133
JH723760.1	geneid_v1.4	Internal	404316	404405	2.36	-	0	JH723760.1_133
JH723760.1	geneid_v1.4	exon	404316	404405	2.36	-	.	JH723760.1_133
JH723760.1	geneid_v1.4	First	404503	404547	2.77	-	0	JH723760.1_133
JH723760.1	geneid_v1.4	exon	404503	404547	2.77	-	.	JH723760.1_133
# Gene 134 (Forward). 2 exons. 573 aa. Score = 162.16 
JH723760.1	geneid_v1.4	First	405812	406925	103.76	+	0	JH723760.1_134
JH723760.1	geneid_v1.4	exon	405812	406925	103.76	+	.	JH723760.1_134
JH723760.1	geneid_v1.4	Terminal	406982	407586	58.40	+	2	JH723760.1_134
JH723760.1	geneid_v1.4	exon	406982	407586	58.40	+	.	JH723760.1_134
# Gene 135 (Reverse). 4 exons. 711 aa. Score = 260.03 
JH723760.1	geneid_v1.4	Terminal	407708	408775	125.85	-	0	JH723760.1_135
JH723760.1	geneid_v1.4	exon	407708	408775	125.85	-	.	JH723760.1_135
JH723760.1	geneid_v1.4	Internal	408886	409393	63.52	-	1	JH723760.1_135
JH723760.1	geneid_v1.4	exon	408886	409393	63.52	-	.	JH723760.1_135
JH723760.1	geneid_v1.4	Internal	409956	410304	41.83	-	2	JH723760.1_135
JH723760.1	geneid_v1.4	exon	409956	410304	41.83	-	.	JH723760.1_135
JH723760.1	geneid_v1.4	First	410481	410688	28.82	-	0	JH723760.1_135
JH723760.1	geneid_v1.4	exon	410481	410688	28.82	-	.	JH723760.1_135
# Gene 136 (Reverse). 2 exons. 1056 aa. Score = 248.37 
JH723760.1	geneid_v1.4	Terminal	411226	413854	220.32	-	1	JH723760.1_136
JH723760.1	geneid_v1.4	exon	411226	413854	220.32	-	.	JH723760.1_136
JH723760.1	geneid_v1.4	First	415122	415660	28.05	-	0	JH723760.1_136
JH723760.1	geneid_v1.4	exon	415122	415660	28.05	-	.	JH723760.1_136
# Gene 137 (Reverse). 2 exons. 702 aa. Score = 118.80 
JH723760.1	geneid_v1.4	Terminal	417838	419847	125.05	-	0	JH723760.1_137
JH723760.1	geneid_v1.4	exon	417838	419847	125.05	-	.	JH723760.1_137
JH723760.1	geneid_v1.4	First	419909	420004	-6.25	-	0	JH723760.1_137
JH723760.1	geneid_v1.4	exon	419909	420004	-6.25	-	.	JH723760.1_137
# Gene 138 (Forward). 1 exons. 100 aa. Score = 13.94 
JH723760.1	geneid_v1.4	Single	421503	421802	13.94	+	0	JH723760.1_138
JH723760.1	geneid_v1.4	exon	421503	421802	13.94	+	.	JH723760.1_138
# Gene 139 (Reverse). 2 exons. 180 aa. Score = 13.46 
JH723760.1	geneid_v1.4	Terminal	421966	422102	4.95	-	2	JH723760.1_139
JH723760.1	geneid_v1.4	exon	421966	422102	4.95	-	.	JH723760.1_139
JH723760.1	geneid_v1.4	First	422215	422617	8.51	-	0	JH723760.1_139
JH723760.1	geneid_v1.4	exon	422215	422617	8.51	-	.	JH723760.1_139
# Gene 140 (Forward). 1 exons. 518 aa. Score = 57.93 
JH723760.1	geneid_v1.4	Single	423610	425163	57.93	+	0	JH723760.1_140
JH723760.1	geneid_v1.4	exon	423610	425163	57.93	+	.	JH723760.1_140
# Gene 141 (Reverse). 4 exons. 700 aa. Score = 142.69 
JH723760.1	geneid_v1.4	Terminal	425382	426785	116.98	-	0	JH723760.1_141
JH723760.1	geneid_v1.4	exon	425382	426785	116.98	-	.	JH723760.1_141
JH723760.1	geneid_v1.4	Internal	426881	427028	4.36	-	1	JH723760.1_141
JH723760.1	geneid_v1.4	exon	426881	427028	4.36	-	.	JH723760.1_141
JH723760.1	geneid_v1.4	Internal	427105	427643	29.00	-	0	JH723760.1_141
JH723760.1	geneid_v1.4	exon	427105	427643	29.00	-	.	JH723760.1_141
JH723760.1	geneid_v1.4	First	428321	428329	-7.65	-	0	JH723760.1_141
JH723760.1	geneid_v1.4	exon	428321	428329	-7.65	-	.	JH723760.1_141
# Gene 142 (Reverse). 3 exons. 387 aa. Score = 83.02 
JH723760.1	geneid_v1.4	Terminal	428405	429410	81.44	-	1	JH723760.1_142
JH723760.1	geneid_v1.4	exon	428405	429410	81.44	-	.	JH723760.1_142
JH723760.1	geneid_v1.4	Internal	430224	430357	2.17	-	0	JH723760.1_142
JH723760.1	geneid_v1.4	exon	430224	430357	2.17	-	.	JH723760.1_142
JH723760.1	geneid_v1.4	First	431475	431495	-0.58	-	0	JH723760.1_142
JH723760.1	geneid_v1.4	exon	431475	431495	-0.58	-	.	JH723760.1_142
# Gene 143 (Forward). 3 exons. 574 aa. Score = 131.31 
JH723760.1	geneid_v1.4	First	432504	432510	-2.06	+	0	JH723760.1_143
JH723760.1	geneid_v1.4	exon	432504	432510	-2.06	+	.	JH723760.1_143
JH723760.1	geneid_v1.4	Internal	432697	433462	85.47	+	2	JH723760.1_143
JH723760.1	geneid_v1.4	exon	432697	433462	85.47	+	.	JH723760.1_143
JH723760.1	geneid_v1.4	Terminal	433538	434486	47.91	+	1	JH723760.1_143
JH723760.1	geneid_v1.4	exon	433538	434486	47.91	+	.	JH723760.1_143
# Gene 144 (Reverse). 3 exons. 1430 aa. Score = 352.29 
JH723760.1	geneid_v1.4	Terminal	435770	438204	208.39	-	2	JH723760.1_144
JH723760.1	geneid_v1.4	exon	435770	438204	208.39	-	.	JH723760.1_144
JH723760.1	geneid_v1.4	Internal	438294	438697	21.09	-	1	JH723760.1_144
JH723760.1	geneid_v1.4	exon	438294	438697	21.09	-	.	JH723760.1_144
JH723760.1	geneid_v1.4	First	438799	440249	122.81	-	0	JH723760.1_144
JH723760.1	geneid_v1.4	exon	438799	440249	122.81	-	.	JH723760.1_144
# Gene 145 (Reverse). 3 exons. 178 aa. Score = 14.41 
JH723760.1	geneid_v1.4	Terminal	440757	441244	20.40	-	2	JH723760.1_145
JH723760.1	geneid_v1.4	exon	440757	441244	20.40	-	.	JH723760.1_145
JH723760.1	geneid_v1.4	Internal	441332	441368	0.56	-	0	JH723760.1_145
JH723760.1	geneid_v1.4	exon	441332	441368	0.56	-	.	JH723760.1_145
JH723760.1	geneid_v1.4	First	441762	441770	-6.55	-	0	JH723760.1_145
JH723760.1	geneid_v1.4	exon	441762	441770	-6.55	-	.	JH723760.1_145
# Gene 146 (Forward). 4 exons. 491 aa. Score = 140.85 
JH723760.1	geneid_v1.4	First	442250	442357	4.08	+	0	JH723760.1_146
JH723760.1	geneid_v1.4	exon	442250	442357	4.08	+	.	JH723760.1_146
JH723760.1	geneid_v1.4	Internal	442431	442476	1.26	+	0	JH723760.1_146
JH723760.1	geneid_v1.4	exon	442431	442476	1.26	+	.	JH723760.1_146
JH723760.1	geneid_v1.4	Internal	442558	443376	83.65	+	2	JH723760.1_146
JH723760.1	geneid_v1.4	exon	442558	443376	83.65	+	.	JH723760.1_146
JH723760.1	geneid_v1.4	Terminal	443469	443968	51.86	+	2	JH723760.1_146
JH723760.1	geneid_v1.4	exon	443469	443968	51.86	+	.	JH723760.1_146
# Gene 147 (Forward). 3 exons. 125 aa. Score = 25.12 
JH723760.1	geneid_v1.4	First	444786	444942	10.45	+	0	JH723760.1_147
JH723760.1	geneid_v1.4	exon	444786	444942	10.45	+	.	JH723760.1_147
JH723760.1	geneid_v1.4	Internal	445029	445172	8.56	+	2	JH723760.1_147
JH723760.1	geneid_v1.4	exon	445029	445172	8.56	+	.	JH723760.1_147
JH723760.1	geneid_v1.4	Terminal	445243	445316	6.11	+	2	JH723760.1_147
JH723760.1	geneid_v1.4	exon	445243	445316	6.11	+	.	JH723760.1_147
# Gene 148 (Forward). 1 exons. 282 aa. Score = 84.41 
JH723760.1	geneid_v1.4	Single	446049	446894	84.41	+	0	JH723760.1_148
JH723760.1	geneid_v1.4	exon	446049	446894	84.41	+	.	JH723760.1_148
# Gene 149 (Forward). 2 exons. 167 aa. Score = 45.76 
JH723760.1	geneid_v1.4	First	447132	447168	-6.45	+	0	JH723760.1_149
JH723760.1	geneid_v1.4	exon	447132	447168	-6.45	+	.	JH723760.1_149
JH723760.1	geneid_v1.4	Terminal	448257	448720	52.21	+	2	JH723760.1_149
JH723760.1	geneid_v1.4	exon	448257	448720	52.21	+	.	JH723760.1_149
# Gene 150 (Reverse). 1 exons. 454 aa. Score = 48.47 
JH723760.1	geneid_v1.4	Single	448801	450162	48.47	-	0	JH723760.1_150
JH723760.1	geneid_v1.4	exon	448801	450162	48.47	-	.	JH723760.1_150
# Gene 151 (Reverse). 2 exons. 257 aa. Score = 51.40 
JH723760.1	geneid_v1.4	Terminal	450930	451335	19.05	-	1	JH723760.1_151
JH723760.1	geneid_v1.4	exon	450930	451335	19.05	-	.	JH723760.1_151
JH723760.1	geneid_v1.4	First	451426	451790	32.34	-	0	JH723760.1_151
JH723760.1	geneid_v1.4	exon	451426	451790	32.34	-	.	JH723760.1_151
# Gene 152 (Forward). 2 exons. 278 aa. Score = 120.30 
JH723760.1	geneid_v1.4	First	453018	453842	120.99	+	0	JH723760.1_152
JH723760.1	geneid_v1.4	exon	453018	453842	120.99	+	.	JH723760.1_152
JH723760.1	geneid_v1.4	Terminal	454070	454078	-0.69	+	0	JH723760.1_152
JH723760.1	geneid_v1.4	exon	454070	454078	-0.69	+	.	JH723760.1_152
# Gene 153 (Forward). 3 exons. 1293 aa. Score = 266.47 
JH723760.1	geneid_v1.4	First	454728	454785	-0.30	+	0	JH723760.1_153
JH723760.1	geneid_v1.4	exon	454728	454785	-0.30	+	.	JH723760.1_153
JH723760.1	geneid_v1.4	Internal	454883	455179	7.08	+	2	JH723760.1_153
JH723760.1	geneid_v1.4	exon	454883	455179	7.08	+	.	JH723760.1_153
JH723760.1	geneid_v1.4	Terminal	455642	459165	259.69	+	2	JH723760.1_153
JH723760.1	geneid_v1.4	exon	455642	459165	259.69	+	.	JH723760.1_153
# Gene 154 (Forward). 4 exons. 1753 aa. Score = 353.79 
JH723760.1	geneid_v1.4	First	459695	459759	0.95	+	0	JH723760.1_154
JH723760.1	geneid_v1.4	exon	459695	459759	0.95	+	.	JH723760.1_154
JH723760.1	geneid_v1.4	Internal	460288	461747	129.36	+	1	JH723760.1_154
JH723760.1	geneid_v1.4	exon	460288	461747	129.36	+	.	JH723760.1_154
JH723760.1	geneid_v1.4	Internal	462522	462821	14.67	+	2	JH723760.1_154
JH723760.1	geneid_v1.4	exon	462522	462821	14.67	+	.	JH723760.1_154
JH723760.1	geneid_v1.4	Terminal	462912	466345	208.80	+	2	JH723760.1_154
JH723760.1	geneid_v1.4	exon	462912	466345	208.80	+	.	JH723760.1_154
# Gene 155 (Reverse). 4 exons. 1731 aa. Score = 428.17 
JH723760.1	geneid_v1.4	Terminal	466759	467313	27.98	-	0	JH723760.1_155
JH723760.1	geneid_v1.4	exon	466759	467313	27.98	-	.	JH723760.1_155
JH723760.1	geneid_v1.4	Internal	467393	467461	0.25	-	0	JH723760.1_155
JH723760.1	geneid_v1.4	exon	467393	467461	0.25	-	.	JH723760.1_155
JH723760.1	geneid_v1.4	Internal	468004	470736	242.70	-	0	JH723760.1_155
JH723760.1	geneid_v1.4	exon	468004	470736	242.70	-	.	JH723760.1_155
JH723760.1	geneid_v1.4	First	470837	472672	157.24	-	0	JH723760.1_155
JH723760.1	geneid_v1.4	exon	470837	472672	157.24	-	.	JH723760.1_155
# Gene 156 (Forward). 4 exons. 312 aa. Score = 66.07 
JH723760.1	geneid_v1.4	First	475506	475532	-2.13	+	0	JH723760.1_156
JH723760.1	geneid_v1.4	exon	475506	475532	-2.13	+	.	JH723760.1_156
JH723760.1	geneid_v1.4	Internal	476498	476893	31.83	+	0	JH723760.1_156
JH723760.1	geneid_v1.4	exon	476498	476893	31.83	+	.	JH723760.1_156
JH723760.1	geneid_v1.4	Internal	476998	477264	20.37	+	0	JH723760.1_156
JH723760.1	geneid_v1.4	exon	476998	477264	20.37	+	.	JH723760.1_156
JH723760.1	geneid_v1.4	Terminal	477360	477605	16.00	+	0	JH723760.1_156
JH723760.1	geneid_v1.4	exon	477360	477605	16.00	+	.	JH723760.1_156
# Gene 157 (Forward). 3 exons. 540 aa. Score = 124.86 
JH723760.1	geneid_v1.4	First	479280	479951	48.04	+	0	JH723760.1_157
JH723760.1	geneid_v1.4	exon	479280	479951	48.04	+	.	JH723760.1_157
JH723760.1	geneid_v1.4	Internal	480032	480172	0.07	+	0	JH723760.1_157
JH723760.1	geneid_v1.4	exon	480032	480172	0.07	+	.	JH723760.1_157
JH723760.1	geneid_v1.4	Terminal	481262	482068	76.75	+	0	JH723760.1_157
JH723760.1	geneid_v1.4	exon	481262	482068	76.75	+	.	JH723760.1_157
# Gene 158 (Forward). 1 exons. 672 aa. Score = 157.24 
JH723760.1	geneid_v1.4	Single	483283	485298	157.24	+	0	JH723760.1_158
JH723760.1	geneid_v1.4	exon	483283	485298	157.24	+	.	JH723760.1_158
# Gene 159 (Reverse). 1 exons. 40 aa. Score = 12.39 
JH723760.1	geneid_v1.4	Single	485766	485885	12.39	-	0	JH723760.1_159
JH723760.1	geneid_v1.4	exon	485766	485885	12.39	-	.	JH723760.1_159
# Gene 160 (Forward). 2 exons. 819 aa. Score = 246.19 
JH723760.1	geneid_v1.4	First	486923	487069	13.69	+	0	JH723760.1_160
JH723760.1	geneid_v1.4	exon	486923	487069	13.69	+	.	JH723760.1_160
JH723760.1	geneid_v1.4	Terminal	487155	489464	232.51	+	0	JH723760.1_160
JH723760.1	geneid_v1.4	exon	487155	489464	232.51	+	.	JH723760.1_160
# Gene 161 (Forward). 1 exons. 206 aa. Score = 63.45 
JH723760.1	geneid_v1.4	Single	489826	490443	63.45	+	0	JH723760.1_161
JH723760.1	geneid_v1.4	exon	489826	490443	63.45	+	.	JH723760.1_161
# Gene 162 (Forward). 1 exons. 528 aa. Score = 194.93 
JH723760.1	geneid_v1.4	Single	491622	493205	194.93	+	0	JH723760.1_162
JH723760.1	geneid_v1.4	exon	491622	493205	194.93	+	.	JH723760.1_162
# Gene 163 (Reverse). 2 exons. 198 aa. Score = 41.85 
JH723760.1	geneid_v1.4	Terminal	494334	494674	21.37	-	2	JH723760.1_163
JH723760.1	geneid_v1.4	exon	494334	494674	21.37	-	.	JH723760.1_163
JH723760.1	geneid_v1.4	First	494872	495124	20.48	-	0	JH723760.1_163
JH723760.1	geneid_v1.4	exon	494872	495124	20.48	-	.	JH723760.1_163
# Gene 164 (Reverse). 2 exons. 198 aa. Score = 44.86 
JH723760.1	geneid_v1.4	Terminal	495322	495659	30.74	-	2	JH723760.1_164
JH723760.1	geneid_v1.4	exon	495322	495659	30.74	-	.	JH723760.1_164
JH723760.1	geneid_v1.4	First	495814	496069	14.12	-	0	JH723760.1_164
JH723760.1	geneid_v1.4	exon	495814	496069	14.12	-	.	JH723760.1_164
# Gene 165 (Reverse). 2 exons. 553 aa. Score = 128.14 
JH723760.1	geneid_v1.4	Terminal	497388	497648	5.52	-	0	JH723760.1_165
JH723760.1	geneid_v1.4	exon	497388	497648	5.52	-	.	JH723760.1_165
JH723760.1	geneid_v1.4	First	497722	499119	122.62	-	0	JH723760.1_165
JH723760.1	geneid_v1.4	exon	497722	499119	122.62	-	.	JH723760.1_165
## gff-version 2
## date Mon Oct 14 13:30:42 2019
## source-version: geneid_v1.4 -- geneid@crg.es
# Sequence JH723761.1 - Length = 485278 bps
# Optimal Gene Structure. 157 genes. Score = 21679.49 
# Gene 1 (Forward). 1 exons. 173 aa. Score = 24.36 
JH723761.1	geneid_v1.4	Terminal	80	598	24.36	+	0	JH723761.1_1
JH723761.1	geneid_v1.4	exon	80	598	24.36	+	.	JH723761.1_1
# Gene 2 (Reverse). 1 exons. 207 aa. Score = 54.09 
JH723761.1	geneid_v1.4	Single	761	1381	54.09	-	0	JH723761.1_2
JH723761.1	geneid_v1.4	exon	761	1381	54.09	-	.	JH723761.1_2
# Gene 3 (Reverse). 2 exons. 544 aa. Score = 105.40 
JH723761.1	geneid_v1.4	Terminal	1793	2716	74.46	-	0	JH723761.1_3
JH723761.1	geneid_v1.4	exon	1793	2716	74.46	-	.	JH723761.1_3
JH723761.1	geneid_v1.4	First	2835	3542	30.95	-	0	JH723761.1_3
JH723761.1	geneid_v1.4	exon	2835	3542	30.95	-	.	JH723761.1_3
# Gene 4 (Forward). 1 exons. 296 aa. Score = 60.57 
JH723761.1	geneid_v1.4	Single	4424	5311	60.57	+	0	JH723761.1_4
JH723761.1	geneid_v1.4	exon	4424	5311	60.57	+	.	JH723761.1_4
# Gene 5 (Reverse). 3 exons. 580 aa. Score = 127.94 
JH723761.1	geneid_v1.4	Terminal	5409	5914	47.77	-	2	JH723761.1_5
JH723761.1	geneid_v1.4	exon	5409	5914	47.77	-	.	JH723761.1_5
JH723761.1	geneid_v1.4	Internal	6001	7198	81.92	-	0	JH723761.1_5
JH723761.1	geneid_v1.4	exon	6001	7198	81.92	-	.	JH723761.1_5
JH723761.1	geneid_v1.4	First	7274	7309	-1.76	-	0	JH723761.1_5
JH723761.1	geneid_v1.4	exon	7274	7309	-1.76	-	.	JH723761.1_5
# Gene 6 (Forward). 3 exons. 457 aa. Score = 65.37 
JH723761.1	geneid_v1.4	First	7778	8298	26.44	+	0	JH723761.1_6
JH723761.1	geneid_v1.4	exon	7778	8298	26.44	+	.	JH723761.1_6
JH723761.1	geneid_v1.4	Internal	8401	8936	21.25	+	1	JH723761.1_6
JH723761.1	geneid_v1.4	exon	8401	8936	21.25	+	.	JH723761.1_6
JH723761.1	geneid_v1.4	Terminal	9078	9391	17.69	+	2	JH723761.1_6
JH723761.1	geneid_v1.4	exon	9078	9391	17.69	+	.	JH723761.1_6
# Gene 7 (Forward). 4 exons. 913 aa. Score = 246.01 
JH723761.1	geneid_v1.4	First	9593	9934	30.89	+	0	JH723761.1_7
JH723761.1	geneid_v1.4	exon	9593	9934	30.89	+	.	JH723761.1_7
JH723761.1	geneid_v1.4	Internal	10059	12067	206.39	+	0	JH723761.1_7
JH723761.1	geneid_v1.4	exon	10059	12067	206.39	+	.	JH723761.1_7
JH723761.1	geneid_v1.4	Internal	12147	12514	19.28	+	1	JH723761.1_7
JH723761.1	geneid_v1.4	exon	12147	12514	19.28	+	.	JH723761.1_7
JH723761.1	geneid_v1.4	Terminal	12562	12581	-10.57	+	2	JH723761.1_7
JH723761.1	geneid_v1.4	exon	12562	12581	-10.57	+	.	JH723761.1_7
# Gene 8 (Reverse). 4 exons. 342 aa. Score = 46.56 
JH723761.1	geneid_v1.4	Terminal	13238	13669	10.16	-	0	JH723761.1_8
JH723761.1	geneid_v1.4	exon	13238	13669	10.16	-	.	JH723761.1_8
JH723761.1	geneid_v1.4	Internal	13781	14302	35.61	-	0	JH723761.1_8
JH723761.1	geneid_v1.4	exon	13781	14302	35.61	-	.	JH723761.1_8
JH723761.1	geneid_v1.4	Internal	14392	14441	5.58	-	2	JH723761.1_8
JH723761.1	geneid_v1.4	exon	14392	14441	5.58	-	.	JH723761.1_8
JH723761.1	geneid_v1.4	First	15851	15872	-4.79	-	0	JH723761.1_8
JH723761.1	geneid_v1.4	exon	15851	15872	-4.79	-	.	JH723761.1_8
# Gene 9 (Forward). 2 exons. 335 aa. Score = 46.61 
JH723761.1	geneid_v1.4	First	17358	17960	29.16	+	0	JH723761.1_9
JH723761.1	geneid_v1.4	exon	17358	17960	29.16	+	.	JH723761.1_9
JH723761.1	geneid_v1.4	Terminal	18028	18429	17.45	+	0	JH723761.1_9
JH723761.1	geneid_v1.4	exon	18028	18429	17.45	+	.	JH723761.1_9
# Gene 10 (Reverse). 3 exons. 2620 aa. Score = 1116.41 
JH723761.1	geneid_v1.4	Terminal	18583	25596	1023.94	-	0	JH723761.1_10
JH723761.1	geneid_v1.4	exon	18583	25596	1023.94	-	.	JH723761.1_10
JH723761.1	geneid_v1.4	Internal	25683	26303	69.04	-	0	JH723761.1_10
JH723761.1	geneid_v1.4	exon	25683	26303	69.04	-	.	JH723761.1_10
JH723761.1	geneid_v1.4	First	26684	26908	23.43	-	0	JH723761.1_10
JH723761.1	geneid_v1.4	exon	26684	26908	23.43	-	.	JH723761.1_10
# Gene 11 (Reverse). 3 exons. 218 aa. Score = 42.51 
JH723761.1	geneid_v1.4	Terminal	27346	27370	-2.40	-	1	JH723761.1_11
JH723761.1	geneid_v1.4	exon	27346	27370	-2.40	-	.	JH723761.1_11
JH723761.1	geneid_v1.4	Internal	28994	29131	7.48	-	1	JH723761.1_11
JH723761.1	geneid_v1.4	exon	28994	29131	7.48	-	.	JH723761.1_11
JH723761.1	geneid_v1.4	First	29213	29703	37.43	-	0	JH723761.1_11
JH723761.1	geneid_v1.4	exon	29213	29703	37.43	-	.	JH723761.1_11
# Gene 12 (Forward). 3 exons. 426 aa. Score = 104.31 
JH723761.1	geneid_v1.4	First	30940	31237	15.01	+	0	JH723761.1_12
JH723761.1	geneid_v1.4	exon	30940	31237	15.01	+	.	JH723761.1_12
JH723761.1	geneid_v1.4	Internal	31348	31448	10.54	+	2	JH723761.1_12
JH723761.1	geneid_v1.4	exon	31348	31448	10.54	+	.	JH723761.1_12
JH723761.1	geneid_v1.4	Terminal	31514	32392	78.76	+	0	JH723761.1_12
JH723761.1	geneid_v1.4	exon	31514	32392	78.76	+	.	JH723761.1_12
# Gene 13 (Forward). 2 exons. 384 aa. Score = 80.37 
JH723761.1	geneid_v1.4	First	33304	33951	35.59	+	0	JH723761.1_13
JH723761.1	geneid_v1.4	exon	33304	33951	35.59	+	.	JH723761.1_13
JH723761.1	geneid_v1.4	Terminal	34018	34521	44.78	+	0	JH723761.1_13
JH723761.1	geneid_v1.4	exon	34018	34521	44.78	+	.	JH723761.1_13
# Gene 14 (Reverse). 3 exons. 1080 aa. Score = 146.96 
JH723761.1	geneid_v1.4	Terminal	34590	36425	88.70	-	0	JH723761.1_14
JH723761.1	geneid_v1.4	exon	34590	36425	88.70	-	.	JH723761.1_14
JH723761.1	geneid_v1.4	Internal	36589	36991	10.46	-	1	JH723761.1_14
JH723761.1	geneid_v1.4	exon	36589	36991	10.46	-	.	JH723761.1_14
JH723761.1	geneid_v1.4	First	37076	38076	47.81	-	0	JH723761.1_14
JH723761.1	geneid_v1.4	exon	37076	38076	47.81	-	.	JH723761.1_14
# Gene 15 (Reverse). 3 exons. 823 aa. Score = 116.26 
JH723761.1	geneid_v1.4	Terminal	38735	40284	77.20	-	2	JH723761.1_15
JH723761.1	geneid_v1.4	exon	38735	40284	77.20	-	.	JH723761.1_15
JH723761.1	geneid_v1.4	Internal	40424	40628	6.58	-	0	JH723761.1_15
JH723761.1	geneid_v1.4	exon	40424	40628	6.58	-	.	JH723761.1_15
JH723761.1	geneid_v1.4	First	40786	41499	32.47	-	0	JH723761.1_15
JH723761.1	geneid_v1.4	exon	40786	41499	32.47	-	.	JH723761.1_15
# Gene 16 (Reverse). 2 exons. 301 aa. Score = 55.11 
JH723761.1	geneid_v1.4	Terminal	41816	41869	7.64	-	0	JH723761.1_16
JH723761.1	geneid_v1.4	exon	41816	41869	7.64	-	.	JH723761.1_16
JH723761.1	geneid_v1.4	First	41893	42741	47.48	-	0	JH723761.1_16
JH723761.1	geneid_v1.4	exon	41893	42741	47.48	-	.	JH723761.1_16
# Gene 17 (Reverse). 2 exons. 25 aa. Score = 0.80 
JH723761.1	geneid_v1.4	Terminal	43584	43602	0.53	-	1	JH723761.1_17
JH723761.1	geneid_v1.4	exon	43584	43602	0.53	-	.	JH723761.1_17
JH723761.1	geneid_v1.4	First	44248	44303	0.27	-	0	JH723761.1_17
JH723761.1	geneid_v1.4	exon	44248	44303	0.27	-	.	JH723761.1_17
# Gene 18 (Forward). 2 exons. 150 aa. Score = 33.79 
JH723761.1	geneid_v1.4	First	44768	44823	0.25	+	0	JH723761.1_18
JH723761.1	geneid_v1.4	exon	44768	44823	0.25	+	.	JH723761.1_18
JH723761.1	geneid_v1.4	Terminal	47396	47789	33.54	+	1	JH723761.1_18
JH723761.1	geneid_v1.4	exon	47396	47789	33.54	+	.	JH723761.1_18
# Gene 19 (Reverse). 3 exons. 140 aa. Score = 19.65 
JH723761.1	geneid_v1.4	Terminal	49814	50000	8.60	-	1	JH723761.1_19
JH723761.1	geneid_v1.4	exon	49814	50000	8.60	-	.	JH723761.1_19
JH723761.1	geneid_v1.4	Internal	52009	52163	5.49	-	0	JH723761.1_19
JH723761.1	geneid_v1.4	exon	52009	52163	5.49	-	.	JH723761.1_19
JH723761.1	geneid_v1.4	First	54522	54599	5.56	-	0	JH723761.1_19
JH723761.1	geneid_v1.4	exon	54522	54599	5.56	-	.	JH723761.1_19
# Gene 20 (Reverse). 3 exons. 282 aa. Score = 14.44 
JH723761.1	geneid_v1.4	Terminal	57871	58023	5.28	-	0	JH723761.1_20
JH723761.1	geneid_v1.4	exon	57871	58023	5.28	-	.	JH723761.1_20
JH723761.1	geneid_v1.4	Internal	59938	60384	0.38	-	0	JH723761.1_20
JH723761.1	geneid_v1.4	exon	59938	60384	0.38	-	.	JH723761.1_20
JH723761.1	geneid_v1.4	First	60674	60919	8.78	-	0	JH723761.1_20
JH723761.1	geneid_v1.4	exon	60674	60919	8.78	-	.	JH723761.1_20
# Gene 21 (Reverse). 2 exons. 100 aa. Score = 13.26 
JH723761.1	geneid_v1.4	Terminal	60991	61255	18.12	-	1	JH723761.1_21
JH723761.1	geneid_v1.4	exon	60991	61255	18.12	-	.	JH723761.1_21
JH723761.1	geneid_v1.4	First	63069	63103	-4.85	-	0	JH723761.1_21
JH723761.1	geneid_v1.4	exon	63069	63103	-4.85	-	.	JH723761.1_21
# Gene 22 (Forward). 2 exons. 43 aa. Score = 5.18 
JH723761.1	geneid_v1.4	First	63184	63270	5.30	+	0	JH723761.1_22
JH723761.1	geneid_v1.4	exon	63184	63270	5.30	+	.	JH723761.1_22
JH723761.1	geneid_v1.4	Terminal	63305	63346	-0.11	+	0	JH723761.1_22
JH723761.1	geneid_v1.4	exon	63305	63346	-0.11	+	.	JH723761.1_22
# Gene 23 (Reverse). 2 exons. 141 aa. Score = 12.00 
JH723761.1	geneid_v1.4	Terminal	64302	64327	-0.63	-	2	JH723761.1_23
JH723761.1	geneid_v1.4	exon	64302	64327	-0.63	-	.	JH723761.1_23
JH723761.1	geneid_v1.4	First	64613	65009	12.63	-	0	JH723761.1_23
JH723761.1	geneid_v1.4	exon	64613	65009	12.63	-	.	JH723761.1_23
# Gene 24 (Forward). 5 exons. 232 aa. Score = 44.43 
JH723761.1	geneid_v1.4	First	66530	66653	-3.04	+	0	JH723761.1_24
JH723761.1	geneid_v1.4	exon	66530	66653	-3.04	+	.	JH723761.1_24
JH723761.1	geneid_v1.4	Internal	67001	67396	41.96	+	2	JH723761.1_24
JH723761.1	geneid_v1.4	exon	67001	67396	41.96	+	.	JH723761.1_24
JH723761.1	geneid_v1.4	Internal	67641	67663	-4.33	+	2	JH723761.1_24
JH723761.1	geneid_v1.4	exon	67641	67663	-4.33	+	.	JH723761.1_24
JH723761.1	geneid_v1.4	Internal	67725	67865	11.74	+	0	JH723761.1_24
JH723761.1	geneid_v1.4	exon	67725	67865	11.74	+	.	JH723761.1_24
JH723761.1	geneid_v1.4	Terminal	69054	69065	-1.89	+	0	JH723761.1_24
JH723761.1	geneid_v1.4	exon	69054	69065	-1.89	+	.	JH723761.1_24
# Gene 25 (Reverse). 2 exons. 122 aa. Score = 10.06 
JH723761.1	geneid_v1.4	Terminal	69519	69623	3.02	-	0	JH723761.1_25
JH723761.1	geneid_v1.4	exon	69519	69623	3.02	-	.	JH723761.1_25
JH723761.1	geneid_v1.4	First	70136	70396	7.04	-	0	JH723761.1_25
JH723761.1	geneid_v1.4	exon	70136	70396	7.04	-	.	JH723761.1_25
# Gene 26 (Reverse). 1 exons. 1280 aa. Score = 174.04 
JH723761.1	geneid_v1.4	Single	71644	75483	174.04	-	0	JH723761.1_26
JH723761.1	geneid_v1.4	exon	71644	75483	174.04	-	.	JH723761.1_26
# Gene 27 (Forward). 4 exons. 351 aa. Score = 52.69 
JH723761.1	geneid_v1.4	First	76887	77253	19.60	+	0	JH723761.1_27
JH723761.1	geneid_v1.4	exon	76887	77253	19.60	+	.	JH723761.1_27
JH723761.1	geneid_v1.4	Internal	77279	77407	1.23	+	2	JH723761.1_27
JH723761.1	geneid_v1.4	exon	77279	77407	1.23	+	.	JH723761.1_27
JH723761.1	geneid_v1.4	Internal	77475	77619	2.11	+	2	JH723761.1_27
JH723761.1	geneid_v1.4	exon	77475	77619	2.11	+	.	JH723761.1_27
JH723761.1	geneid_v1.4	Terminal	77700	78111	29.75	+	1	JH723761.1_27
JH723761.1	geneid_v1.4	exon	77700	78111	29.75	+	.	JH723761.1_27
# Gene 28 (Forward). 1 exons. 533 aa. Score = 180.20 
JH723761.1	geneid_v1.4	Single	79646	81244	180.20	+	0	JH723761.1_28
JH723761.1	geneid_v1.4	exon	79646	81244	180.20	+	.	JH723761.1_28
# Gene 29 (Reverse). 2 exons. 200 aa. Score = 60.89 
JH723761.1	geneid_v1.4	Terminal	81451	81952	53.05	-	1	JH723761.1_29
JH723761.1	geneid_v1.4	exon	81451	81952	53.05	-	.	JH723761.1_29
JH723761.1	geneid_v1.4	First	82079	82176	7.85	-	0	JH723761.1_29
JH723761.1	geneid_v1.4	exon	82079	82176	7.85	-	.	JH723761.1_29
# Gene 30 (Forward). 3 exons. 102 aa. Score = 26.69 
JH723761.1	geneid_v1.4	First	82689	82773	-0.24	+	0	JH723761.1_30
JH723761.1	geneid_v1.4	exon	82689	82773	-0.24	+	.	JH723761.1_30
JH723761.1	geneid_v1.4	Internal	82924	83062	14.41	+	2	JH723761.1_30
JH723761.1	geneid_v1.4	exon	82924	83062	14.41	+	.	JH723761.1_30
JH723761.1	geneid_v1.4	Terminal	83137	83218	12.52	+	1	JH723761.1_30
JH723761.1	geneid_v1.4	exon	83137	83218	12.52	+	.	JH723761.1_30
# Gene 31 (Forward). 2 exons. 1604 aa. Score = 481.34 
JH723761.1	geneid_v1.4	First	84174	84562	32.04	+	0	JH723761.1_31
JH723761.1	geneid_v1.4	exon	84174	84562	32.04	+	.	JH723761.1_31
JH723761.1	geneid_v1.4	Terminal	85337	89759	449.30	+	1	JH723761.1_31
JH723761.1	geneid_v1.4	exon	85337	89759	449.30	+	.	JH723761.1_31
# Gene 32 (Reverse). 2 exons. 337 aa. Score = 90.53 
JH723761.1	geneid_v1.4	Terminal	89973	90980	97.68	-	0	JH723761.1_32
JH723761.1	geneid_v1.4	exon	89973	90980	97.68	-	.	JH723761.1_32
JH723761.1	geneid_v1.4	First	91306	91308	-7.15	-	0	JH723761.1_32
JH723761.1	geneid_v1.4	exon	91306	91308	-7.15	-	.	JH723761.1_32
# Gene 33 (Forward). 2 exons. 300 aa. Score = 86.36 
JH723761.1	geneid_v1.4	First	92091	92097	-10.53	+	0	JH723761.1_33
JH723761.1	geneid_v1.4	exon	92091	92097	-10.53	+	.	JH723761.1_33
JH723761.1	geneid_v1.4	Terminal	92126	93018	96.89	+	2	JH723761.1_33
JH723761.1	geneid_v1.4	exon	92126	93018	96.89	+	.	JH723761.1_33
# Gene 34 (Forward). 2 exons. 1531 aa. Score = 329.92 
JH723761.1	geneid_v1.4	First	93523	94314	69.74	+	0	JH723761.1_34
JH723761.1	geneid_v1.4	exon	93523	94314	69.74	+	.	JH723761.1_34
JH723761.1	geneid_v1.4	Terminal	95440	99240	260.18	+	0	JH723761.1_34
JH723761.1	geneid_v1.4	exon	95440	99240	260.18	+	.	JH723761.1_34
# Gene 35 (Forward). 1 exons. 371 aa. Score = 59.01 
JH723761.1	geneid_v1.4	Single	100098	101210	59.01	+	0	JH723761.1_35
JH723761.1	geneid_v1.4	exon	100098	101210	59.01	+	.	JH723761.1_35
# Gene 36 (Reverse). 2 exons. 196 aa. Score = 57.37 
JH723761.1	geneid_v1.4	Terminal	101378	101650	19.87	-	0	JH723761.1_36
JH723761.1	geneid_v1.4	exon	101378	101650	19.87	-	.	JH723761.1_36
JH723761.1	geneid_v1.4	First	101817	102131	37.49	-	0	JH723761.1_36
JH723761.1	geneid_v1.4	exon	101817	102131	37.49	-	.	JH723761.1_36
# Gene 37 (Reverse). 3 exons. 1198 aa. Score = 305.36 
JH723761.1	geneid_v1.4	Terminal	102573	105074	211.28	-	0	JH723761.1_37
JH723761.1	geneid_v1.4	exon	102573	105074	211.28	-	.	JH723761.1_37
JH723761.1	geneid_v1.4	Internal	105150	105947	65.78	-	0	JH723761.1_37
JH723761.1	geneid_v1.4	exon	105150	105947	65.78	-	.	JH723761.1_37
JH723761.1	geneid_v1.4	First	106029	106322	28.30	-	0	JH723761.1_37
JH723761.1	geneid_v1.4	exon	106029	106322	28.30	-	.	JH723761.1_37
# Gene 38 (Forward). 7 exons. 2370 aa. Score = 423.40 
JH723761.1	geneid_v1.4	First	106523	106536	-8.48	+	0	JH723761.1_38
JH723761.1	geneid_v1.4	exon	106523	106536	-8.48	+	.	JH723761.1_38
JH723761.1	geneid_v1.4	Internal	107615	108782	99.17	+	1	JH723761.1_38
JH723761.1	geneid_v1.4	exon	107615	108782	99.17	+	.	JH723761.1_38
JH723761.1	geneid_v1.4	Internal	109641	109664	0.09	+	0	JH723761.1_38
JH723761.1	geneid_v1.4	exon	109641	109664	0.09	+	.	JH723761.1_38
JH723761.1	geneid_v1.4	Internal	110162	112003	58.38	+	0	JH723761.1_38
JH723761.1	geneid_v1.4	exon	110162	112003	58.38	+	.	JH723761.1_38
JH723761.1	geneid_v1.4	Internal	112088	112112	-5.09	+	0	JH723761.1_38
JH723761.1	geneid_v1.4	exon	112088	112112	-5.09	+	.	JH723761.1_38
JH723761.1	geneid_v1.4	Internal	112170	112471	16.65	+	2	JH723761.1_38
JH723761.1	geneid_v1.4	exon	112170	112471	16.65	+	.	JH723761.1_38
JH723761.1	geneid_v1.4	Terminal	112495	116229	262.68	+	0	JH723761.1_38
JH723761.1	geneid_v1.4	exon	112495	116229	262.68	+	.	JH723761.1_38
# Gene 39 (Forward). 1 exons. 465 aa. Score = 85.38 
JH723761.1	geneid_v1.4	Single	116890	118284	85.38	+	0	JH723761.1_39
JH723761.1	geneid_v1.4	exon	116890	118284	85.38	+	.	JH723761.1_39
# Gene 40 (Reverse). 2 exons. 503 aa. Score = 74.53 
JH723761.1	geneid_v1.4	Terminal	118911	119172	13.80	-	1	JH723761.1_40
JH723761.1	geneid_v1.4	exon	118911	119172	13.80	-	.	JH723761.1_40
JH723761.1	geneid_v1.4	First	119336	120582	60.73	-	0	JH723761.1_40
JH723761.1	geneid_v1.4	exon	119336	120582	60.73	-	.	JH723761.1_40
# Gene 41 (Forward). 3 exons. 744 aa. Score = 119.21 
JH723761.1	geneid_v1.4	First	122230	123005	30.66	+	0	JH723761.1_41
JH723761.1	geneid_v1.4	exon	122230	123005	30.66	+	.	JH723761.1_41
JH723761.1	geneid_v1.4	Internal	123197	123831	31.69	+	1	JH723761.1_41
JH723761.1	geneid_v1.4	exon	123197	123831	31.69	+	.	JH723761.1_41
JH723761.1	geneid_v1.4	Terminal	123883	124703	56.86	+	2	JH723761.1_41
JH723761.1	geneid_v1.4	exon	123883	124703	56.86	+	.	JH723761.1_41
# Gene 42 (Forward). 1 exons. 980 aa. Score = 338.35 
JH723761.1	geneid_v1.4	Single	126033	128972	338.35	+	0	JH723761.1_42
JH723761.1	geneid_v1.4	exon	126033	128972	338.35	+	.	JH723761.1_42
# Gene 43 (Forward). 2 exons. 605 aa. Score = 128.97 
JH723761.1	geneid_v1.4	First	129434	129596	-0.13	+	0	JH723761.1_43
JH723761.1	geneid_v1.4	exon	129434	129596	-0.13	+	.	JH723761.1_43
JH723761.1	geneid_v1.4	Terminal	129676	131327	129.09	+	2	JH723761.1_43
JH723761.1	geneid_v1.4	exon	129676	131327	129.09	+	.	JH723761.1_43
# Gene 44 (Forward). 1 exons. 267 aa. Score = 37.05 
JH723761.1	geneid_v1.4	Single	132332	133132	37.05	+	0	JH723761.1_44
JH723761.1	geneid_v1.4	exon	132332	133132	37.05	+	.	JH723761.1_44
# Gene 45 (Forward). 6 exons. 403 aa. Score = 38.38 
JH723761.1	geneid_v1.4	First	133373	133464	2.97	+	0	JH723761.1_45
JH723761.1	geneid_v1.4	exon	133373	133464	2.97	+	.	JH723761.1_45
JH723761.1	geneid_v1.4	Internal	134023	134062	-0.27	+	1	JH723761.1_45
JH723761.1	geneid_v1.4	exon	134023	134062	-0.27	+	.	JH723761.1_45
JH723761.1	geneid_v1.4	Internal	134365	134461	1.83	+	0	JH723761.1_45
JH723761.1	geneid_v1.4	exon	134365	134461	1.83	+	.	JH723761.1_45
JH723761.1	geneid_v1.4	Internal	137199	137303	3.57	+	2	JH723761.1_45
JH723761.1	geneid_v1.4	exon	137199	137303	3.57	+	.	JH723761.1_45
JH723761.1	geneid_v1.4	Internal	137376	137818	18.41	+	2	JH723761.1_45
JH723761.1	geneid_v1.4	exon	137376	137818	18.41	+	.	JH723761.1_45
JH723761.1	geneid_v1.4	Terminal	137884	138315	11.87	+	0	JH723761.1_45
JH723761.1	geneid_v1.4	exon	137884	138315	11.87	+	.	JH723761.1_45
# Gene 46 (Forward). 8 exons. 667 aa. Score = 87.24 
JH723761.1	geneid_v1.4	First	138821	138916	-2.83	+	0	JH723761.1_46
JH723761.1	geneid_v1.4	exon	138821	138916	-2.83	+	.	JH723761.1_46
JH723761.1	geneid_v1.4	Internal	139067	139208	7.75	+	0	JH723761.1_46
JH723761.1	geneid_v1.4	exon	139067	139208	7.75	+	.	JH723761.1_46
JH723761.1	geneid_v1.4	Internal	139267	139649	27.37	+	2	JH723761.1_46
JH723761.1	geneid_v1.4	exon	139267	139649	27.37	+	.	JH723761.1_46
JH723761.1	geneid_v1.4	Internal	139723	140145	11.02	+	0	JH723761.1_46
JH723761.1	geneid_v1.4	exon	139723	140145	11.02	+	.	JH723761.1_46
JH723761.1	geneid_v1.4	Internal	140896	141218	12.36	+	0	JH723761.1_46
JH723761.1	geneid_v1.4	exon	140896	141218	12.36	+	.	JH723761.1_46
JH723761.1	geneid_v1.4	Internal	141671	141891	4.64	+	1	JH723761.1_46
JH723761.1	geneid_v1.4	exon	141671	141891	4.64	+	.	JH723761.1_46
JH723761.1	geneid_v1.4	Internal	141914	142179	8.71	+	2	JH723761.1_46
JH723761.1	geneid_v1.4	exon	141914	142179	8.71	+	.	JH723761.1_46
JH723761.1	geneid_v1.4	Terminal	142841	142987	18.23	+	0	JH723761.1_46
JH723761.1	geneid_v1.4	exon	142841	142987	18.23	+	.	JH723761.1_46
# Gene 47 (Forward). 4 exons. 300 aa. Score = 34.88 
JH723761.1	geneid_v1.4	First	143391	143432	-8.18	+	0	JH723761.1_47
JH723761.1	geneid_v1.4	exon	143391	143432	-8.18	+	.	JH723761.1_47
JH723761.1	geneid_v1.4	Internal	145506	145548	0.86	+	0	JH723761.1_47
JH723761.1	geneid_v1.4	exon	145506	145548	0.86	+	.	JH723761.1_47
JH723761.1	geneid_v1.4	Internal	145622	146004	19.89	+	2	JH723761.1_47
JH723761.1	geneid_v1.4	exon	145622	146004	19.89	+	.	JH723761.1_47
JH723761.1	geneid_v1.4	Terminal	146070	146501	22.31	+	0	JH723761.1_47
JH723761.1	geneid_v1.4	exon	146070	146501	22.31	+	.	JH723761.1_47
# Gene 48 (Forward). 7 exons. 605 aa. Score = 73.04 
JH723761.1	geneid_v1.4	First	147569	147577	-1.98	+	0	JH723761.1_48
JH723761.1	geneid_v1.4	exon	147569	147577	-1.98	+	.	JH723761.1_48
JH723761.1	geneid_v1.4	Internal	148574	148700	4.43	+	0	JH723761.1_48
JH723761.1	geneid_v1.4	exon	148574	148700	4.43	+	.	JH723761.1_48
JH723761.1	geneid_v1.4	Internal	148766	149154	24.38	+	2	JH723761.1_48
JH723761.1	geneid_v1.4	exon	148766	149154	24.38	+	.	JH723761.1_48
JH723761.1	geneid_v1.4	Internal	149220	149571	13.99	+	0	JH723761.1_48
JH723761.1	geneid_v1.4	exon	149220	149571	13.99	+	.	JH723761.1_48
JH723761.1	geneid_v1.4	Internal	150668	150784	3.06	+	2	JH723761.1_48
JH723761.1	geneid_v1.4	exon	150668	150784	3.06	+	.	JH723761.1_48
JH723761.1	geneid_v1.4	Internal	150852	151240	14.39	+	2	JH723761.1_48
JH723761.1	geneid_v1.4	exon	150852	151240	14.39	+	.	JH723761.1_48
JH723761.1	geneid_v1.4	Terminal	151306	151737	14.78	+	0	JH723761.1_48
JH723761.1	geneid_v1.4	exon	151306	151737	14.78	+	.	JH723761.1_48
# Gene 49 (Forward). 4 exons. 343 aa. Score = 43.77 
JH723761.1	geneid_v1.4	First	152769	152867	-2.93	+	0	JH723761.1_49
JH723761.1	geneid_v1.4	exon	152769	152867	-2.93	+	.	JH723761.1_49
JH723761.1	geneid_v1.4	Internal	153004	153130	13.12	+	0	JH723761.1_49
JH723761.1	geneid_v1.4	exon	153004	153130	13.12	+	.	JH723761.1_49
JH723761.1	geneid_v1.4	Internal	153218	153600	17.31	+	2	JH723761.1_49
JH723761.1	geneid_v1.4	exon	153218	153600	17.31	+	.	JH723761.1_49
JH723761.1	geneid_v1.4	Terminal	153677	154096	16.27	+	0	JH723761.1_49
JH723761.1	geneid_v1.4	exon	153677	154096	16.27	+	.	JH723761.1_49
# Gene 50 (Reverse). 2 exons. 474 aa. Score = 211.52 
JH723761.1	geneid_v1.4	Terminal	154433	155850	213.33	-	2	JH723761.1_50
JH723761.1	geneid_v1.4	exon	154433	155850	213.33	-	.	JH723761.1_50
JH723761.1	geneid_v1.4	First	156838	156841	-1.82	-	0	JH723761.1_50
JH723761.1	geneid_v1.4	exon	156838	156841	-1.82	-	.	JH723761.1_50
# Gene 51 (Forward). 2 exons. 767 aa. Score = 296.79 
JH723761.1	geneid_v1.4	First	157195	157452	35.25	+	0	JH723761.1_51
JH723761.1	geneid_v1.4	exon	157195	157452	35.25	+	.	JH723761.1_51
JH723761.1	geneid_v1.4	Terminal	157551	159593	261.54	+	0	JH723761.1_51
JH723761.1	geneid_v1.4	exon	157551	159593	261.54	+	.	JH723761.1_51
# Gene 52 (Forward). 5 exons. 1179 aa. Score = 151.45 
JH723761.1	geneid_v1.4	First	160936	161649	30.34	+	0	JH723761.1_52
JH723761.1	geneid_v1.4	exon	160936	161649	30.34	+	.	JH723761.1_52
JH723761.1	geneid_v1.4	Internal	161745	161879	0.87	+	0	JH723761.1_52
JH723761.1	geneid_v1.4	exon	161745	161879	0.87	+	.	JH723761.1_52
JH723761.1	geneid_v1.4	Internal	161980	163688	72.50	+	0	JH723761.1_52
JH723761.1	geneid_v1.4	exon	161980	163688	72.50	+	.	JH723761.1_52
JH723761.1	geneid_v1.4	Internal	163895	164486	29.64	+	1	JH723761.1_52
JH723761.1	geneid_v1.4	exon	163895	164486	29.64	+	.	JH723761.1_52
JH723761.1	geneid_v1.4	Terminal	164591	164977	18.10	+	0	JH723761.1_52
JH723761.1	geneid_v1.4	exon	164591	164977	18.10	+	.	JH723761.1_52
# Gene 53 (Reverse). 1 exons. 437 aa. Score = 92.34 
JH723761.1	geneid_v1.4	Single	165118	166428	92.34	-	0	JH723761.1_53
JH723761.1	geneid_v1.4	exon	165118	166428	92.34	-	.	JH723761.1_53
# Gene 54 (Forward). 2 exons. 395 aa. Score = 78.13 
JH723761.1	geneid_v1.4	First	168408	168549	-2.94	+	0	JH723761.1_54
JH723761.1	geneid_v1.4	exon	168408	168549	-2.94	+	.	JH723761.1_54
JH723761.1	geneid_v1.4	Terminal	168675	169717	81.06	+	2	JH723761.1_54
JH723761.1	geneid_v1.4	exon	168675	169717	81.06	+	.	JH723761.1_54
# Gene 55 (Forward). 2 exons. 1356 aa. Score = 382.64 
JH723761.1	geneid_v1.4	First	171076	171369	19.10	+	0	JH723761.1_55
JH723761.1	geneid_v1.4	exon	171076	171369	19.10	+	.	JH723761.1_55
JH723761.1	geneid_v1.4	Terminal	171464	175237	363.54	+	0	JH723761.1_55
JH723761.1	geneid_v1.4	exon	171464	175237	363.54	+	.	JH723761.1_55
# Gene 56 (Reverse). 2 exons. 588 aa. Score = 99.17 
JH723761.1	geneid_v1.4	Terminal	176447	176463	-3.28	-	2	JH723761.1_56
JH723761.1	geneid_v1.4	exon	176447	176463	-3.28	-	.	JH723761.1_56
JH723761.1	geneid_v1.4	First	176701	178447	102.45	-	0	JH723761.1_56
JH723761.1	geneid_v1.4	exon	176701	178447	102.45	-	.	JH723761.1_56
# Gene 57 (Forward). 2 exons. 124 aa. Score = 20.77 
JH723761.1	geneid_v1.4	First	179168	179201	-1.29	+	0	JH723761.1_57
JH723761.1	geneid_v1.4	exon	179168	179201	-1.29	+	.	JH723761.1_57
JH723761.1	geneid_v1.4	Terminal	179392	179729	22.06	+	2	JH723761.1_57
JH723761.1	geneid_v1.4	exon	179392	179729	22.06	+	.	JH723761.1_57
# Gene 58 (Forward). 2 exons. 1035 aa. Score = 274.56 
JH723761.1	geneid_v1.4	First	179979	180562	57.66	+	0	JH723761.1_58
JH723761.1	geneid_v1.4	exon	179979	180562	57.66	+	.	JH723761.1_58
JH723761.1	geneid_v1.4	Terminal	180623	183143	216.90	+	1	JH723761.1_58
JH723761.1	geneid_v1.4	exon	180623	183143	216.90	+	.	JH723761.1_58
# Gene 59 (Forward). 7 exons. 449 aa. Score = 85.26 
JH723761.1	geneid_v1.4	First	183454	183466	-4.14	+	0	JH723761.1_59
JH723761.1	geneid_v1.4	exon	183454	183466	-4.14	+	.	JH723761.1_59
JH723761.1	geneid_v1.4	Internal	184823	185024	1.76	+	2	JH723761.1_59
JH723761.1	geneid_v1.4	exon	184823	185024	1.76	+	.	JH723761.1_59
JH723761.1	geneid_v1.4	Internal	185692	185856	6.94	+	1	JH723761.1_59
JH723761.1	geneid_v1.4	exon	185692	185856	6.94	+	.	JH723761.1_59
JH723761.1	geneid_v1.4	Internal	186064	186547	35.25	+	1	JH723761.1_59
JH723761.1	geneid_v1.4	exon	186064	186547	35.25	+	.	JH723761.1_59
JH723761.1	geneid_v1.4	Internal	186601	186641	1.25	+	0	JH723761.1_59
JH723761.1	geneid_v1.4	exon	186601	186641	1.25	+	.	JH723761.1_59
JH723761.1	geneid_v1.4	Internal	186731	187025	36.78	+	1	JH723761.1_59
JH723761.1	geneid_v1.4	exon	186731	187025	36.78	+	.	JH723761.1_59
JH723761.1	geneid_v1.4	Terminal	187052	187198	7.42	+	0	JH723761.1_59
JH723761.1	geneid_v1.4	exon	187052	187198	7.42	+	.	JH723761.1_59
# Gene 60 (Forward). 1 exons. 67 aa. Score = 8.43 
JH723761.1	geneid_v1.4	Single	187344	187544	8.43	+	0	JH723761.1_60
JH723761.1	geneid_v1.4	exon	187344	187544	8.43	+	.	JH723761.1_60
# Gene 61 (Forward). 1 exons. 174 aa. Score = 2.47 
JH723761.1	geneid_v1.4	Single	188253	188774	2.47	+	0	JH723761.1_61
JH723761.1	geneid_v1.4	exon	188253	188774	2.47	+	.	JH723761.1_61
# Gene 62 (Reverse). 2 exons. 653 aa. Score = 135.52 
JH723761.1	geneid_v1.4	Terminal	189148	191002	129.99	-	1	JH723761.1_62
JH723761.1	geneid_v1.4	exon	189148	191002	129.99	-	.	JH723761.1_62
JH723761.1	geneid_v1.4	First	191093	191196	5.53	-	0	JH723761.1_62
JH723761.1	geneid_v1.4	exon	191093	191196	5.53	-	.	JH723761.1_62
# Gene 63 (Forward). 1 exons. 493 aa. Score = 69.12 
JH723761.1	geneid_v1.4	Single	193143	194621	69.12	+	0	JH723761.1_63
JH723761.1	geneid_v1.4	exon	193143	194621	69.12	+	.	JH723761.1_63
# Gene 64 (Forward). 6 exons. 1121 aa. Score = 193.26 
JH723761.1	geneid_v1.4	First	195126	195244	7.02	+	0	JH723761.1_64
JH723761.1	geneid_v1.4	exon	195126	195244	7.02	+	.	JH723761.1_64
JH723761.1	geneid_v1.4	Internal	195313	196154	49.06	+	1	JH723761.1_64
JH723761.1	geneid_v1.4	exon	195313	196154	49.06	+	.	JH723761.1_64
JH723761.1	geneid_v1.4	Internal	196194	196460	5.94	+	2	JH723761.1_64
JH723761.1	geneid_v1.4	exon	196194	196460	5.94	+	.	JH723761.1_64
JH723761.1	geneid_v1.4	Internal	196559	197103	39.26	+	2	JH723761.1_64
JH723761.1	geneid_v1.4	exon	196559	197103	39.26	+	.	JH723761.1_64
JH723761.1	geneid_v1.4	Internal	197453	197498	-2.42	+	0	JH723761.1_64
JH723761.1	geneid_v1.4	exon	197453	197498	-2.42	+	.	JH723761.1_64
JH723761.1	geneid_v1.4	Terminal	197970	199513	94.40	+	2	JH723761.1_64
JH723761.1	geneid_v1.4	exon	197970	199513	94.40	+	.	JH723761.1_64
# Gene 65 (Reverse). 2 exons. 203 aa. Score = 10.65 
JH723761.1	geneid_v1.4	Terminal	199825	199859	-0.69	-	2	JH723761.1_65
JH723761.1	geneid_v1.4	exon	199825	199859	-0.69	-	.	JH723761.1_65
JH723761.1	geneid_v1.4	First	200213	200786	11.34	-	0	JH723761.1_65
JH723761.1	geneid_v1.4	exon	200213	200786	11.34	-	.	JH723761.1_65
# Gene 66 (Forward). 3 exons. 459 aa. Score = 61.74 
JH723761.1	geneid_v1.4	First	202559	202577	-2.13	+	0	JH723761.1_66
JH723761.1	geneid_v1.4	exon	202559	202577	-2.13	+	.	JH723761.1_66
JH723761.1	geneid_v1.4	Internal	204060	205377	69.23	+	2	JH723761.1_66
JH723761.1	geneid_v1.4	exon	204060	205377	69.23	+	.	JH723761.1_66
JH723761.1	geneid_v1.4	Terminal	205509	205548	-5.35	+	1	JH723761.1_66
JH723761.1	geneid_v1.4	exon	205509	205548	-5.35	+	.	JH723761.1_66
# Gene 67 (Forward). 3 exons. 197 aa. Score = 66.63 
JH723761.1	geneid_v1.4	First	207045	207268	29.82	+	0	JH723761.1_67
JH723761.1	geneid_v1.4	exon	207045	207268	29.82	+	.	JH723761.1_67
JH723761.1	geneid_v1.4	Internal	207402	207694	35.50	+	1	JH723761.1_67
JH723761.1	geneid_v1.4	exon	207402	207694	35.50	+	.	JH723761.1_67
JH723761.1	geneid_v1.4	Terminal	207911	207984	1.31	+	2	JH723761.1_67
JH723761.1	geneid_v1.4	exon	207911	207984	1.31	+	.	JH723761.1_67
# Gene 68 (Reverse). 2 exons. 819 aa. Score = 197.60 
JH723761.1	geneid_v1.4	Terminal	208253	210615	194.14	-	2	JH723761.1_68
JH723761.1	geneid_v1.4	exon	208253	210615	194.14	-	.	JH723761.1_68
JH723761.1	geneid_v1.4	First	210666	210759	3.46	-	0	JH723761.1_68
JH723761.1	geneid_v1.4	exon	210666	210759	3.46	-	.	JH723761.1_68
# Gene 69 (Forward). 2 exons. 277 aa. Score = 36.38 
JH723761.1	geneid_v1.4	First	211822	211945	3.97	+	0	JH723761.1_69
JH723761.1	geneid_v1.4	exon	211822	211945	3.97	+	.	JH723761.1_69
JH723761.1	geneid_v1.4	Terminal	212058	212764	32.41	+	2	JH723761.1_69
JH723761.1	geneid_v1.4	exon	212058	212764	32.41	+	.	JH723761.1_69
# Gene 70 (Reverse). 6 exons. 1120 aa. Score = 115.26 
JH723761.1	geneid_v1.4	Terminal	213260	213268	-1.50	-	0	JH723761.1_70
JH723761.1	geneid_v1.4	exon	213260	213268	-1.50	-	.	JH723761.1_70
JH723761.1	geneid_v1.4	Internal	214185	215359	45.15	-	2	JH723761.1_70
JH723761.1	geneid_v1.4	exon	214185	215359	45.15	-	.	JH723761.1_70
JH723761.1	geneid_v1.4	Internal	215957	217216	42.82	-	2	JH723761.1_70
JH723761.1	geneid_v1.4	exon	215957	217216	42.82	-	.	JH723761.1_70
JH723761.1	geneid_v1.4	Internal	217256	217833	21.56	-	1	JH723761.1_70
JH723761.1	geneid_v1.4	exon	217256	217833	21.56	-	.	JH723761.1_70
JH723761.1	geneid_v1.4	Internal	218591	218924	11.81	-	2	JH723761.1_70
JH723761.1	geneid_v1.4	exon	218591	218924	11.81	-	.	JH723761.1_70
JH723761.1	geneid_v1.4	First	219086	219089	-4.58	-	0	JH723761.1_70
JH723761.1	geneid_v1.4	exon	219086	219089	-4.58	-	.	JH723761.1_70
# Gene 71 (Reverse). 2 exons. 661 aa. Score = 198.14 
JH723761.1	geneid_v1.4	Terminal	219669	221228	147.20	-	0	JH723761.1_71
JH723761.1	geneid_v1.4	exon	219669	221228	147.20	-	.	JH723761.1_71
JH723761.1	geneid_v1.4	First	221326	221748	50.94	-	0	JH723761.1_71
JH723761.1	geneid_v1.4	exon	221326	221748	50.94	-	.	JH723761.1_71
# Gene 72 (Forward). 3 exons. 232 aa. Score = 31.65 
JH723761.1	geneid_v1.4	First	222106	222114	-8.80	+	0	JH723761.1_72
JH723761.1	geneid_v1.4	exon	222106	222114	-8.80	+	.	JH723761.1_72
JH723761.1	geneid_v1.4	Internal	223922	224208	10.91	+	0	JH723761.1_72
JH723761.1	geneid_v1.4	exon	223922	224208	10.91	+	.	JH723761.1_72
JH723761.1	geneid_v1.4	Terminal	224296	224695	29.54	+	1	JH723761.1_72
JH723761.1	geneid_v1.4	exon	224296	224695	29.54	+	.	JH723761.1_72
# Gene 73 (Forward). 4 exons. 494 aa. Score = 207.25 
JH723761.1	geneid_v1.4	First	225059	225176	3.86	+	0	JH723761.1_73
JH723761.1	geneid_v1.4	exon	225059	225176	3.86	+	.	JH723761.1_73
JH723761.1	geneid_v1.4	Internal	225289	225351	5.11	+	2	JH723761.1_73
JH723761.1	geneid_v1.4	exon	225289	225351	5.11	+	.	JH723761.1_73
JH723761.1	geneid_v1.4	Internal	225577	226182	105.79	+	2	JH723761.1_73
JH723761.1	geneid_v1.4	exon	225577	226182	105.79	+	.	JH723761.1_73
JH723761.1	geneid_v1.4	Terminal	226255	226949	92.49	+	2	JH723761.1_73
JH723761.1	geneid_v1.4	exon	226255	226949	92.49	+	.	JH723761.1_73
# Gene 74 (Reverse). 1 exons. 25 aa. Score = 0.13 
JH723761.1	geneid_v1.4	Single	228666	228740	0.13	-	0	JH723761.1_74
JH723761.1	geneid_v1.4	exon	228666	228740	0.13	-	.	JH723761.1_74
# Gene 75 (Forward). 1 exons. 25 aa. Score = 0.61 
JH723761.1	geneid_v1.4	Single	228931	229005	0.61	+	0	JH723761.1_75
JH723761.1	geneid_v1.4	exon	228931	229005	0.61	+	.	JH723761.1_75
# Gene 76 (Reverse). 4 exons. 511 aa. Score = 123.46 
JH723761.1	geneid_v1.4	Terminal	229818	230201	25.89	-	0	JH723761.1_76
JH723761.1	geneid_v1.4	exon	229818	230201	25.89	-	.	JH723761.1_76
JH723761.1	geneid_v1.4	Internal	230288	231159	78.45	-	2	JH723761.1_76
JH723761.1	geneid_v1.4	exon	230288	231159	78.45	-	.	JH723761.1_76
JH723761.1	geneid_v1.4	Internal	231280	231508	16.82	-	0	JH723761.1_76
JH723761.1	geneid_v1.4	exon	231280	231508	16.82	-	.	JH723761.1_76
JH723761.1	geneid_v1.4	First	231612	231659	2.29	-	0	JH723761.1_76
JH723761.1	geneid_v1.4	exon	231612	231659	2.29	-	.	JH723761.1_76
# Gene 77 (Forward). 2 exons. 1633 aa. Score = 525.81 
JH723761.1	geneid_v1.4	First	232552	232674	3.76	+	0	JH723761.1_77
JH723761.1	geneid_v1.4	exon	232552	232674	3.76	+	.	JH723761.1_77
JH723761.1	geneid_v1.4	Terminal	232742	237517	522.05	+	0	JH723761.1_77
JH723761.1	geneid_v1.4	exon	232742	237517	522.05	+	.	JH723761.1_77
# Gene 78 (Reverse). 1 exons. 222 aa. Score = 26.38 
JH723761.1	geneid_v1.4	Single	237907	238572	26.38	-	0	JH723761.1_78
JH723761.1	geneid_v1.4	exon	237907	238572	26.38	-	.	JH723761.1_78
# Gene 79 (Forward). 3 exons. 773 aa. Score = 231.21 
JH723761.1	geneid_v1.4	First	239693	239999	30.16	+	0	JH723761.1_79
JH723761.1	geneid_v1.4	exon	239693	239999	30.16	+	.	JH723761.1_79
JH723761.1	geneid_v1.4	Internal	240138	240356	30.60	+	2	JH723761.1_79
JH723761.1	geneid_v1.4	exon	240138	240356	30.60	+	.	JH723761.1_79
JH723761.1	geneid_v1.4	Terminal	240447	242239	170.46	+	2	JH723761.1_79
JH723761.1	geneid_v1.4	exon	240447	242239	170.46	+	.	JH723761.1_79
# Gene 80 (Reverse). 5 exons. 1695 aa. Score = 340.87 
JH723761.1	geneid_v1.4	Terminal	242399	242917	20.39	-	0	JH723761.1_80
JH723761.1	geneid_v1.4	exon	242399	242917	20.39	-	.	JH723761.1_80
JH723761.1	geneid_v1.4	Internal	242995	243194	9.53	-	2	JH723761.1_80
JH723761.1	geneid_v1.4	exon	242995	243194	9.53	-	.	JH723761.1_80
JH723761.1	geneid_v1.4	Internal	243272	244189	33.68	-	2	JH723761.1_80
JH723761.1	geneid_v1.4	exon	243272	244189	33.68	-	.	JH723761.1_80
JH723761.1	geneid_v1.4	Internal	245033	246573	108.12	-	1	JH723761.1_80
JH723761.1	geneid_v1.4	exon	245033	246573	108.12	-	.	JH723761.1_80
JH723761.1	geneid_v1.4	First	246668	248574	169.15	-	0	JH723761.1_80
JH723761.1	geneid_v1.4	exon	246668	248574	169.15	-	.	JH723761.1_80
# Gene 81 (Reverse). 4 exons. 254 aa. Score = 33.28 
JH723761.1	geneid_v1.4	Terminal	249693	249880	6.08	-	2	JH723761.1_81
JH723761.1	geneid_v1.4	exon	249693	249880	6.08	-	.	JH723761.1_81
JH723761.1	geneid_v1.4	Internal	250036	250302	9.68	-	2	JH723761.1_81
JH723761.1	geneid_v1.4	exon	250036	250302	9.68	-	.	JH723761.1_81
JH723761.1	geneid_v1.4	Internal	250604	250883	23.18	-	0	JH723761.1_81
JH723761.1	geneid_v1.4	exon	250604	250883	23.18	-	.	JH723761.1_81
JH723761.1	geneid_v1.4	First	251409	251435	-5.67	-	0	JH723761.1_81
JH723761.1	geneid_v1.4	exon	251409	251435	-5.67	-	.	JH723761.1_81
# Gene 82 (Forward). 3 exons. 715 aa. Score = 99.30 
JH723761.1	geneid_v1.4	First	251834	251859	-2.24	+	0	JH723761.1_82
JH723761.1	geneid_v1.4	exon	251834	251859	-2.24	+	.	JH723761.1_82
JH723761.1	geneid_v1.4	Internal	252009	253643	83.66	+	1	JH723761.1_82
JH723761.1	geneid_v1.4	exon	252009	253643	83.66	+	.	JH723761.1_82
JH723761.1	geneid_v1.4	Terminal	254795	255278	17.87	+	1	JH723761.1_82
JH723761.1	geneid_v1.4	exon	254795	255278	17.87	+	.	JH723761.1_82
# Gene 83 (Forward). 3 exons. 1552 aa. Score = 482.48 
JH723761.1	geneid_v1.4	First	255403	255422	-6.55	+	0	JH723761.1_83
JH723761.1	geneid_v1.4	exon	255403	255422	-6.55	+	.	JH723761.1_83
JH723761.1	geneid_v1.4	Internal	256446	260902	466.93	+	1	JH723761.1_83
JH723761.1	geneid_v1.4	exon	256446	260902	466.93	+	.	JH723761.1_83
JH723761.1	geneid_v1.4	Terminal	261014	261192	22.10	+	2	JH723761.1_83
JH723761.1	geneid_v1.4	exon	261014	261192	22.10	+	.	JH723761.1_83
# Gene 84 (Reverse). 3 exons. 223 aa. Score = 22.04 
JH723761.1	geneid_v1.4	Terminal	261399	261547	5.31	-	2	JH723761.1_84
JH723761.1	geneid_v1.4	exon	261399	261547	5.31	-	.	JH723761.1_84
JH723761.1	geneid_v1.4	Internal	261656	262070	20.35	-	0	JH723761.1_84
JH723761.1	geneid_v1.4	exon	261656	262070	20.35	-	.	JH723761.1_84
JH723761.1	geneid_v1.4	First	262281	262385	-3.62	-	0	JH723761.1_84
JH723761.1	geneid_v1.4	exon	262281	262385	-3.62	-	.	JH723761.1_84
# Gene 85 (Forward). 2 exons. 683 aa. Score = 248.50 
JH723761.1	geneid_v1.4	First	262521	262531	-9.28	+	0	JH723761.1_85
JH723761.1	geneid_v1.4	exon	262521	262531	-9.28	+	.	JH723761.1_85
JH723761.1	geneid_v1.4	Terminal	263319	265356	257.79	+	1	JH723761.1_85
JH723761.1	geneid_v1.4	exon	263319	265356	257.79	+	.	JH723761.1_85
# Gene 86 (Forward). 2 exons. 998 aa. Score = 269.54 
JH723761.1	geneid_v1.4	First	266472	267643	116.07	+	0	JH723761.1_86
JH723761.1	geneid_v1.4	exon	266472	267643	116.07	+	.	JH723761.1_86
JH723761.1	geneid_v1.4	Terminal	267721	269542	153.47	+	1	JH723761.1_86
JH723761.1	geneid_v1.4	exon	267721	269542	153.47	+	.	JH723761.1_86
# Gene 87 (Forward). 1 exons. 271 aa. Score = 15.60 
JH723761.1	geneid_v1.4	Single	270395	271207	15.60	+	0	JH723761.1_87
JH723761.1	geneid_v1.4	exon	270395	271207	15.60	+	.	JH723761.1_87
# Gene 88 (Forward). 3 exons. 566 aa. Score = 127.75 
JH723761.1	geneid_v1.4	First	272215	272329	5.87	+	0	JH723761.1_88
JH723761.1	geneid_v1.4	exon	272215	272329	5.87	+	.	JH723761.1_88
JH723761.1	geneid_v1.4	Internal	272388	272606	3.64	+	2	JH723761.1_88
JH723761.1	geneid_v1.4	exon	272388	272606	3.64	+	.	JH723761.1_88
JH723761.1	geneid_v1.4	Terminal	272729	274092	118.23	+	2	JH723761.1_88
JH723761.1	geneid_v1.4	exon	272729	274092	118.23	+	.	JH723761.1_88
# Gene 89 (Forward). 3 exons. 2948 aa. Score = 764.10 
JH723761.1	geneid_v1.4	First	274812	277982	227.36	+	0	JH723761.1_89
JH723761.1	geneid_v1.4	exon	274812	277982	227.36	+	.	JH723761.1_89
JH723761.1	geneid_v1.4	Internal	279335	280397	98.66	+	0	JH723761.1_89
JH723761.1	geneid_v1.4	exon	279335	280397	98.66	+	.	JH723761.1_89
JH723761.1	geneid_v1.4	Terminal	280458	285067	438.08	+	2	JH723761.1_89
JH723761.1	geneid_v1.4	exon	280458	285067	438.08	+	.	JH723761.1_89
# Gene 90 (Reverse). 3 exons. 1470 aa. Score = 417.08 
JH723761.1	geneid_v1.4	Terminal	285201	287569	238.23	-	2	JH723761.1_90
JH723761.1	geneid_v1.4	exon	285201	287569	238.23	-	.	JH723761.1_90
JH723761.1	geneid_v1.4	Internal	287636	289230	144.92	-	1	JH723761.1_90
JH723761.1	geneid_v1.4	exon	287636	289230	144.92	-	.	JH723761.1_90
JH723761.1	geneid_v1.4	First	289318	289763	33.93	-	0	JH723761.1_90
JH723761.1	geneid_v1.4	exon	289318	289763	33.93	-	.	JH723761.1_90
# Gene 91 (Forward). 2 exons. 757 aa. Score = 129.88 
JH723761.1	geneid_v1.4	First	290935	292617	117.24	+	0	JH723761.1_91
JH723761.1	geneid_v1.4	exon	290935	292617	117.24	+	.	JH723761.1_91
JH723761.1	geneid_v1.4	Terminal	292704	293291	12.64	+	0	JH723761.1_91
JH723761.1	geneid_v1.4	exon	292704	293291	12.64	+	.	JH723761.1_91
# Gene 92 (Reverse). 2 exons. 170 aa. Score = 44.31 
JH723761.1	geneid_v1.4	Terminal	293475	293895	38.17	-	1	JH723761.1_92
JH723761.1	geneid_v1.4	exon	293475	293895	38.17	-	.	JH723761.1_92
JH723761.1	geneid_v1.4	First	293971	294059	6.14	-	0	JH723761.1_92
JH723761.1	geneid_v1.4	exon	293971	294059	6.14	-	.	JH723761.1_92
# Gene 93 (Reverse). 4 exons. 336 aa. Score = 90.27 
JH723761.1	geneid_v1.4	Terminal	294227	294647	38.17	-	1	JH723761.1_93
JH723761.1	geneid_v1.4	exon	294227	294647	38.17	-	.	JH723761.1_93
JH723761.1	geneid_v1.4	Internal	294723	294952	19.79	-	0	JH723761.1_93
JH723761.1	geneid_v1.4	exon	294723	294952	19.79	-	.	JH723761.1_93
JH723761.1	geneid_v1.4	Internal	295056	295219	16.56	-	2	JH723761.1_93
JH723761.1	geneid_v1.4	exon	295056	295219	16.56	-	.	JH723761.1_93
JH723761.1	geneid_v1.4	First	295336	295528	15.75	-	0	JH723761.1_93
JH723761.1	geneid_v1.4	exon	295336	295528	15.75	-	.	JH723761.1_93
# Gene 94 (Forward). 4 exons. 111 aa. Score = 18.83 
JH723761.1	geneid_v1.4	First	296036	296225	17.74	+	0	JH723761.1_94
JH723761.1	geneid_v1.4	exon	296036	296225	17.74	+	.	JH723761.1_94
JH723761.1	geneid_v1.4	Internal	296327	296382	2.40	+	2	JH723761.1_94
JH723761.1	geneid_v1.4	exon	296327	296382	2.40	+	.	JH723761.1_94
JH723761.1	geneid_v1.4	Internal	296468	296546	2.95	+	0	JH723761.1_94
JH723761.1	geneid_v1.4	exon	296468	296546	2.95	+	.	JH723761.1_94
JH723761.1	geneid_v1.4	Terminal	298214	298221	-4.26	+	2	JH723761.1_94
JH723761.1	geneid_v1.4	exon	298214	298221	-4.26	+	.	JH723761.1_94
# Gene 95 (Forward). 1 exons. 708 aa. Score = 189.27 
JH723761.1	geneid_v1.4	Single	298275	300398	189.27	+	0	JH723761.1_95
JH723761.1	geneid_v1.4	exon	298275	300398	189.27	+	.	JH723761.1_95
# Gene 96 (Forward). 4 exons. 1015 aa. Score = 267.25 
JH723761.1	geneid_v1.4	First	300864	301337	36.06	+	0	JH723761.1_96
JH723761.1	geneid_v1.4	exon	300864	301337	36.06	+	.	JH723761.1_96
JH723761.1	geneid_v1.4	Internal	301791	302082	14.58	+	0	JH723761.1_96
JH723761.1	geneid_v1.4	exon	301791	302082	14.58	+	.	JH723761.1_96
JH723761.1	geneid_v1.4	Internal	303300	305241	194.45	+	2	JH723761.1_96
JH723761.1	geneid_v1.4	exon	303300	305241	194.45	+	.	JH723761.1_96
JH723761.1	geneid_v1.4	Terminal	305271	305607	22.16	+	1	JH723761.1_96
JH723761.1	geneid_v1.4	exon	305271	305607	22.16	+	.	JH723761.1_96
# Gene 97 (Reverse). 2 exons. 373 aa. Score = 124.62 
JH723761.1	geneid_v1.4	Terminal	305757	306746	107.09	-	0	JH723761.1_97
JH723761.1	geneid_v1.4	exon	305757	306746	107.09	-	.	JH723761.1_97
JH723761.1	geneid_v1.4	First	307160	307288	17.53	-	0	JH723761.1_97
JH723761.1	geneid_v1.4	exon	307160	307288	17.53	-	.	JH723761.1_97
# Gene 98 (Reverse). 1 exons. 241 aa. Score = 32.79 
JH723761.1	geneid_v1.4	Single	307877	308599	32.79	-	0	JH723761.1_98
JH723761.1	geneid_v1.4	exon	307877	308599	32.79	-	.	JH723761.1_98
# Gene 99 (Forward). 2 exons. 460 aa. Score = 91.40 
JH723761.1	geneid_v1.4	First	310003	310081	0.80	+	0	JH723761.1_99
JH723761.1	geneid_v1.4	exon	310003	310081	0.80	+	.	JH723761.1_99
JH723761.1	geneid_v1.4	Terminal	311169	312469	90.59	+	2	JH723761.1_99
JH723761.1	geneid_v1.4	exon	311169	312469	90.59	+	.	JH723761.1_99
# Gene 100 (Forward). 3 exons. 243 aa. Score = 37.80 
JH723761.1	geneid_v1.4	First	313721	313823	3.12	+	0	JH723761.1_100
JH723761.1	geneid_v1.4	exon	313721	313823	3.12	+	.	JH723761.1_100
JH723761.1	geneid_v1.4	Internal	314215	314458	9.82	+	2	JH723761.1_100
JH723761.1	geneid_v1.4	exon	314215	314458	9.82	+	.	JH723761.1_100
JH723761.1	geneid_v1.4	Terminal	314553	314934	24.86	+	1	JH723761.1_100
JH723761.1	geneid_v1.4	exon	314553	314934	24.86	+	.	JH723761.1_100
# Gene 101 (Forward). 4 exons. 497 aa. Score = 163.73 
JH723761.1	geneid_v1.4	First	316010	316030	0.06	+	0	JH723761.1_101
JH723761.1	geneid_v1.4	exon	316010	316030	0.06	+	.	JH723761.1_101
JH723761.1	geneid_v1.4	Internal	316143	316278	11.74	+	0	JH723761.1_101
JH723761.1	geneid_v1.4	exon	316143	316278	11.74	+	.	JH723761.1_101
JH723761.1	geneid_v1.4	Internal	316379	316503	6.00	+	2	JH723761.1_101
JH723761.1	geneid_v1.4	exon	316379	316503	6.00	+	.	JH723761.1_101
JH723761.1	geneid_v1.4	Terminal	316618	317826	145.93	+	0	JH723761.1_101
JH723761.1	geneid_v1.4	exon	316618	317826	145.93	+	.	JH723761.1_101
# Gene 102 (Forward). 5 exons. 1283 aa. Score = 288.37 
JH723761.1	geneid_v1.4	First	318725	318785	0.00	+	0	JH723761.1_102
JH723761.1	geneid_v1.4	exon	318725	318785	0.00	+	.	JH723761.1_102
JH723761.1	geneid_v1.4	Internal	318981	320165	124.78	+	2	JH723761.1_102
JH723761.1	geneid_v1.4	exon	318981	320165	124.78	+	.	JH723761.1_102
JH723761.1	geneid_v1.4	Internal	321517	322203	24.46	+	2	JH723761.1_102
JH723761.1	geneid_v1.4	exon	321517	322203	24.46	+	.	JH723761.1_102
JH723761.1	geneid_v1.4	Internal	322304	324016	119.72	+	2	JH723761.1_102
JH723761.1	geneid_v1.4	exon	322304	324016	119.72	+	.	JH723761.1_102
JH723761.1	geneid_v1.4	Terminal	324142	324344	19.41	+	2	JH723761.1_102
JH723761.1	geneid_v1.4	exon	324142	324344	19.41	+	.	JH723761.1_102
# Gene 103 (Forward). 1 exons. 250 aa. Score = 48.79 
JH723761.1	geneid_v1.4	Single	324538	325287	48.79	+	0	JH723761.1_103
JH723761.1	geneid_v1.4	exon	324538	325287	48.79	+	.	JH723761.1_103
# Gene 104 (Reverse). 1 exons. 309 aa. Score = 68.09 
JH723761.1	geneid_v1.4	Single	325405	326331	68.09	-	0	JH723761.1_104
JH723761.1	geneid_v1.4	exon	325405	326331	68.09	-	.	JH723761.1_104
# Gene 105 (Forward). 2 exons. 941 aa. Score = 241.73 
JH723761.1	geneid_v1.4	First	328058	328290	5.87	+	0	JH723761.1_105
JH723761.1	geneid_v1.4	exon	328058	328290	5.87	+	.	JH723761.1_105
JH723761.1	geneid_v1.4	Terminal	328443	331032	235.86	+	1	JH723761.1_105
JH723761.1	geneid_v1.4	exon	328443	331032	235.86	+	.	JH723761.1_105
# Gene 106 (Forward). 3 exons. 591 aa. Score = 173.14 
JH723761.1	geneid_v1.4	First	333140	333294	5.53	+	0	JH723761.1_106
JH723761.1	geneid_v1.4	exon	333140	333294	5.53	+	.	JH723761.1_106
JH723761.1	geneid_v1.4	Internal	333402	333528	9.05	+	1	JH723761.1_106
JH723761.1	geneid_v1.4	exon	333402	333528	9.05	+	.	JH723761.1_106
JH723761.1	geneid_v1.4	Terminal	333681	335171	158.56	+	0	JH723761.1_106
JH723761.1	geneid_v1.4	exon	333681	335171	158.56	+	.	JH723761.1_106
# Gene 107 (Reverse). 2 exons. 106 aa. Score = 35.72 
JH723761.1	geneid_v1.4	Terminal	335368	335597	22.15	-	2	JH723761.1_107
JH723761.1	geneid_v1.4	exon	335368	335597	22.15	-	.	JH723761.1_107
JH723761.1	geneid_v1.4	First	335706	335793	13.57	-	0	JH723761.1_107
JH723761.1	geneid_v1.4	exon	335706	335793	13.57	-	.	JH723761.1_107
# Gene 108 (Reverse). 2 exons. 306 aa. Score = 74.71 
JH723761.1	geneid_v1.4	Terminal	337157	337164	-2.21	-	2	JH723761.1_108
JH723761.1	geneid_v1.4	exon	337157	337164	-2.21	-	.	JH723761.1_108
JH723761.1	geneid_v1.4	First	337187	338096	76.92	-	0	JH723761.1_108
JH723761.1	geneid_v1.4	exon	337187	338096	76.92	-	.	JH723761.1_108
# Gene 109 (Forward). 3 exons. 154 aa. Score = 20.71 
JH723761.1	geneid_v1.4	First	339728	339851	1.48	+	0	JH723761.1_109
JH723761.1	geneid_v1.4	exon	339728	339851	1.48	+	.	JH723761.1_109
JH723761.1	geneid_v1.4	Internal	340097	340402	18.40	+	2	JH723761.1_109
JH723761.1	geneid_v1.4	exon	340097	340402	18.40	+	.	JH723761.1_109
JH723761.1	geneid_v1.4	Terminal	340455	340486	0.82	+	2	JH723761.1_109
JH723761.1	geneid_v1.4	exon	340455	340486	0.82	+	.	JH723761.1_109
# Gene 110 (Forward). 5 exons. 1908 aa. Score = 463.17 
JH723761.1	geneid_v1.4	First	341063	341385	11.58	+	0	JH723761.1_110
JH723761.1	geneid_v1.4	exon	341063	341385	11.58	+	.	JH723761.1_110
JH723761.1	geneid_v1.4	Internal	341960	343038	100.00	+	1	JH723761.1_110
JH723761.1	geneid_v1.4	exon	341960	343038	100.00	+	.	JH723761.1_110
JH723761.1	geneid_v1.4	Internal	343108	344741	122.01	+	2	JH723761.1_110
JH723761.1	geneid_v1.4	exon	343108	344741	122.01	+	.	JH723761.1_110
JH723761.1	geneid_v1.4	Internal	344763	345249	40.74	+	0	JH723761.1_110
JH723761.1	geneid_v1.4	exon	344763	345249	40.74	+	.	JH723761.1_110
JH723761.1	geneid_v1.4	Terminal	345900	348100	188.83	+	2	JH723761.1_110
JH723761.1	geneid_v1.4	exon	345900	348100	188.83	+	.	JH723761.1_110
# Gene 111 (Reverse). 2 exons. 1147 aa. Score = 176.70 
JH723761.1	geneid_v1.4	Terminal	348203	351003	164.19	-	2	JH723761.1_111
JH723761.1	geneid_v1.4	exon	348203	351003	164.19	-	.	JH723761.1_111
JH723761.1	geneid_v1.4	First	352968	353607	12.51	-	0	JH723761.1_111
JH723761.1	geneid_v1.4	exon	352968	353607	12.51	-	.	JH723761.1_111
# Gene 112 (Forward). 6 exons. 1462 aa. Score = 237.78 
JH723761.1	geneid_v1.4	First	354088	354200	2.59	+	0	JH723761.1_112
JH723761.1	geneid_v1.4	exon	354088	354200	2.59	+	.	JH723761.1_112
JH723761.1	geneid_v1.4	Internal	354290	355311	92.44	+	1	JH723761.1_112
JH723761.1	geneid_v1.4	exon	354290	355311	92.44	+	.	JH723761.1_112
JH723761.1	geneid_v1.4	Internal	357136	357465	9.23	+	2	JH723761.1_112
JH723761.1	geneid_v1.4	exon	357136	357465	9.23	+	.	JH723761.1_112
JH723761.1	geneid_v1.4	Internal	358688	361122	122.48	+	2	JH723761.1_112
JH723761.1	geneid_v1.4	exon	358688	361122	122.48	+	.	JH723761.1_112
JH723761.1	geneid_v1.4	Internal	361962	362184	8.14	+	0	JH723761.1_112
JH723761.1	geneid_v1.4	exon	361962	362184	8.14	+	.	JH723761.1_112
JH723761.1	geneid_v1.4	Terminal	362430	362692	2.92	+	2	JH723761.1_112
JH723761.1	geneid_v1.4	exon	362430	362692	2.92	+	.	JH723761.1_112
# Gene 113 (Reverse). 2 exons. 293 aa. Score = 24.38 
JH723761.1	geneid_v1.4	Terminal	362951	363189	7.95	-	2	JH723761.1_113
JH723761.1	geneid_v1.4	exon	362951	363189	7.95	-	.	JH723761.1_113
JH723761.1	geneid_v1.4	First	365448	366087	16.43	-	0	JH723761.1_113
JH723761.1	geneid_v1.4	exon	365448	366087	16.43	-	.	JH723761.1_113
# Gene 114 (Forward). 2 exons. 11 aa. Score = 0.20 
JH723761.1	geneid_v1.4	First	366215	366224	2.78	+	0	JH723761.1_114
JH723761.1	geneid_v1.4	exon	366215	366224	2.78	+	.	JH723761.1_114
JH723761.1	geneid_v1.4	Terminal	366657	366679	-2.59	+	2	JH723761.1_114
JH723761.1	geneid_v1.4	exon	366657	366679	-2.59	+	.	JH723761.1_114
# Gene 115 (Forward). 4 exons. 2151 aa. Score = 402.23 
JH723761.1	geneid_v1.4	First	366867	366979	2.49	+	0	JH723761.1_115
JH723761.1	geneid_v1.4	exon	366867	366979	2.49	+	.	JH723761.1_115
JH723761.1	geneid_v1.4	Internal	367069	368859	144.38	+	1	JH723761.1_115
JH723761.1	geneid_v1.4	exon	367069	368859	144.38	+	.	JH723761.1_115
JH723761.1	geneid_v1.4	Internal	368935	369752	48.39	+	1	JH723761.1_115
JH723761.1	geneid_v1.4	exon	368935	369752	48.39	+	.	JH723761.1_115
JH723761.1	geneid_v1.4	Terminal	369922	373652	206.96	+	2	JH723761.1_115
JH723761.1	geneid_v1.4	exon	369922	373652	206.96	+	.	JH723761.1_115
# Gene 116 (Forward). 4 exons. 402 aa. Score = 64.04 
JH723761.1	geneid_v1.4	First	374014	374057	-3.19	+	0	JH723761.1_116
JH723761.1	geneid_v1.4	exon	374014	374057	-3.19	+	.	JH723761.1_116
JH723761.1	geneid_v1.4	Internal	374203	374611	21.29	+	1	JH723761.1_116
JH723761.1	geneid_v1.4	exon	374203	374611	21.29	+	.	JH723761.1_116
JH723761.1	geneid_v1.4	Internal	376081	376388	4.55	+	0	JH723761.1_116
JH723761.1	geneid_v1.4	exon	376081	376388	4.55	+	.	JH723761.1_116
JH723761.1	geneid_v1.4	Terminal	376525	376969	41.38	+	1	JH723761.1_116
JH723761.1	geneid_v1.4	exon	376525	376969	41.38	+	.	JH723761.1_116
# Gene 117 (Reverse). 4 exons. 933 aa. Score = 152.47 
JH723761.1	geneid_v1.4	Terminal	377044	378645	89.30	-	0	JH723761.1_117
JH723761.1	geneid_v1.4	exon	377044	378645	89.30	-	.	JH723761.1_117
JH723761.1	geneid_v1.4	Internal	378804	379008	10.19	-	1	JH723761.1_117
JH723761.1	geneid_v1.4	exon	378804	379008	10.19	-	.	JH723761.1_117
JH723761.1	geneid_v1.4	Internal	379080	379598	27.90	-	1	JH723761.1_117
JH723761.1	geneid_v1.4	exon	379080	379598	27.90	-	.	JH723761.1_117
JH723761.1	geneid_v1.4	First	379618	380090	25.09	-	0	JH723761.1_117
JH723761.1	geneid_v1.4	exon	379618	380090	25.09	-	.	JH723761.1_117
# Gene 118 (Reverse). 1 exons. 62 aa. Score = 2.46 
JH723761.1	geneid_v1.4	Single	380146	380331	2.46	-	0	JH723761.1_118
JH723761.1	geneid_v1.4	exon	380146	380331	2.46	-	.	JH723761.1_118
# Gene 119 (Reverse). 5 exons. 1372 aa. Score = 406.16 
JH723761.1	geneid_v1.4	Terminal	380450	381451	91.78	-	0	JH723761.1_119
JH723761.1	geneid_v1.4	exon	380450	381451	91.78	-	.	JH723761.1_119
JH723761.1	geneid_v1.4	Internal	381502	382743	151.79	-	0	JH723761.1_119
JH723761.1	geneid_v1.4	exon	381502	382743	151.79	-	.	JH723761.1_119
JH723761.1	geneid_v1.4	Internal	382801	384008	107.44	-	2	JH723761.1_119
JH723761.1	geneid_v1.4	exon	382801	384008	107.44	-	.	JH723761.1_119
JH723761.1	geneid_v1.4	Internal	384206	384738	45.58	-	1	JH723761.1_119
JH723761.1	geneid_v1.4	exon	384206	384738	45.58	-	.	JH723761.1_119
JH723761.1	geneid_v1.4	First	384833	384963	9.57	-	0	JH723761.1_119
JH723761.1	geneid_v1.4	exon	384833	384963	9.57	-	.	JH723761.1_119
# Gene 120 (Forward). 3 exons. 921 aa. Score = 291.93 
JH723761.1	geneid_v1.4	First	385717	386754	100.78	+	0	JH723761.1_120
JH723761.1	geneid_v1.4	exon	385717	386754	100.78	+	.	JH723761.1_120
JH723761.1	geneid_v1.4	Internal	386850	387334	43.82	+	0	JH723761.1_120
JH723761.1	geneid_v1.4	exon	386850	387334	43.82	+	.	JH723761.1_120
JH723761.1	geneid_v1.4	Terminal	387426	388665	147.33	+	1	JH723761.1_120
JH723761.1	geneid_v1.4	exon	387426	388665	147.33	+	.	JH723761.1_120
# Gene 121 (Forward). 1 exons. 617 aa. Score = 111.02 
JH723761.1	geneid_v1.4	Single	389482	391332	111.02	+	0	JH723761.1_121
JH723761.1	geneid_v1.4	exon	389482	391332	111.02	+	.	JH723761.1_121
# Gene 122 (Reverse). 3 exons. 515 aa. Score = 134.14 
JH723761.1	geneid_v1.4	Terminal	391468	392334	72.76	-	0	JH723761.1_122
JH723761.1	geneid_v1.4	exon	391468	392334	72.76	-	.	JH723761.1_122
JH723761.1	geneid_v1.4	Internal	392687	393155	47.27	-	1	JH723761.1_122
JH723761.1	geneid_v1.4	exon	392687	393155	47.27	-	.	JH723761.1_122
JH723761.1	geneid_v1.4	First	393254	393462	14.12	-	0	JH723761.1_122
JH723761.1	geneid_v1.4	exon	393254	393462	14.12	-	.	JH723761.1_122
# Gene 123 (Reverse). 3 exons. 710 aa. Score = 173.08 
JH723761.1	geneid_v1.4	Terminal	393665	393795	5.82	-	2	JH723761.1_123
JH723761.1	geneid_v1.4	exon	393665	393795	5.82	-	.	JH723761.1_123
JH723761.1	geneid_v1.4	Internal	393924	395736	168.83	-	0	JH723761.1_123
JH723761.1	geneid_v1.4	exon	393924	395736	168.83	-	.	JH723761.1_123
JH723761.1	geneid_v1.4	First	396236	396421	-1.57	-	0	JH723761.1_123
JH723761.1	geneid_v1.4	exon	396236	396421	-1.57	-	.	JH723761.1_123
# Gene 124 (Reverse). 2 exons. 483 aa. Score = 93.25 
JH723761.1	geneid_v1.4	Terminal	397338	398599	86.93	-	2	JH723761.1_124
JH723761.1	geneid_v1.4	exon	397338	398599	86.93	-	.	JH723761.1_124
JH723761.1	geneid_v1.4	First	398797	398983	6.32	-	0	JH723761.1_124
JH723761.1	geneid_v1.4	exon	398797	398983	6.32	-	.	JH723761.1_124
# Gene 125 (Forward). 6 exons. 1430 aa. Score = 348.60 
JH723761.1	geneid_v1.4	First	399574	400428	77.49	+	0	JH723761.1_125
JH723761.1	geneid_v1.4	exon	399574	400428	77.49	+	.	JH723761.1_125
JH723761.1	geneid_v1.4	Internal	400505	400711	19.94	+	0	JH723761.1_125
JH723761.1	geneid_v1.4	exon	400505	400711	19.94	+	.	JH723761.1_125
JH723761.1	geneid_v1.4	Internal	400801	402299	132.34	+	0	JH723761.1_125
JH723761.1	geneid_v1.4	exon	400801	402299	132.34	+	.	JH723761.1_125
JH723761.1	geneid_v1.4	Internal	402376	402461	7.87	+	1	JH723761.1_125
JH723761.1	geneid_v1.4	exon	402376	402461	7.87	+	.	JH723761.1_125
JH723761.1	geneid_v1.4	Internal	403598	405026	106.67	+	2	JH723761.1_125
JH723761.1	geneid_v1.4	exon	403598	405026	106.67	+	.	JH723761.1_125
JH723761.1	geneid_v1.4	Terminal	405097	405310	4.30	+	1	JH723761.1_125
JH723761.1	geneid_v1.4	exon	405097	405310	4.30	+	.	JH723761.1_125
# Gene 126 (Reverse). 2 exons. 657 aa. Score = 193.77 
JH723761.1	geneid_v1.4	Terminal	405446	406018	51.97	-	0	JH723761.1_126
JH723761.1	geneid_v1.4	exon	405446	406018	51.97	-	.	JH723761.1_126
JH723761.1	geneid_v1.4	First	406114	407511	141.81	-	0	JH723761.1_126
JH723761.1	geneid_v1.4	exon	406114	407511	141.81	-	.	JH723761.1_126
# Gene 127 (Forward). 2 exons. 542 aa. Score = 91.97 
JH723761.1	geneid_v1.4	First	407693	408197	24.22	+	0	JH723761.1_127
JH723761.1	geneid_v1.4	exon	407693	408197	24.22	+	.	JH723761.1_127
JH723761.1	geneid_v1.4	Terminal	408506	409626	67.74	+	2	JH723761.1_127
JH723761.1	geneid_v1.4	exon	408506	409626	67.74	+	.	JH723761.1_127
# Gene 128 (Forward). 4 exons. 152 aa. Score = 25.13 
JH723761.1	geneid_v1.4	First	410902	410964	3.25	+	0	JH723761.1_128
JH723761.1	geneid_v1.4	exon	410902	410964	3.25	+	.	JH723761.1_128
JH723761.1	geneid_v1.4	Internal	411081	411239	8.98	+	0	JH723761.1_128
JH723761.1	geneid_v1.4	exon	411081	411239	8.98	+	.	JH723761.1_128
JH723761.1	geneid_v1.4	Internal	411338	411499	7.90	+	0	JH723761.1_128
JH723761.1	geneid_v1.4	exon	411338	411499	7.90	+	.	JH723761.1_128
JH723761.1	geneid_v1.4	Terminal	411573	411644	5.01	+	0	JH723761.1_128
JH723761.1	geneid_v1.4	exon	411573	411644	5.01	+	.	JH723761.1_128
# Gene 129 (Forward). 2 exons. 300 aa. Score = 53.92 
JH723761.1	geneid_v1.4	First	412101	412427	21.88	+	0	JH723761.1_129
JH723761.1	geneid_v1.4	exon	412101	412427	21.88	+	.	JH723761.1_129
JH723761.1	geneid_v1.4	Terminal	412683	413255	32.04	+	0	JH723761.1_129
JH723761.1	geneid_v1.4	exon	412683	413255	32.04	+	.	JH723761.1_129
# Gene 130 (Forward). 5 exons. 1339 aa. Score = 292.71 
JH723761.1	geneid_v1.4	First	414748	414820	-6.56	+	0	JH723761.1_130
JH723761.1	geneid_v1.4	exon	414748	414820	-6.56	+	.	JH723761.1_130
JH723761.1	geneid_v1.4	Internal	414914	415159	22.82	+	2	JH723761.1_130
JH723761.1	geneid_v1.4	exon	414914	415159	22.82	+	.	JH723761.1_130
JH723761.1	geneid_v1.4	Internal	415238	418331	221.54	+	2	JH723761.1_130
JH723761.1	geneid_v1.4	exon	415238	418331	221.54	+	.	JH723761.1_130
JH723761.1	geneid_v1.4	Internal	418405	418757	36.04	+	1	JH723761.1_130
JH723761.1	geneid_v1.4	exon	418405	418757	36.04	+	.	JH723761.1_130
JH723761.1	geneid_v1.4	Terminal	418826	419076	18.86	+	2	JH723761.1_130
JH723761.1	geneid_v1.4	exon	418826	419076	18.86	+	.	JH723761.1_130
# Gene 131 (Reverse). 2 exons. 401 aa. Score = 119.62 
JH723761.1	geneid_v1.4	Terminal	419264	420250	100.57	-	0	JH723761.1_131
JH723761.1	geneid_v1.4	exon	419264	420250	100.57	-	.	JH723761.1_131
JH723761.1	geneid_v1.4	First	420760	420975	19.05	-	0	JH723761.1_131
JH723761.1	geneid_v1.4	exon	420760	420975	19.05	-	.	JH723761.1_131
# Gene 132 (Reverse). 1 exons. 362 aa. Score = 67.77 
JH723761.1	geneid_v1.4	Single	421176	422261	67.77	-	0	JH723761.1_132
JH723761.1	geneid_v1.4	exon	421176	422261	67.77	-	.	JH723761.1_132
# Gene 133 (Forward). 5 exons. 1318 aa. Score = 272.77 
JH723761.1	geneid_v1.4	First	423543	424258	56.34	+	0	JH723761.1_133
JH723761.1	geneid_v1.4	exon	423543	424258	56.34	+	.	JH723761.1_133
JH723761.1	geneid_v1.4	Internal	424338	424828	37.18	+	1	JH723761.1_133
JH723761.1	geneid_v1.4	exon	424338	424828	37.18	+	.	JH723761.1_133
JH723761.1	geneid_v1.4	Internal	424942	425308	20.24	+	2	JH723761.1_133
JH723761.1	geneid_v1.4	exon	424942	425308	20.24	+	.	JH723761.1_133
JH723761.1	geneid_v1.4	Internal	425329	427642	160.66	+	1	JH723761.1_133
JH723761.1	geneid_v1.4	exon	425329	427642	160.66	+	.	JH723761.1_133
JH723761.1	geneid_v1.4	Terminal	427821	427886	-1.64	+	0	JH723761.1_133
JH723761.1	geneid_v1.4	exon	427821	427886	-1.64	+	.	JH723761.1_133
# Gene 134 (Reverse). 4 exons. 576 aa. Score = 122.63 
JH723761.1	geneid_v1.4	Terminal	429222	430095	80.54	-	1	JH723761.1_134
JH723761.1	geneid_v1.4	exon	429222	430095	80.54	-	.	JH723761.1_134
JH723761.1	geneid_v1.4	Internal	430185	430448	18.98	-	1	JH723761.1_134
JH723761.1	geneid_v1.4	exon	430185	430448	18.98	-	.	JH723761.1_134
JH723761.1	geneid_v1.4	Internal	430573	430919	15.31	-	0	JH723761.1_134
JH723761.1	geneid_v1.4	exon	430573	430919	15.31	-	.	JH723761.1_134
JH723761.1	geneid_v1.4	First	430940	431182	7.81	-	0	JH723761.1_134
JH723761.1	geneid_v1.4	exon	430940	431182	7.81	-	.	JH723761.1_134
# Gene 135 (Forward). 1 exons. 410 aa. Score = 70.13 
JH723761.1	geneid_v1.4	Single	432121	433350	70.13	+	0	JH723761.1_135
JH723761.1	geneid_v1.4	exon	432121	433350	70.13	+	.	JH723761.1_135
# Gene 136 (Reverse). 7 exons. 2244 aa. Score = 421.79 
JH723761.1	geneid_v1.4	Terminal	433483	437150	259.85	-	2	JH723761.1_136
JH723761.1	geneid_v1.4	exon	433483	437150	259.85	-	.	JH723761.1_136
JH723761.1	geneid_v1.4	Internal	437242	437568	10.69	-	2	JH723761.1_136
JH723761.1	geneid_v1.4	exon	437242	437568	10.69	-	.	JH723761.1_136
JH723761.1	geneid_v1.4	Internal	437648	437992	15.20	-	2	JH723761.1_136
JH723761.1	geneid_v1.4	exon	437648	437992	15.20	-	.	JH723761.1_136
JH723761.1	geneid_v1.4	Internal	438865	439163	4.56	-	1	JH723761.1_136
JH723761.1	geneid_v1.4	exon	438865	439163	4.56	-	.	JH723761.1_136
JH723761.1	geneid_v1.4	Internal	439236	440037	53.24	-	2	JH723761.1_136
JH723761.1	geneid_v1.4	exon	439236	440037	53.24	-	.	JH723761.1_136
JH723761.1	geneid_v1.4	Internal	440914	442039	74.06	-	0	JH723761.1_136
JH723761.1	geneid_v1.4	exon	440914	442039	74.06	-	.	JH723761.1_136
JH723761.1	geneid_v1.4	First	442349	442513	4.20	-	0	JH723761.1_136
JH723761.1	geneid_v1.4	exon	442349	442513	4.20	-	.	JH723761.1_136
# Gene 137 (Reverse). 1 exons. 644 aa. Score = 141.32 
JH723761.1	geneid_v1.4	Single	443047	444978	141.32	-	0	JH723761.1_137
JH723761.1	geneid_v1.4	exon	443047	444978	141.32	-	.	JH723761.1_137
# Gene 138 (Reverse). 2 exons. 40 aa. Score = 2.36 
JH723761.1	geneid_v1.4	Terminal	445456	445565	5.28	-	2	JH723761.1_138
JH723761.1	geneid_v1.4	exon	445456	445565	5.28	-	.	JH723761.1_138
JH723761.1	geneid_v1.4	First	446023	446032	-2.92	-	0	JH723761.1_138
JH723761.1	geneid_v1.4	exon	446023	446032	-2.92	-	.	JH723761.1_138
# Gene 139 (Forward). 2 exons. 335 aa. Score = 64.88 
JH723761.1	geneid_v1.4	First	446158	446805	48.42	+	0	JH723761.1_139
JH723761.1	geneid_v1.4	exon	446158	446805	48.42	+	.	JH723761.1_139
JH723761.1	geneid_v1.4	Terminal	446885	447241	16.46	+	0	JH723761.1_139
JH723761.1	geneid_v1.4	exon	446885	447241	16.46	+	.	JH723761.1_139
# Gene 140 (Reverse). 1 exons. 180 aa. Score = 53.71 
JH723761.1	geneid_v1.4	Single	447436	447975	53.71	-	0	JH723761.1_140
JH723761.1	geneid_v1.4	exon	447436	447975	53.71	-	.	JH723761.1_140
# Gene 141 (Reverse). 1 exons. 277 aa. Score = 92.74 
JH723761.1	geneid_v1.4	Single	448234	449064	92.74	-	0	JH723761.1_141
JH723761.1	geneid_v1.4	exon	448234	449064	92.74	-	.	JH723761.1_141
# Gene 142 (Forward). 1 exons. 194 aa. Score = 27.41 
JH723761.1	geneid_v1.4	Single	449477	450058	27.41	+	0	JH723761.1_142
JH723761.1	geneid_v1.4	exon	449477	450058	27.41	+	.	JH723761.1_142
# Gene 143 (Forward). 3 exons. 629 aa. Score = 56.32 
JH723761.1	geneid_v1.4	First	451070	452462	49.51	+	0	JH723761.1_143
JH723761.1	geneid_v1.4	exon	451070	452462	49.51	+	.	JH723761.1_143
JH723761.1	geneid_v1.4	Internal	452986	453457	2.37	+	2	JH723761.1_143
JH723761.1	geneid_v1.4	exon	452986	453457	2.37	+	.	JH723761.1_143
JH723761.1	geneid_v1.4	Terminal	453898	453919	4.44	+	1	JH723761.1_143
JH723761.1	geneid_v1.4	exon	453898	453919	4.44	+	.	JH723761.1_143
# Gene 144 (Forward). 2 exons. 1396 aa. Score = 405.61 
JH723761.1	geneid_v1.4	First	454216	454360	10.35	+	0	JH723761.1_144
JH723761.1	geneid_v1.4	exon	454216	454360	10.35	+	.	JH723761.1_144
JH723761.1	geneid_v1.4	Terminal	454407	458449	395.27	+	2	JH723761.1_144
JH723761.1	geneid_v1.4	exon	454407	458449	395.27	+	.	JH723761.1_144
# Gene 145 (Reverse). 1 exons. 619 aa. Score = 144.33 
JH723761.1	geneid_v1.4	Single	458668	460524	144.33	-	0	JH723761.1_145
JH723761.1	geneid_v1.4	exon	458668	460524	144.33	-	.	JH723761.1_145
# Gene 146 (Forward). 1 exons. 349 aa. Score = 61.36 
JH723761.1	geneid_v1.4	Single	463317	464363	61.36	+	0	JH723761.1_146
JH723761.1	geneid_v1.4	exon	463317	464363	61.36	+	.	JH723761.1_146
# Gene 147 (Reverse). 2 exons. 159 aa. Score = 7.25 
JH723761.1	geneid_v1.4	Terminal	464504	464912	14.16	-	1	JH723761.1_147
JH723761.1	geneid_v1.4	exon	464504	464912	14.16	-	.	JH723761.1_147
JH723761.1	geneid_v1.4	First	464957	465024	-6.91	-	0	JH723761.1_147
JH723761.1	geneid_v1.4	exon	464957	465024	-6.91	-	.	JH723761.1_147
# Gene 148 (Forward). 2 exons. 412 aa. Score = 102.69 
JH723761.1	geneid_v1.4	First	466480	466523	-7.09	+	0	JH723761.1_148
JH723761.1	geneid_v1.4	exon	466480	466523	-7.09	+	.	JH723761.1_148
JH723761.1	geneid_v1.4	Terminal	466574	467765	109.78	+	1	JH723761.1_148
JH723761.1	geneid_v1.4	exon	466574	467765	109.78	+	.	JH723761.1_148
# Gene 149 (Reverse). 1 exons. 37 aa. Score = 6.72 
JH723761.1	geneid_v1.4	Single	468846	468956	6.72	-	0	JH723761.1_149
JH723761.1	geneid_v1.4	exon	468846	468956	6.72	-	.	JH723761.1_149
# Gene 150 (Reverse). 1 exons. 487 aa. Score = 125.77 
JH723761.1	geneid_v1.4	Single	469135	470595	125.77	-	0	JH723761.1_150
JH723761.1	geneid_v1.4	exon	469135	470595	125.77	-	.	JH723761.1_150
# Gene 151 (Forward). 3 exons. 1167 aa. Score = 300.96 
JH723761.1	geneid_v1.4	First	471427	471576	8.55	+	0	JH723761.1_151
JH723761.1	geneid_v1.4	exon	471427	471576	8.55	+	.	JH723761.1_151
JH723761.1	geneid_v1.4	Internal	471668	471841	13.36	+	0	JH723761.1_151
JH723761.1	geneid_v1.4	exon	471668	471841	13.36	+	.	JH723761.1_151
JH723761.1	geneid_v1.4	Terminal	471934	475110	279.05	+	0	JH723761.1_151
JH723761.1	geneid_v1.4	exon	471934	475110	279.05	+	.	JH723761.1_151
# Gene 152 (Reverse). 2 exons. 630 aa. Score = 130.12 
JH723761.1	geneid_v1.4	Terminal	476187	476889	53.84	-	1	JH723761.1_152
JH723761.1	geneid_v1.4	exon	476187	476889	53.84	-	.	JH723761.1_152
JH723761.1	geneid_v1.4	First	476964	478150	76.29	-	0	JH723761.1_152
JH723761.1	geneid_v1.4	exon	476964	478150	76.29	-	.	JH723761.1_152
# Gene 153 (Forward). 1 exons. 68 aa. Score = 6.34 
JH723761.1	geneid_v1.4	Single	479148	479351	6.34	+	0	JH723761.1_153
JH723761.1	geneid_v1.4	exon	479148	479351	6.34	+	.	JH723761.1_153
# Gene 154 (Forward). 1 exons. 664 aa. Score = 166.90 
JH723761.1	geneid_v1.4	Single	479474	481465	166.90	+	0	JH723761.1_154
JH723761.1	geneid_v1.4	exon	479474	481465	166.90	+	.	JH723761.1_154
# Gene 155 (Reverse). 3 exons. 219 aa. Score = 62.66 
JH723761.1	geneid_v1.4	Terminal	481607	481846	17.34	-	0	JH723761.1_155
JH723761.1	geneid_v1.4	exon	481607	481846	17.34	-	.	JH723761.1_155
JH723761.1	geneid_v1.4	Internal	481942	482345	41.83	-	2	JH723761.1_155
JH723761.1	geneid_v1.4	exon	481942	482345	41.83	-	.	JH723761.1_155
JH723761.1	geneid_v1.4	First	482420	482432	3.48	-	0	JH723761.1_155
JH723761.1	geneid_v1.4	exon	482420	482432	3.48	-	.	JH723761.1_155
# Gene 156 (Reverse). 3 exons. 241 aa. Score = 27.90 
JH723761.1	geneid_v1.4	Terminal	482559	483043	27.99	-	2	JH723761.1_156
JH723761.1	geneid_v1.4	exon	482559	483043	27.99	-	.	JH723761.1_156
JH723761.1	geneid_v1.4	Internal	483291	483503	3.70	-	2	JH723761.1_156
JH723761.1	geneid_v1.4	exon	483291	483503	3.70	-	.	JH723761.1_156
JH723761.1	geneid_v1.4	First	484186	484210	-3.79	-	0	JH723761.1_156
JH723761.1	geneid_v1.4	exon	484186	484210	-3.79	-	.	JH723761.1_156
# Gene 157 (Forward). 2 exons. 47 aa. Score = 0.94 
JH723761.1	geneid_v1.4	First	484490	484538	0.45	+	0	JH723761.1_157
JH723761.1	geneid_v1.4	exon	484490	484538	0.45	+	.	JH723761.1_157
JH723761.1	geneid_v1.4	Terminal	484593	484684	0.49	+	2	JH723761.1_157
JH723761.1	geneid_v1.4	exon	484593	484684	0.49	+	.	JH723761.1_157
## gff-version 2
## date Mon Oct 14 13:30:42 2019
## source-version: geneid_v1.4 -- geneid@crg.es
# Sequence JH723762.1 - Length = 461532 bps
# Optimal Gene Structure. 167 genes. Score = 20191.78 
# Gene 1 (Reverse). 2 exons. 432 aa. Score = 89.70 
JH723762.1	geneid_v1.4	Terminal	716	1309	52.74	-	0	JH723762.1_1
JH723762.1	geneid_v1.4	exon	716	1309	52.74	-	.	JH723762.1_1
JH723762.1	geneid_v1.4	First	1391	2092	36.96	-	0	JH723762.1_1
JH723762.1	geneid_v1.4	exon	1391	2092	36.96	-	.	JH723762.1_1
# Gene 2 (Forward). 1 exons. 109 aa. Score = 24.58 
JH723762.1	geneid_v1.4	Single	2567	2893	24.58	+	0	JH723762.1_2
JH723762.1	geneid_v1.4	exon	2567	2893	24.58	+	.	JH723762.1_2
# Gene 3 (Forward). 1 exons. 537 aa. Score = 170.54 
JH723762.1	geneid_v1.4	Single	3299	4909	170.54	+	0	JH723762.1_3
JH723762.1	geneid_v1.4	exon	3299	4909	170.54	+	.	JH723762.1_3
# Gene 4 (Reverse). 3 exons. 421 aa. Score = 92.47 
JH723762.1	geneid_v1.4	Terminal	7277	7702	29.85	-	0	JH723762.1_4
JH723762.1	geneid_v1.4	exon	7277	7702	29.85	-	.	JH723762.1_4
JH723762.1	geneid_v1.4	Internal	7791	8052	17.53	-	1	JH723762.1_4
JH723762.1	geneid_v1.4	exon	7791	8052	17.53	-	.	JH723762.1_4
JH723762.1	geneid_v1.4	First	9082	9656	45.09	-	0	JH723762.1_4
JH723762.1	geneid_v1.4	exon	9082	9656	45.09	-	.	JH723762.1_4
# Gene 5 (Forward). 2 exons. 384 aa. Score = 93.00 
JH723762.1	geneid_v1.4	First	9868	9873	-0.84	+	0	JH723762.1_5
JH723762.1	geneid_v1.4	exon	9868	9873	-0.84	+	.	JH723762.1_5
JH723762.1	geneid_v1.4	Terminal	11974	13119	93.84	+	0	JH723762.1_5
JH723762.1	geneid_v1.4	exon	11974	13119	93.84	+	.	JH723762.1_5
# Gene 6 (Reverse). 1 exons. 420 aa. Score = 88.48 
JH723762.1	geneid_v1.4	Single	13267	14526	88.48	-	0	JH723762.1_6
JH723762.1	geneid_v1.4	exon	13267	14526	88.48	-	.	JH723762.1_6
# Gene 7 (Reverse). 2 exons. 273 aa. Score = 29.68 
JH723762.1	geneid_v1.4	Terminal	14619	15045	10.51	-	1	JH723762.1_7
JH723762.1	geneid_v1.4	exon	14619	15045	10.51	-	.	JH723762.1_7
JH723762.1	geneid_v1.4	First	15180	15571	19.17	-	0	JH723762.1_7
JH723762.1	geneid_v1.4	exon	15180	15571	19.17	-	.	JH723762.1_7
# Gene 8 (Forward). 5 exons. 1059 aa. Score = 228.77 
JH723762.1	geneid_v1.4	First	16280	18411	210.88	+	0	JH723762.1_8
JH723762.1	geneid_v1.4	exon	16280	18411	210.88	+	.	JH723762.1_8
JH723762.1	geneid_v1.4	Internal	18849	19057	6.61	+	1	JH723762.1_8
JH723762.1	geneid_v1.4	exon	18849	19057	6.61	+	.	JH723762.1_8
JH723762.1	geneid_v1.4	Internal	19121	19379	-0.70	+	2	JH723762.1_8
JH723762.1	geneid_v1.4	exon	19121	19379	-0.70	+	.	JH723762.1_8
JH723762.1	geneid_v1.4	Internal	19593	19841	3.08	+	1	JH723762.1_8
JH723762.1	geneid_v1.4	exon	19593	19841	3.08	+	.	JH723762.1_8
JH723762.1	geneid_v1.4	Terminal	19936	20263	8.92	+	1	JH723762.1_8
JH723762.1	geneid_v1.4	exon	19936	20263	8.92	+	.	JH723762.1_8
# Gene 9 (Reverse). 2 exons. 1473 aa. Score = 410.08 
JH723762.1	geneid_v1.4	Terminal	20407	24787	413.87	-	1	JH723762.1_9
JH723762.1	geneid_v1.4	exon	20407	24787	413.87	-	.	JH723762.1_9
JH723762.1	geneid_v1.4	First	25144	25181	-3.78	-	0	JH723762.1_9
JH723762.1	geneid_v1.4	exon	25144	25181	-3.78	-	.	JH723762.1_9
# Gene 10 (Reverse). 2 exons. 607 aa. Score = 134.39 
JH723762.1	geneid_v1.4	Terminal	25516	27330	138.66	-	0	JH723762.1_10
JH723762.1	geneid_v1.4	exon	25516	27330	138.66	-	.	JH723762.1_10
JH723762.1	geneid_v1.4	First	29475	29480	-4.27	-	0	JH723762.1_10
JH723762.1	geneid_v1.4	exon	29475	29480	-4.27	-	.	JH723762.1_10
# Gene 11 (Forward). 6 exons. 1165 aa. Score = 261.86 
JH723762.1	geneid_v1.4	First	30159	30201	-0.46	+	0	JH723762.1_11
JH723762.1	geneid_v1.4	exon	30159	30201	-0.46	+	.	JH723762.1_11
JH723762.1	geneid_v1.4	Internal	30285	30408	1.13	+	2	JH723762.1_11
JH723762.1	geneid_v1.4	exon	30285	30408	1.13	+	.	JH723762.1_11
JH723762.1	geneid_v1.4	Internal	30483	30832	29.90	+	1	JH723762.1_11
JH723762.1	geneid_v1.4	exon	30483	30832	29.90	+	.	JH723762.1_11
JH723762.1	geneid_v1.4	Internal	31132	32150	60.47	+	2	JH723762.1_11
JH723762.1	geneid_v1.4	exon	31132	32150	60.47	+	.	JH723762.1_11
JH723762.1	geneid_v1.4	Internal	32187	32353	5.66	+	0	JH723762.1_11
JH723762.1	geneid_v1.4	exon	32187	32353	5.66	+	.	JH723762.1_11
JH723762.1	geneid_v1.4	Terminal	32389	34180	165.16	+	1	JH723762.1_11
JH723762.1	geneid_v1.4	exon	32389	34180	165.16	+	.	JH723762.1_11
# Gene 12 (Reverse). 4 exons. 1170 aa. Score = 333.76 
JH723762.1	geneid_v1.4	Terminal	34996	36207	123.43	-	0	JH723762.1_12
JH723762.1	geneid_v1.4	exon	34996	36207	123.43	-	.	JH723762.1_12
JH723762.1	geneid_v1.4	Internal	36669	37512	102.75	-	1	JH723762.1_12
JH723762.1	geneid_v1.4	exon	36669	37512	102.75	-	.	JH723762.1_12
JH723762.1	geneid_v1.4	Internal	39928	40777	64.21	-	2	JH723762.1_12
JH723762.1	geneid_v1.4	exon	39928	40777	64.21	-	.	JH723762.1_12
JH723762.1	geneid_v1.4	First	42141	42744	43.37	-	0	JH723762.1_12
JH723762.1	geneid_v1.4	exon	42141	42744	43.37	-	.	JH723762.1_12
# Gene 13 (Forward). 2 exons. 89 aa. Score = 4.10 
JH723762.1	geneid_v1.4	First	45685	45796	-0.68	+	0	JH723762.1_13
JH723762.1	geneid_v1.4	exon	45685	45796	-0.68	+	.	JH723762.1_13
JH723762.1	geneid_v1.4	Terminal	46113	46267	4.78	+	2	JH723762.1_13
JH723762.1	geneid_v1.4	exon	46113	46267	4.78	+	.	JH723762.1_13
# Gene 14 (Reverse). 3 exons. 289 aa. Score = 57.47 
JH723762.1	geneid_v1.4	Terminal	46848	47400	37.08	-	1	JH723762.1_14
JH723762.1	geneid_v1.4	exon	46848	47400	37.08	-	.	JH723762.1_14
JH723762.1	geneid_v1.4	Internal	47515	47545	0.19	-	2	JH723762.1_14
JH723762.1	geneid_v1.4	exon	47515	47545	0.19	-	.	JH723762.1_14
JH723762.1	geneid_v1.4	First	47589	47871	20.20	-	0	JH723762.1_14
JH723762.1	geneid_v1.4	exon	47589	47871	20.20	-	.	JH723762.1_14
# Gene 15 (Reverse). 3 exons. 534 aa. Score = 185.27 
JH723762.1	geneid_v1.4	Terminal	48048	49336	152.60	-	2	JH723762.1_15
JH723762.1	geneid_v1.4	exon	48048	49336	152.60	-	.	JH723762.1_15
JH723762.1	geneid_v1.4	Internal	49433	49640	22.68	-	0	JH723762.1_15
JH723762.1	geneid_v1.4	exon	49433	49640	22.68	-	.	JH723762.1_15
JH723762.1	geneid_v1.4	First	49736	49840	9.99	-	0	JH723762.1_15
JH723762.1	geneid_v1.4	exon	49736	49840	9.99	-	.	JH723762.1_15
# Gene 16 (Forward). 3 exons. 312 aa. Score = 67.14 
JH723762.1	geneid_v1.4	First	50812	50853	-1.58	+	0	JH723762.1_16
JH723762.1	geneid_v1.4	exon	50812	50853	-1.58	+	.	JH723762.1_16
JH723762.1	geneid_v1.4	Internal	51184	51298	1.23	+	0	JH723762.1_16
JH723762.1	geneid_v1.4	exon	51184	51298	1.23	+	.	JH723762.1_16
JH723762.1	geneid_v1.4	Terminal	51393	52171	67.49	+	2	JH723762.1_16
JH723762.1	geneid_v1.4	exon	51393	52171	67.49	+	.	JH723762.1_16
# Gene 17 (Forward). 2 exons. 324 aa. Score = 48.27 
JH723762.1	geneid_v1.4	First	52300	52840	24.37	+	0	JH723762.1_17
JH723762.1	geneid_v1.4	exon	52300	52840	24.37	+	.	JH723762.1_17
JH723762.1	geneid_v1.4	Terminal	52920	53350	23.90	+	2	JH723762.1_17
JH723762.1	geneid_v1.4	exon	52920	53350	23.90	+	.	JH723762.1_17
# Gene 18 (Reverse). 5 exons. 236 aa. Score = 23.74 
JH723762.1	geneid_v1.4	Terminal	53699	53728	-1.99	-	0	JH723762.1_18
JH723762.1	geneid_v1.4	exon	53699	53728	-1.99	-	.	JH723762.1_18
JH723762.1	geneid_v1.4	Internal	53845	54183	15.41	-	0	JH723762.1_18
JH723762.1	geneid_v1.4	exon	53845	54183	15.41	-	.	JH723762.1_18
JH723762.1	geneid_v1.4	Internal	54273	54463	2.16	-	2	JH723762.1_18
JH723762.1	geneid_v1.4	exon	54273	54463	2.16	-	.	JH723762.1_18
JH723762.1	geneid_v1.4	Internal	54494	54550	1.33	-	2	JH723762.1_18
JH723762.1	geneid_v1.4	exon	54494	54550	1.33	-	.	JH723762.1_18
JH723762.1	geneid_v1.4	First	56108	56198	6.84	-	0	JH723762.1_18
JH723762.1	geneid_v1.4	exon	56108	56198	6.84	-	.	JH723762.1_18
# Gene 19 (Reverse). 3 exons. 335 aa. Score = 57.59 
JH723762.1	geneid_v1.4	Terminal	56509	56520	-4.01	-	0	JH723762.1_19
JH723762.1	geneid_v1.4	exon	56509	56520	-4.01	-	.	JH723762.1_19
JH723762.1	geneid_v1.4	Internal	59415	60064	38.74	-	2	JH723762.1_19
JH723762.1	geneid_v1.4	exon	59415	60064	38.74	-	.	JH723762.1_19
JH723762.1	geneid_v1.4	First	60222	60564	22.86	-	0	JH723762.1_19
JH723762.1	geneid_v1.4	exon	60222	60564	22.86	-	.	JH723762.1_19
# Gene 20 (Forward). 1 exons. 445 aa. Score = 67.54 
JH723762.1	geneid_v1.4	Single	61523	62857	67.54	+	0	JH723762.1_20
JH723762.1	geneid_v1.4	exon	61523	62857	67.54	+	.	JH723762.1_20
# Gene 21 (Reverse). 4 exons. 341 aa. Score = 49.28 
JH723762.1	geneid_v1.4	Terminal	63065	63299	6.33	-	1	JH723762.1_21
JH723762.1	geneid_v1.4	exon	63065	63299	6.33	-	.	JH723762.1_21
JH723762.1	geneid_v1.4	Internal	63377	63797	30.67	-	2	JH723762.1_21
JH723762.1	geneid_v1.4	exon	63377	63797	30.67	-	.	JH723762.1_21
JH723762.1	geneid_v1.4	Internal	63914	64086	1.43	-	1	JH723762.1_21
JH723762.1	geneid_v1.4	exon	63914	64086	1.43	-	.	JH723762.1_21
JH723762.1	geneid_v1.4	First	64165	64358	10.85	-	0	JH723762.1_21
JH723762.1	geneid_v1.4	exon	64165	64358	10.85	-	.	JH723762.1_21
# Gene 22 (Reverse). 1 exons. 452 aa. Score = 80.11 
JH723762.1	geneid_v1.4	Single	64662	66017	80.11	-	0	JH723762.1_22
JH723762.1	geneid_v1.4	exon	64662	66017	80.11	-	.	JH723762.1_22
# Gene 23 (Forward). 2 exons. 173 aa. Score = 40.75 
JH723762.1	geneid_v1.4	First	66865	67142	25.19	+	0	JH723762.1_23
JH723762.1	geneid_v1.4	exon	66865	67142	25.19	+	.	JH723762.1_23
JH723762.1	geneid_v1.4	Terminal	67280	67520	15.56	+	1	JH723762.1_23
JH723762.1	geneid_v1.4	exon	67280	67520	15.56	+	.	JH723762.1_23
# Gene 24 (Reverse). 3 exons. 528 aa. Score = 139.50 
JH723762.1	geneid_v1.4	Terminal	67717	68692	98.27	-	1	JH723762.1_24
JH723762.1	geneid_v1.4	exon	67717	68692	98.27	-	.	JH723762.1_24
JH723762.1	geneid_v1.4	Internal	68789	69220	26.26	-	1	JH723762.1_24
JH723762.1	geneid_v1.4	exon	68789	69220	26.26	-	.	JH723762.1_24
JH723762.1	geneid_v1.4	First	69311	69486	14.97	-	0	JH723762.1_24
JH723762.1	geneid_v1.4	exon	69311	69486	14.97	-	.	JH723762.1_24
# Gene 25 (Forward). 5 exons. 660 aa. Score = 127.85 
JH723762.1	geneid_v1.4	First	70039	70881	73.68	+	0	JH723762.1_25
JH723762.1	geneid_v1.4	exon	70039	70881	73.68	+	.	JH723762.1_25
JH723762.1	geneid_v1.4	Internal	70942	71403	12.61	+	0	JH723762.1_25
JH723762.1	geneid_v1.4	exon	70942	71403	12.61	+	.	JH723762.1_25
JH723762.1	geneid_v1.4	Internal	71500	71727	16.28	+	0	JH723762.1_25
JH723762.1	geneid_v1.4	exon	71500	71727	16.28	+	.	JH723762.1_25
JH723762.1	geneid_v1.4	Internal	71798	72154	21.33	+	0	JH723762.1_25
JH723762.1	geneid_v1.4	exon	71798	72154	21.33	+	.	JH723762.1_25
JH723762.1	geneid_v1.4	Terminal	72227	72316	3.95	+	0	JH723762.1_25
JH723762.1	geneid_v1.4	exon	72227	72316	3.95	+	.	JH723762.1_25
# Gene 26 (Reverse). 2 exons. 79 aa. Score = 16.18 
JH723762.1	geneid_v1.4	Terminal	72694	72917	15.28	-	2	JH723762.1_26
JH723762.1	geneid_v1.4	exon	72694	72917	15.28	-	.	JH723762.1_26
JH723762.1	geneid_v1.4	First	72985	72997	0.89	-	0	JH723762.1_26
JH723762.1	geneid_v1.4	exon	72985	72997	0.89	-	.	JH723762.1_26
# Gene 27 (Forward). 2 exons. 135 aa. Score = 14.40 
JH723762.1	geneid_v1.4	First	74276	74497	9.27	+	0	JH723762.1_27
JH723762.1	geneid_v1.4	exon	74276	74497	9.27	+	.	JH723762.1_27
JH723762.1	geneid_v1.4	Terminal	74594	74776	5.13	+	0	JH723762.1_27
JH723762.1	geneid_v1.4	exon	74594	74776	5.13	+	.	JH723762.1_27
# Gene 28 (Reverse). 2 exons. 465 aa. Score = 83.31 
JH723762.1	geneid_v1.4	Terminal	75063	75195	4.20	-	1	JH723762.1_28
JH723762.1	geneid_v1.4	exon	75063	75195	4.20	-	.	JH723762.1_28
JH723762.1	geneid_v1.4	First	75280	76541	79.10	-	0	JH723762.1_28
JH723762.1	geneid_v1.4	exon	75280	76541	79.10	-	.	JH723762.1_28
# Gene 29 (Reverse). 8 exons. 784 aa. Score = 220.29 
JH723762.1	geneid_v1.4	Terminal	77207	77476	25.05	-	0	JH723762.1_29
JH723762.1	geneid_v1.4	exon	77207	77476	25.05	-	.	JH723762.1_29
JH723762.1	geneid_v1.4	Internal	77555	77767	19.66	-	0	JH723762.1_29
JH723762.1	geneid_v1.4	exon	77555	77767	19.66	-	.	JH723762.1_29
JH723762.1	geneid_v1.4	Internal	77866	77971	12.28	-	1	JH723762.1_29
JH723762.1	geneid_v1.4	exon	77866	77971	12.28	-	.	JH723762.1_29
JH723762.1	geneid_v1.4	Internal	78074	78346	40.32	-	1	JH723762.1_29
JH723762.1	geneid_v1.4	exon	78074	78346	40.32	-	.	JH723762.1_29
JH723762.1	geneid_v1.4	Internal	78460	78748	24.88	-	2	JH723762.1_29
JH723762.1	geneid_v1.4	exon	78460	78748	24.88	-	.	JH723762.1_29
JH723762.1	geneid_v1.4	Internal	80283	81060	73.10	-	0	JH723762.1_29
JH723762.1	geneid_v1.4	exon	80283	81060	73.10	-	.	JH723762.1_29
JH723762.1	geneid_v1.4	Internal	81132	81480	26.17	-	1	JH723762.1_29
JH723762.1	geneid_v1.4	exon	81132	81480	26.17	-	.	JH723762.1_29
JH723762.1	geneid_v1.4	First	81583	81656	-1.17	-	0	JH723762.1_29
JH723762.1	geneid_v1.4	exon	81583	81656	-1.17	-	.	JH723762.1_29
# Gene 30 (Forward). 2 exons. 415 aa. Score = 89.50 
JH723762.1	geneid_v1.4	First	82598	83524	69.21	+	0	JH723762.1_30
JH723762.1	geneid_v1.4	exon	82598	83524	69.21	+	.	JH723762.1_30
JH723762.1	geneid_v1.4	Terminal	83626	83943	20.28	+	0	JH723762.1_30
JH723762.1	geneid_v1.4	exon	83626	83943	20.28	+	.	JH723762.1_30
# Gene 31 (Forward). 3 exons. 251 aa. Score = 98.24 
JH723762.1	geneid_v1.4	First	84188	84190	-2.63	+	0	JH723762.1_31
JH723762.1	geneid_v1.4	exon	84188	84190	-2.63	+	.	JH723762.1_31
JH723762.1	geneid_v1.4	Internal	84287	84796	75.48	+	0	JH723762.1_31
JH723762.1	geneid_v1.4	exon	84287	84796	75.48	+	.	JH723762.1_31
JH723762.1	geneid_v1.4	Terminal	84954	85193	25.38	+	0	JH723762.1_31
JH723762.1	geneid_v1.4	exon	84954	85193	25.38	+	.	JH723762.1_31
# Gene 32 (Reverse). 2 exons. 57 aa. Score = 13.09 
JH723762.1	geneid_v1.4	Terminal	85655	85812	13.82	-	2	JH723762.1_32
JH723762.1	geneid_v1.4	exon	85655	85812	13.82	-	.	JH723762.1_32
JH723762.1	geneid_v1.4	First	85889	85901	-0.73	-	0	JH723762.1_32
JH723762.1	geneid_v1.4	exon	85889	85901	-0.73	-	.	JH723762.1_32
# Gene 33 (Reverse). 6 exons. 4951 aa. Score = 1261.60 
JH723762.1	geneid_v1.4	Terminal	86635	93559	607.97	-	1	JH723762.1_33
JH723762.1	geneid_v1.4	exon	86635	93559	607.97	-	.	JH723762.1_33
JH723762.1	geneid_v1.4	Internal	93656	93933	16.61	-	0	JH723762.1_33
JH723762.1	geneid_v1.4	exon	93656	93933	16.61	-	.	JH723762.1_33
JH723762.1	geneid_v1.4	Internal	94001	98303	322.72	-	1	JH723762.1_33
JH723762.1	geneid_v1.4	exon	94001	98303	322.72	-	.	JH723762.1_33
JH723762.1	geneid_v1.4	Internal	98386	99586	119.67	-	2	JH723762.1_33
JH723762.1	geneid_v1.4	exon	98386	99586	119.67	-	.	JH723762.1_33
JH723762.1	geneid_v1.4	Internal	100130	102081	184.98	-	1	JH723762.1_33
JH723762.1	geneid_v1.4	exon	100130	102081	184.98	-	.	JH723762.1_33
JH723762.1	geneid_v1.4	First	102170	102363	9.65	-	0	JH723762.1_33
JH723762.1	geneid_v1.4	exon	102170	102363	9.65	-	.	JH723762.1_33
# Gene 34 (Reverse). 4 exons. 884 aa. Score = 166.34 
JH723762.1	geneid_v1.4	Terminal	103308	103879	34.61	-	2	JH723762.1_34
JH723762.1	geneid_v1.4	exon	103308	103879	34.61	-	.	JH723762.1_34
JH723762.1	geneid_v1.4	Internal	103975	105277	78.00	-	0	JH723762.1_34
JH723762.1	geneid_v1.4	exon	103975	105277	78.00	-	.	JH723762.1_34
JH723762.1	geneid_v1.4	Internal	105386	105754	27.28	-	0	JH723762.1_34
JH723762.1	geneid_v1.4	exon	105386	105754	27.28	-	.	JH723762.1_34
JH723762.1	geneid_v1.4	First	105865	106272	26.45	-	0	JH723762.1_34
JH723762.1	geneid_v1.4	exon	105865	106272	26.45	-	.	JH723762.1_34
# Gene 35 (Forward). 2 exons. 175 aa. Score = 26.40 
JH723762.1	geneid_v1.4	First	107014	107049	1.92	+	0	JH723762.1_35
JH723762.1	geneid_v1.4	exon	107014	107049	1.92	+	.	JH723762.1_35
JH723762.1	geneid_v1.4	Terminal	107132	107620	24.48	+	0	JH723762.1_35
JH723762.1	geneid_v1.4	exon	107132	107620	24.48	+	.	JH723762.1_35
# Gene 36 (Reverse). 4 exons. 233 aa. Score = 46.69 
JH723762.1	geneid_v1.4	Terminal	107901	108051	7.29	-	1	JH723762.1_36
JH723762.1	geneid_v1.4	exon	107901	108051	7.29	-	.	JH723762.1_36
JH723762.1	geneid_v1.4	Internal	108138	108412	16.71	-	0	JH723762.1_36
JH723762.1	geneid_v1.4	exon	108138	108412	16.71	-	.	JH723762.1_36
JH723762.1	geneid_v1.4	Internal	108490	108657	16.45	-	0	JH723762.1_36
JH723762.1	geneid_v1.4	exon	108490	108657	16.45	-	.	JH723762.1_36
JH723762.1	geneid_v1.4	First	108748	108852	6.24	-	0	JH723762.1_36
JH723762.1	geneid_v1.4	exon	108748	108852	6.24	-	.	JH723762.1_36
# Gene 37 (Forward). 1 exons. 165 aa. Score = 38.12 
JH723762.1	geneid_v1.4	Single	109727	110221	38.12	+	0	JH723762.1_37
JH723762.1	geneid_v1.4	exon	109727	110221	38.12	+	.	JH723762.1_37
# Gene 38 (Forward). 2 exons. 201 aa. Score = 55.76 
JH723762.1	geneid_v1.4	First	110640	110991	38.02	+	0	JH723762.1_38
JH723762.1	geneid_v1.4	exon	110640	110991	38.02	+	.	JH723762.1_38
JH723762.1	geneid_v1.4	Terminal	111105	111355	17.74	+	2	JH723762.1_38
JH723762.1	geneid_v1.4	exon	111105	111355	17.74	+	.	JH723762.1_38
# Gene 39 (Reverse). 6 exons. 1728 aa. Score = 362.09 
JH723762.1	geneid_v1.4	Terminal	111931	114442	175.62	-	1	JH723762.1_39
JH723762.1	geneid_v1.4	exon	111931	114442	175.62	-	.	JH723762.1_39
JH723762.1	geneid_v1.4	Internal	114639	114929	4.94	-	1	JH723762.1_39
JH723762.1	geneid_v1.4	exon	114639	114929	4.94	-	.	JH723762.1_39
JH723762.1	geneid_v1.4	Internal	115803	116681	56.32	-	1	JH723762.1_39
JH723762.1	geneid_v1.4	exon	115803	116681	56.32	-	.	JH723762.1_39
JH723762.1	geneid_v1.4	Internal	117844	118993	105.19	-	2	JH723762.1_39
JH723762.1	geneid_v1.4	exon	117844	118993	105.19	-	.	JH723762.1_39
JH723762.1	geneid_v1.4	Internal	119104	119449	22.94	-	0	JH723762.1_39
JH723762.1	geneid_v1.4	exon	119104	119449	22.94	-	.	JH723762.1_39
JH723762.1	geneid_v1.4	First	119496	119501	-2.93	-	0	JH723762.1_39
JH723762.1	geneid_v1.4	exon	119496	119501	-2.93	-	.	JH723762.1_39
# Gene 40 (Reverse). 1 exons. 942 aa. Score = 318.84 
JH723762.1	geneid_v1.4	Single	120186	123011	318.84	-	0	JH723762.1_40
JH723762.1	geneid_v1.4	exon	120186	123011	318.84	-	.	JH723762.1_40
# Gene 41 (Reverse). 2 exons. 201 aa. Score = 50.52 
JH723762.1	geneid_v1.4	Terminal	123136	123470	33.50	-	2	JH723762.1_41
JH723762.1	geneid_v1.4	exon	123136	123470	33.50	-	.	JH723762.1_41
JH723762.1	geneid_v1.4	First	123557	123824	17.03	-	0	JH723762.1_41
JH723762.1	geneid_v1.4	exon	123557	123824	17.03	-	.	JH723762.1_41
# Gene 42 (Reverse). 2 exons. 320 aa. Score = 86.80 
JH723762.1	geneid_v1.4	Terminal	125005	125467	39.82	-	1	JH723762.1_42
JH723762.1	geneid_v1.4	exon	125005	125467	39.82	-	.	JH723762.1_42
JH723762.1	geneid_v1.4	First	125546	126042	46.98	-	0	JH723762.1_42
JH723762.1	geneid_v1.4	exon	125546	126042	46.98	-	.	JH723762.1_42
# Gene 43 (Forward). 3 exons. 232 aa. Score = 55.38 
JH723762.1	geneid_v1.4	First	127933	128190	18.01	+	0	JH723762.1_43
JH723762.1	geneid_v1.4	exon	127933	128190	18.01	+	.	JH723762.1_43
JH723762.1	geneid_v1.4	Internal	128332	128498	14.06	+	0	JH723762.1_43
JH723762.1	geneid_v1.4	exon	128332	128498	14.06	+	.	JH723762.1_43
JH723762.1	geneid_v1.4	Terminal	128573	128843	23.31	+	1	JH723762.1_43
JH723762.1	geneid_v1.4	exon	128573	128843	23.31	+	.	JH723762.1_43
# Gene 44 (Forward). 2 exons. 136 aa. Score = 19.44 
JH723762.1	geneid_v1.4	First	129699	130080	17.60	+	0	JH723762.1_44
JH723762.1	geneid_v1.4	exon	129699	130080	17.60	+	.	JH723762.1_44
JH723762.1	geneid_v1.4	Terminal	130381	130406	1.84	+	2	JH723762.1_44
JH723762.1	geneid_v1.4	exon	130381	130406	1.84	+	.	JH723762.1_44
# Gene 45 (Forward). 1 exons. 69 aa. Score = 0.63 
JH723762.1	geneid_v1.4	Single	131120	131326	0.63	+	0	JH723762.1_45
JH723762.1	geneid_v1.4	exon	131120	131326	0.63	+	.	JH723762.1_45
# Gene 46 (Forward). 2 exons. 364 aa. Score = 61.57 
JH723762.1	geneid_v1.4	First	132002	132420	32.88	+	0	JH723762.1_46
JH723762.1	geneid_v1.4	exon	132002	132420	32.88	+	.	JH723762.1_46
JH723762.1	geneid_v1.4	Terminal	133135	133807	28.68	+	1	JH723762.1_46
JH723762.1	geneid_v1.4	exon	133135	133807	28.68	+	.	JH723762.1_46
# Gene 47 (Forward). 7 exons. 977 aa. Score = 171.08 
JH723762.1	geneid_v1.4	First	134761	134891	9.27	+	0	JH723762.1_47
JH723762.1	geneid_v1.4	exon	134761	134891	9.27	+	.	JH723762.1_47
JH723762.1	geneid_v1.4	Internal	135193	135233	5.08	+	1	JH723762.1_47
JH723762.1	geneid_v1.4	exon	135193	135233	5.08	+	.	JH723762.1_47
JH723762.1	geneid_v1.4	Internal	135327	135591	21.02	+	2	JH723762.1_47
JH723762.1	geneid_v1.4	exon	135327	135591	21.02	+	.	JH723762.1_47
JH723762.1	geneid_v1.4	Internal	135673	136218	33.71	+	1	JH723762.1_47
JH723762.1	geneid_v1.4	exon	135673	136218	33.71	+	.	JH723762.1_47
JH723762.1	geneid_v1.4	Internal	136348	136660	18.10	+	1	JH723762.1_47
JH723762.1	geneid_v1.4	exon	136348	136660	18.10	+	.	JH723762.1_47
JH723762.1	geneid_v1.4	Internal	136783	137492	37.63	+	0	JH723762.1_47
JH723762.1	geneid_v1.4	exon	136783	137492	37.63	+	.	JH723762.1_47
JH723762.1	geneid_v1.4	Terminal	137570	138494	46.28	+	1	JH723762.1_47
JH723762.1	geneid_v1.4	exon	137570	138494	46.28	+	.	JH723762.1_47
# Gene 48 (Forward). 1 exons. 328 aa. Score = 75.63 
JH723762.1	geneid_v1.4	Single	138858	139841	75.63	+	0	JH723762.1_48
JH723762.1	geneid_v1.4	exon	138858	139841	75.63	+	.	JH723762.1_48
# Gene 49 (Reverse). 3 exons. 598 aa. Score = 119.18 
JH723762.1	geneid_v1.4	Terminal	140058	141256	90.28	-	2	JH723762.1_49
JH723762.1	geneid_v1.4	exon	140058	141256	90.28	-	.	JH723762.1_49
JH723762.1	geneid_v1.4	Internal	141326	141650	14.82	-	0	JH723762.1_49
JH723762.1	geneid_v1.4	exon	141326	141650	14.82	-	.	JH723762.1_49
JH723762.1	geneid_v1.4	First	141722	141991	14.08	-	0	JH723762.1_49
JH723762.1	geneid_v1.4	exon	141722	141991	14.08	-	.	JH723762.1_49
# Gene 50 (Forward). 1 exons. 94 aa. Score = 26.83 
JH723762.1	geneid_v1.4	Single	143927	144208	26.83	+	0	JH723762.1_50
JH723762.1	geneid_v1.4	exon	143927	144208	26.83	+	.	JH723762.1_50
# Gene 51 (Reverse). 3 exons. 129 aa. Score = 23.51 
JH723762.1	geneid_v1.4	Terminal	145070	145204	6.19	-	0	JH723762.1_51
JH723762.1	geneid_v1.4	exon	145070	145204	6.19	-	.	JH723762.1_51
JH723762.1	geneid_v1.4	Internal	145286	145366	7.09	-	0	JH723762.1_51
JH723762.1	geneid_v1.4	exon	145286	145366	7.09	-	.	JH723762.1_51
JH723762.1	geneid_v1.4	First	145436	145606	10.23	-	0	JH723762.1_51
JH723762.1	geneid_v1.4	exon	145436	145606	10.23	-	.	JH723762.1_51
# Gene 52 (Reverse). 2 exons. 60 aa. Score = 2.58 
JH723762.1	geneid_v1.4	Terminal	145698	145795	0.93	-	2	JH723762.1_52
JH723762.1	geneid_v1.4	exon	145698	145795	0.93	-	.	JH723762.1_52
JH723762.1	geneid_v1.4	First	145915	145996	1.66	-	0	JH723762.1_52
JH723762.1	geneid_v1.4	exon	145915	145996	1.66	-	.	JH723762.1_52
# Gene 53 (Forward). 3 exons. 629 aa. Score = 130.85 
JH723762.1	geneid_v1.4	First	146308	146529	17.40	+	0	JH723762.1_53
JH723762.1	geneid_v1.4	exon	146308	146529	17.40	+	.	JH723762.1_53
JH723762.1	geneid_v1.4	Internal	147105	148600	109.78	+	0	JH723762.1_53
JH723762.1	geneid_v1.4	exon	147105	148600	109.78	+	.	JH723762.1_53
JH723762.1	geneid_v1.4	Terminal	148842	149010	3.66	+	1	JH723762.1_53
JH723762.1	geneid_v1.4	exon	148842	149010	3.66	+	.	JH723762.1_53
# Gene 54 (Forward). 3 exons. 463 aa. Score = 149.45 
JH723762.1	geneid_v1.4	First	149519	149792	29.51	+	0	JH723762.1_54
JH723762.1	geneid_v1.4	exon	149519	149792	29.51	+	.	JH723762.1_54
JH723762.1	geneid_v1.4	Internal	149879	150111	22.43	+	2	JH723762.1_54
JH723762.1	geneid_v1.4	exon	149879	150111	22.43	+	.	JH723762.1_54
JH723762.1	geneid_v1.4	Terminal	150191	151072	97.50	+	0	JH723762.1_54
JH723762.1	geneid_v1.4	exon	150191	151072	97.50	+	.	JH723762.1_54
# Gene 55 (Reverse). 2 exons. 107 aa. Score = 4.30 
JH723762.1	geneid_v1.4	Terminal	155044	155119	3.17	-	1	JH723762.1_55
JH723762.1	geneid_v1.4	exon	155044	155119	3.17	-	.	JH723762.1_55
JH723762.1	geneid_v1.4	First	155245	155489	1.14	-	0	JH723762.1_55
JH723762.1	geneid_v1.4	exon	155245	155489	1.14	-	.	JH723762.1_55
# Gene 56 (Reverse). 1 exons. 25 aa. Score = 0.65 
JH723762.1	geneid_v1.4	Single	155726	155800	0.65	-	0	JH723762.1_56
JH723762.1	geneid_v1.4	exon	155726	155800	0.65	-	.	JH723762.1_56
# Gene 57 (Reverse). 2 exons. 12 aa. Score = 0.10 
JH723762.1	geneid_v1.4	Terminal	156981	157003	0.94	-	2	JH723762.1_57
JH723762.1	geneid_v1.4	exon	156981	157003	0.94	-	.	JH723762.1_57
JH723762.1	geneid_v1.4	First	157974	157986	-0.84	-	0	JH723762.1_57
JH723762.1	geneid_v1.4	exon	157974	157986	-0.84	-	.	JH723762.1_57
# Gene 58 (Forward). 2 exons. 34 aa. Score = 0.66 
JH723762.1	geneid_v1.4	First	158205	158239	-3.63	+	0	JH723762.1_58
JH723762.1	geneid_v1.4	exon	158205	158239	-3.63	+	.	JH723762.1_58
JH723762.1	geneid_v1.4	Terminal	158410	158476	4.29	+	1	JH723762.1_58
JH723762.1	geneid_v1.4	exon	158410	158476	4.29	+	.	JH723762.1_58
# Gene 59 (Reverse). 1 exons. 988 aa. Score = 243.31 
JH723762.1	geneid_v1.4	Single	158663	161626	243.31	-	0	JH723762.1_59
JH723762.1	geneid_v1.4	exon	158663	161626	243.31	-	.	JH723762.1_59
# Gene 60 (Reverse). 3 exons. 365 aa. Score = 123.84 
JH723762.1	geneid_v1.4	Terminal	162682	163342	72.97	-	1	JH723762.1_60
JH723762.1	geneid_v1.4	exon	162682	163342	72.97	-	.	JH723762.1_60
JH723762.1	geneid_v1.4	Internal	163471	163668	18.28	-	1	JH723762.1_60
JH723762.1	geneid_v1.4	exon	163471	163668	18.28	-	.	JH723762.1_60
JH723762.1	geneid_v1.4	First	163800	164035	32.59	-	0	JH723762.1_60
JH723762.1	geneid_v1.4	exon	163800	164035	32.59	-	.	JH723762.1_60
# Gene 61 (Forward). 3 exons. 320 aa. Score = 92.26 
JH723762.1	geneid_v1.4	First	164128	164132	-5.27	+	0	JH723762.1_61
JH723762.1	geneid_v1.4	exon	164128	164132	-5.27	+	.	JH723762.1_61
JH723762.1	geneid_v1.4	Internal	165003	165045	-8.74	+	1	JH723762.1_61
JH723762.1	geneid_v1.4	exon	165003	165045	-8.74	+	.	JH723762.1_61
JH723762.1	geneid_v1.4	Terminal	166026	166937	106.26	+	0	JH723762.1_61
JH723762.1	geneid_v1.4	exon	166026	166937	106.26	+	.	JH723762.1_61
# Gene 62 (Reverse). 3 exons. 363 aa. Score = 68.65 
JH723762.1	geneid_v1.4	Terminal	167060	168060	69.47	-	2	JH723762.1_62
JH723762.1	geneid_v1.4	exon	167060	168060	69.47	-	.	JH723762.1_62
JH723762.1	geneid_v1.4	Internal	168633	168692	0.12	-	2	JH723762.1_62
JH723762.1	geneid_v1.4	exon	168633	168692	0.12	-	.	JH723762.1_62
JH723762.1	geneid_v1.4	First	168840	168867	-0.94	-	0	JH723762.1_62
JH723762.1	geneid_v1.4	exon	168840	168867	-0.94	-	.	JH723762.1_62
# Gene 63 (Forward). 1 exons. 576 aa. Score = 139.20 
JH723762.1	geneid_v1.4	Single	169300	171027	139.20	+	0	JH723762.1_63
JH723762.1	geneid_v1.4	exon	169300	171027	139.20	+	.	JH723762.1_63
# Gene 64 (Reverse). 3 exons. 92 aa. Score = 24.47 
JH723762.1	geneid_v1.4	Terminal	173074	173217	18.69	-	0	JH723762.1_64
JH723762.1	geneid_v1.4	exon	173074	173217	18.69	-	.	JH723762.1_64
JH723762.1	geneid_v1.4	Internal	173281	173409	10.17	-	0	JH723762.1_64
JH723762.1	geneid_v1.4	exon	173281	173409	10.17	-	.	JH723762.1_64
JH723762.1	geneid_v1.4	First	173596	173598	-4.40	-	0	JH723762.1_64
JH723762.1	geneid_v1.4	exon	173596	173598	-4.40	-	.	JH723762.1_64
# Gene 65 (Forward). 3 exons. 547 aa. Score = 152.74 
JH723762.1	geneid_v1.4	First	174668	174882	20.45	+	0	JH723762.1_65
JH723762.1	geneid_v1.4	exon	174668	174882	20.45	+	.	JH723762.1_65
JH723762.1	geneid_v1.4	Internal	175009	175656	58.31	+	1	JH723762.1_65
JH723762.1	geneid_v1.4	exon	175009	175656	58.31	+	.	JH723762.1_65
JH723762.1	geneid_v1.4	Terminal	175749	176526	73.98	+	1	JH723762.1_65
JH723762.1	geneid_v1.4	exon	175749	176526	73.98	+	.	JH723762.1_65
# Gene 66 (Reverse). 4 exons. 543 aa. Score = 127.78 
JH723762.1	geneid_v1.4	Terminal	177371	178568	114.30	-	1	JH723762.1_66
JH723762.1	geneid_v1.4	exon	177371	178568	114.30	-	.	JH723762.1_66
JH723762.1	geneid_v1.4	Internal	178635	178756	7.24	-	0	JH723762.1_66
JH723762.1	geneid_v1.4	exon	178635	178756	7.24	-	.	JH723762.1_66
JH723762.1	geneid_v1.4	Internal	178825	178944	6.96	-	0	JH723762.1_66
JH723762.1	geneid_v1.4	exon	178825	178944	6.96	-	.	JH723762.1_66
JH723762.1	geneid_v1.4	First	179138	179326	-0.72	-	0	JH723762.1_66
JH723762.1	geneid_v1.4	exon	179138	179326	-0.72	-	.	JH723762.1_66
# Gene 67 (Forward). 3 exons. 336 aa. Score = 90.86 
JH723762.1	geneid_v1.4	First	180295	180658	45.03	+	0	JH723762.1_67
JH723762.1	geneid_v1.4	exon	180295	180658	45.03	+	.	JH723762.1_67
JH723762.1	geneid_v1.4	Internal	180855	181196	25.73	+	2	JH723762.1_67
JH723762.1	geneid_v1.4	exon	180855	181196	25.73	+	.	JH723762.1_67
JH723762.1	geneid_v1.4	Terminal	181279	181580	20.10	+	2	JH723762.1_67
JH723762.1	geneid_v1.4	exon	181279	181580	20.10	+	.	JH723762.1_67
# Gene 68 (Forward). 4 exons. 563 aa. Score = 131.02 
JH723762.1	geneid_v1.4	First	182165	182185	-0.89	+	0	JH723762.1_68
JH723762.1	geneid_v1.4	exon	182165	182185	-0.89	+	.	JH723762.1_68
JH723762.1	geneid_v1.4	Internal	183645	183803	5.51	+	0	JH723762.1_68
JH723762.1	geneid_v1.4	exon	183645	183803	5.51	+	.	JH723762.1_68
JH723762.1	geneid_v1.4	Internal	185276	185546	31.48	+	0	JH723762.1_68
JH723762.1	geneid_v1.4	exon	185276	185546	31.48	+	.	JH723762.1_68
JH723762.1	geneid_v1.4	Terminal	185603	186840	94.92	+	2	JH723762.1_68
JH723762.1	geneid_v1.4	exon	185603	186840	94.92	+	.	JH723762.1_68
# Gene 69 (Forward). 4 exons. 559 aa. Score = 101.93 
JH723762.1	geneid_v1.4	First	187352	187378	-3.85	+	0	JH723762.1_69
JH723762.1	geneid_v1.4	exon	187352	187378	-3.85	+	.	JH723762.1_69
JH723762.1	geneid_v1.4	Internal	187547	187769	15.71	+	0	JH723762.1_69
JH723762.1	geneid_v1.4	exon	187547	187769	15.71	+	.	JH723762.1_69
JH723762.1	geneid_v1.4	Internal	187881	188172	9.46	+	2	JH723762.1_69
JH723762.1	geneid_v1.4	exon	187881	188172	9.46	+	.	JH723762.1_69
JH723762.1	geneid_v1.4	Terminal	188242	189376	80.61	+	1	JH723762.1_69
JH723762.1	geneid_v1.4	exon	188242	189376	80.61	+	.	JH723762.1_69
# Gene 70 (Reverse). 2 exons. 149 aa. Score = 14.48 
JH723762.1	geneid_v1.4	Terminal	189464	189783	21.55	-	2	JH723762.1_70
JH723762.1	geneid_v1.4	exon	189464	189783	21.55	-	.	JH723762.1_70
JH723762.1	geneid_v1.4	First	189840	189966	-7.07	-	0	JH723762.1_70
JH723762.1	geneid_v1.4	exon	189840	189966	-7.07	-	.	JH723762.1_70
# Gene 71 (Reverse). 2 exons. 649 aa. Score = 185.16 
JH723762.1	geneid_v1.4	Terminal	190084	191520	148.59	-	0	JH723762.1_71
JH723762.1	geneid_v1.4	exon	190084	191520	148.59	-	.	JH723762.1_71
JH723762.1	geneid_v1.4	First	191620	192129	36.57	-	0	JH723762.1_71
JH723762.1	geneid_v1.4	exon	191620	192129	36.57	-	.	JH723762.1_71
# Gene 72 (Forward). 1 exons. 420 aa. Score = 44.62 
JH723762.1	geneid_v1.4	Single	193925	195184	44.62	+	0	JH723762.1_72
JH723762.1	geneid_v1.4	exon	193925	195184	44.62	+	.	JH723762.1_72
# Gene 73 (Forward). 3 exons. 749 aa. Score = 98.87 
JH723762.1	geneid_v1.4	First	195716	196031	9.34	+	0	JH723762.1_73
JH723762.1	geneid_v1.4	exon	195716	196031	9.34	+	.	JH723762.1_73
JH723762.1	geneid_v1.4	Internal	196079	197236	50.56	+	2	JH723762.1_73
JH723762.1	geneid_v1.4	exon	196079	197236	50.56	+	.	JH723762.1_73
JH723762.1	geneid_v1.4	Terminal	197344	198116	38.98	+	2	JH723762.1_73
JH723762.1	geneid_v1.4	exon	197344	198116	38.98	+	.	JH723762.1_73
# Gene 74 (Reverse). 5 exons. 895 aa. Score = 231.27 
JH723762.1	geneid_v1.4	Terminal	198395	198559	12.56	-	0	JH723762.1_74
JH723762.1	geneid_v1.4	exon	198395	198559	12.56	-	.	JH723762.1_74
JH723762.1	geneid_v1.4	Internal	198799	199755	116.06	-	0	JH723762.1_74
JH723762.1	geneid_v1.4	exon	198799	199755	116.06	-	.	JH723762.1_74
JH723762.1	geneid_v1.4	Internal	201342	202237	65.22	-	2	JH723762.1_74
JH723762.1	geneid_v1.4	exon	201342	202237	65.22	-	.	JH723762.1_74
JH723762.1	geneid_v1.4	Internal	202348	203010	39.47	-	2	JH723762.1_74
JH723762.1	geneid_v1.4	exon	202348	203010	39.47	-	.	JH723762.1_74
JH723762.1	geneid_v1.4	First	204783	204786	-2.05	-	0	JH723762.1_74
JH723762.1	geneid_v1.4	exon	204783	204786	-2.05	-	.	JH723762.1_74
# Gene 75 (Forward). 3 exons. 284 aa. Score = 73.68 
JH723762.1	geneid_v1.4	First	204842	204866	-7.25	+	0	JH723762.1_75
JH723762.1	geneid_v1.4	exon	204842	204866	-7.25	+	.	JH723762.1_75
JH723762.1	geneid_v1.4	Internal	205013	205126	9.10	+	2	JH723762.1_75
JH723762.1	geneid_v1.4	exon	205013	205126	9.10	+	.	JH723762.1_75
JH723762.1	geneid_v1.4	Terminal	205250	205962	71.82	+	2	JH723762.1_75
JH723762.1	geneid_v1.4	exon	205250	205962	71.82	+	.	JH723762.1_75
# Gene 76 (Forward). 2 exons. 431 aa. Score = 89.92 
JH723762.1	geneid_v1.4	First	207417	207721	14.59	+	0	JH723762.1_76
JH723762.1	geneid_v1.4	exon	207417	207721	14.59	+	.	JH723762.1_76
JH723762.1	geneid_v1.4	Terminal	207820	208807	75.34	+	1	JH723762.1_76
JH723762.1	geneid_v1.4	exon	207820	208807	75.34	+	.	JH723762.1_76
# Gene 77 (Reverse). 9 exons. 3046 aa. Score = 617.63 
JH723762.1	geneid_v1.4	Terminal	209029	209406	18.02	-	0	JH723762.1_77
JH723762.1	geneid_v1.4	exon	209029	209406	18.02	-	.	JH723762.1_77
JH723762.1	geneid_v1.4	Internal	209499	210061	46.73	-	2	JH723762.1_77
JH723762.1	geneid_v1.4	exon	209499	210061	46.73	-	.	JH723762.1_77
JH723762.1	geneid_v1.4	Internal	211302	211398	2.09	-	0	JH723762.1_77
JH723762.1	geneid_v1.4	exon	211302	211398	2.09	-	.	JH723762.1_77
JH723762.1	geneid_v1.4	Internal	212839	213508	28.18	-	1	JH723762.1_77
JH723762.1	geneid_v1.4	exon	212839	213508	28.18	-	.	JH723762.1_77
JH723762.1	geneid_v1.4	Internal	213585	217188	273.01	-	2	JH723762.1_77
JH723762.1	geneid_v1.4	exon	213585	217188	273.01	-	.	JH723762.1_77
JH723762.1	geneid_v1.4	Internal	217306	219837	176.95	-	2	JH723762.1_77
JH723762.1	geneid_v1.4	exon	217306	219837	176.95	-	.	JH723762.1_77
JH723762.1	geneid_v1.4	Internal	220408	220745	30.30	-	1	JH723762.1_77
JH723762.1	geneid_v1.4	exon	220408	220745	30.30	-	.	JH723762.1_77
[truncated: 4,039,048 more chars]
