# Supplementary material for: Abundantly expressed class of noncoding RNAs conserved through the multicellular evolution of dictyostelid social amoebas
Source: Genome Res. 2021 Mar;31(3):436–47. doi: 10.1101/gr.272856.120 (PMC7919456; doi:10.1101/gr.272856.120)
Supplement: Supplemental Material [file supp_gr.272856.120_Supplemental_Code.zip › class_i_code/annotations/readme.txt]

D_discoideum_190503.gff - gene annotations for D. discoideum. Accessed 190503 from www.dictybase.org
ddi_curated.bed - bed file with genomic coordinates for all curated Class I RNAs in D. discoideum
dfi_curated.bed - bed file with genomic coordinates for all curated Class I RNAs in D. firmibasis
dfir_ASM27748v1.gff - gene annotations for D. firmibasis based on GeneFinder predictions
published_class_I.gff - Previously published D. discoideum Class I RNAs
