# Supplementary material for: Abundantly expressed class of noncoding RNAs conserved through the multicellular evolution of dictyostelid social amoebas
Source: Genome Res. 2021 Mar;31(3):436–47. doi: 10.1101/gr.272856.120 (PMC7919456; doi:10.1101/gr.272856.120)
Supplement: Supplemental Material [file supp_gr.272856.120_Supplemental_Code.zip › class_i_code/CM_output/readme.txt]

Result from Infernal CLass I RNA search in D. discoideum for model v1-6 of the CLass I CM model as well as the final search with increased sensitivity (maxSens)
