# Supplementary material for: Abundantly expressed class of noncoding RNAs conserved through the multicellular evolution of dictyostelid social amoebas
Source: Genome Res. 2021 Mar;31(3):436–47. doi: 10.1101/gr.272856.120 (PMC7919456; doi:10.1101/gr.272856.120)
Supplement: Supplemental Material [file supp_gr.272856.120_Supplemental_Code.zip › class_i_code/config.txt]

fasta/ddi_curated.fa	fasta/dicty_chromosomal.fa	ddi	annotations/ddi_curated.bed
fasta/dfi_curated.fa	fasta/GCA_000277485.1_ASM27748v1_genomic.fna	dfi	annotations/dfi_curated.bed
