# Supplementary material for: Abundantly expressed class of noncoding RNAs conserved through the multicellular evolution of dictyostelid social amoebas
Source: Genome Res. 2021 Mar;31(3):436–47. doi: 10.1101/gr.272856.120 (PMC7919456; doi:10.1101/gr.272856.120)
Supplement: Supplemental Material [file supp_gr.272856.120_Supplemental_Code.zip › class_i_code/fasta/ddi_curated.fa]

>DdR-28
GTTGACCTTACAGCAATCTAATCACAAATTTTTACTTCACAAAAAAAAAACCCCTTCGTCAACTG
>DdR-35
GCTCGCCTTACAGCAATTACTCTGATTTTTCTCCAAAAAAAAAACCTTCGCGAGTTG
>DdR-56
GTTGACCTTACAGCAAATCTAACATTTCCTTACATTCAAAGAAAAACTTCGTCAACTG
>DdR-42
GTTGACCTTACAGCAAATATCACAGATTAAAAACCCTGTCAACTG
>DdR-59
GTTGACCTTACAGCAATCTTAACAATTTTATCACATTATAAAAAAAAACCTCAGTCAACTG
>DdR-45
GTTGACCTTACAGCAATTCTTCTAAGAAACCCCCCGTCAACTG
>DdR-34
GTTGACCTCACAGCAATTAACTAGTTTTAAAGAAACCCCCTTGTCAACTG
>DdR-29
GTTGACCTTACAGCAATTCATTCTCTACATAAAAAGAAAACCCCCTGTCAACTG
>DdR-23A
GTTGACCTTACAGCAAATCTAACATTTCCTTACATTCAAAGAAACCTTCGTCAACTG
>DdR-30
GTTGACCTTACAGCAATTCTCACATTTCCTTACATTCAAAGAAAACCTTCGTCAACTG
>DdR-33
GTTGACCTTACAGCAAATCCTCTCAAATTTTTACTGATTAAAAAAACCCCTCGTCAACTG
>DdR-24A
GTTGACCTTACAGCAAATCTTACAGTTCCTTCATTCTAAGAAAACCCTCCGTCAACTG
>DdR-41
GTTGACCTTACAGCAAATCTTAAAGCTACTTCATTCTAAGAAAAACTCCTGTCAACTG
>DdR-65
GGCTCCTTTACAACAATCTTAAACAAAATTAAAATTCTTACAAAAAATTTAAATCAAAATCAAGGACCCCCATATCCTGGAGTCTG
>DdR-67
GGGCTTCTTACAGCAAAATAAAGTAAATAAATAAGGTGTAGAATAGGTGGGAGACTATGTCGGCCGTGAAATACCACCACTAATTAAAAAAACTTCGATCCCTG
>DdR-50
GTTGACCTTACAGCAAATCTAAAATTTCCTTACATTCAAAGAAACCTTCATCAACTG
>DdR-32
GTTGACCTTACAGCAAATCTTACAATTTCATCCTAAGAAAAAATACAGTCAACTG
>DdR-57
GTTGACCTTTAAGCAACTTTCTACATTCAAAGAAATCCTTCACCAACTG
>DdR-47
GCTGACCTTACAGCAATTCTATCACTCTACATTCCAAAGAAATCCTTCGTCAGCTG
>DdR-31
GTTGGCCTTACAGCAAATTCTCACAAATTTTTACTGATTAAAAAAAACCCCTTGTCAACTG
>DdR-36
GCTCGCCTTACAGCAATTACTCTGAATTTTTCTCCAAAAAAAAACCCTTCGCGAGTTG
>DdR-23B
GTTGACCTTACAGCAAATCTAACATTTCCTTACATTCAAAGAAACCTTCGTCAACTG
>DdR-46
GTTGACCTTACAGCAAATTATCATTCTACAGGAAGAAAACCATTGTCAACTG
>DdR-24B
GTTGACCTTACAGCAAATCTTACAGTTCCTTCATTCTAAGAAAACCCTCCGTCAACTG
>DdR-52
GTTGACCTTACAGCAAATCCTGCAGTTCCTTCATTCTAAGAAAACCTTTCGCCAACTG
>DdR-25
GTTGACCTTACAGCAAATCTTACAGTTCCTTCATTCTAAGAAAACCTCCGTCAACTG
>DdR-44
GTTGGCCTTACAGCAAACCTTTGAAGATTACCCCTTGTCAACTG
>DdR-21
GTTGACCTTACAGCAAACCCTACAGTCATTTCATAAGAAAAACTACCGTCAACTG
>DdR-64
GTTGGTCATACATCAAAACTTTCCTGTTATTGATAAAATAAAAAAAATATTGATTGAGATAATTAAGTAGTCAACTG
>DdR-23C
GTTGACCTTACAGCAAATCTAACATTTCCTTACATTCAAAGAAACCTTCGTCAACTG
>DdR-22
GTTGACCTTACAGCAAATCTAACATTTCCTTACATTCAAAGAAAACCTTTGTCAACTG
>DdR-66
GGGCTTCTTACAGCAAAATTAATACAAAGTAAATTAAAACCAAAGTGTGTAGGATAGGTGGGAGACTTTGGTCAAGCGTGAAAGACCACCCCTTAGATTTAATTAAACCTACTTCTGAAAAGAAGGAAAACTTGAGCCCTG
>DdR-49
GTTTACCTTACAGCAAATCTTACAGTTCCTTCATTCTAAGAAAACCTTCCGTCAACTG
>DdR-26
GTTGACCTTACAGCAAATCTTACAGTTCCTTCATTCTAAGAAAACCTTCCGTCAACTG
>DdR-60
GTTGACCTTACAGCAATCTTAACAAAATTTTTTCTGAATAAAAAAACCTAAGTCAACTG
>DdR-51
GTTGACCCTACAGCAAATCTTACAGTTCCTTCATTCTAAGAAAACCTTCCGTCAACTG
>DdR-62
GTTGACCTTACAGCAAATCTTGCAGAAAACCTTAGTCAACTG
