# Supplementary material for: Abundantly expressed class of noncoding RNAs conserved through the multicellular evolution of dictyostelid social amoebas
Source: Genome Res. 2021 Mar;31(3):436–47. doi: 10.1101/gr.272856.120 (PMC7919456; doi:10.1101/gr.272856.120)
Supplement: Supplemental Material [file supp_gr.272856.120_Supplemental_Code.zip › class_i_code/fasta/dfi_curated.fa]

>DfiR-9|JH723862.1:84463-84511|+
GTTGGCCTTACAGCAATTTATAATTCCAAGAATACCCCCTGTCAACTG
>DfiR-5|AJWH01006067.1:3765-3821|-
GTTGACCTCACAGCAATCTTAACAATGTATTCGCACATAAAAACCTCAGTCAACTG
>DfiR-11|JH723789.1:5375-5424|-
GTTGACCTTACAGCAAATATAAGTTGGTTACCTTAAAAATTGTCAACTG
>DfiR-6|JH723807.1:81919-81982|-
GTTGACCTTACAGCAATTATCCAAATTTCAATTCATGAGAACAAAAACCCCCTTCGTCAGCTG
>DfiR-1|JH723783.1:33480-33539|-
GTTGACCTTACAGCAATTTAATCGCTTCCTTACATTTAAAAGAAAACCCTCGTCAACTG
>DfiR-3|AJWH01006067.1:852-911|-
GTTGACCTTACAGCAACCCTAAAGCATTTTTTCTGATTAAAAAAAACCAAAGTCAACTG
>DfiR-7|JH723771.1:159595-159654|+
GTCTGCCTTACAGCAACCCTCTGCAATTTTTTCTTCCAAAAAAAACCCTTAGCAGACTG
>DfiR-10|JH723862.1:82651-82702|+
GTTGACCTTACAGCAATCTAATAATTTCATAAGAAACCACTTCGTCGACTG
>DfiR-12|AJWH01002331.1:210-267|+
GTTGACCTTACAGCAAATCTAAAATTTCCTTACATTCAAAGAAACCTTCATCAACTG
>DfiR-8|JH723783.1:33177-33235|-
GTTGACCTTACAGCAATAAAATCACCCTTACATACAAAAGAAAAATCTCCGTCAACTG
>DfiR-4|AJWH01002102.1:11489-11545|+
GCTGACCTTACAGCAATTCTATCACTCTACATTCCAAAGAAATCCTTCGTCAGCTG
>DfiR-2|JH723880.1:38543-38603|+
GTTGACCTTACAGCAATTCCTCCAAATTTTACTGATTAAAAAAAACCCCTTCGTCAACTG
