# Supplementary material for: Abundantly expressed class of noncoding RNAs conserved through the multicellular evolution of dictyostelid social amoebas
Source: Genome Res. 2021 Mar;31(3):436–47. doi: 10.1101/gr.272856.120 (PMC7919456; doi:10.1101/gr.272856.120)
Supplement: Supplemental Material [file supp_gr.272856.120_Supplemental_Code.zip › class_i_code/fasta/dicty_chromosomal.fa]

>DDB0169550 |Chromosomal Sequence| Chromosome: M position 1 to 55564
AATGAAATAAAAAAAAACGAAAATAAAAAAAAATAATGACAATAATAGCAATAAGTATAA
TGAATGTAGTGATAGGGATAGCAATATTAGGAGTAATATTAAGAAAGAAAATAATGCCGA
ACCAAAAATTTCAAAGAATATTTATATTAGGAGTACAAGGAATACTAATAGTATTAAGTG
GAATAATGTTAATAGGATGTGAAGGAACGGATATAATAAATAGGATTAGTCCATATATTA
ATATGGTAACAGTATATAGTAATAATGTCAATATAAATATTGGTTATAGTATCGATGGGA
TAAGTGCAATATTTATATTTTTAACAATAATATTAATATTAAGTTGTAATTTAATAAGTA
TTAGAGTAATAAAAGAAAAAACCGAACAAAAATTTCAAATAATGTTATTATTAACAGAAA
TATTAATAATAAACTTTTTTGCAGCAACAGATTTAGTGCAATTATATATCGTATATGAAG
CAACCCTAATCCCAATGGTAATAATGATAGGAGTATGGGGCTCAAGAACCGAAAAAAAAA
TAGCAGCATTTCAAATATTAATCTATACTTTAATCGGAAGTATATTTATGTTAATGTCAA
TTGGTATCTTATATAGTACATTAGGAACAACGGATTATATTATGATAAGAGAGTATATTG
ATGTATTACCAGAAAATGTAAGAAAACTAATATTTATAGGATTTTTTATAGGATTTGCAG
TAAAAATTCCAATAGCACCATTACATTTATGGTTATTAAGAGCACATGTCGAAGCACCAA
CAGCAGGATCAGTATTATTAGCAGGAATCTTATTAAAATTAGGAGGTTATGGTTATATAA
GATATAATATAGGATTATTTCCTGACTTATGTGAATATTATTTTCCAATAATAGGAGGAA
TATGTTTAATTTCAATATTATATACAGGAATAGCAACATTAACACAATTAGATGTAAAAC
GAATAGTAGCATATTCATCAATCTCTCATATGAATGTAATAGTATTAGGATTATTTAGTG
GAGTATTACAAGGAATAGAAGGAGGAATAATATTAATGATAGGACATGGAGTAGTATCCG
GAGGATTATTTTTATGTATTGGAGTAATATATGATCGATGTAAAACAAGAATAGTATATG
CGTATAATAATTTAGTACATGTTATGCCAATTATGGCAATATTATTTTTTTTATTAGTCT
TAGGAAATATAGCATTTCCAATCACAAGTAATTTTGTAGGTGAATTATTAATCTTTATCG
GATTAATAAAAAAAAATATAATAATAGCATTTTTTAGTGCATTAAGTATGATAGTGACAG
CAATTTATTCGTTTTGGTTATATAATAGAATATTTTTTGTAAATGAAATAATAAAAAGAG
AAGCAAATGAAGTAATAAGTAGTAAAGGACAAATAGTTGCGGATATGAATGCATTATTTT
TAATAGAAGATGTAATGAAAAAAAAAGAAGAGAGGGGCATAGATGATATAGGACAACCAA
AGGAGGTAAAAAAAGAACAATTGATTTATAGTGATGTGAATATATTTGAATTTACCAGTA
TAAGTTTAATGGTAATAATGATGATAATAATAGGAATGAAACCAAGTGTAGTAGAAGGAT
TTATTGCAATAAATTGTTTAGAATTAATAAGTAAATAAAAAATGATGTTTTTATTTGAAA
ATAGTATAAATATGATAAAATATAGTATATATCTAGTACCTTTAATAATAATGATATTAT
TAAGTATTAGTATAAAAGAGGATAGTAATAGAATGATGTTATTATTTAAAAGTCTAAAAT
TAACAATAATACTAATACTAGTATTATTAACGATTGAGGAAGCAATTTATGTAAAATTAA
ATGGACATCTAATAAAAACAGAATTAATTACATTCGTAGAATATATCTTATTAGTAGTAA
GTTATCTAATAATAAGTATGTTTGAAGAAGGAGTAAAGGAAGGACGAAAAACGAAAATAA
CAGAAGAAGCGTTAATTTTAATGTATAGTAGTTTAATAGGAATGTTAATAAGTATGGAAG
CACATAATTTAATAACCTTATTTTTAAGTTTAGAAATAACCAGTATCTGTTTTTATATAT
TAGCATTAAATAAAAATAGTAGAAAAGTAAGTATAGAAGGAGGATTAAAATATTATATAA
TAGGAGGAATAGCAAGTACAATAATATTATTAGGAATCGTAAGTATTTATAAAAATACAG
GAAGTTTAATGTATACAGATATATTAGTAATAGGAATGGAAAGAATAGGAAATTATCAAG
TACAAATGGGAATAGCATTAATAGTATTAGGATTAATAATAAAATTAGGAGTCGCACCAT
TTCATGGATGGTTAATAGATACATATGAAGGGACAGGAATGTTAATGACATTTTATTTAA
CAATAACACAAAAAATAGTAACAATAATAGTATTAATAAATTTATATAAAAATCTAATAA
CATATCTAAATATAGAAGTAATAAATAAAGGATTATTAGTATTAATATTAGTAACATTAA
TAGTAGGAACAGTAGGAAGTTTAAGACAACAAAAAGTAATAAGATTTATAGCATACAGTG
CAATAGTTAATAGTGCATTATTAATATTATTTTTTGTAGGAAATAATACAGAAGAATTAA
TAATATATAGTATATATTATTTAATAAATTATATAATAGGATTAGCAGTATTAATAAATA
TTATAATAGGAGTAGTAAAAACAAAAAATGGTGGAAATATAGAAATATTAAGTGAATTAA
AAAATATTTGGTTAAACAATAAAGTAATAGGAATCAGTTTAATAATAGTATTAATCTATT
TAGCAGGATTACCACCATTTACAAATTTTATTAGTAAAATAATATTAATATTACCATTAA
TAGTAGAAGGTAAAATTTATATAACAATGATAATATTTTTTTTAACTGTAGGAATAATGA
TATATTATATGAATGTCGTAAAAATAATAATAATAGATAAAAAACAAGAAGTAGGCGTAG
AAACATATAAAATGACAAAGGGTGGAAGTATAACAAATATAGTAGGAGGTATAATTTGGA
TAATAATCTCTCAAATATATTTAGATGAGATAATAAGTATAATAAAAATAATAGTAGCAA
TAAATTAAAAAAAAATGAGTGAAATAGTAAAAGAAATAAACATGAAAGATAGAGAAAATG
TACTAGGTATTGATTGTTTCATCCTAAAAAAGGGTGAGTTATTACAGGTAAAAGTAAATA
ATAAAGACGTAATCCTAGGAAAAATTATAAAGCATAGAGGTAAATATTTTGCACTTGAAG
TTGGACGAAAAAAATTAAAAGTTCAAGTAAGGGTACCGAAAAGGAAAGAATTAACGCTTG
ATGTAATGATGGCAAGATCAAAAAAACGTCGAGGACGTCAGCGTAACGGATTAAAAGTAG
TACGTAACTTTTAACGTATAGCTTACTATTTAGGTTTAAACCGGTAAAAGGTGGATAATG
AGAGTTTATCTACAACAAATTACTGCACATGGAGGAAAAAGCAAGCCTTAAGAATAACAT
ATCGGAAGTAGAGCAGATAAAAAATGATGGAGCACATAAAAAGGTTATTTACGAAGAAGG
GAAATATGCGACCGAGCCATATTTAGAAGAAAAGCATCCACAAAAGAGCCGAAAAAAGGA
GTAAACACATTTAGCGAAAAAAGGAAATGAAAGGATTTTTCGAAAATTTATTTAGGCAAA
ATGTGAGAAGTGTAATAAACACAGGAAAAAAAGTAGGAGCCAGAGCGGCAGCAAGAGAAA
TAATAAATCAAGAATGGGGATATCCATTAGCAAACCATGAAGTATTATTTTTAACAAATG
TATATCAACCAAAACATATGAAAAGACATCCATTTCATATAGTAAGAGGAACAGTAGCAC
CATTAGCAGTAACTTTACCATTAGGATTTTTTGTATTAAATTATTTTGGGGTAATAAGTT
CAAAATTAGGATTATTAATCGCTTTAAGTAGTTTTATAGGGGGATTAGTAATATGGACGA
TAAGTATAATATTTGATAGTTTATATGATCAACAACATACATATGAAGTAAAAAGAGGAT
TAGTAATGGGAATGATGATGTTTATCATTTCAGAAGTAATGTTTTTCTTTTCATTTTTTT
GGTCATATTTTTATATCAGTTTATCACCAAATATAGCAATAGGATGTGTATGGCCACCAT
ATGGATTAACAGTATATTCATATATGGGATTACCATTATTAAATACAGTATTATTATTAC
TATCTGGAGCAATATTAACAGATGGTTATACAATATTAACCGAACAAAAAGCGGTACATG
AAAAGAACGAAAAAGTATTAGCAGTAGAAGAAGCATTTAAAAATTTAATGAATTTATATA
AAACAAAAAACAGTATAAATACATTAACCTTTGTAGATGAAAGAAGAGACAAATTTTTTG
GAAAAGAAAGTAGACAAGAGGACAAGATTGCAGAACAAAAATTAATAGCAATATCAGCAG
GAGTAAAAGAATTAAGAGATTTAGATTGGGATTTATATTTTTTTGAAAACCCAGAAAATA
TAGAGCCAAATTATAAAGAACCAACAAACTTATCCGTAATAGAATATGCATTAATAACAA
TCTATTTAAAAAAAAGAAATAAAGTAATAAAAACAAGATTATATTTTACATTATTATGTG
CAGTAGTATTTTTAGCATGCCAAGGTTATGAATATTTTTTTGCACCATTTAGTATGAATG
ACGGAATATATGGATCATTATTTTTCTTATTAACAGGATTTCATGGATTTCATGTATTAG
TAGGAAGTATATTAATAGGAATAATCACAATAAGATTTATAGTAGGAAATTTCAATCTAT
TAAATGTAGGTACAAATTTTCAAATCTATAAAAATAAATCAACAGGATTTGCATGTACAT
TATTTTATTGGCATTTCGTTGATATTGTTTGGATTTTTCTATATATTGTAATATATTGGT
GGGGAAGTCGATAAAAATTAAACAGTATTATTAACTGATATGTTAATAACTAAAAACAAT
AAGAAGAAAATTAAAAAAATCTCGAAAAGAGGAACTAATAAAGCCTTCTTACAAAAATTG
TTAAGTGTTGAAAAATTAACAAACCTTTTAAAAAAAAAACAAAGGAAAGTAAGTTTAGCA
AGAAAAGCACAAAAAAAGATATATCATAAAGGTAAATTTAAAATAACAGATATTATTAGT
ATACCATTAAGAGGGGAAGTAATCAAAAGAATAATAAAGCCAAAACTTCAGGGCATCGAT
TTAGTGGTTGATGAAATGGATCATAATCCCATAAATGATATAGAAATCTTATTTTATACT
CGAGAACAAGAAGAGGAAAGACGACAAGAAGAGCCCGAAGATTATCCATTAGATGCTTGG
GATAAAGACGTCTTAGGGATTGTATCAGAAGACGAACCGCAATATAAAAATCCAACAGAT
TTTATATATCATTGGGAGTTTGGAATATTACATCCAGTAGCTTCATTTGAAGAATTTTTT
GAAATAGATTTTAATCATGTTGCTCTACATAAAGTAGATAGTTATGGAGATTTTGCATTT
TATGGAAATGATCCGTATGTAAAAACCTTCGAATATCCTACAGAGCAGTATTATATAAGT
GAGGAAGACGCCGGACAATTCGAAATAGATTATTTATTACATTATTCAACAAAACTAGAG
AGACATTCACAATATTTATTAAAGAGAAAAGAAAATTATAATCCTAAGCAACCACAAATA
TTGGAAACGGATTCGAGATCCGAACATTATTTAATGAATTATTTTTATTATAATAAACTC
GAAAATGTTTTAGAGAAAAAAGAAGGAATAGATGATGCTGAAGTTTATAAGTTTATAAAA
TTAGATTTTGGTGAAAAAATGGAGTTAAAATTAGAGAAATTTTATGATCTGAATAGAGAA
AGAAGATTCCGAGTAAAAAAATTAAGCCAATCAAAACTATATGAGTTTGAAAAAGCTGCA
TTGAAAGGTATTGGTTTTGATTGTTTTATGCTTATAGTAGGAATAATCATATTTTTAGCA
TCTTCTCCATATTTATTTTCACAATTACCTTGGAGAGTAAAATATTCGCTTCATAATACT
TGGTATCATAATCTACTTGAAGTCATAGATGTACTTTTTAGTATGCCTAAAGTAATAAAC
TTAGAATGGCTATATTTACAAGCTATGTGGGAGGGAGAACTGACAGTACTAAAGATAAGA
GGTGGTATATCAGTCCTTACCGCAATAGAAACTATTATGTCTGTAATGTCTAACTATAAA
GATTTATCCCAGACATCCCAGATAATAAATTACTTAGCAAATTTTAGTTTTGACATATAT
TAATTTATGTCAAACTTGAACAATAAATAAAAAAAAAATAAAACAAAAAAATGAAAATTT
TAGAAATATATGATAAACAAATAGCAGAGAAAGAAGGAAACATATTTATATTTATATCCA
AGTGGATCATTAGTGTGGATCATAAAAACATAGGAACTATGTACACAAATTTTAGTATAT
TGGCAGGGATAGTAGGAACTTTACTATCGTTAGTTATCAGAATGGAATTATCAACAGGAA
ACATGTTAGATGGAGACGGTCAACAATATAACGTAATCGTAACCGCACATGGATTAATAA
TGATATTCTTCGTGGTTTAAAATATTCACTAAAAGACACAGTTAACTAGCAGAATGAATT
TTGAATGGAACGCTATTCAAAAAAGACAGTAAGAAAAGTGAGTAGTAGGGAAAAGATGTA
GGTACCAAAAAAGAAAAGAAAAGGATCATTCAACAGGAAGTTTATTAGAGTTAACAGTAT
ATATATATATATATATGTAATTTAGAGAAACGGCATAGCCACGTAATTTCACTATATGCT
GGAACCCCCTGAGAGCTTTTTAAACTAGCAACTTTTTGTATGTTTTAATGAAAAAGGAAG
CAGTAACATTAAAAAGATTGGGCAATCAGCAGGACACCAAACTATGTAGGACCCACAGGA
ATTATATAGGAGTAGGATCCTCAGAGACTATACGTGAAACATTTTATAAAGAAGAGTATA
AAATATAAAATGAAGATAGAGTCCAGTTAAATATGAAAGTATTTATGAATTGTATGCCGG
CAATGTTAGGAGGATTTGCAAACTGGTTCATACCAATAATGGTAGGATCACCAGATGTAG
CTTTTCCAAGATTAAACAACATTAGCTTATGGTTAATCATTGTATCATTTTTCTTATTAC
TTACATCATCATGTGTAGGAATAGGAGTAGGAACAGGTTGGACAGTTTATCCACCATTAA
GTACGATGGAATATCACCCTGGACATGCAGTAGACGTAGGAATATTAAGTTTACATATAG
CAGGAGCATCATCATTACTAGGAGCAATAAACTTTTTAACAACAGTATTTAATATGAAAA
TAGCAGGATTAAGTTGGTCAAAAGTATCATTATTTGTATGGTCAATATTAATAACTGCAG
TATTATTAGTATTATCTTTACCTGTATTAGCAGGAGGATTAACAATGTTAATTACAGATC
GAAATTTTGAAACAACATTTTTCGATCCAATAGGAGGAGGAGATCCAATACTGTATCAGC
ACCTTTTTTGGTTTTTTGGTCAAGGATGGCCCTTTGTATATAATATATAAATATGTATAA
TATTTATATTAACACAACGCAACAAACTAAATGCGGGAACGTGATTCTGAGTAGATCAGA
AACCAATAACTACTTTAATTATAAGTTCTGTAGAAAGACCAATAAAGTAAAAAAGTTAAC
GGCATTAACCAATCCGCAAGTAACCAAACGAGAATTCGGAGTAGGTACTTCAGAGACTAT
ACGTTTGTTATTACAATCAATAAAAAATTTAAGCTGTGGGGGCGTAAATTTAAAAAAATA
TAACAGAACAAAATAAAAAAAAAATTAAAGAATAATATGAAAAAAGAAGAAAAAAAAGAA
AATAAAAAAAGAGAGCAAAATCAGATAAGTTCGAAAAAATGGAATGAGTGGCTAGCGGGA
TTAATAGACGGCGCTGGTAAATTTACATTAAGTAAATCCGGTTATGCCAATTTAGATATT
CTATTGGAGCTTCGAGACGAAAAATGTCATATTGAGCTAAAACAGCGATTTGGAGGCGAG
ATAAAAAGAAAAGAGACAACACTTATACGTTATCGAGTACATCGTTTATATGGAATAAGA
CAATTAATAGCTTGTGTAAATGGGCATATTAGACATCCGCTACGAAAAATAGAGTTTAAA
GAAATTTGTATGCATTATAATGTTGAGTATAAAGAGCCAGAAACCTTAACATTTGCAAAT
GGATGGCTAAGTGGATATTTTGATGCTGTAGGTTTAATTGAATTTTCTACTGAGCAAGAT
CAATTATATTTAGCATTTCGTCATAAAAAAAATACAATGTTAAATGAACTAGAAATACAA
AAGTGTTTAGGTGTAAATCTCACTTGTGAGCAAAATGGATGTTCATGTGAAAGTGTGACG
TTATATAAGATAAATAAAAAGACTGTGTTAAGTTTATATAAATATTTTAAAAAGTATCGA
TTGAGAAGTAGTATTAAAACAACGCAGATTTTATTAATACCACAATTTTATGAAATACAA
AACGAGACAAAGGAGATAAACGATATGCAAGTAAAGCAAAAGTTATGGAAACAATTTTTT
AAGAAATGGTATGTAGACGAAATGGTTAAATATGAGAGTGTAAAGCTAGCCAACTACTAT
AAATCCAAAACAAGTCCTGAAAAACGCGTCAAAAAACTTATAAAATTAAAATTTCACAGA
AATGAAAGAATTAGAAAAAGAGCAGAAAGATTAGAATTGCAGAAAGAGAAAGAAAAGAAA
GCCTAGAATATGCGAATACAAATAGAGAAAGACCAATTAGGTTGGGTTGCGGGTTTATTA
GATAGTTGTGGAAATATAATGTTCTCGAAAACCCATGTATCTGGTAACATAGAAATCAAG
TTAAAACTAACTGATTATGAATGTCTTGAAAATATGAAAACCAAATACGGGGGAGCTGTA
AAGGTAAGCCGAACAGGTACAAGATATAGATTAAACCATTCAGAAGGATTAAAAAAATTA
TTAGAAGATATTAATGGACAAATAAGAATTCCTGTAAGAGTGAAAAAAGTAAAAGAAGTA
TGTGAAAAGAATAATATAGAAATAAAGTATCCAGACAAGGAATTAAGTTTAGACACTGCT
TGGTTATCTGGATTTTTTGATGGAGTAGGTTCCATCGTAATTAACCAAACAACTTTAGAA
AATAAAAAACAATTAGTATTGACATTTAATCAAAAGAATAATCAAATATTAATAAAAATT
CAACGAATTGTGGGCGGTAATTTTTATATAAATACAAATACACAAAGTGGAAAGTATAAA
TATGCTCTATATTTTACAAGTAAAGAGGAGATTTTACAGTTATATGAATATTTTAAAAAG
TATCCCTCAAGAGCATATAAAAATAAAAGAATAGGTTTAATCCCACAATATTATGAACTG
CAAACCTTGATGACTTCTATTCATGATAATCAGTTACAAGAAACTCTATGGAAAAAATTT
ATGATACAATGGGATTATAAGGAAATAGATGAAATACAGAGTGGGGAGATTTTAAAACAG
AAAGGAGTAATTCGTTAGAGAGGAGAGTAAAATCGTGACCGAAAAATAAAGTCATTAAAC
TATGGCTAATATACTATCTATGTTAAAGATTAAAAAGAGAAGTATGTTATGTATAATTTT
TTGTAAGAGGAAAGGGTAGCAAAAATTATAATGAAAAGTTGTAAAAAGATACTAAATAAT
CCTAAAAAAATGAAAAAGATTCCTATAAAAACACGAAAAAGATAATATTATTACAAACGA
AACTCAAAATCAAAAAAAAGCCCCCACAGCTTTTTAATAAAAATAAAAGAAAGATTGTAA
TAAAGATAGAGTCCACAATGCATCCAGAAGTATATATTTTAATATTACCAGGATTTGGAT
TAGTAAGTATAATATTATCTAAATATAGTAATAAAGGAATCTTTGGAGTAAAAGGAATGA
TCTCAGCAATGAGTGCAATTGGATTTTTAGGATTCTTAGTATGGGCTCATCACATGTACA
CTGTAGGATTAGACGTGGATACACGAGCATATTTTACAGCAGCAACAATGATAATTGCAA
TCCCAACAGGAATAAAAATTTTTAGTTGGTTAGCAACATTATGGGGAGGAGTAATAAAAA
TTACAACACCAATGTTATTCGTAATAGGATTTTTAGTTCTATTTACAATAGGAGGATTAA
CAGGAGTAGTATTAGCAAATGGAGGATTAGATATTAGTTTACATGATAGACAAAAATAAA
TTATTAAAAAATTTTGATTTAGATATATGTATGTGTATATTAATTATAATTTTATATATA
ATCACAATGACAATAAACCCACTTATAAATGGTATAATGTGGGATTTTAACTTCATAAGT
GTACAAGAAAAATATGATCAAATTATTTATGAATTAACACTTTTAACGGATTTATCAAAA
AAAGATTTACAATTCATATTTCCGTATAAGCATATTGAATTAGAACTTAAGGAATTAAAA
TTTAAAAATAAAGATGCATATTTAGATCAACTTATAGCAAGAATATTTGAGTATAGTAAA
AGTGAGCTATATAAATTAATTTATAAGATATATAAAATAAGTTCAAAAAAATAATGAAAG
TAGAAGAAAGAGAGTATATAAAAAAGTATTGGGTAGGACTTATGGATGGAGTTGGTAGTA
TAGAAGTAAATCATTATCGTATGAAAAATTTACAATATAGATTAGTATTAAATGTAAATG
ATAGTAGTGAAAATATGGCTATGTTACTAAAGATTCAACAAGTAATTGGAGGTTATCTTA
TTAAAAGAAAAGAGAAAGCTTTAATAGCCTGGACGATTAATAATAAAATGCAAATAGAAG
ATGTGATAAAAATTTTCGAAGATTATAATTTAGTAACAGTTCGAAAAAGAAATCAATTGC
AATTTTTAAAAGAAAATTTAAAAAGAAATGATGTGAACTGGTACCTTTCTGAAAGAAAGA
ATAAATATAAAAAATCACTTATAGTTTCGAATATTGAAGAAATAAGCTATTTCAATGAAT
GGTTTAGTGGCTTTGTAGAAGCAACAGGTTCATTTTGTATAAGAGCACAAAAAGAGAAGT
ATTTTAGAATAGCACATCGATATGATATGCCTTTATTATTAAATTTAATAATAAAATTTA
ATATAACAACAAAATTAAGAGAGCAAAAGAATGAGCAATATGCCATTGAAATTTATAAAA
AAACGTTATTAGAAGTTTTAATTACACATTTTGAGAAATACCCATTATTAGGAGATAAAA
AAAATTCTTTAGAAACTTTCAAAACCCGATAAAATTAAGAAAAGATATGTGTCATGTGGT
CACGTTGCTATGAAAAATAAAAATAACAATATTTTTCGGTATTTTTTAAGAGTCATTTGC
AATTAAAAAATGCTAACGGTGAAGGCTTTCAAGCTGATGCAGAAACAACATTAGAAATAA
AATTGAAAAAGTTAATACCGTGGAAACCAAACGAGAAATTCGGAGTAGGATCTGTAGAGA
CTATACGCAACGAATAGAAAATTAATTAAGTTTAATTTATAATTAAGATATAGTCCGAAC
CCTTAAGTGATTGAGGAAAAAGAAATAGACATATTATGTAGTAGCTCATTTTCATTATGT
ATTATCAATGGGAGCAATATTTGCAATATTTGCAGGATATTATTATTATTATTCAATTAT
GAATAGTACAAGATTATTCGGAGTAGTCCGATATAATGAACAATTAGGAAGAATACATTT
CTGGACAATGTTTATTGGAGTAAATGTTACATTTTTTCCAATGCATTTCTTAGGATTGGC
AGGTATGCCACGTAGAATAGGAGATTATCCAGATGCATATATAGGATGGAATTTAATAGC
ATCATATGGATCATTAATAACAGCATTTGGATTATTATTTTTCGTTGTAAATATATTTAC
ACCATATATAAGAAGAAGTGTAAATATAAAAAACGGAGCAATAATTTTAATGGGATTAGA
CTTTGCCCGAGACTGGCAAATAGGATTTCAAGATCCAGCAACACCAATAATGGAAGGAAT
AATTGATTTACATAATTATATATTCTTTTATTTAATAGTAGTTGCAGTATTTATCGGATG
GGTAATGGGACGAATTTTATGGAGATTTTCTTATAAATGGAGTTATCCTACAATAGGAGA
TATTGAAATATTTAAAAATTTTACAGCATATAATCAAATAATACATGGAACAGTTATTGA
AATCGTTTGGACATTAATTCCAACAGTAATATTATATTTAATAGCAATTCCATCCTTTAC
ATTATTATATGCGATGGATGAAATTATTAATCCAACAGTAACAATCAAAATTATAGGTTA
TTTAGATGGCCTAAATTATATAATAAAAATAAAATAGAAATTGCCAATATAATAATTGCA
AAAAAAATCAATGATGTTTTATATTCCTAAAATAAGAGCCCAAAACAGAATCGGACCACA
TAAAGGCGAGATAATTAGTATATTAATAGGGTGTTTATTAGGAGATGCATATGGTAGTAA
TAGATCTAGAGAAGGTGTGCGTTTTAGTTTTAAACAAAGTAGTAAAAATAAAGAATATTT
ATTTATGATCTATGAATTCTTTAATAAAAATGGTTATTGTACCAATAATATTCCAAGAAA
ATATATAGTAAAATTAAAACATAACGATGACGTAAAAGACTTTGAACGTTATGAATTTGT
GACCTATACGTTTAGAAGCTTTAAATATATTTATGAAATGTTCTATAAAAAGCAAAAAAA
AGTATTACATTTAGAAAAAATAAAAGAATATCTAGATGAACGAGCATTAGCCCATTGGAT
TATGGATGATGGCGGGTATACTGGAGCAGGTATTAGAATAGCAACAAATGCCTTTACTTT
AAAAGAAGTAATGTTTTTGAAAGAGTTATTAGAAGACAAATTTAAATTAAAATGTACAAT
TCAAGAGATCTATATAAAAGATAAATGGTCAATCTATATTACAAAAGACTCGATGACTCA
TTTAATTTCTATAATTAAACCATATATGCATCCTAGCATGTATTATAAATTGGGAATAAA
ATAATTATAAAAGAATTTTTAAGTCACAAAAATATTATATAATAGTCGTGAGGCATTAGA
CAAATAAAAGGATAATGCTTCTAAAAACCCGACGGGTTTTTAAAGGAGGATAATATATAC
TCTTTTGGCGACATGAGTGAAAACGGTTAAAATAGTTAGTGGATTACCATAAACAACTAC
AAGACCGTCAGTAAAGACAGTTGATTTTTGAACTTTATTGCGACAGACTGGGTCACTTGT
GGGTATCTGAAAAGGATGCTTAATGTACAGTCGAACAGCATCAATGGTATTGGAGTTATG
AATATGGAGATAATGCAAGTAATTTAATAGAATTTGATAGTTATATGGTTTATGAACGAG
ATTTAGCAGAAGGACAACTAAGATTATTAGAAGTAGATAATGCAATGGTAGTTCCAGTAA
AAACACATATTAGATTAATAATAACATCAGGAGATGTTTTACATAGTTGGGCGATTCCAT
CATTTGGAATAAAAGTAGATGCCGTACCAGGACGATTAAATCAAATTGGATTGTATGTAA
AAAGAGAAGGTACATTCTATGGACAATGTAGTGAATTATGTGGAGTAGATCATGGATTTA
TGCCAATTAAAGTTCAAGCTGTTAAATTAGGAGAGTATTTTTCAAAACTAAATGAAAAAT
AACATCAATAATAATAAAGTCCTAAAGGCAGCCGTCGACCCATTCCTATTACAAGCCTTT
GGATTTACAGGATTGGGCGTAATGGGTGGCGTAATGGGTGTAATTATAGTTGTGGTTACA
TTCAAGTATGCGCTGGCATCTTACGAGATCCACGTAAATGTAATACAAAAGGGAACACAA
ATGCTATTAGAGGCGACATTAGGACATGAGGTAGGAGTAAAGAGAGACGTATTTGAGAAA
GTATTCGAATTATTTAAAACGAGCCAATTAAGCAATGGGCAGCAGGTAACGCATTAAAGG
CTTTACTGAATAACATAATAGAATACAGAGACACTCATGCAATATCCGAATTGGAAGGGA
AAAAGCTACAACAAGTACGGATGAACTAAGATCGGTTATATGAGAGGGAAGATCAAATCG
AAAAGGAAATAAATAAAATCTTAAGTAAGGCCTCTAAAAGAGCAGGGGGAGGTTGGATAA
AAGAAGAATAATGAAACAAAATTTAAAAAAAACGGTTTTAAAAGCAGGATGGATACCAGG
AACGGAAACAGCTATTGCAAAAATGGTTATAAGTATTTGTGTTATCTTTGCAGGTTATTA
TACATTATACTCTGCCTACGCAGAGTATAACCAAATTGTAGAACAAAATGCACAAGCTGT
TCTAAGCGAAGTAACAAGTAGTAATATGCCGTACCGCCATTAGAGAGTTTAACTGATATT
TAGTAGCATCTGAAAATTATCTCCGCAAAGTAAAGTAAATTTTTTATTAGAGCATCAAAC
AAAGATAATCTCCTTACTAAAGGTTCAGGGGATACCTTATCTCCCGATCAAAAAGAGAAT
TTGAAGGAAATTGTAAATTTTTTAACAAAAAGAATAGAAGATACTAGGGAACAAGCTAAT
AAAATAATAAAATAGCAATGAAGGACTTTATTAAAGAATGTAACAAATACATTGACAATA
AAAAAAAATAGTATAGATCAATAATAAACTAATAGAAAAGATAAGGTATTAAGGGTATTC
TACTCTTTTAATCTTTTAATATCTAATAGGATAGCAAGAATAGTAAAGAGATGAGGTGTA
AAATATAAAAGTAAATGTACACCCTTAATTAACGAAAAAGCTTTTAAATGGGAATTGTCA
AACTAAAAACCTCGCCGTTCAGAGAAAGAGAATGGTTGTTAACATTTGAAGGTTATGTGA
AACGTAAAAAGAAATCTTAATATAAAAAAGAGCAAAGAAAAAATGCAATTAGAAAAAATG
TTAACTGAAGTAAATATAGAGAGAAGTAAATTTAATACATATAATGTATTATTACAATAT
ATTAAAGCAGTAACACAAAAATATAACTTAAATAAAGTATCATCCAAATATGGAAAGGTA
TTATTTATTAAGGATGGAGTAGTAAAAGTAAGTGGATTAAGTCAAATCAAAATTGGAGAA
AAAGTAGAATTTGTAGGAAAAAATTTATATGGAATGGCTTTAAATTTAGAAGCAACAAGT
GTCGGAATTGTAATATTTGGAGAAGATACAGCAATTTATGAAGGAGTAATCGTAAAAAGA
TGTGAACAAAATTTTGCAATTAAAGTAGATAAAACAATGTTAGGAAGAGTAGTAGATGTA
TTAGGACAACCAATCGATGGATTAGGAGAATTAAAAGATACAAAAACAACAAGAGTAATG
AGTGTAGAAAGAAAAGCACCAGGAATAGTAACAAGAAAATCAGTACATGAATCAATGTTA
ACAGGAGTAAAAATAGTAGATGCATTATTACCAATTGGAAGAGGACAAAGGGAATTAATA
ATTGGAGATAGACAAACAGGAAAATCAGCAATAGCAGTAGATGCGATTTTAAATCAACAA
GTAAATAAAGATATTGTATGTATATATGTAGCAGTTGGACAAAAAAAATCAACAGTTAGA
CGATTAGTAGAAATGTTAAATACAAAAGGAGCATTAGAATATACAATTGTCGTAGTATCA
ACAGCATCAGATGCAGCACCATTACAATTTTTAGCACCATATACAGGATGTACAATTGGA
GAATATTTTAGAGATGAAGGAAAACATGCATTAATAGTATATGATGATTTAAGTAAACAT
GCAGTAGCATATCGACAAATGTCATTATTATTAAGAAGACCACCAGGAAGAGAAGCATAT
CCAGGAGATGTATTTTATATTCATTCAAGATTATTAGAAAGAGCAGCAAAATTAAATGAA
AAATATGGTTGTGGATCATTAACAGCATTTCCAATTGTAGAAACACAAGCAGGAGATGTA
TCAGCTTATATTCCAACAAATATTATTTCAATTACAGATGGACAAATTTTCTTAGAAAAA
GAATTATTTAATAAAGGAATTAGACCTGCTGTAAATGTAGGATTATCTGTAAGTCGAGTA
GGATCAGCAGCTCAATCTGCTGTAATGAAAAAATTAGCTGGAGCTTTAAAATTAGAATTA
GCACAATATCGAGAATTAGCTAGATTTGAACAATTTTCGAGTAATGCTGATGCTGTTACA
ACACAAATTTTAAAAAAAGGAAAATTAACTATTGAATTATTAAAACAAGTAAATAATAAT
CCTATGTCAATTGGTCTTGAAGCTTTAATGATTTATGCTATGGGTACTTCTTATTTCCAA
AATTTAGATTTATCTTTAGTTAGATCGGAAGAAACAAAATTATTAAATTATATCAATTCG
ATTGCTAGCTTTAAACTATATGCTGCTTGTGTTGATGCTGTTAAAGCTTTCAATCCAAAA
GATACAGTTTTTGCTGAAATGTGTCAATCTTACGTTAAATAATACCAAAGTATTATTTAA
GTCAATATAAACACATCCAGTACTCTATAGTTTAAGTATAATAAAGACATCTCATCTAGC
ATGAGAACTTCAAAATAAAACGCCACATTCATAATGTAAGGAATTATCGGAGTAAATCCG
ATTAGAGACACAATTAGTAAAATATGATCACGCACTCTTGATCTGAAAGATCAAACAAGA
GTGTTTCCGAAAATTTTAGCAAATTGTATTCTGAATTTGCTAAGGTACCTTTGGTAGAGT
TTAGAGAGAGTTATAGTATATAGTATATATAGTATATATAGTATACTAACCTCTATAATA
GTAAAGAGATTAAGTATAAAATATAAAAAGAAAAAGGAGCTAAATTAATGGAATAGTATA
AATAGTATAAAGAATAAATAAATATATTCTATTATAGAATATATTTATTTATTCTTTATA
AACAGTATAAAAGCTAAGTAACGTATGTAAGTCAAGTAATTAACCCCAAAGGCTTAATCC
GGTAATATGAAAGATTATGTCTCTGTTTCTTTTCTTTTAAGAAACAGAGAGAAGTAGAAA
AGGGAGGATTCCAAAAGAAGAAATAAAAACCCTCAATATAATGATTTTAGGGATAATAGG
TGGTCTGTATGTATTAAGTATAATTAGAATTTATTTATATGGTATTGAGTTTACAGATTA
AAATTACGTAAGAGAAATATTAAACTCTAGTAAGGTAAACTTTCTAGTATTTTGTATAAT
AAAGTAAGTGAGGTTCAATATAAATAGATAAAGATAAAATATATGAAAATAACAGGTTTT
TGATTAGAACAATCTATAAAATAGGAGAAAAAGGCATTAATGATACACAAAATCAAAGAG
TATTGTAAGAAACCGGGAATAAAAAGTAAAAAGTTAGAAAAAGTAGGAATAGAAGAGATT
CCGTTATTAGTGAAACAAGAATTAATAAATACAGTAAGTAAACAGAATCGTCGAGGTTTA
CATCTTGTCAGAGCCATAGGTGGGTTATGTTATTAGTTTATATAAGGAATCAAGATTTCC
TAAAGTATTGCTCCTGTATTTGGGTTGAAGGGATTACTTCCAATTATATAATTCTTCCTC
AACTATGGTAATGTCTTAGTCGGAGATGTAGAGATTATGGCAAATGTAACAGACGGAGCG
ATAAAAATTATTAAAAATGTAAATTAAACACATGTAGCACTTGATATAGTGAGTATAGTA
AAAGTACAGGAAATAAAATAATTAAGACATAGATCTAAACTTGAGCACTAATCTAACTAA
TTATTGGTATGCAAGAGAGGATGCTAGGGATAACAGAAACTGTAGTACGTACAAGGGACT
ATAGAATAGAACCTTCAAGAATGTCCAATAAAGTGAAGAGGTTACTGGTGGCTGTTAAAT
AGTACTATTGACATTAATTTATTTATAATAACACCGGATCTTTTTATTAGAAATTATGGA
GTATGGTGTAATTATATTGGAGCTCTTGAGGAAGAAATAATAATTGAATTGAAATAATAA
TAAATAAATAATAATAATAAATAATATAAATAATATAAATAATAATATAAATAATAATAA
ATAATATAAATAATAATATAACTAATAATAAATAATAATAATAAATAATATAAATAATTA
ATATTATAAAATAAATAATAATAATAAATCATATAAATAATATTCTATTATAAATAATAT
ATATAACTAATAATAAATATAAAGAAGAAATAAGTGTCTATGAAAGAGTCCTAAAAGAAG
TAAAAAGAGAAGTAGTTAAAGAGTAGAGTAGGGAGGTAGTAATAATAGTAAAGAGATGAG
GTGTAAAATATAAAAGGAAAAAGGAGCTAAATTGAGGGAAAAAGCTTAAATGACAAATTT
AAGGTTTAAGGGGAAAAGATAGGAGAAATAGAAGAGAGTAGTAAGAGAAAAATGTTTATA
ACGGATCTCTATGCAAATAAGAAAAAGGACGTACGAATGAACGAAAGGTTATAGGGAAAA
TATAAAAAAGAGTTAGCAATAGCAATTGAAGATCTATAAATATCCGAAGGGAGACCAAGA
AAAAGAAGAAACGCAGTGAAGTGAAACATCTTAGTAACTGTAGGAAAAAAAATCAAAAGA
GATGCGGTAAGTAGTGGTGAGCGAAAGCCGAGGAGAGTAAAAGTAGACCATTAGAAGAAA
ACTGAAGAAACTAGGTGGAAATCCAAGGCAGAATAAGGTGAAAGTCCAGTAAGGTAAGGG
ACTAATGGTAAAGAAGTAAAACGAAGAAAGGAGGAATTTGTTTGAAAAATGGGGGCCCAC
CCCCAAACTCAATATATGCTTATTTGACTGATAGTGAACAAGTACTGTGAAGGAAAGATG
AAAAGGAATATAGAAGTTATCTATTCAGTGAAAAGACCGTGAAATTGTAAACATGATGAG
CAGTTGGAGTTAAGTGACAACGTACCTTTTGTATAATGGGTCAGCGAGTTAATAAATCGT
AGCAAGCTTAAGGTAGTAACTATAGGCGCAGCGAAAGCGTATCTTAATAGGGTGTTTCAA
GAGTTACATTTATTAGACCCGAAACCAAGCGATCTAATTATGAACACGCATTTTATTATT
TTTATTTTAATTTGGCGGAACCCGTAACTGTTGCAAAAGTTTGGGATGATTTGTGATTAG
GGGTGAAAGGCTAATCAAGCTTGGTGATAGCTGTTTTTTACGAAATCTATCTAGGTAGAA
CGGTGGTATATTGTTTATTATTATTTGAAAAAGTCTTAATAAACATTATTAAAGCAATTT
AATAAAAGAAAATTTATAGAGGTAGAGCACTGAATGGTTCAACCTAAGGTTATTATTTAA
ACTTCGAATACTATAAATAAATTGACCACTAGGCAGACTATGAGCGCTAAGGTCCATAGG
TCTAAAGGGAAACAGCCCAGATTGTAAGTTAATGTTCTTAAATAATAGTGTAGTGTCAAA
GGCATGGAGAAAGTGATGTTAATTGGAAAGTAGGATTGGAAGCGACCATCTTTTAAAGAA
AGCGTAAAAGCTCACCAATTTAAGGCGTTCTCTAGCCAACAATGTACAGGAACTCAACAT
TATACAGAAACTACAAAATTATAACATTGGTAGTAAAATGTTCCGTATAATTGTGAAGTT
AACTCAAGAAGAGATAATGGAGTTATCGGAATTAAGAATGCTGATATGAGTAATGTTAAT
AAGGTTAAGACCTTATCACTGAAAATTAGAAGTTTCCTAATAAAAAGGTAAGCTGATTAG
GGTTACGCGATCGCTAAGATTAATATGACAATAAACTATCGATGCGCATATAGATTAATA
ATTCTAACGTTTTTATTGTAGTTTTAATTGACATGTGTATTTTAAATAATTATATTATAC
TTACATTATAGATTATTTGAAATATAAGTTTTAAAAATAGATTAAAACAAAATATCTGTA
AAAAGATATTTTAAATAAAAAATCGTACTTAAACCGACACTGGTTAATTGATAGAATATA
TTAAAGTGTAGAATGAATGATTCTGAAGGAACTCGGCAAAATAACTCCGTAACTGCGGGA
GAAGGAGAGCCTTTGTTGTAAAAAATGAAGGTCACAGTAAAGAAGGGGTGGCGACTGTTT
AATAAAAACACAGGATTCTGCAAAATGGCAACATGATGTATAGGGTCTGCGACCTGCCCG
GTGCTCCAAGAGGAAGAGGAGAACTGCAAGGTTTGAATTGAAGTCTGAGTAAACGGCGGC
TGTAACTATGACGGTCCTAAGGTAGCGAAATTCCTTGTCGAGTAATTTTCGACGCGCATG
AATGGTGTAACGACCTCCCCACTGTCTCCAGAATCACTTCGATGAAATTGAACTTTCCGT
GAAGATGCGGAATATTAGCAGCTAGACGGAAAGACCCTATGCACCTTAACTTCACGCATA
TATTGTGCAACATTTTTAATTACGTAGGATACTTATGATGCTTATGATCTTTTGGTTTTG
GCCAATTTAAAGGAGGCGCTGGTGAAATAGTAAGTATATTAGAAAAATAGTACTCAAACA
TGATAATGTATGCCGGGTAGTTTGACTGGGGCGGTAACCTTCTAAAGAGTAACGAAGGTG
TATAAAGGTAAACTCAAAATAAACTGGTTAGTTATTTGGTGAGTGTAATGGCATAAGTTT
GCTTGACTGAAAGACCTACAAGTCGATCAGAGACGCAAGTCGATCATAGTGATCCAATAG
TTCTGTGTGGAAAGGCTATTGCTAACGGATAAAAGGTACGCTAGGGATAACAGGCTAGTC
ACATATTAGAGTTCATATCTGTTATGTGGTTCGGCACCTCGATAAACAAAATAACCCGTT
AAATAATAAGATGTCGAGGTTAAATTTAGGTGAATTGACAAGAACCTCTTTTTTAAGAAT
AATTTAAAAGACAACTTGCAGCGAAGCTTACTAATACACATAATAACTGTAGTAAGAACG
TTCAACGACTAGATCTTGAGGTGTGTAACCAATAATAGATCCAAGAGTACCAAGCAATTA
AAAAATTATAAAATAAAGTGGTATAAAATATGAGATTGAGATAAAAATAAAAAGGAAATA
GATGAGCATCATAAAAAAAAAATGAAAAAAATGGGGATTAAAAACTAGTTTTACAATAGC
AAAACGAGATTTATATAATAATCCTACACAATGGCTTACAACGTTTCCTGTAGATTCACA
ATTAAGATTAAAAGAACTTGTAGAACCTTATATTATAGATTCTATGAAATATAAATTTGA
TATTCGAGTAGGAAAGCAAATTATTTTAAAATAAAAAATTGAAGACATAGTCTGAACAGT
TATGTGAATAACTGAAGTATATTATAAACAAATATACGATAACAAAAAAGGTCGGCTTAA
CACATCCCGGAGTTGAAAAAGTTTCCAAGGGTTGGGGTGTTCACCCATTAAAGTGTTACA
TGAGCTGGGTTTAAAACGTCGTGAGACAGTTTGGTCCCTATCTACTGTTAAAAACGAAAA
AATTAAAATCCTTCCTTTAGTACGAGAGGACTGAGGTGGGTCGATCACTGGTGTATTAAT
TATTATAACAATAGTACCGTTAAGTAGCTACATCGAAATATTAATAATATATAGTATTAT
TAAGAGAGAACTGCTGAAAAAATATTAAGTAGGAAACTTATTTTAGATTTTTTTATAGTC
AGGTAAAAGATTATTACTTTGATAGGCTACATATAGAAATGAATAGTAATATAATATAAA
AATTTGAAAAAATTTTTCCATTAATTCTATAATTAATGTGATCTTATTTATTAAGATTAG
TAAAGTAGTACTAAATATGGATGACGTATTTTATTACTTAGTCTCTATTAAAATGTTAAC
AACAGGTGACTTAAAAATATCTAATAAGAACTAATCGTTTTATAGAACAACTGCGATTTG
AAGTTCTTATTATACTATAATATAACTATTAGGAAAAATATATGGGAAAATATTCAATAG
ATTTTTAAGTCCCATAAATCCAATTCCGATACCTATCTATAGGGTGACTCCATAATAAAA
AGTTACATGGCAGAAGATTTTGATGAACAAAAAGCCATGTTAGGTAAGGGCAACTGGTTA
ATTAGGCGTAGGTTAGATTTCCTATTATCGGAATTAGGCTGGGTTCGAGTCCCAGTCCCA
AAGGATCGTTCATCCGTAAATCATTCAATTACCAAGGGATGGTTTTCGTTAATTTTCAAT
TTTATATTTAATATATGTCCATACTTAATCAGACTAAAAGACTGAGGATTATATTATCGT
AAGCACCTCCTTCATGCACGATATAGCCAAGTTGGTAAGGCGATGGTTTTTGATATCATC
ACGCGTAGGTTCGAGTCCTACTATCGGAAAATTGGAATGGACGGGGGTGGCGCACCTAAA
ACTCATACTTTAGGGGGAGGCCTTATAATAATTATGAGTTTTAGGAGGGATAGTTCAAAT
AGTTAGAACAAATGTCTCCAAAGCATTAGATATCAGTGCAAGTCTGGTTCCTTCTGGCAT
TACCTTCTGGTGAGGTAATGCCTATAAAAAATCTCCCTCTATGGTATGCTGATAGGAGAT
GAATGCCCTATACAAAAAGTTACCACAATCAATTCGATGTTTGGACGGTTATAATATAAA
GCAGAGCTTTATTATGTAAAATGTTAGTGCAATACAAAAATATACTTAATTAAAAAAAAA
AGTGTAAAAAAGTATGAGATTAGTTAAAAAAAATGTAGTAATAAATGGAATTTATGAAGC
AGGCGTAAGATATCCAGAACCCGCAAATATTAGTTATTTATGGAATTTTGGATTTTTTTC
GTTAATTTGTTTAATTATACAATTAGTAAGTGGAATATTATTAGCAATGCATTATTCGGC
ACATGTCGATTTAGCTTTTAATAGTATCGAGAGATTAGTAAGAGAAGTAGATTATGGCTG
GTTATTAAGATATATTCATGCCAATGGAGCTTCTTTCTTCTTTATAGTAGTTTATATCCA
TATGTTAAGAGGTTTATATTTTGGATCATACCAAAAACCAAATGCAATGTTATGGGTAAG
TGGAGTAGTAATTTTTTTATTATTAATTATTACTGGATTTTTAGGTTATGTATTACCTTG
GGGTCAAATGAGTTATTGGGCAGCAACAGTAATTACAAATCTAGTAACAGTATTACCAGT
AATTGGAGAAGATATCGTAATATGGTTATGGGGAGGATTTAATGTAGATAATCCTACATT
AAATAGATTTTTCTCATTACATTATTTATGTCCATTTATAATCGTAGGATTAGTTGGATT
ACATATTATATTTTTACGAGAAAATGGTTCAACAAATCCATTAGGAGTAAAATCACATGT
AGACCAAATTCCTTTTACACCTTATTTTACAATAAAAGATTTATTTTCATTTATGATCTT
TTTAGTATTATTTTTTACATTTGTATTCTTTGCACCAAATTATTTAGGTCATCCAGATAA
TTATTTAATGGCAGATTCAAATGTAACCCCAGCACATATTGTACCTGAATGGTATTTATT
ACCATTTTATGCAATGTTAAGATCTATTCCTAATAAAGTCTTAGGAGTATTAGCATTAGT
CTTAGCGATTGTAGTATTAGCATTTTTACCATTCTTAACTATAGCAGAAGTAAGAAGTTC
ATATTTTAGAAAAATCCATAAACATTTATTTTGGAGTTTCTTAGCACTATGTTTCTTTTT
AGGATTTTTAGGATCGCAACCAGCGGCTGCTCCTTATTTAATCTGCGGTTTATATAGTAC
AATTGCCTATTTTATATATATCTTAGTATTATTTCCTTGTATTTATATAGTGGAAAAAAT
GATTATTAAAACAATAATGAAAACAACGGTAAAAAAAGCATAGAGAAAGAGAAATGCCCC
AGTTAGATTTTTTAATTTTTTTTAATGAAATGTGTTATACTTTAGTAGCATTTATTATGT
ACTATATTTGGTTATATCGAAGTGTTATCGTTAAATTAGCGTATAATTTAAAATTTCGAT
ATAAACTAAGTCGAGCAATCAAAAATGATGACAACAACAATCCAGATTCAAAATTACCAA
TGGGACAAGTCTTTTTTAAAAATTTAGACTTTATAACAAAATATAAACAATATAACGTTT
ATAGAAACGCATCGTTAATCAATAACATTAATTTAGCAATAAAACAACATTTTACAAATA
ATGGGAAATAAATTATTACTGCTTATATTAATATTAATTGGATTACTTGCAAAGGAAGAA
ATTGCATTAAATGAAGAATTAGTAATTGCTAGTAGTTTTATAATTACAATTGTAATTATA
AAATCATTAGTAAAAGATAATGCAAATGAGTCCTTTAAATCGCGTAGTGATGAACAAGAA
AATGAGTTTGTCTCAAATGGAAAAAAAGCAATTGAGTTTAAAGGATCCCTTGGAACGATC
GCAAACGTAATTAAAAATGTTTCAAATATTGTACCAACAGTAGAAGTAGATGAAACATTA
AAATTTGCAAATAAGGATTTATCATCAGATGAAATTACTAATAGCTCTACTAAAATAGTA
AATAAAGGACTGCAATTACATAGTACTTTAAAATTAAATAATACTTTAATTTAATATTAC
TAATGGGTGTAACGTTTGAATTTGTGTATATATTAGTGCTATTAGCAATAAGTACAGGTT
TATCTGTAATCTTATTTTTCTTAGGATATTTCTTGATGTTTAAAGTGGCGTATGAGGATA
AATTAATGGGATATGAATGTGGTTTTGATCCTTTTGGTAATGCAAGAGGAGAATTTGATA
TTAGATTTTATTTAGTAGCAATACTATTTTTAATATTTGATTTAGAAATTACATTTTTGT
TTCCTTTTAGTGTTAGTATCATGAGCATGACTTTATTATCGTATAGTCTAATGTTAATCT
TTTTAATTATTTTAACAATTGGATTTATCTATGAAATAAAAAAGGGAGCATTAGATTGGA
GTTAAATTGTTAAGTGTTAATAAATAAATCCTTAAAAATTATAGGCAATTATAATGTTAG
TCAAGAAATTGCGTGTAAAATGTAAAAGTTGAATTTCCCTTAATTAAGGGAAAAAAGATA
GTCTGTTTTTACGTGTTTCTTGCCCTTTTATGGTAATTTTTGAGGTGTCGTAATCGCGAT
ATCGTATAATTGGTTAATACCGTGCTCTGCAAAAGCATCAATATCAGTTCAAGCCTGGTT
ATCGCGTAAAAAAGGTCTTAGTAGCTCAGATGGTAGAGCAGTAGGCTGTTAACTTATTGG
TCATTGGTTCGACCCCAATCTAAGACGAAAAGTAAAAAAAATAAGGATGAAGGATAAGCC
TAAATATATAATACTAAAAAGAAAAAAATGAGTTTGATTCTGGCTCCGAATGAATGCTAT
CAGTGGGCTTTATACATGCAAGTTGAACGCTATTGAAAAATAGAGTAGCAAAAAGGTGAG
TAATGCATATGAATTTTAATAATAATTTTGGGAATAAAAGAAGAAATCCAGAATAAAAAG
AAAGAGGAACTTGAAAAACAGTAAGACTCGTTATTATAAAAGCGTATGTCGAATTAGGCA
GTTGGTGGGGTAAAGGCTTACCAAACCTGAGATTCGTAGGTGGTTCGAGAGAATGATCAT
CCACATTGGTATTGAAAGAACGACCAAACTCTGAAGAGGCTGCAGTAAGGAATATTGGAC
AATGAGCGCAAGCTTGATCCAGCTACACTGAGTGAGGGAAGAAGTAAAGCGTAAACCTCT
TTTAATAAGGAAGATAATGACAAAAATTAAAGAAGAAGTCCCGGCTAATTTCGTGCCAGC
CGCCGCGGTAATACGGAGGGGGCAAGCATTATTCGTAAGGATTGGGCGTAAAGGGTGCGT
AGGCTGGTTCTCAAAGGTATTATATGAAAAACACTGAAAAAAGAGGTGTGGGTATAAAAA
CAAACAAAGAACCTAGAGTAAAGATGATGTATTTAGAAGAACTAATCTAGAGGTAAAATT
CAATTTAGATTAGTTTGACTGACAGTTGGCGAAGGCAAAATACAAGCAATACTGACGCTA
AAGCACGAAGGTTCAGGGAGCAAATCGGATTAGAGACCCGAGTAGTCTGAACAGTAAACG
ATGAGTGTTCAATATTCTAAAAAGTATTTGAGTTAACACGTTAAACACTCCGCCTGAGTA
GTACGATCGCAAGATTGAAACTCAAGGTAATTGACGGAACTTTGCGCAAGCAGTGGATTA
TGTTCATTAATTTGATACAACACGAAAAATCTTACCCTCCATTGAATGACATATATAAAA
CATGAAACAAATGTGAAGAATAGAAGCAGACAAGGTTCTATTAAAATAAATGTCTAACAG
GTGTTGCATGGCTGTCGTCAGTTCGTGCTGTGAGGTGTAACATTAAGTTGTGAAACGAAC
GAAATCCTTAAGTTCAATTACGATATATAATCGAGAAATGGACAGAAGAGTGTGACATAA
ATTAAATCACATTGGTAGTTGAGGAAGATGTCAAGTCAGTATGGCCCTTATAGGAGGGGC
TTGAAATGTAATACAATGGTTTCTACAAAAGGAAGCGAAAGTGCAAGCTGGAGCAAAACC
TAAAAAGAAATCTTAGTTTGGATTTATTTCTGCAACTCGAAATAATGAAAGCGGAATTGC
TAGTAATCGTAGATCATAAGGCTTCGGTGAATAGTTGTCAAAGTTAGTACATACCGCCCG
TCACACCACGGAAATCAATCTTTTTCAGATACATTATTATGTTAATTATCTAAAGTTCTT
AGGGTATAACAGTCTCTTTTGAAGAGCAATTAGAATGGAGGAGGTTAATTGTTAATTATC
GAACAATAGAGGGGTAACTGGGGTAAAGTCGTAACACGGTAGCTGTTGGGGAACCAGTAG
CTGGAAGTAAATATATCCTCGTAAGGTGAGATGGAATAATTGGTTAGTTCATTGGGTTCA
TGCCCCAAAGGTGTAGGTTCGAGTCCTACTCTTGCCATATTTAGATAAAAATATCTAGAT
TTACTTAAGAAAAAGTATAAAATACAAAGAGAGTGTATAGCATAATGGTATTGCGTCAGC
CTTTTAAGCTGCATGGTTTGGGTTCGATTCCCAATACACTCAAGGGTAAGTATCCTTTTA
GTTTAATTCGGTAGAACAGTAGCCTTCTAAGCTATTAATGAAAGTTCGAGTCTTTCAGAG
GATATTTGTGGTCAACTAGCCAACGAGGCCCTGTCCAAGATGTTAAAAATAAAAGCAAAA
GTATGGAAAATATGTTATATATAATTATAGAAGGAGGATTAAAAAGTTTAATAGTCATTA
TTGGATTATTAATTGGAGTTGCATTTGCAACATTATTAGAAAGAAAAGTAATGGCAGCAA
TGCAAAAACGAAGAGGACCAAATGTAGTAGGGTTTGTAGGATTATTACAACCTTTAGCCG
ATGGATTAAAATTAGTATTAAAAGAAACAATTATACCAATTGTAGCTGATAAATTAATTT
ATGCAATAGCACCAATATTAACATTTACAATAAGTATTGTATTATGGAGTGTAATTGCAG
TAGGAGTACAAAGTGTATTTGCAAGTATTAATAGTGGAGTGATATTTATTTTAGCAATAT
CATCGATAGGAGTTTATGGAATAATATTAGCAGGATGGGCAAGTAATTCAAAATATGCCT
TTTTAGGAGGATTACGATCAGCAGCGCAAATGGTTTCATATGAAGTAGCATTAGGATTAA
TTATATTAAGTATAATAACTTACGCAGGAACAGTAAATCTGCAAGAAATAATGGAAAATC
AAGAAAAAGTATGGTTTATAATACCATTATTGCCAGGATTTTTATTAGCATTTATTAGTG
CTTTAACGGAGACAAATAGACCACCTTTTGATTTACCAGAAGCAGAAGCAGAACTTGTTT
CAGGATATAATGTTGAATATTCATCAACAGGATTTGCATTATTTTTCTTAGGTGAATATG
CAAATATAATACTAATGAGTGTATTATTATCAGTTTTTTTTTTAGGTGGAATTGTAAGTA
ATAAAATTCTAGGAGCAATGAAAGGAGTTGGTATGTTATGTAGTTTTATTTGGGTAAGAG
CAACTTTACCAAGATATAGATATGATCAATTAATGTATTTAGGTTGGAAATCCTTATTGC
CTTTTGCATTATTAATTTATATAGGTGTAATTAGTATGGTTTTAATAATTAAATAAATAT
GAGTACATTGGGATTATTAATTATGTTATTAGGAATAATTATAATGTGTACACTTGTAAT
TTTACGAAGTGTAAATCCAATTTATTCAATTTTAAATTTAATTGTAATTTATGGTTGTTA
TGCATCAATCTTATTAACCGTAGAAATGGAATTTTTAGCTTGTATTTATATTTTAGTTAA
TGTAGGTGCAATTGCAGTATTATTTTTATTTATTGTCATGATGATTAATATAAATATTGT
TGAAATCCAAGAAACAATGAAAAAATATAATATATACATGATTGTTGGTATAATAGGAGT
CGTAGGTCTTCTGGGTATATTAATCACAAATTATCAAATTAGAATAAAAGAAGAGGTAAT
TGCAGATTTTAGTATGTTTTTAATAAATTCAGAAGTTGTCCAATTACAAGCAACTCCAAG
TTATTTAGATTTTTATTCATTATTTGTAGAAACGACAGATATACGAACAATGGGTAGCAA
TGTTATTTATGGAAGTTACAGTATTTGGTTTATTATGGCATGTATCATTTTATTAATAGG
TATGGTTGGAGTAATCTATATTACTGAAGATTTAATTATTGAAAAAAGAACATTAAATGA
AAGACGGCGACAAGATATTAATTCTCAAGTATTACGAGAATATAAAATAACGATAAGAAA
TTACAGAGAAAGTAAATAAATAATAAATAATAGTCTTTAAGGACGCGAGGTCATTTTTCG
GTTGTAGCATAATTGGCTAATGTGTTAGTTTTGGGAACTAAAGATTATAGGTTCGACTCC
TATCAATCGGAACGTACATAGAAATACAATAGTTTGACTACTGATTTCATACTAGCGTGG
TAAAGCTTCGATGTAAGAAAACGAGGTGAAAAAGGGTATCTTATATTATTCTAATCTATT
TATTATTTTTACATTTTTGACGTAGATAGTGTTAGAAACTAAAATTCGTTAGTTATTTGG
ATCTTCTTGAAAAAGTTGTTAGAAATTTTTGGATGTTGTTAATAGATATTAATAAAGGTC
TTGAAAAAGGGAATGTAAAAGGATCTAAACTACATACCTTAAGTGACTGTTATGAGAGTT
CGGATAAAAAATTCTTTAGTAGTTATAAATTTTTTTTAACGACGATATTTAAAAGGAAAT
TAAAAAGAACTAAACGTAGTAGTAGTAGTAGTAGTAGTATAAAACCACCCACTCATTTAG
TAATTCTTTATTTTAGGATTTAAATTTCAAGGTATTTAAATGCGTGAAAATAAAGAAAAA
ATAAAATGTATAGAAATAGAAAAAAATAAATAAAAAAAAACATGAAAAATATAGTAAAAA
TAGAACAATTAGAATTAGCATCAGCAGTAGTAGAATTAGGAAAAAAAGTAGGAGCAGGAT
TAGCAGCAATTGGATTAACAGGAGCAGGAGCAGGAGTAGGAATAGTATTTGCAGCATTTA
TATTAGCTGTAGGAATGAATCCAAATTTAAGAGGAGAATTATTTAAATTAGCAATGTTAG
GATTTGCATTATCAGAAGCTGTAGGATTATTAGCTTTAATGATGTCATTCTTAATCTTAT
ACTCATAAGATTAAAAAACTAGTAATAGTAACTAAAACTGTTGGTTCCAATGCCCTAAGC
GGCATTTATTAGATTCGAAAATTTATAGAGTAATTCTGTAAGTCAGAAAACTAAACTCCT
GTAGTTTAATAGGTTAGAACACCACACTCATAATGTGGCAAATATCGGTTCGAGTCCGAT
CGGGAGCACGTAAAAAATAAAAATAAGACATGAAAGATTATAAAAATGAATTAAAAGTAA
AAATAAATTTAGGAGAACACTTAAGATTAAGTATTCCAGGATTAGTAAAAAAAATAATGT
ATAAAACCCATTATTTAGAAATCCAAGTAGAAAAAGAAAAAATGCTAACAGTCTTAAAAT
ATTTAAAAGAAGCATCAAAATATCAATGTAATATGTTATTAGATATAGTTTGTGTAGATT
GTTTAAATATAGAGGAAATAAAAATCGGAAGATTTAAATTAATATATGTATTAAATAGTA
TATATAATAATACAAGAGTGCATTTAAGTACCTATGTAGAAAATAATGGAATAATAGAAA
CAACAAGTGGATTATTTGAATCAAGTGTCTGGTTAGAAAGAGAAATTTGGGATATGTTTG
GAATTTATTTTGAAAAACATCCAGATTTAAGAAGAATTTTAACGGATTATGGATTTGTAG
GATATCCATTAAAAAAAGATTTTCCAATAACTGGATATTTAGAAGTATATTATGATGTAA
ATGATAAAAAAATAATTTATAAACCAATAGAATTAATGCAGGAATATAGAAATTATAATT
TTGGAGCAGTATGGGGAGATTACGAAAGAAAAGTATATTTAGAAAATATAATAAAATAAA
AGAATGTTAAATATAAGTAAAATATTTGAAGAAGTAAAAGTAATGAAAAATTTTACATTA
AATTTTGGACCACAACATCCTGCAGCACATGGAGTGTTACGATTAATAGTAGAATTAGAA
AGCGAAAATGTAGTAAGAGTAGAACCACATATTGGGCTATTACATAGAGGAACAGAAAAA
TTAATAGAAGGAAAAACCTATACACAAGCTTTACCATATTTTGATCGATTAGATTATGTA
TCAATGAATGTTCAAGAACATGCATATTCATTAGCAGTTGAAAGATTATATTTAGATAGT
TTAGATATAGAATTAGAAATTCCACAGCGAGCTAAAGTAATCCGAGTATTATTTAGTGAA
ATCACTAGAGTATTAAATCATATAATGGCAACAACAACACATGCAATGGACGTAGGGGCA
TTAACCCCATTTTTATGGGCATTTGAAGAACGAGAAAAATTAATGGAATTTTATGAACGA
GTATCCGGAGCAAGAATGCATGCAGCATATATTAGACCTGGAGGAGTCGCATTTGATTTA
CCAATGAATATAAGTGAAGATATTTATAAATTTGTAATTCAATATAGAAAAAGATTAGAA
GAAATTGAAGATATGTTAATAAATAATAGAATTTGGAAACAAAGATTAGTAGATATTGGA
ATAGTAAGCGCAGAAGAAGCCTTAAACTATGGATTTACAGGACCATTATTAAGAGGAGCA
GGGATCGTATATGATATTAGAAAAAATTATCCATATGATGACTATGATAAATATGATTTT
AAAATCATAATAGGAGAAGAAAATAATTCATATACAAGATTTATAATAAGAATGAAAGAA
ATGTATCAAAGTTTATCCATAATAGAACAAGCATTAAATAATTTACGACCCGGTTTAATA
AAATTAGAAGGAGTAAATATAACTGCACCAGATAGAGCATTTGTAAAAAAAGATATGGAA
TCATGTATTAATCATTTTAAATTTTTTTCAGAAGGATTTATAATACCAGCAAATGAAAAT
TATACGATTGTAGAAGCACCAAAAGGAGAATTTGGAATATATTTAAATGCGAATGACACA
GCGAAACCATATAGATGTAGAATCAAAGCACCAGGTTTCTTACATTTACAAGGATTAAAC
ATGATGTCAAAAGATCATTTATTAGCTGATGTAGTAACCTTAATAGGAACTCAAGATATA
GTATTTGGAGAAGTAGATAGATAAAAAAAAGAAAAAGAAAATGAAATCATTATTTGAACA
ATTTGAAATAGATTTATATTGTATAATTATAACAAGATTTTTTGATATATCAATAACAAC
GATAACCGTTTATTTAGGATTATTAATGGTTATAGTAATAGGAATGTATAAAGTAAGTTT
ATACAAGGCAACCATAATAGGTGGAAACAATTGGCAACATATAGGAGAAATGATCTATGA
ATTCGTAGTAGACTTAATTATAGAACAAGTAGGAAAACCAGGAATATTGTTTTTCCCATT
TATAATGTCGTTATTTTTATTTGTATTAACACTAAATGTAATGGGATTAATACCATTAAG
TTTTACAGTAACTGGACAATTATTAGTAACATTTACATTAGCAATAACAATCATGATTGG
AATAACAATTTGGGGTTTTAGAATTCATGGAATTAAATTTTTAAATATATTTGTACCATC
AGGAATTGAACCATGGTTATTACCATTATTAGTATTTATTGAAATAATGTCATATGTACT
AAGACCAATTAGTTTAGCAGTTCGATTATTTGCTAATATGTTAGCAGGACATTTATTAAT
CCATATTATAGGAGTAGCAGCAATTTATTTAATGCAATTTTATTTTATTGGAATATTACC
ATGGATTTGTGTAATTGCATTTATGTTCTTAGAATTAGGAATTGCATTTTTACAAGCATA
TGTCTTTGTATTATTAACTTTAATTTATATAGCAAATATAATTAATTTACATTAATTATA
AAATTTTATCCTATTGTAAAAAAAGTTAAGCGTAAAAAGGTTAAATAGAATGGCTGAGTG
GTTAAAGCGGAAGACTGTAAATCTTTTGTCGCAAGACGCATAGGTTCGAATCCTATTTCT
ATCAAAAAAATACAAATTAAAATGTACATTGTACATAGGGAGGGTATTAAAAATAACTAC
AATAGTTTAGTAAATTTAATATAACTGTCGCTTACTTAATGTAAGGGCAGATATCAATAA
AATAGGTGGGAGTTTATTGAAAAAAAAAGAAAAAATAAAGAATGACATATATTAGTAAAA
AACAAGCTGCAAAAAAAGTAATTGTAAGAGAGAAACCAATCTTAGTAAGATTAAAGTTAA
TAATAGGTGCCGGAACAGCGTCGATGACACCACCATTGGGACCTAATTTAGGGCAATATG
GAATAAATAGTATTGAATTTTTTAATGATTTTAATACAGAAACAAAAGAATTATTTGAAA
CAGGATTAGCATTAAGAGTGATCCTATGGATAAATGTAATGAAAGCATTTTATTTTGAGC
TACAAATGCCCAAAATAAGTAATTTATTAAAGGAATATTATAAAGTAGAATGTGAAGCCG
CGAAAGGTGGTAATGTGTATATAGAAAAAGAACGATTATTAAAAGATTGTTTTAAAATCG
CAATATTACTGTGTACCTTTAATAAAGCAGAAAAACAGTGGGAACAAATTGAAAAAAAAT
ATTTAAGAATAACCGTCTTAGAAATCTTAGGAACATGTAGATCCTGTAAAATATACGTAA
AAAAAGCAGAGAATGAATAAGCAAAAATTGACTCAAAAATTAGAGAATTATAAAAAACAA
CAACAAGAAATCACAAAATGTTTTCAACAAGAAGGACCTATCTTTATAGGTCAATTATTA
GCTTTAAATGGTTCAGATTATAATAAATTTCGAAAGTATGCTATAGAACATAATGTTCAA
ATTATTCATGTTAATGCTAATCAAGTAAAAACTATATTTGGTAGTGTAAAACCATTAGAA
GTGAATAATACAATGATAATTGTAAAAGCCCCTACATTAGCAGTATTTAATGAAGTGCTA
GAATATATACATCAGTATAAAGAACAAATATTACCATTACAAATTTTAGTAAATGATGAA
GGACAAAGCAAAACAAATAGCACATCTTTAAAAAGGGATGGATCTTATAGAGTAATAAGA
GAAGCGAACTATTTAGAATATAAAAAAGCAATGAAGGTACAAGGCACAACAAAAGAAGAA
GCTTTAAAAACATTTACAAAAATGTTACAAATAACGATATTATTACAAAACATAAAATTA
TTAAAATTATTAAATGATTACAATAAATCAAATAACGGATAGAAAAGCCAGAGGTCCAAA
AAAAAAAAGAAAAACATTACTTACAGGATATCCTCAAAAAAAAGGATACTGTATGAGAGT
TTATGAAACAAAACCAAAAAAGCCAAATTCTGCAATCAGAAAAGTGGCGAAAGTAACAAT
TAAATTAAAAAATAAAAGAAAAAATTTAATAGCATATATCCCAGGATTTGGTCCACATAA
TTTACAACCATTATCAACGGTATTAGTAAAAGGAGGACGATGTCAAGATTTACCAGGAGT
AAAATATAGATTAGTAAGAAAACACTATGATTTTTTAGCTGCTGAAAGATTTGTAAGAAA
AAATAGAAGATCAAAATTTTCAGTTAAAAATTTGGAAACAAAAGCAAAAAAAGGAAAAGC
AGTACGTATAGAATAAATGATAATTAAAGTTCAAAAAACATTTGAAAAAAGATTAATAAA
TGCATTTATGAGAAAAGGAAACTATATTAAAGCTGAAAAGATATATTTGAAAGTAGTAAA
TCGATTATCAACAATAGGAATAAAAAATTCATATCAATTTATACGAGAAACCTTATTAAA
AATGACACCAATAATGGGCGTAGTGAAAAAAAAAAGAGGAGTAAAAGAATTAATATATCC
AAAATATTTAGAACCAGAAATGGGTGAAAAACTGGCAATCAAATGGTTAAAAAAAACGGT
AGCTAAATTTAAAGGCGAATTATTAATTGAAAATATAGTAGAGGAATTTGTAAAGGCTTC
CAAAGATCAAGGAGAAGTAGTGAAAGAAAAATGGGCACTATATAAAGAAGTGCGATATGC
AATAAGTTGTAATACACGAAAAGGTCATCATAAAAGTTTTGTAGAACAAAAATTAAAAGC
AACTCAAAGAAGAAAATGGTATTAAATTGGAGAGGAGTAAAAAGTAGATTATATAGTGGA
AAACGAAGAATAGATGGAAGAAATAAAGGATTAATTGCGATCAGATCAAGAGGAGGTGCT
TTAAAAAGAAAATATAGATATATAGAACATTATAAACAAAAATGGATGGATAAATGGTTA
TTTGTAATGAGAATAGAATATGATCCAAATAGAAGTGCACATATAGCATTATGTAGTATT
TTAAAAGAAGGGATATATTTTTATGTAATTAGTATAGCCAAATTAGAAGTAGGATCATTA
ATAATAACAAGTGCTCTAAAGCTAGGAACATTACAAGTAGGAAATACCACAAAAATAAAA
AATATCCCAGAAGGCCTATTAATAAATAACATAGAATTAATAGAAAATAGTGGAAGTAAA
ATAAGTAGAGCAGCAGGAACAAGTTCATTAATAATTAAAAAATATAATAAAAAATATAGC
TTAGTAAAATTAAGTTCAAAAGAATGTAGATTAATATCAAATGAGTGTTATGCGACAATA
GGAACAGTATCAAATATAGAAAGAAAATTAAAACAAAATAAAAAAGCAAGTTATAGTAGA
AAAAGAGGAATAAGACCAATAGTTAGAGGACTAGCAATGAATCCAGTAGATCATCCACAT
GGGGGAAGAACAAAAGGGGGAGTACATTGGAAAAGCTTTTCAGGAAAATTGGCGTATAAT
GTAAGTAGTAGAAAAAAAACCAAAATGACATCAAGATATATAATAATAGGACATAGAAAA
CAAAAGATAATGGATAAACAAATAAAAAATGGTTAGATCACGGTGGAAAGGAATATATGT
AGCAAAAGAATTACAAAATTATAATACAGTCACCAATCCAACAATAGTAACAACAGAGCG
AAGTTCAGTAATAGTACCATATTATTTAACAAAAACCATTTATGTATATAATGGTAGAAA
ATATGTGGGAGTAAAAATTACAGAAAAAAGTTTAGGACGAAAATTAGGAGAATATGTATT
AACCAAGAAAGTGGAAAAATATAAAGCGTCAGGAAAATCAAAAAAGAAATAAATGGGACA
TATAATTAATCCAAATATTTATAGATTAGGAAAGATGGTTCCATGGGTATCCTCAGGGTT
TAAACGAAAAAAAAATGAAAGAAGTAAAGTTGCAAATGAAGATTTTTTAATTTATAATTT
TACACGAAATTTTTTTTATAAAAAAGTATATAAAAAAGTAGTAGCTAAAGTAAAGAAAGC
AAAATTAAAAGTAAGAAATAGCAGAATATCACGAAAATCGAAAAAAAAAAGAAAATTTGG
ACGAACGTCTTTATTAAATCATTGGATTATTAAATATAGTCATTTAACAATAACTCGATT
TAATAAAACATTTCAATTAAATATATTTTTTTTTGATAGAGAATTACAAAAAAGATATAT
TCTTAGAACGGCAAAGCCAGAAAAAACAGCACAAGAAGTGGCACATCAAAAAAAAGTATT
AAAATTAAAACAATTACTAGTTGCTAAACGACTAGAAAAAAATAAATATAAGAATATATA
TTTAACGGCTCCAATTAAAATAGACAAACAAGTAACAGCAGGAGTACAAGGATTTAGTCA
AGAATTAGCTAGAGAATTAAAAACATATATCACTCCAAAACGAACAGATATTATAAATTA
TAGTCTTGCTCGAGCTTGCATGCCTGCAGGTCGAGATATTAGACAAAAACATCAGAATTA
TGAACGAATTTATATTTATAAAGATAATACATTTGAAAAAAATAAAGTAAAAGATAGATT
AACAGTATTACCAAATTTAAAGGAAAATGAGACATATAAACAATTATATTCAAAAAAATT
ATTAATAAAAATTTATAAAAAAAAATATAAAAAACATGTTAAAGCTGTAATAAATTATAA
ATTTCCACAAAATTATCATGAAATTGATTCTTTATATTTTAAAACACAAGCACGATACGC
AAATAATTATTTATTTGCAAAAGGTAAACAAGCAAAACAATTTTATAACCGTAAGAAAAA
ATATATAGAAGCAATTAGAAAAAATGAAACATTAGGTATAATGTTAAAAAAAAAAAATGT
TAATTTATTAAATAGAGTTGATAATTTCCTAATTAACGTTTATGAAGATAGATTAGATAT
AGATAAATTTAAGGTTGCAGTAAAGCAGGTAAATCGTAAGGAATTATTAAAAAAAATAAA
ACAAAATGATTTATGGAAAAAACATTATTTACGAATTAAAATAAAAAGAAGAGTGAATAC
TCAAAGAAGAAGACAAAGAGCGCCATATAAATACGCAAAACTTCTTGAAAAAAGAAACAA
AAAAGAATAAAGGAAATGGTAAAAATTAAAACAATAATAAATAAAAAAGAGAGAATGATA
AAAGACGAAGATAGACACATAGACTATAAATTTAACAAAAGAAAAGGAAAACCAAAAACA
ATAAATTATGCATTTACGATAAGATTAGATTCTGTAAGAAAAAAAAAAAGAAAATCATCT
GAATTATTTGTACGTTATGGATGTAGAACACTATATAAATCCATAACGAAACGAAAATTT
GATAAAAATTTTTATCAAATAGTAGGTTCAATGAATCTTTTAAATTTACAAAACGAAATG
CAACGTTATTTAACAAGCTGTATTCAATTAAAACGTCATCAATTACGAGCGAAAACCGAA
ATAAAACTAGTAGGTGATATAAGTCCTTATAAGCAGCAAAAAGTAACTCAGAAAATTGAT
TTATTAACTAATGAATATGTTTTAACTAAAAAGATATTATTTTATGAAGCATTGAAATAT
AAAGAATATCGAATATTAATAAAAAACTATAAAGAACGTACAAAAGCAAAATCGCGTAAA
CCGCAAACAAAGAAGAGTAAATTTAAATATAACGCTTTTAAAAAATCGATCTTACATCGA
TTTTTAAGGAAACGTATAAGAATTTTACAAAGGCAACTTTTACTATTACGATATAGAGCC
CAACAATTTCCAACAAGTTATATAGGCCCAAATTATAGACGACGACTATTATTAAAGCAT
ACTAAGCATGTAATAACACACTATAAAAAAATAACAGAGAATATTAAATTATTAAAAAAA
AATTATAAATTTAGTCCAATAAATAAGAAAGTAGTTCCATCAAGCGAAATACTTAAAGAT
CGACAAATACAGGAATACACGGCTTCTATAAGAAGAAAGATGATCTATAAAAATCGATCC
TTTAATAAATATAAGAATAATAAATATAATAATAGAAATCCAAAAGCTAATTCTTATAAA
AATAAGTACCAAAATAATCAAACAGTTACGTTTAATAATAAGAAAAATTTTACTAAAAAA
AAGAGTGTAAAAATTGGTAAAGTTAACAGGAAAAAGGTAAGACTGATTACAAGAAAAGGC
AAAAAAAATACACTAAAAGAGTTGCAAGTTGAATTATATAACCAAGCAGTATCACGAAAT
AGAACAGTGGAGATGCGAGAACTAACAGCGTTGTTTATAACAAAATTAAATGAATTGATA
CAAAAACAAAAAAAAATTAAAGAAAAATTAAACACAAAGATCCAAACTATAATTAAAAAA
ACAATAGTACCTCAAGAAGATATAACTAAAATTAAAGAAAAATTAGATAGTATTAGTGAA
ATAAAAACATTAAGTCAAGTACAACAGACAATTAATATTGCAGCAATGAGACAATTAAAA
CAACTTCAAACAAAAGTAAGATTAAGTGTCCAACCAGCAAAAATAGCCTTTGCAAAATAT
TCATTAAAAAAAAATGCCCCTCTGAAACTAATCACTGCATTTATGCAAAAATGGCTTAAT
AGAAAAGAGAAGCGAAATCAGTTCTATACACCAAAAGGGCGGTATATAAAAGCAAAAAAA
TATAAAAGTTATATTGACGGTTTTTTTTCTCAAAGAATGGGAGTGTTCGTAAAAGGTCGT
TTTAGAATAATTTCAAGAAAAGGTCATTATAAACAATTTTCTTCGATTGATCCAAACTTA
AGTTATTGGGCAACAAAATATAGTCAAATTAAAAAGCAAGGAAAGAAGGCGGTATCTAAT
GTCAATAGCTTAAAGTGTACAAAATATAATGCCTCACGATTAATATTAAAGGGATTCTAT
GACTTGCGTTTTGTAAACACACGGAGTTATTTTTTAAAAAAAGGACACAAAAGTAACGAT
GTAAAAAGCCGAAGTTTAAAAAAAAATAAAACTAAACTTATAAAAAAAATTTTAAGAAAC
CGAAAAAACCAAACCTTAAATCAATTATTAACTACTGTAAATAGAACATCGGAGAGAGTT
CAACACATAAGTAAACAAGCACATGTAACAGAATTATTTACTAGGAAGTTATATAACAGC
AAACGAATAAAACCAGCATTCTCTAACAAAAGGTTAAAATATACAGTAGCACAATTTCTT
CTATTACAATTAACAAGCTCAAAGAGTCAAAACTATTTAACAAAGGTATTAGCCGCGTTA
AAGCCAAAATTTAAGCGAAAGTTAAAAGTTAAGAAAAAGAATCCAAGAATACAAGTTACG
TCGACTAAGATTCATGAGTTTTTAAATAATGCAAGACAATATATCACTTGGATAAAAGGA
TTTAAAAATAAACAAAGTAACCTATTTCAAAAAATATTAGTAGGAGGTAAGAAAAGACAA
CAATTAAATTTTCAACAATTATATAGAATTTATTCAAAAAGTTTATTACGAATATCGTCA
TTAATTTTAAAAGAAAGTAGAACCAACGTCAAAGAGCAATTTAAAAGAAGTCTTAAAAAT
TTTAGAAAACAAACAGGTACTGGCATGGTATTTAGAGTCCGAAATAAATTAACGTTAGCG
ATGGTATTACGAGCTCAGAAAAGAAGAGAGCTACAATTAAGTAGCCAGAACAAGAATTTA
AAACCAATAGTAACAACATTACAGAGTTCTGTAAATAGTATGGTAGACTTAAGCCCCCAA
TTACCTTCAAATAAATGGGTCACTTTAGTGAACAATAGTAAAACTCAAGCAGAATTTTTA
AGCAGCGAATACCAAAACTTTAAAAAGCAGACTACGTCTTCTAATATTAAAAAATTATAT
ACGAAAGTATGTTTAAAAATAAGAAAAAAATCTCAGAAAACGTTACAAAGCGTTTTACGA
AAACGAAGTCCTAAACCGATAGTTACAAAAACACGTAAAAAAAGAAAAAGTAAAAAAACA
AGTAAAACACAAGTAAAAAAACAAGTAAGTTATAATATTAGAAGAAGTAAACGAGAACGA
CTATTTCAGAAATCGAGTACGCAGGCAACCGTCTTTAAAAAATTAAGTGTATCAAACACG
GCGTATTTACAATACTTGGCTAATTATAATTTTGGAGAAAGACAACAATTGGCACCCGAA
TTATTAAATGAGCTACGAAATCAACTTCCAGAAAAGAACGCAAGTATCAACAGTGAAGAA
AGTAACTTATTAAGTAACGATTATAAAATAAGTTCACAAAAGAACAGTAAGAACATTATA
AGGTTAACGGCGACAAATGAATATAATTATAAATATAGTAAATTTAACAATAAATGGTGT
AAATTACTACTAATAAAAAAACAATTAAAAAGTAAAGAAGAAACGTATAGAACAAAAGCG
TTACTTTACAATTTATTAAGAACGAAAACAGTAGGAGAAAAAGTAGAAAAATGTGTAAGT
AAAATTAAAAAAGTAATTCAGAAAAAAACAGAACCTGTAGTTAACATTAAAAAAGTAATT
ATAAACAAACAAAAAATTGTTAATAACCAGAGATATAATAAAAACGGACAAAAATTTAAG
TTTAAGAAGCATCGTAAAAAGAAAAGAAAAGGCCGTGGAGCAAACTTAATAAACTTGAAG
GCATTAAGTACAGTACCATATTTTATTAGACCAAGAATAATTTCAAAAAAAGAGTACAAA
ATTTCTATGAAGCGTTGGAATATGCGACGAATAATTAAAGCGAAAGTACTAAATCAAAAA
CAACGATTAAAAAAAAAAGTATTAAGTAAATCAAAAAAAGCACAGATAATAAACATACTA
TTAAAAAAATATTTTAAAAGTGAAGAGAGAGCACAAATATTATTTTGGTTAAAAACCCAA
ACAGTAAGTAAATTACACAATAAATTATATTTTCCCAAAAAGGTAATAAAATTTTTAAAA
GAGTATTTAAAAGCATGTTATGCGTTTGGAATAAAAAAAGAAGCAAAAATAAGTCGAATA
AGAGAACTTGCAGTAATAGAAGCATTAATAGAGAGAAAGGGAATTGCGGACGAACCAAGT
GAACTAAAGTATTTAGAAGAGTATTTACAAAACCTAACAACTAGATTACCTGCGAAATAT
GTAACAGCACATGCAAGAAATTATAGAAGAACATCAAGAACAGTAATAAAGAAAAAACAA
AAAATAAAACCAAGAAACATAAGAAAATATAAAATAAAGAAAAGTAGCCGAAAGGTACTT
GAAAAAATCCGTTCAATTTATAGTATTGGTGTAAGAAAGAGATTTAAATATAGAAAAACC
CCCTTAAGTCTGAAAAGATCGACAAAAATTTCGAGAAAAATTTTACAGAAACATAGAAAA
GCGAAAAAACAAGGTTTAAAAATAGAGAAACCATTAATATTAGTAAGTTATTATTACTAT
TTTAAAAAATTAAGATATGATAGAATAGTTTTAGATAAATTAAATTATAAAGATCGAGAA
TTAAGAATGTCAATGAATGGTAAAAGTAAATTAAGTAAATTTTTACTATATTTATTAATG
CGAGTATATTTAAAAAAAAGTATTTATAAAAGAACCGATATCAGAGCAGGATTATTAAGA
ATAAAAAAAGCACAGCAAACGAAAAAATTAGCACTAAAATTAAAATTATTAGAAAGGGAT
TTAGTCGATGATATAAAAGGAATCACAAGTAAATCAAAAAAATATATAGGAGTGGTAAAA
AAAACAATATTAATAAAAGTCTTAATAAAAGTCTTAAGAAGTTTATTAAAAGCAAATATA
TTAACAAAAAAAGAAGCGAAAAGAAGACGTAAAATAAAAGAGTTAATAAAAATATTTTTA
TATCCATTATTAATAACGAAAAGACAAATACAAAAAGTAAGATTAAGAAAAAAAAATAAA
ATATATTTATTAATGGCTCAAATATTTTTATACAATATAAAACAATTAGTAGTAAGTGTA
AATTATAGTATAAATTTTTTTGGAATCATTGGATCAAGTATAACAGCGGAATACGTAGTA
AGACGATTAAAAGAACGATTAGAATTAACGAAACGAAATGGATCAGCTTTATTATTAAAG
GTAATGGCAAAATTAATGCGTTCGCAACATGTCGTAGGATGTAAAGTAAAATATTCCGGA
AGATTAACCGGAAATTCAATGGCACAGCAAAAGGTAGAATCAAGAGGATTAATAGGAAAT
AGTAATATGAATGTATATATAGATTATGCACAGGATAATTTAGTAAGAAAACATGGAAAA
TGTGGATTAAAATTATGGATAGTACGAAATTTATTAACATATATGCCATATAAATATGTA
TATACATATAATTTTTAAAAAGAAAAAAAATGAAAATACCAAATAGACAAAAATTTACAA
AAAATCATAAAAGAAATTTAATAACAAAAGAAACAAGAAAAACAGGATTAGTATTAGGAA
ACTATGGAATAAAAGCCACAGAAACAGGATATTTAAAAATGAAACAAATGGAACGAATAA
AAGGAGATTTAGTAAAAAAATTAAAAGATAATATGGATATTTATTTTAATTTTTATCCTT
TATTTGGTTTAACAAATAAAGGAACAGCACGTATGGGAGCAGGAAAAGGAGAAGTATCGG
AATGGTATGTTTTAGTAAAAAAAGGAAGCATAGTAGTCGAATTTATAAAGTCACGAATGA
CTGCAGGAGCAATGCAGAAAGTAATTCGTTATAGTGCAAATAAATGGCCAATCAAAGTAA
GAATGACACAAATAAAACAGGGATTATATGAAAAAAAAATATGATAATTAAAGGAAGTAA
TTTTAGTGTAATGGATAATTCAGGAGCAAGAAAAGTACAATGTATTCAAACATTAGAAGG
AAAAAAACCAACAAGCTTATTAAGAGTTGGTGATAAAATTGTAGTTGTAATAAAAAAAAT
GGAAAAAAGAAAAGGAGGAAAATACAAATTAAAAGTAAAAAAAAGTGATGTATGTTATGC
AGTAATAGTAAAAAGTAAACAACCAGTAAGACGAAAATCAGGGATTATAGTTAATGCAGG
GGAAAATGGAGTAATCTTATTAACAAAAACAAAAGAACCAATAGGAACACGATTAACAGG
AGTAGTATTTAAAGAAGTACAACGAACGGGATTATTAAAAAATGTATCAATATCAAAATA
TATAATATAATGGATAATTTACAAACCTATAAATTAAGATTATTAGATAAATATGTATTA
AATAAATGTATGAGTTTAAATAGAAGCAATACAAGTACAATAGCATTAGATCATGTAAAT
ATAAAAATGAATTATAGAAAGAAAAAAAAAGAAGTGTATCAAATGATAGAATTAATAACA
TTATTTGAACAAATAACAGGAGAAAAACCATTGATAAAATTAAATGAAAGTACTGAAAAA
AATAATGTAGTAAAATTAGAAGATTTTAAATTAGCAGTAAGATTGCATAAGCAGAAAGCA
AAGTATTTTTTAAATGCATTGTGTTATGTAGGATTAGGAGAAAGAAAATATTTAACATTA
AAAGAAGAAAATAATATCGATTTAGCGCAATTAAAATTATCTTATAGATATAAAAATTTA
AAAATATTTAGACCAATACTAATAAGAAAAGATATGAATTTAGAAGCAAGATTAGCAATA
GATATCCAATATAAAACAATAGGAATAAATAATGGACAATTAACAAAATATAAATTTTAT
TTATGGAAAAAAAACGAATTTAGAATTACAGAATGAAAATAATAAGAAAAAATAAAAAAG
ATAAAGAAAGAAGAGAAATATATAAACAAGCAGAAAAAATGAAAAACATGTATAAAATGT
TACGACGTAATGAATTATTAGATCAAGAAACACGAAATTATTTTAATATGAAAGTAACAA
GTAGTGAAAAAAATAGTTCAATCAGTAGAATAAAAAATCGATGTGTGGAAACAGGCAGAT
CACGAGGAATAATAAGTGCATATAGAATATCACGTTTACGATTTAGAGAATATATGAAAA
TGGGATTAATAAGTGGAGTAAAAAAAATAAGTTATTAATGAAAAAATTACAAAACGTATT
TGCAGCAATAAAAACAGGCTTATTAGCAAAAGCGACAAGTGTAACCGTTATAGGATCAAA
ACGTGTATTTGAAATATTATCAAGATTTGAAAATGAAGGGCTAATTAGAGGATTTCAAAT
AATAGATATAAGTAAAAATAAAGTAAGTATATATTTAAAATATAAACAAGATATGACAAG
TTTATTATCAAAAATTAAAGTAGTATCTGTAAATAAAGAAAAATTATATATAAAAGGAAA
ATTATTGAAAAAATTAAACACTGGAGTAAATATGTATTTTGTAGAAAGTAAATTTGGTTT
ACAAACATTACCTCAATTAAAAATAAGAAATAAAAGGTTATATGCGCCATTAGGAGGTGA
AATAAAATATATAGTTGAAATAAATAAAGTAAATCCAAAAATACAAGAACTAATAAAAAA
AAAACATGAAATATAGTCAAAATAAAAGTCTAAATACATTTGAAATAGAATATAAAATAG
CGAATAAATCGGTAAAAATAAAAAGTAGTGGAAAAATGGGAGTAATAACAAAAGAATTAA
AATTAAAAGAACCCGCAATCCAATCAAATAATATATATTATTTAAAAAATCATGGAGATA
GTAGAATAATAATAGGAACAATGAAACAACAAATTCAAGGGGTATTAGCTGGTTTTTGTA
TTGAATTAAAATTAGTCGGATTAGGATTTGTTGTACATAAAGTCGGAAATACATTAGTAC
TAGATGTAGGATATAGTCATTATCGAAGTTGTTTAATTCCGAAAGAGGTTGTAGTAAAAT
TAGAAGGATCACAAATCATCTTATATAGTATAAATAAAGAAAAAGTAACCACATTTGCAA
GTTTATTAAAAACGTTTAAGAAAATAAATATGTATAAAGGTACTGGAATATTAGGTATCA
ATGAAAAAATTAAATTAAAAAAAGGAAAAGTGAGATAAGATGGGAATAGTAATTGGAAAA
ATTGAATTAAATAATGAGAAGCAAATAATAGGAGAATTAAAGAAAAAAATTAAAGGAGTG
AATTTTCATATTGCTCAAAAAGTAATAATGTTAAGTGGAAATGTCGCAAGTATAAAAGGA
AACAAATTAATACAAAGTGAGGAAAAGCAAATAGTAGATATACTGCAAAGATTTAAAGGC
TTATATTCACATAACTATGGATTAAAAGAAGAAGCATTAGCAAAAATAAGACGAATAGAA
AATGTTTATAGATATATTAGAGTAAGACAAGGATATCCTGTAAGAGGACGAACAAAAAGT
AATGCAAATACAGTAAAACGACAACGAAACGTAAGTACAGGTGTGAAAACAAAACGAAAA
AAAATGTATTTATTAAATGGTAAACCAACAAATCGAAAAGAGAGAAAAATATTTAATAAA
TTAAAAAAATTACAAGAGAAAAAGAATAAAGAACAAAAAAAATCACAAAAATGCAAAACA
AAAAAATAGCACATATAGTAAGAATAGAAATGTTTGAAGAAAAAATAGATAGATTAGATT
TAATATTTACCAAATATGTAGAATATAAATTTCCTTTATATTTATTAGGAAAATTATGGT
TATATAAATTTATAAGACGAAAATTTAATTTAATAGGACCTTTAAATGAACAAATTTTAA
GTCCATATTTACAATTTAATTTATATTTTGATAAATCGAAAGCCCGAAAGGAAACGTTTA
AAGTATATTTAGGAAAAATTGGATTTGTTTTATTACATGTTTTTTATTTAAGTTGTATTG
CATATTATGATAGTTTTTTATATGCCAAAGTAATGAATGACTGGTTAGAAGAAGTTATGA
GAACAAGATATTAAAAAAATGATAGGAATAAATAAAATGATTATACAGAGAACAGAGTTA
TATACTACAACAGGAGTAGTTAAAAGTACAATCCACGGAAATATTATAAATATTTCTTTT
AATAGAAACATACAATATCAATATAGACAAATTAGTAATAAGAATAAAAATAGGAATTTA
AGTCCACGAGTACTTAATTTAAAGGAAAAGGGCACTGCAAGAGTAACCAAATTAAATAAA
AACAGAAAAAAAGGAATGAGAGTTGTACAAAAGAAAGATATTTTAAACGCTAAGTTGAAT
GTACAAACACCAATAGTTGTTGAGGAAATTAAAAATATTAGTTTCGCTTCACAAATGGTA
CATAAGGAACACGACAATTTACCGACGTTGCGGTCAAAACAACGAATGTTATTAAAAGCA
TATTTTGATCAATTACGAATAAACAATTTAAAGGCTGTAAATAACATTTTTACATTAAAA
AAGAGAGTATTAAATTTAAAAAGCAATTATTTAATTGTAACATATAGTCCGAAAGGAACA
AAAGTTAATAAGGCTAATGTTTTACAACAATTGTTAAAATATAAACAATATTTTACAAAA
AAATGGGCTTTCAAACTAAAAGCGAGAGTTACAAAAACGAACTTTATAAAAACTCAAATA
GCGCTGGAAAAGCAAAAAGTACGAAATATCGCACAGCCATGTTATATTAGTCTTAACCAA
AAGATAAATAAAAAATTACAAAAATTACAAAAACAAAAGTTAGTTCTAACAAGTAAGGCA
AAATTACAAAGATTTAAAAAACAAAGATATCTGTTTTTAAAAAGCCAAAGTAAATTAGAT
ATAGATTTATTGTTAATAGAATTAAAAAAGAAAGCGCGACAATCGAAAATAAAGTACAAA
CGGCGTACAAAAAAAAAGGTTAAAAGTGTGAAGGTTATTGAGGAGTTAAAAGACTTTGTA
GCTCTTGAAGAAGAAATGGAAGCTTATTATAAAACTCCAGTTGAAACAATTATGTCATCA
ATAGTAACAAAATATACTGAAAACGCAAAACCATTAATACTAAAAAACTTACAACAAAAA
TTGCGAGTGAAAGAGTATTTACAGTACTCACAAATAAGACGATTAATAGATATAACGAAT
GAAAAGGAATTATATAAAAATAAGGAGCTGAGCAAAAGAAATGAAAAAAAACTGAAAAAA
AGTATTCAACAAAAATTTCTTAAAACTGTAGTAATAGCTGTAAATCATAAAAAAAATCAA
CAAAAAGATAGTAAAAAAGAATTAATTATTAAAGTATTATTAAATATCTTACGAAGAAAA
GGTGAAGTACCTTTTGAAGGAAAGATAGATATGGTATTACCATATTTAAAAGAGTTAGGG
AGAAAACAAGACGATGCGAAGATGAATAATTTAGCGTTAAATTTACAAATGAGGATCGTA
ACCGATTTATTAAACTATAAAGGTGATACAGAAGTAAAGAACAATCATGTGGCTTTAGTA
CGTAAACGAATAGATTATCTAAACTATATGAGTCAAAACCCACGAAGATCACGAAATGCA
GGGCCGAGATCTGATTATAAAGTTATTGGGAAAGCAAAATATCAGGGAAAAATGATGTAT
GCTAAATTAACTGAACAAAGAAAGATGTTAGAAAATGTAGCTCTTAAAAATAATTATAAT
ATATTAAATAATATTATAGAATCTGAAAAAAAATTATATAAGTTAAGATTACCAAAACAA
AGAGTCACAGTACCGACCTTATACCAAATATATGAAAGAGTAATAAATCATATAAAAGGA
TTCGAAAGAAAAACACAAGGGGTATACTCGAAAGCAAAAAAATTTCAAAATATACTAACA
AAACTACAAGCAATAAAAAGAAATAAAAAAGGAACTATAAAAAAAAGAAGATTGAAAAAA
GCGCAAGAAGAAACGACAGCTCCTGTTACTATTCCATTAACCCAAGGGGTTTTAAGAATA
ACCTTAAAAAAAAAAAATATGTTTCTTGTATTACAAAATTTAAGTACAAAACATATAGAT
ACAACAGTAACAGCAAGACAAGAATATTATCGAATATATAACCCAAAAGAAATCGATCCA
TTGGAGAAAAAAAAAAAACAAGCGTTGAAATTAACAGCATTAAAACCGTTAGGGCCAATA
GGACGAGTGATAGGAACAGATTTATTTAGAAGAAGAGTAATAACACAAGTCTTACTAAAT
CTAAAAGCACAAATAAAATATAATGTATTAGATATAGAGATAAGAAAGCCGGGATTTCAT
TCAATAATAAATACAATATTATATAAACTATGGTATATATATGAAGATCAAGGATTACTT
CGAATGTACAAATTTACAAAAAATAAAGCACATGGAAGTATGAGAAAAAAAAAACACAGA
AGATTATAAGGTAAAAAAGAAAAAAGTAAGGAAAAATCCAATAACTCAGTTGGTTAGAGT
ATTCGTTTGATAAGCGAAAAGTCAGAGGTTCGAATCCTCTTTGGGAGAACCTAATAACTC
AGTTGGTTAGAGTATTCGTTTGATAAGCGAAAAGTCAGAGGTTCGAATCCTCTTTAGGAG
AATGAAATTTTGAGGGTATAGCTTAAGTGGTTAGAGTATTGGATTGTGACTTCAAAGATA
CCGGTTCGAGTCCGGTTACCTTCCCAAAAAAAGAAAAAAATACAGATGATAATTAGATTT
AAAATAAATGAAATAGAATGTGAAGTAAATGAAGAAAAAGAAGATATAACAATATTACAA
GCGTGTACGGCAAATGGAATAGAAATCCCACGATTTTGTTATCATGAAAAGTTAACAATA
GCAGGAAATTGTCGAATGTGTTTAGTATATGTTACAAATGAAGAAAAATTATTAGCCGCT
TGTGGAATACCGTTAGATGAGAATTTTGACGATGAAAGTATAGAAACGGAAATAGATGAA
ATATTAAAAGCAAGAGAAGGAGTAATGGAATTTTTATTAATAAATCATCCATTAGATTGT
CCAATTTGTGATCAAGGAGGAGAATGTGATTTACAAGAGCAAACACTAGCGTATGGATTA
GATACTGGAAGATTTTATATAAAAAAAAGAGCAGTAGAAATAAAAACATTTGGACGATTA
ATAAAAGGAATAATGACGAGATGTATTCATTGTACACGATGTGTAAGATTTTTAACAGAA
ATAGCAGGTGTAAATGAATTAGGAGTTTTAGGTAGAGGTTATAATATGGAAATAGGAACT
TATAAAAAAAATGTAATGATTGAAAGTGAATTATCCGGAAATATCATTGATTTATGTCCT
GTAGGAGCATTAACATCCGCAGTTTATGCCTATAAAGGACGACCTTGGGAATTAAAAAAT
ATAAAAGGAATCGATATCTTTGATACTTTATTAACACCAATCAATTATCAAGTAAAAGGA
GGAGAAATCTTTAGGATATTACCAAGAATAAATGATAGAATCAATGAAGAATGGATTACA
GATAAAGTAAGATTTCATTATGAAAGTTATAAAATTATCGAAAAAATAAGAAAGGAAACA
CCAAGTTATAAAATACAAGCAAATAAATTTATAGAATTAACTTGGAAAACCGCATTAAAA
ATGGTATTTAAAGTGTTATTAAATAAAAAAAATAAAGTAGATTTAATAATAGGATCAAAA
ATAAATAGTACAAATTTAAGAATATATAAAGAATTAATGAATCGATTAGGAAGTAAAAAT
TATATCACAGAAAATGGTTTAATGTTTAAAAAATTTAATTATGATTTAAGAGAAAATTAT
ATTAATAGTAATGATTTATATAATGTTGATAAAAATGATTTAGTATTATTATGTGGAATA
AATTTACGAGTGGAAAGTCCTTTACTAAATATAAAATTAAGAAATGTAAATTTTGGTGAT
GATGAAATAGAATCTGTAAAAAAAATAGGAATTATTGGAAATAAATTTGATTGGAAACAC
GAAAGTGAATATATAGGAGCAACCTTAAATAGTATGTTAAAATTATTTGAAGGACGATTA
CCTTATTGTCAACAAATAAAAAAAAGCAAAGCGCCTTTAATTATAGTAGGACCAAGTTTA
TTAACTAGAATTTCATTAACATTACAAGAAATGCGAGCGATTTTCATGAAAGCATGTAAT
TTAAAACCAGAAAATATATTAATAATAACACAAGGAGCAAATTTTGGAATGGCATTAGAA
GAAGGACTATTTAAAGAAAAGTTTAGTATAGGAGGAAATGTCTTATATAGTATAGATAGT
AATGAAGTACAAGTAACAAATAAAATAAATTATGTAATTTATCAAGGAATTATAAATGAT
AAATTTGAAAATAAAATCGATTTATATTTACCAAGTAAACATTATTTTGAAGATTTTGAA
GGAGATAGAGAAGTTTATATGAATACTTTTGGACAACGAAGTGAAATTGAGAAATTAAGC
ATAAGTAAAGGAAATAAAATAAAAGAAAATAGCATGATTGGATATATCCAATTAATGTAT
TTAAATAATAAAGAAATGACAAGAAAAGAAAAAGAACAAAAAGATATAAAACTAAGTTAT
AGAGAAATGAAAAAAGAAGAAAAAAGAAAAATAAAAGTAAATAAATATCTAACGATAAAT
AATATTATAGAAAATTATTATATGACAGATATAAATATAAGATTAAGTAAAAATTTAATG
ATAACCGGACAATTAAGAAAAGAAAAAAAAATAATGGAAGCAGGAATTTGGAAAAATAGA
AAATGTATATAGTAAATTTAATATTACCATTAATAGGAAGTATAATAACAGGAATTTTTG
GACATAAATTAGGAAATAGAATAAGTATAAAAATAGCAGTTGGTTGTATGATGTTAACTG
CAATATCTAGTTTATATATTGGATATGAAATATTATTATGTAATAGTGTAGTACATTTTA
AATTAGGAACGTGGATGCAAGTAGGAAGTTTAAATGTGGAATATGGTTTATTATATGATA
GTTTAACAAGTATAATGATAATAGTCATAACATGTATATCAAGTATGGTACATTTATATT
CGATGGATTATATGAAAGAGGATCCACATAAAACAAGATTCTTTTCATATTTATCGTTAT
TTACCTTTTTCATGATGCTATTAGTAACCGCCGATAATTTTGTTCAATTATTTTTTGGAT
GGGAAGGAGTAGGAATAATGTCTTATTTATTAATTAATTTTTGGTATACAAGATTACAAG
CAAATAAATCCGCATTAAAAGCAGTAATTTTAAATAGATTTGGAGATTTTGGATTATTTT
TTGGAATATTATTAGTATTTTTAGTATTTAAAAGTGTTGATTTCTCTGTAATCTTTACAA
TAGCACCTTTTATTACGGAATATACTATAAATTTATTAGGATATGAAGTGAATGCGATAA
CCTTAATAGGTAGTTTCATAGTAATAGGAGTTGTGGGAAAATCAGCACAATTAGGTTTAC
ATATGTGGTTACCAGATGCAATGGAAGGACCAACCCCCGTATCTGCATTATTACATGCAG
CAACAATGGTAACAGCTGGAGTATTTTTAGTATTACGAACCTCACCCTTATTAAGTTATT
CAATAACAATATTAAATATCTTAACAATTATAGGAGCCTTAACAACTTTATTTGCAACGA
CAATAGGTATTGTTCAAAATGATATCAAAAGAGTAATTGCGTATTCAACTTGTAGTCAAT
TAGGATATATGATTTTTGCATGTGGATTATTAAATTATAATGCAAGCATATATCATTTAA
CAACACATGCATTTTTTAAAGCATTACTATTTTTAAGTGCCGGATCAGTAATACATGGAT
TAAATGATGAACAAGATATGCGAAAAATGGGAGGATTAGTAAATTTAATGCCTTTAACTT
ATCAATGCATGTTAATAGGAACATTAGCCTTAACTGGATTTCCATTTTTATCTGGATATT
ATTCAAAAGATATAATATTAGAAACAAGTTATGCAACGTATTATTGGGAAGGAACATTTG
CTGCAATAATAGGATATGTCGCGGCATTTGGAACAACGTTTTATTCATTCCGATTATTAA
TTTTAACATTCTTTAATAAACCACGAATGCAATATAAAACAATTGCAGGAGTTCATGAAG
CAAGTACAAATATGGTAATCCCTTTAGTTATTTTAGCATTATGTAGTATTTTTATTGGTT
ATGTAACAAAAGATTTTTTTGTAGGACTCGGTACACCAGTATGGAATAATTCATTCTTTG
CTTATCCATATAATAATTTAATATTAGAATCCGAAGTATTACAACGAGAATTAAAGCTAT
TACCACTATTTGCATTTATTTATGGAGTAATAACCCCAGTTTTATTTTATTTTAATATAA
AAGAAGATCGAATGATAAATGTAAAACAGAATTTAATGGTAAAAGAGAGTTATTTTTTTT
TTGTTAAAAAATGGTATTTTGATTTCTTATCACGAGTTTTAATTGTAGTACCATTTTTTC
ATTTATCTTATGATGTTATGAATAAAAACTTAGATAAAGGATTATGGGAAAAAATTGGAG
TCACAGGAGTAGCAACAACCTTAGTAACTGCATTTACAGCTTTAAAATTAAAAAATGAAA
TAACATTATCAACGTATATTAGCTATATAGTACAAACTATAATACTAATTATAGTTGTAG
GAATTTTTTCTTTTATGACTGGATTTATATATATGGAATTATGTATAATAATCGGAATCT
TATATATTTGTCTACCTTCAATCAAAATAGATTAAAAGTAGTCAAGTAAGTGGGTGTAAA
ATGTTATTCTAAAAGTAAGCTTATATAAGGGGAAAATAATATTAGTGGGCGCCCCTCCCC
GCGGAAGCAAATTTATGCGTTTCCGTGAATATTTCCGAGATTAGGTAGGTTGAAATGATT
AGTAAAGTAATTTCAAAAAAGCGTCCCGTATACAAGCGCAGTGTATATATAGTTTAGGTA
ACTCAGTTGGTTAGAGTGAAAGACTGAAAATCTTTAAGTCGGTGGTTCAAATCCACTCCT
AGACATTATGGAGTGAGCTGTGTATATTTAGAGAATAGGAATAAATAAATAAAAAGAATG
AGACAACGAAAAAATGTGACAAAATTTATAAAAAGAGCATATAGGGATATGGGAGAATTA
AAACAATATAAACGATATACAAAGACACGATTAAATATAATATCGAATAAGGTATTTTTA
TTAAAGAATGAATTATATCCGTTACAACCAAAAAAAAAGAGAGGGAAAAGGGATCAACAA
TTGAAAACAACTTATACGAAAAAAAAATTAAAAAGAATCTTATCATTATTGTTTCGTATA
GGTGGAAAAATTTATAGAAAAAAAATAAAAAAGAAAAAAATAAATTTAAAAAAACAGCAA
GAACCTTTTACACAGAATTTAACATTACATCGATTATTTCGAAAGTTTTATTTAAATTTA
AAATTAAAACAATTTAAATTATTATATAAGAAATATAAAGGAAATGAAAAAGTAATAATA
CAACAATTAGAAAAAAGAGTAGATATGGTATTATTACGAAGTGGTTTTGTAAGAAGTCTG
TATGAAGCGAGACAAATAATAAATCATAAACATCTTTTAGTGAATGGAAAAATCGCAAGC
TTACCTGGATATATGATAAATGTAGGTGATATTATTAGTTTTAAAGAAGGGAGCATGAAA
AGAAAACTTTTAAAAAGATTAAAAAAAGGATTAATATCTAAAAAGTCAAGAAAAAGATGG
ACAAACCGAAACTTTAAATTTAAGCGATTTCAAAATTACAAAAGAAAAAGACAAAAAAAA
AAAAATAAGAATAAAGTAAGAGCAACTGGACCAAATTATTTAGAAATATCACATTCATTA
TTATTAATAAGTTTAATAGAAGAGCCGAAATTAACAGCAATAAAATATCCATTTACGTTA
CAACCAGAAAAGAATATAAAGTTTATAACTTTATTAAAGAAATATAAAAGACTAAGATAA
ATAAGAAAGAATATAAGGGTCAACACTTGGCGAAAATGGTAGACGCGATAGACTTAAAAT
CTATTTCTATATAGAGTATCAGTTCAAGTCTGATAGTGGAGAACCCTACATTATATACTA
AAAAAAAGAATGATAAAAAAACTAAAAGGTAGGCAAAGAATACAATTAATAGCATGTAAT
AATATAAATTATGTTTATAAAACCGAATTTCATTTAGGAGAATCCGCGTGGAAATGGAAC
CCAACGCTAAAAAGTTTTATATATAAAGAAATTAGTCAAATACATATAATAAGAATCCCC
GCATTTTTACTAATAATAGGTAAAGTGTTAAATTTAATTAGAGAAGTAATGCGATTTAGA
GGAAAAGTAGTAATCGTAGCGAATAATTTAGCAAATGGAAAAGTAATTGAACGATTAGTA
AAGACAATGAGACAACCAGCGCTACTAACAAAATATTATGCAGGAGGGCTAACACGAAAA
ACGGAGAATCTTAGACAATATTTAGAAGCAGACAAAGGATTAACGAATCTGAAAGTGCGA
TCAAAGTATATAAAACAACTAATAGGATTACAAGACTTGGAGAGAAAACCTGCATATATC
GTAATCTTAGATGCAATACAAGGAAAATTTTTAATAAATGAAAGTGCAATTTTAGGAATA
CCAACAATAGGCTGTGGAGATACAACAATAAATTTTCCAAAATTGAACTATCCATTAATA
GGAAATTTTAAAAGTAGAGAGAAAAGAGGTTCAGTATTATTATTAATAAAGCATGCAATG
TTTGAGGGAATGAGACAAGAAGCGACAATATTTGCAGAGTATTATAATAAATATACAAGA
ATGTACAAGAGCTTTTTAAAGTAATGAAAAAAAGAGCAGAGAGAATAAACAGAAGCGGAA
AAAAAGAAGTATGAATTTAATAGATTTAATATTAATAGCAATATACGTAATAGGAATATC
CGGTTTAATTTTTAATAAAAATAATATTATTAATATATTAATAATATCAGAATTAAACTT
AGGAACATTAGGGATGTTATTTGTGTTAGCATCCGTCGAATTAAATGATATATTAGGAGA
ATTAAGTGGATTATATATATTAACGTTTACAGCAGCAGAATCAGCAATAGGATTAGCAAT
AGTGGTAATTTTATATAGTAAAACAGGAATAATAAATATCAGACATTTAAATAAATTAAA
AGGCTAAAATAAAGGAAAATACAGAGGAATCCGTTGAATGATATGGCGAAAATGGTAGAC
GCGAGGGTCTTAGAAGCCTTTCTATAACTAGGTGGGAGTTCAAGTCTCCCTATCAGCAAA
ACAGGGTTCCGGTGAAGGTCTGGGGATATAGTTGAAATTGGTATAATATGGGTGTTGCAT
ACCCGGGTTATGGGTTCGAGGCCCATTGTCTCCAGCAAAGTCTCTTTTCGTCTAGTGGTT
AGGACATTGGCTTTTCATGTCAAGAACATGAGTTCGATTCTCATAAGGAGCACCTTTAGC
CAAA
>DDB0215018 |Chromosomal Sequence| Chromosome: 2F position 1 to 161967
NNNNNNNNNNNNNNNNNNNNNNNNNNNNNNNNNNNNNNNNNNNNNNNNNNNNNNNNNNNN
NNNNNNNNNNNNNNNNNNNNNNNNNNNNNNNNNNNNNNNNAGGTGTCAGTACCCCAACCT
CTGACATTCCATTGGTTGATTTTGATTACTACCATTATGAGATGATATCGATCTCCTCTT
GGGAGTCGTATAGCTGCGGTTTGGATGGTGAAGGGTAGATACTCTCTATGAAGCTCTCAA
TGATTCCTTTCCTTTCTTTATTGACAGGTGTCTTAGGGGTGGATGGGATGTAAGGGTTGC
TTCTGTTTATTGTTGGTGAGAGTTGGGTGACCTCGTTGTTTGAGTGGATTTCCTCGTTCT
TGCGTTTATGTGATGGAGGGATGTTTGGTGTCTTCTCTCTGTTTTCCGAGGATGAATGGA
TGTTAGTGCTCGTTTTGTTGGTATTGTCTTTTTGGATGGCGTTGGATGTTGTGGTAGTGG
TTGTGGTGGGTTTGACAGATTGAGATTCTGCTTGGTTTTTGGGGGGAAGAGGTTGAGAGG
ACTTTTTTGATTGGGCTTTTTTCTCTTGGGTTGATTGTTTATCAGACTGATTGTTTGCTG
GGTCATTTGTTTGTTGTTGTGGTTTTGGTTGAGAGGATTTGATTGCTATCCTGTTTTGGG
TGTTGGGAGGATCATCTGTCATCTCATCTTCTAATGGTTCTTCCGTGTTGTTTGACTCTA
CTTTCTTATTTTTCTTTTGTGAGGAGTAGGTTTTGGTGGCCGTTCTGATGGTAAAGTTGG
CGATTTCTGTATTGTGTTGGCCAGATTTCATTTGATCGCCTATTTTGCATTCTATTAGAC
CGAATACTAGGAGGTGGTAGGTGGAGTATGTAGTATGGTATATTGCATAGGGTATTTCTT
CTGCAAAGGCAGTTTTGATGAGGGCGTCCACTATTCCTGCCTTTTCTTTTGGAATTCTTA
CTCTTCCTGTGAGGACGTGGTAGTCTCTACTGGAGGTGATGAAAGTTCCCAATTTGCTTC
TATCTCTAATGATATTTAGGAGAGATTGTCGTTTTTAATCATCAGGTGTATCATTTTTCT
AGTTCCTTTGCCTATGTATATCTTGTCGATTGGGATATCGTAGTTTGAGAGTGTTTTTCT
CATTTCTTCTAACCCCATGAGATCCATTTTGGGGAATTCGAGTGTAATTGGGTAGAATCC
GTTGTTTTTCTCGTAGGTTGAGAGCGCAGTCATGTTCAATATGGTCTCGCAGTATTTGGA
GATGTCTTTGAGGCCTATTGATAATTTGGGGTAGGTCTCCTTTATCTCTGCTGTTTTTGT
GGAGAATTCCTTAATGAAGTTCTCTGATGCCTCGTCCATATGGGGGGCCATTTTAGCCGC
GTCTGCGTAGGAATTCATCTCGATGGGATTCCTTTGAATCGGCGATTTGGTAAGTTAGAT
CTGTAGATCGTGGTGGATTGGTGATTTTTTTTGAAAGATTGGTTAAAATTGACCGAGATT
AAGGATAGAAAAGGATGAATTACTTTTCACGTGTATCTTGTATCCTCTTGATCGCGGTAC
GGTTTTTTTTTCTCTTTTTATTGAAGTAACATTTTTCACGTGTATCTTGTATCCTCTTGA
TCGCGGTACGGTTTTTTTTTTAAGTTTGTTTTTTTTTTTTTTTTTTTTTTTTTTTTTTTC
AGCAACTTAAAAAGTATTCAGAGCGGGAATCGAACCCACGACCTAATCCGTGTTAAGGAT
TCGTGATAACCGACTACACCATCCGAACTAATCTATAAAAATTATTTTTAAACCGTTGTA
ATAAAGCTTGTTAGCTTTATAAATATATATAATTAATAATTATATAATTGAATAATACTT
TGTTATCTTTATTTAATATTAATTTATATTTATAATATTCAATATTGTTTATAAAATTAT
TCTTTAGTATTTATATTATTTATAATGAGTTGACAGTATTATTATTATTATTATTATTAT
ATTATTTAAATGTGTGTCAACTATAATTAGTAATGTAATATGCATATTTAATATCTATTA
ATTTTATAGAGTAACTTTATTACATATCCCCCCCTTTTAGTTGAAAAAAATTTTTCAATC
TTTTAATATAAAACACATCATGATTTTTAATATTATCCAATACTAATTTGAATTTTAAAT
CGCTAACTCTCTCATGTACTTTGAAAAGACCTTCCCAAGATTTATTGAGCTTTACTGGAC
CAACAGTGGATTGTAAATAGACATAATCTCCTACTTGAATATTTGAACGAGAAACTTTTT
TATTAATTTGTGATAATTGGTCTTTACCAAGATTATCCTTAATGAGACAAGGACGTTTGA
GGTTATTATTTACAATTTGGGCGAAATTATGAGCAAAATCTAATCTTGATAAATTTGTAC
ATGGATTTCTTATTAATGGTTGAATTGAGGTTATTTGTGATTTAATTATTGAATTCTCTG
TTTGATTTAATGATATTGATTTTAATGGTAAATTTGATGTTATTGGTGAATCTATTGGTT
CTTGGAATAAGAATTCTGGAATATCGTAATCTATTGGTAGTTGTTCTTCAATAGTTGGAT
ACGATTTGATTGATAGTATATGATGAGAATTAAAATTTTCAATTAAATGATCAGTATCTG
TTAATAATTCTGATTTTGATGATTTATTATTATTATTATTATTATTATTATTTGAATAAT
CAGATACTGTTTTAAATATAGTTTGTATACATGGTTGGGTTTCTTTAGATATTAATTTGG
TACCAACATTGAATTCAAGATTCTTAATGATCATTTCTTTAAAATCAATGACTAAATTTA
ATCCAATTATTGTATCAATGCCAAATATACAATCAATTGATGTATCATTATCTTTAACAA
CATTAACTTTAACTCTAGCGAATGCTTTACCTAATTTAATTGTTGTGTTACTTATTCCAA
TGATTTTGATTTCATTATTTGATGCTGATTTAACAGAATATTGTTTATTTTCAATCTTTA
ATTTTAACTTTTTAGCAATACTTTCCCAAACAATAGTAAGTGATGAACCAGTATCAATCA
AACCTCTAACATTTTTATTATTTATTAATAAAGCTGCATTCATACTATCTATTCCAATTG
AATTAATTGTACTATTATTAACCATTGTAATTGCATTAGTGCTATGATTATTATATGATT
GTTTATTCTCATTATAATTATTCTTTTTATCTTTAGACCAACACTCTTGAATTACATGAC
CTTTCTTTTTGCAATATTTACAAAATTTTGTGATTGAATTTACTTGATTTTGTGGTGCTT
TATAAGGGGATGATTGTGGTGACATTTGTGGTGATCGATTATAATATTGATTTTTAAAAA
TTGGTGTTGAAATTTCTTCAGATTCAATTGATTGTTGTTCGTTTTGAGATGTAACATATT
GAGGGGATGTTGCAGAATAACCAGAACCCGAACCTAGATATCTTTGATTACCAAATTCTT
GCAACGTCTTTGCAACTAATTGACCAGTGTACATTGATCTACCTTTGATACGAATTGAAC
CATCTTCACAAGACTTTGCAATATCTATTGCTCTTTTTAATGATTTTGGTGCACATTTTG
TAATTTCAATACCCAATTCAGTACCAACAGCTGAATAAAACAATTGTATTTTAAACTTTT
CTGAAATATCAACTGCTGAACATTTTGATAGAAATTTACCAATTAATATATCTAATGTAT
TGTATTTATATTCTCCCAACTTTGTTAATTCTGTTAAATCATCACTATCACCAATATCAA
AAGCATCTTTAAGATCTTCAATTATCTCCATTGCTGTTAAGTCTGTATCCAATGTTGCGG
CATATTCCAATGCATTGTTTCTTAGTTTTCTAATAATATCAGCTTTCGATATTTCCTCGC
CATGAATTAGTAAGAGTAAGTGTTTGAATTTACGAAATGATAAACCTTTTCCATCACCCG
AAAAAATTACGTTTTCATTATTACTCATTTTTTTTTTTTTTTTTTTTTTTTTTTTAAATT
TTTTCTTTTTTTTTTTTTTTTTTTTTTTTTTAAGATTTTATTAAATTAAATTTAATCTAA
TGTAAAATTTTAATTGATTGAATAATTTGATAACTTTATATTTATAGTATATTTTTTTTT
TTTTTTTTTGAAAGACGATGTCGCCAAATGTAATAAAGCTTGTTAGCTTTATAAATATAT
ATAATTAATAATTATATAATTGAATAATACTTTGTTATCTTTATTTAATATTAATTTATA
TTTATAATATTCAATATTGTTTATAAAATTATTCTTTAGTATTTATATTATTTATAATGA
GTTGACAGTATTATTATTATTATTATTATTATATTATTTAAATGTGTGTCAACTATAATT
AGTAATGTAATATGCATATTTAATATCTATTAATTTTATAGAGTAACTTTATTACACCGT
AATAATTATTAAAAATAGTTTAAAAGAATCATCCAAGTTGGCACTTTTTTGTAATTACAA
AAATTATATATGGGGACTCATATAAAATAATATGAACAATTTTGAAAAGTGCACTTAGAT
AGTTTTTATAATAACTAAATTTTTTTTTTTTTTTTTTTGAGATATTTCATTATTTCCGAA
ATAATTTTTAAAATAAATTTTTTTTTTTTTTTTTCTTTTTTAAAAAAAAAACAATGGATA
GAGATAAAAATTATAATGAAAAAATTAATTTTTTTAGAAAATAAAGACGAAACTAATATT
GAAGAAAATAATGAATTAGAAAAAAAGGATTTAAAATCAATTAAAGAGATTGCAAAATTA
TATGGTGTATCAACAAGCAAATTAAATAAATCAGAAATCATTGAAAAGATTAAATCAATG
TTTAAAAGAAAAAGAGAATATGAAGAAGAACAAAAACAAAAAGAAAATGTCAATTCATTT
AATAAAATTATTAAATTAACAATTACAGATAATATTGAACTTACTGAAATACTATTTTGG
AAATTATTTAGAAATAAAATAATTTATAAAACCATATTCTCATTTATGGATAAACGAATC
TCATTAACATATGATTCAATGTCGTCAATAAAGAATCTTATAGTCCATAATCAATTTGGT
ATATTAAAAGAAAAAGTTTATAGAAATTGTAGATATTTATATTTCAATCCAATTAGTTTT
AATCCTAAAAATTATAAAATACATCCAACATTATTATTTGTTAAATTATTTTCAAATATT
AAAGATGATGATTATAGATTCTATAGAAACTTTTTAAATAGTGATAATTGTTATTATAAT
TCATATTCAACTATATCAACAGCATTAATTTTATCAAAGAAATTTGAAATTTATAAATTA
TATATAAATGAATTCAGTTATAAACCAACAAAAACAGATCTTATTTATTCAATTGCAGTT
GGTTCAAATAAATTCATTAAATATATATTAGAATTAAATCCTTCATCATCATCATCATCA
CCTTCAATTGTAGAATCAGTTGGATCAGATTATAAAAATTTCATTATCAATGATAGAAGC
TTAAATTATTATCCAATTGAAAAAGATACTATATTTAAAGGACTACTATATTTTTTAAAT
ACCATTGGAGATAATGAGAATGATAATAATTGTAAAGATAAAACAACAACAAAAATAACT
GAAAAAAGCGGTAGTGTTGGTAGTGTTGGTAGTGTTGGTAGTGTTGGTAGTAATAGTGGT
TATGAAAAATATGGTCATCAAATAACAATAGAAACCCTTATTAATTTCATTAAACTTAGA
CATAGTAAAGGTTATGAAATTAATGAAAGATCAACATTTAAACAATTAATCACAATTTGT
AAATTAATATTAATATTACAGAAATCAGAAGAAGATGATTCAATTAAAACATTAGAACCA
CCAGCTCCAACAAGTATTCAAGAAATTGATAATTTTATTATTGAAAAAATAGATAAACAA
ACATTAAAATCAAAATTAGATAATCCAATTAATTATTATAATAATAATAATGAAATTAAA
AGTTTTATAAAAAAGTTATTAAATTTATATTATTCAACATTTAATTATATACCAAAGATT
TTATATTTCTGTTATTATTATGGTAGTGATGATTGTGATAATTTATATTCAAGTTGCAAT
GATATTAACGCGAATACAGAGTTATGTCGTGTTGCCTTTAGATTTGGTAATTTTGAATTA
TTAGAATCTGTAAAATATATAGAATGCCACCAATTATTACCAAACCCTAGTTTTTATGAC
CATGATAATATTCTTTTTCAAAATCACCAATATATAGAGGATTTTGTAATTTTCTCAAAT
TGTTTTGACCAAGAAAAAAAGATTAAATTCATAGATGAATTAATTAAAAGAAATACCAAA
AATGAAGAATTAAATTTTCAAAACCATTTCTTTCATATGCTTGTAATTCATGATGATATT
GAATTATTAAAATACTTTTCAAATAAAGTTGGTACAACTGCATTTAATTTTCATTCATAT
CGTTTTGAATTGAATGAAAAATTAACACCAACTTATTTTATAGAATCAATTGATATGTTA
GATTATTTATTTTATAATCATAGAGATTATTTCATAGATATACAATTTCCAAATAAGTAC
AGTACATTTTTTAAAAGTTTACAATTTTTACAACACTTTGAATCATTATTAATTCAATAT
AAATCAAACAACCCATCAATCAATGAAAAGGATCCAATTAGTTTTATTAGATCTTCTTTA
AACTTTAAAACAAACAAGAATTATCTTGATTTTGCAAATCACTTTGCAACAAACTCTATA
TACCATAATGATACACTAGAATATCTTGACTTGTTATCCACACTAACAAGTGATCAATCA
TCATATAAAATATCAATCAACTCTGAATCATTAAAAAATTTATTTACTTTATCACAACAA
CAACAACAACAACCACATAATAATAATAATAATAATAATAATAATAATAATAATAATAAT
AATAATAATAATAATAATAATAATAATAATAATAATAATAATAATAATAATAATAATAAT
AATAATGGAACGAACCAACAGCAACAACACCAAAATGATACAAGTCAAAATACAATTGAG
GCACCTAATCCTTATTCTATGAGGTTTTTAAAATTAGTAGATTGGGTATTTATAAACTAT
CATCATGAATTAGAAAAAGATGGTAAATTATATTATAATAAAGATCAATATTATCATTTT
CTTTTTGCAACCGATAGATATGATTTAGATAGCAACAATGACACTAACAACAATACTATC
AATAGCTATTACGATATAAAAAAAAAAATTTGTTTTGGTAGATTACTATCATTAATTAAT
CATGTTAACGAATTTACTCCATATTTATATGAAGTTAATAATTTTAAATTTTTAAATTGG
TTTTTAACAAAGATTAAAAATATTCATTATTATTCAACCAAAAAAAAAACCATGGATGAA
TGGGCACTTATGTATACCCTTCCTAATTTTATGTCTTTTATTACATGCAATTCAAGATTA
AAAGTACTGGAATACATTCACCAATATTATCATTTCATTTTAAAAAAAGAAATAGATGGT
GGAATATTACCTTCTAGAGAACTAAAATGTTACTTGCGGTCAACCATTGATCAAGGTTTA
ATTAAAGTTTCAGAATTTCTTTTTCAATTTACTTCAATAACTAAAAATGAATTTTACCGT
TTTTCAAATGAAAAATTAAAATTACACTTTTCAAATAAATTTAATAAATAATAATAATAG
TTACTGAAAAAAAAAAAAAAAAAAAAAAAAAATTTATCTTTTTATTTAAATAAGCGAACA
ACAAATTAAAAATAAATTTATCATTGATGTAATAATAAATAAATAATTAAATGAATTAAT
AAATAAATTAATAAATTAATAAATAAATAAATAAAATAATTGTGTTTCTCTTGTGGTTAG
TTCTACTATTGTAAAAAAAAAAAAAAAAAAAAAAAAAAAAAAAAAAAAAAAAAAAAAAAA
ATGTTAAAAAAGTTTAAAACCTAAAAAAAGTTGAGAGTATATAAATAAATAAATAAATAA
AAAAATAAATAAAAAAATAAATAAATAAATAAAAAAAATAAAAAATAAATAAATAAAAAA
ATAAATAAAAAAATAAATAAAAATAAAAAATAAAAAGGATATTAACTTTTTTTATTTTAG
AAAATTGACGACGTGAAACATTGTTGAAAAAAAAAAAAAAAAATGAAAATCTAATTTAAA
AATTTTTATCAATAATTATTTGCATTTTCCCAACACTCTCAAAACAGGTTCTACAAATAA
ATCCTCATTCTTTCTCGTTTTTTATTAAAATTAATTTTTTTTTTTGAATTTAATTAAATT
TTTTTGTTAATTTTTGCAACATTAAGGAAACCAACGTTTTTAAAAAAATTTTTCAAAAAA
AAAAACTTGAAAAAATAAAAAAAAAATATTAAATAAAGCAAAAAATTTTTTTTTTAATCA
CCATTGTAAAAAACAATGAATTCAGATAATAATAATAATAATAATAATAATAATAATAAT
AATAATAATAATAATAATAATAATAATAATAATAATAATAATAATAATAATAATAATAAT
AATAATAATAATAATAATAATAATAATAATAATAATAATAATAATAATAATAATAATAAT
AATAATAATAATAATAATAATAATAAGAGTTTATTATTAGAGGATGAATTAGAAAAAAAG
AGTTTAAAATCAATTAAAAAGATTGCTCAATCATTTGGTATAGAAAGAGTTAATTTAAAT
AAAGAAGGAATGATTGAAAAGATTAAATCAGTAATTAAAAGAAAAAGAGAATATGAAGTA
CAAAAACAAAAAGAAAATGATAGTCCATTTAATAAAATTATTAAATTAACAATTACAGAT
AATATTGAACCTACTGAAATATTATTTTGGAAATTATTTAGAAATAAAACAATTTTTAAA
AAGATATTCTCATTTATGGATAGTCGATTCTCATTAAATTATGATTCAATGTCATCAATA
GGGGATCTTATAAGCAATAATCAATTCAATATATTAAAAGAAAAAGTATATAGAAATTGT
AGATATTTACATTTAGATTCTAAAACAAAACCTTATCGTTTTGAGATTTCATTATTAGTG
AAATTATTTACAAATATTAAAGATGATGATCATAAATTCTATAGAAACTTTTTAAATGGT
GAAAATTATTATTATAATTCTTTTTCAGCAGTATCAAAAGCATTAATTTTATCAAAGAAT
TTAGAAATTTATAAATTATATATAAATGAATTCTGTTATTAATCAACAAAAACAGATCTT
ATTTATTCAATTGCAGTTGGTTCAAATAAATTCATTAAATATATATTAGAATTAAATTCA
CCAAATTCATCATCATCATCATCATCATCATCAAGTATGGAACCACTTGTATCAGATTAT
AAAGATTTGATTATCGATTTCCAAATCCAAAAAGATAAAATATTTAAAGGATTATTTTGT
TTTTTAAATATCATTGGCCATCATGATAATTGTCGTGAAATTACTGGAAATAAGAGAATG
AAAATAAGTAGTAGTATTGGTAGTGGTAGTGGTAGTGGTAGTAGTAGTAACGGTTATAAA
GAGTATGAACATCAAATTACAATAAATACTCTTATTAAATTGATTAAAAATAGAGGTAAT
CGTAGTGGTTCTTATGAAATTAATGAAAAATCAACATTGAAAACATTAATCACAATTTGT
AAATTAATATTAATATTAAAGGAACCAAAATTCAGTAAAACAGAAACGATATTAATAGAT
CCAGAAGATAATGATTTAAGAATAAAAAAAGAAAAATTAAAACATTCATTTAAATCAGTT
CCAACAAGTATTCAAGAAATTGATAATTTTTTTAATGAAAAAATAGATAAACAAACATTA
AAATCAAAATTAGATAATCCAATTATTTATAATAATAATAATAATAATAATGAAATTAAA
ATCTTTATAAAAAAGTTATTATATTTATATTTTTCAATATTTAGACACATACCAAGGATT
TTATATTTCTGTTATTTTTATGATGATGAAGATGATAGTAAAACTAACCAGGATCACAAA
CAAATGATCAATGATGATGATTTTGATGATGATATTGATTATATGGAAGACGTTGCTTTT
AGGTTTGGTATATATAAATTTTTACGATATAAGCAATGTATAAGATACTATCAGCTATTA
CCAAATCAAACTAATAATACTTTTGTTCGTAGTAATTTTCCTTTTTCCGATCAAATATGC
TCAGAGAAACATGTGGTTTTATTCTCGCATTGTTTTGATCAAGAGAAAAAGATTAAATTC
ATTGATCAAATGATTGAAAGAAATATTACAAATACAGAATCTAATTTTCAAAATCATTTC
TTTTATATGCTTGTAATTCATGGTGATATTGAATTGTTAAAATACTTTTCAAATAAAATT
GGTACTCCTCTATCTGTATATGATTCATATATATATAAATTGAATGAAATTTTACCACCA
ACCTATTATATTGGATCAATAGAGATGATAGATTATTTATTTAATAATCATAGAAATTAT
TTTTTTGATCCACAATTTCCAAATTATTATTGTACATTTTTTAAAGGTTTACAATTTTTA
CAACACTTTGAATCATTATTAACTCAATATAAATTAAACAATCCATCAATCACTGAAAAG
GATCCAATTATATTTTTTGAATCGCATTCAAGTGAAGATCAATTAGAATTTATAAAAGAT
AAGGATATCTTGGATTTTGCAAATCATTTCGCAACAAATTCAGTATACCAAAATGATACA
CTCAAAAAATTCGTTCCTTTGTTTTTATCATTACTTACAAGTGATCAATCATCTAAACAG
TCATTTAAATTTGAGACATTTAGAAATTTATTTATTTTATTACAACAACCACATAATAAT
AATAATAATAATAATAATAATAATAATAATAATAATAATAATAATAATAATAATAATAAT
ATTAATAATTATAATTGTAATTATAATAATAAAATAAAGAATAATGATAATAAAACTTAT
ACAATTGGATTTTTAAAATTTGTAGATTGGGTATTTATAAACCATCGTAGTGAATTGAAA
GATGGTGGTAAATTATTTAATGATGAAGATCGTTATTATCATTTTCTTGCTGCAATCGAT
AGATATGATTTTAACAATAGCAACTACAACCTCAAATGTTATTATTATATAAAAAATGAT
ACTGATCTTGATAGATTATCATCATTAATTGATAATGTTAACAGATTCACTCCATTTTTA
TATGAAGTTAATAATTTCAAATTTTTAGATTGGTTTTTAAAAAAGATTGAATATTATCAT
TATGAATACCGATCGGTGTTAACACCCTTTCAAAAAAAAGAAATTAAAGATATTGTTTGT
GAATTTTTGAAAAGTATTGCCAGTTTTTCAAGATTAAAAGTATTTGAACACATTCACCAA
TATTATGAATTCATTTTAAAAAACAACTTTGATGGTGGAATTATTGATTATGTAGATTTA
CAAGATGTCTTACGTTTATCAATTAAAAAAGGTTCATTTAAAGTTTCAGATTTTATTTTT
CAATTTACTACATTACCAAGAATAGAACAAGAGGCTTATTTAAATGAAATATCATAACTA
ATTTTTAAATAAATTTAATAAATAATAATAAATAATTGTTTTTTAAAATTATGATAATTT
ATTATAAATTGATACAAAATAGAATAACCTTTGGCATTGTAATTTATTGGATAATAGTTT
GAGTTCTATAGAATTGTAATATTTGTACTATTTGATTTACCAAATTGTTGAACTTATGAC
TTTGAAAATTTGATACTCAATATCCTCAGATATATAATCTGATTTTCTAGCTTTTAATCT
TTTTCTTTATATTTTTTTAAATTTTTTTTTTTTTTTAAAATTTTTTTAGTTTTTGATTGA
TTATTATCATTATTAAATAATTTATATAAATTAAATATTAAATGATTAATTTTTTTTTTT
TTTTTTAACAAAACCTCGGAACTTAAGAAATTTGCCGAGTTTCACATATGACCCTTTTTT
TTTTTTTTTTTTTTTGATTTTTTTTTTTGTCAATTTGTTTTTTTTTTCTTTTTTTTTTTT
CTTTTTTTTTTTTTTTTGATTTTTTTTTGATTTTTTTTTTTGTAGGAAATAAAGATTTTC
TTAATTTATTTCCAAAATGAACAGAGATAAAAAAAATAGAAAAAAAAATAATAATAATAA
TAATAATAATAATAATAATAATAATAATAATAATAATAATAATAATAATAATAATAATAA
TAATAATAATAATAATAATAATAATAATAATTATAATTTGGAAAAGAACGAAAATAATGA
ATTAGAGAAAAAGAATTTAAAATCAATTAAAGAGATTGCTAAATTATATTGTATATCAAC
ACTGAAATTTAACAATAAAGCAGAACTCATTGAAAAGATTAAATCAATAGTTAAAAGAAA
AAGAGAATATGAAGAAGAACAAAAACAAAAAGAAAATGTTAATTCATTTAATAAAATTAT
TAAATTAACAATTACAGATAATATTGAACCTACTGAAATATTATTTTGGAAATTATTTAG
AAATAAAACAATTTTTAAAACCATATTCTCATTTATGGATAAACAATTCACATTTGATTA
TGATTCAATGTCATCAATAGCAAACCTTATAGCCAATAATCAATTTGGTATATTAAAAGA
AAAAGTATATAGAAATTGTAGATATTTATATTACAGTTTTGATTATGGTAAAGGTCCAGA
TCCTACATTATTAGTGAAATTATTTTCAACAATTAAAGATGATGATTATAGATTCTATAG
AAACTTTTTAAATAGTGATAATGGTTATTATAATTCATTTTCAACTATATCAACAGCATT
AATTTTATCAAAGAATTTTGAAATTTATAAATTATATATAAATGAATTCGGTTATGAACC
AACAGTATGTGATCTTATTTATTCAATTAAAAATGGTTCAAATAAATTCATTAAATTTTT
ATTAGAATTAAATCCACCAGATCCATCATCTTCATCATCATTATCATCAACATCATCATC
AATTATAGAATCACTTTCATCAGATTATGAATATTACATTTTCAAAGCAACCAGATCAAA
CTATCCAATTGAAAAAGATAATTTATTTAAAGGATTACTTTGCTTTTTAAATATCAATGG
TAATGATAGTTGTGAAGATAAAAGAACTAAAAAAAGTAAAAATATTGGTAATAGTAGTGG
TTTATGTAGTAATTGTAGTGATGGTTATGAAAAGTGTCATCACCAAATAATAATAGATTA
TCTTATTAATTTCATTAAAAATAGAAATAATGAAGATGGTCATGAAATTAATGAAAAATC
AACATTGAAAACATTAATCTCAATTTGTAAATTAATATTAATATTAAAGGAACCAAATAA
CAATGAAATAGAAACTACGTTAATAGATAAAGATTCAAAAATAAAAAAAGAAAAATTAAA
ACAATCATTTAAAACAGTTCCAACAAGTATTCAAGAAATTGATAATTTTATTATTGAAAA
AATAGATAAACAAACATTAAAATCAAAATTAGATAATCCAATTATTTATAATAATAATAA
TAATAATAATAATAATAATAATAATAATAATAATAATAATAATAATAATAATAATAATGA
AATTAAAAGTTTTATAAAAAAGTTATTAAATTTATATTATTCAACATTTAATTATATACC
AAAGATTTTATATTTTTGTTATTATTATGGCAGTGATAGCTATGATGGTGACAAAGCTGA
TATGCTACATTACAAAGAAATCACTGGTGATAATGATATGCGTCATGTTGCTTTTAGATT
TGGTTATTTTGAATTGTTACAATCATTAGACTTAATTCATTACCAGCAATTATTACCAAA
TGGAGGTAATTATACTTATAGATGTCATCATCAATTGCTAGGCAATGAATATAAAGAGAA
TTATATAGTTTTATTTTCAAATTGTTTTAATCAAGAGAAAAAGATTAAATTCATTGATCA
ATTGATTGAAAGAAATACAAAAAAACCAGAATTAAATTTTCAAAATCATTTCTTCTATAT
GCTTGTAATTCATGGTGATATTGAATTATTAAAATACTTTTCAAATAAAGTTGGCACCAC
TATATCTGTTTATAAATCATATACTAGTTCAGTTACAGATGAAATTTTTCCACCAACCTA
TTATATAGAATCAATAGAGATGTTAGATTATTTATTTAATAATCATAGAGATTATTTTAT
ATATCCACGATATCCAAATTATTATAGTACATATTATAAAAGTTTACAATTATTACAACA
TTTTGAATCATTATTAATTCAATATAAATCAAACAATCCATCAATCAATGAAAAAGATCC
AATTGGTTTTATTAGACCTTCTTTAGATTTTAGAAAAAACAAGAATTATCTTGATTTTGT
AAATCACTTTGCAACAAGTTCACTTTACCATAATCATAACCTGCAATCCACTACTTTGAT
ATATATACTCATTAGCGATGAATCATCATATAAACTATCATTCAACCCTGAAACATTAAA
AAAATTATTTACTTTATCACAACAACAGCTTCAAAAACAACAACAACAACATCAACAAAA
TAATAATAAAACAAAACAAACACAAAATCATTCGTTTACGGTGTCAGATCAACCTTATTC
AATGAGATTATTAAAATTTGTAGATTGGATATTTATAAATTATCATCATGAATTACAAAA
AGGTGATAAAAAATATTATTATCATTATTATTTTGCAATCAATAGATATGATTTAGACAA
TAACAACAATATCACCAACAACAGTACAATCAATTGTTATTATGATATTAAAAATGATAC
TAAACTTGAAAGATTATCATCATTAATTGATCTTGTTAACCATCTCACTCCATTTTTATA
TGAAGTTAATAATTTTAAATTTTTAAATTGGCTTTTAACAAAGATTAAAAATTATCATTA
TTCATCTAAAACAACATCAACTCAAAAATCAAATATTAGAGAAATAGTTTTTGGATTTAT
GTCTAATAATAAAATAAAATCAAGATTAAAAGTACTTGAATACATTCATCAAAATTATGA
TTTCATTTTAAAAAACAATTCGAATGGTGGAATATTAACTTTTGCAGAGTTAGAAAGTTA
CTTGTTTTCAAAAAAAGAGGGTTCGATTAAAGCTAAAAACTTTTTTCATCAATTTTTTAT
AATAAAATGAAAAATTAGGACTACACTTTCAATTTGATAAATAAAAATAAAAATAAAAAT
TTATGTTTTAATTTAAATAGGTTAACAGTGAATTATAAAATAAATAATTTAATAAATAAA
CAATTGTTTCATCAAATTGGTTTCTTTATTATTAATCACTCAAAAATTATTTTTTTTTTT
TTTTTTTTTTTTTTTTTTTTTGTAAATTTTATTTATTTTAGTTTTGGTGAATGAGTTTAA
ACCAAATTTGTGAGAAACTGTTTCAAATGGAAAGTCTTCTGATTGATTAACTTGTTTATG
GTGATATGGAATAACCATTTGAACACAATATGATCTTTTAATGCATATTTAACATTTTCA
ACTGTAGCAGTATCGTTGCAATCTTAGTTTCATTTGATGTAATAACATGGCACCTTGTAA
CAATTGTTCACCTGATTCTTCTTTACCATTATTATTCTTATTGGTCAAGCATATATTAAT
ATATAGGTTCCATTGCCACCAGTTGTTGAAGTTGTGATGGTTTGTGATAAGTTGGAACAC
CTCTTAAGAAAAATGGAATGTTTGCCATACCCATTTCTCTTTGATTGCATTTGGCCATCT
TTGTTTTCATCATTGAATAAAATGAATCTATTCCATTTACATGTTGTAGTTTGCGTTATT
GGTGGGAGTTTTGTTCTTGTGTTTGTGCTACTAGTAGTTGTTATGTGATGAGTGTTGTTG
TTGTTGTAGATGAGATGTTATTGAAATAGTTTAAGGAATTGGCTGGTTTGTATTTGTCTA
TTGGAATATCAGCTTCAACACAATAATCACTTGGTGCTGCAACATATTCGAATTGATATT
TACCATCTGCTCTCGATTTGGTATTTCATTTCCATATTTATCAGTTAATCGTAATATCTG
ATAATGATGGTGAATTATCAGTACGTTTGCCAGTGTTAAACGAATCTAACCAAACATTAT
CACCAACATTGTATGAGTCATAAATTCAAACAATATTTGACATCTGATTGGAATGGAGAG
TCTTCTGATTGTTTATTACGTAGTGAAATAACCATTTGAACACAATATGATTCTGGTACT
TTATCTTTTAATGCGTATTTACCATTTCATCTGTAACAGAATATCGCTGCGATCTTTGTT
CCATATGATGATGATGATGATGTAATAACAACATGAACACACCTGATTTTAACAGTTCAT
ATGATTCTTCTTTACAATTGTTTTTCGTATCGACCATTTGGTTGTTGTTGTTGTTTCTAA
TACACTATCATTTGAAACGAGTAATGATAACTCTACACCTGGTAAGAATTGATTATTTTA
ATATTTAATTTTTTTTTTTATTTTTTTTAAATTTTTTTTTTTTTTAAGCACCGAAATGGA
TAGAGATAAAAAATAAAAATATGGAAAATAATAATAATAATTTAGAAGATATTGAAACAT
TTATTGACGAGAGTAATGAAATATTATTTTGGAAATTATTTAGAAATAATAATAATAATT
TTGAAGATAATGAAACATGTATTTACGAGAATAATAATGAAATATTATTTTGGAAATTAT
TTAGAAACATAGTAATTTATAAAAAGATATTCTCATTTATGGATAGTCGATTCTCAATTA
ATTATGATTCAATGTCATCAATATCAAATCTTATAAACAATAATCATTTCAATATAATAA
AAGAAAAAGTATATAGAAATTGTAGATATTTACACTATACTTCAAATAATTGTAAAATAG
AACCTTCTTTGTTATTTGTTAAATTATTTTCAAATATTAAAGATGATGATTATAGATTAT
ATAGAAACTTTTTAAATAGTGATAATTGCTATTATGATTCACATTCAACTATATCAAAAG
CATTAATTTTATCAAAGAAATTAGAAATAAATAAATTATATATAAATGAATTCGATTATA
AACCAACAGAAACAGATCTTTTTTATTCAATTATAATAGGTTCAAATAAATTCATTAAAT
ATATATTAGAAAATTAGGATATAAAAAATTAATAATCGATATATATAAATCATATTATTA
TCCAATTGAAAAAATTAAAATTTTCAAAGGATTGTTATGTTTTTTTAATATCATTGATGA
TCATAGTTATGAAGGTTATGAAAAGAATCATCATCAAATAGCAATAGATGACCTCGTTTA
TTCTTTTACTAATAATCCATATGCTATCGATAAAGATCCTGGTTTTAATGAAACTCAACA
TTGAAAACATTAATCTCAATTTGTAAATTAATATTATTATTAAAGAAATCAATTGACAAT
GAAATAACATTGATAAAAGATGGTTATGATGATGATGATGATGGTGGTGATGATAATAAT
GATAAAAAAAAATTAAGAAAATCATTTAAATCAATTCCAATAACAATAACCATTCAAGAA
ATTGATAATTTCATTATTGAAAAAATAGATAAGCAAACTTTAAAATCAATATTAGATAGT
CCAATAAATTATAATAATAATAGTAATATAGAAGTTAAATGTTTTATTAAGAAGTTATTA
GATTTATATCATTCAGTATTTCAATATATACAAATAGATTTATATTTATGTTAATATGAT
TATGATGATGGCGTTTTAGATTACAATGATATTGTGAGTAATAAATATAAAGTTGCTTTT
AAATTTGGTAATTTCCAATTGTTACAAGGTGAGGATTTAGTTACTATCAATTATTACCAA
ACAAGTCTGTTAATTTTACCCATAATCCTCATTGGCAGAATGACCCATTAAAAGAGAATT
TTATAGTTTTATTCTCACATTGTTTTGATCAAAAGAAAAAGATTAAATTTATTGATCAAT
TGATTGAAATAAATACAAAAAATCCAGATCCCAATTTTCAAAATCATTTCTTTTATATGC
TTATAATGCATGGTGACATTGAATTATTAAAATACTTTTCAAATAAAGTTGGTCAACTTC
ATTTTGTTTTTCCTTCATATGATTATATTATACCACCAACCTATTATATAGAATCAATAG
AGATATTAGATTATTTATTTTATAATCATAGAGATTATTTAATAGATCTGCAATTTCCAA
ATGGTTATTGCACATATTATAAAAGTTTACAATTATTACAACACTTTGAATCATTATTAG
TTCAATATAAATCAGACAATCCATCCATCATTGAATTTTGATTTCGTTTTCAAGGAGTCA
GATGGTGGAATATTAACTTCTGACACTGAAACTGAAGTTAGAGAATTTCTTTCTGAATTT
ATTACACTCCCAAAAAAATGAATTATGGCTCTATTCAAATGAAAGATTAAAATATTTTTT
TAAAGATAACTTAAAATAATAATAATAATAATATTTAGAAAAAAGATAGAATAAAAAAAT
AAAGAATTTATGTTTTAATAAATGAAAAAAAAAATAAAAAATAAAAAATAAAAAATAAAT
AAAAAATTGTTTTTATGAAATACAACTATAAATTTAATTGACCAAAAATTAGAATAAATG
AAAAAAATAAAATAAAATAAAAATAATCGTTGTAATATAATTGTGTAAATAATAACAATT
ATGTTTTAGAAAAAACTATTTTTATATTAAGATATTACTATACATAAAAATAGATAATAT
TATTTTAAAGAGAAAAAAAAAAAAATAAAAAAAAATAACAGTAATGATAACATTCATAGT
GCAGTATCAAGATATTTGTATCAATTCAAAAAAAAAAAAAGATAATAAAAAAAAAAAAAA
AAAAAAATGCCACGCTGGTTGACCCGCCAAAATAAAAAGAAAATATCTTTTTTTTCGAAA
TCCTATTTTTAAAAAAAAAAAAAATAAAAAACAAATTAAAAAAGATTACACCACAAAAAA
TATTTAAAAAATAAAATAAAAAAAAAAACAAAAATAAGAATTAATATTTTATTTTTATTT
TTATATTATTTTTTTAATTACCTACTATTTTTTATTTGTATAAAAATGAGTAACAACAGT
AATAGTAATAATAGTAGTAATAATAATAATAATAATAATAATAATAATAATAATAATAAT
AATAATAATAATATAGTAATAAATGAGGATGAAGATGGCAATGAATTAGAGAAAAAGGAT
TTAAAATCAGTTAAAGAGATTGCTCAATCATATGGTCTATCAACAAACAAATTAAATAAA
TTAGAAATCATTGAAAAGATTAAATCAGTTAAAAGAAAAAGAGATTATGAAGAAAAAGAA
AATGTTAATTCGTTTAATAAAATTATTAAATTAACAATTACAGATAATATTGAACCTTCT
GAAATACTATTTTGGAAATTATTTAGAAACATAGTAATTTATAAAAAGATATTCTCGTTT
ATGGATAAACGATTCTCAATTAATTATGATTCAATGTCATCAATATCAAATCTTATAAAC
AATAATCAATTCAATATATTAAAAGAAAAAGTTTATAGAAATTGTAGATATTTACATTTA
ACAACTCACGATTTGTATGATAAAATTAATGATATTTCTTGTTTGGTGAAACTATTTTCA
AATATTAAAGATGACTATCAATTCTATAGAAACTTTTTTAATAGTGATAATGGTCGTTAT
CTTTTAGCGACAAACATATCAACAGCATTAATTATATCAAAGAATTTAGAGATTTATAAA
TTATATATAACTGAATTCAATTATGAGCCAACAGAAACAGATCTTATTTATTCAATTATA
ATAGGTTCACAAAAATTCATTAAATATATATTAGAATTAAATTCATCAAAATCATCGAAA
TCACCATTTTATAATATTAATATTCAAAAATTTTATTTAAATGAATCATCATATTTTAAT
TTTCAAAAAGATAAAATATTTAAAGGATTACTATTTTATTTAAATAATAATAGTAAACAA
GTATTTACAATAGATAATCTTTATGAATTTATTATTTATAGAAACGATAATGGATATGAA
ATTAATGAAAAATCAACATTAAAAACATTAATCACAATTTGTAAATTAATTTTAAAATTA
TATCCATCACCAACTATTGAAACAAAAACAAGCGAATTATTTAAATCGGTTCCAGATATT
CAAGAAATTAATGGTTTTATTATTGAAAAAATGATTGATAAACAAATTTTAAAATCAAAA
TTAGATAATCCAATTTATTATAATAATAATAATAATAATAACATTGAAATTAAAAAGTTT
ATAATTAAATTATTAAATTTATATTATAAAACATTTATATATATACCAACAATTTTATAT
TTATGTTATTATGATTATGATGATAATGAAAATATCATTACTATTTCAAGCAATTTAATA
CTGACAAGGATGAACTGGAAATGCATTTAGATTTGGAGATTTAAATTTAGAACCTCGTGA
AACTATGATTATAGAATATTTACCAAGAGAATATATTTCTGGGAAAAAGAGAATCATATA
GTTTTATTCTCACATTGTTTTTAATAAAGAGAAAAAAGATTTAAATTTCATTGATCAATT
GATTGAAAGAAATATTCAAAAGCCAGAATTGAATTTCGAAAATATTGTCTTCAATATGAT
TGTAATGAATGATGATATTGAATTATTAAAATATTTTTCAAATAAAATTGGTTCAATTCT
ACCAGTCTATATTAATATTTCTGATTTTTCAATTTCTCCAACCTTTTTAATAGAATCAAT
TGAAATGTTGGACTTATTTATTTAACAATCATAGAAAATACTTTATTGATAGAGAACTTA
TAAATAATTATAGTACATTTTTTAAAAATGTACAATTATTACAACACTTTGAATCGTTAT
TATCAAAATTTAAACTTGACAATCCGTCGATCATTGAAAAGGATCCAATTCCTTTTATAA
AAACTATAGATTTTAGTAGTATTTTATATTATAAAAAATACAAAGACTTTTTTAATTTTG
CAAAACACTTTGGTACAAATTCACTATACAATAATGATGAATTAGATCGTATACAATTAT
TAATATTATTAACTGATGCTGAATTATCATCTAAACAAATGGTCAACACAGAAACACTTG
GAAATTTATTAATTTTTCCACACCACAAATCAAATCTAATAGATCAAAGATCAAATAAAC
CATATTCAAAAGAATTTTTAAAATTAATTGAATGGTTATTTAATAACTACAATCATTTAA
TTGAAAAGGGTGGTCATCTATATCACAATAAAAAACACCATTACCATCTTCTTATTACAC
TAGATAGATTAGATCTCAACAACAACAACAACTATTGTTATAATAATATTGAAAAAATTA
CTTACCTAATGGATATAGTAAATAATTCAACACCATTTTTATATGAAGCCAATAATTTTA
AATTTTTAAATTGGTTTTTAACAATGATTGAAGATTATCATTTTTCATCCAATTCAACAA
ATAATGATGAAAAATTAAAAATTAAAGCTTTAACAAAATCATTTCTTAACTATATTGTAG
GCAATTCAAAATTACAAATACTTGAATATGTTCATCAAAACTTTGGTTTCATTTTAAAAA
AAGATTCAAATGGTGGAATATTACCAATTAAAGAATTAAAAGAATTCTTAATTTTATCAA
TTGGTTCATATTCAAATTTTAGTTCAATTAAAATTTCAGAATTTCTTTTTCAATTTATTA
CAATATCAAAAAGTGAATTTGAAAAGAAATCAAATAGAATATCAAAACTAATCTTTGCAA
ATAAATTTAATTAAAAGAAATAATATCTATTGATAAAAAAAAAAAAAAAAAAAAAAAAAA
AAAAGCTTTTTTTTCTCCAAATTATTTATTTATTTATTTATTTATTTATTTATTTATTTA
TTTATTTATTTATTTATTTATTTATTTTTAAATTTTTTTTTTTTTTTTTTTTTTTTTTTT
TTTTTTTTTTTTTTTTTTTTTTATCAATAGATATTATTTCTTTAAAGAAAAAACATAATA
AATTTTGTAAGAATTTTCAAAGTAATAATTATTTCTTGTAACACTTTTATTATTTTAAAT
TTTCAAACATTTGAATGAGGATTATCAATTTCATACCATGCTTCTTCATTATTATCGTCA
TCTTTAAACATTTCAATAAATTTCAAACCTGATTTCTCTAATACTTTTCTTGAAGCTATA
TGATCTTTGTCAGCAAATGCACATATCTTTTCAATTTTTAAAATATTGAAACCATAATTT
ATAAAGAATTGAGTTGCCTCTGTAGCATACCCTTTACCCCAATATCTCTTAATAAATCTA
TAACCAATATCATAATATGACTGACGACCATTAATATTATTTTCAATTTTTAAACCTGCC
CAACCAATAAATTCATTGGTTTCTTTTATTATTACTGCCATACGACCTATTCCATTAAGT
TTATATTGATTTTGTATACCTTTGATTGCAGCTCTACATTGATCGATATTAGTAACTGCA
CTTTTTAAATATTGATGAACTTCTTGGTCTGAATCTAATTCAAATAGATTTTCATCATCA
TTGCTTTCTAACTCTCTAAAATAAAGACGTTGGCTTTCTAGTTTCGCCATTTTATGTTTG
ATGATTGCGCAATCATTACTGAAAATAAAAAAAAAAAAAAAAAAAAAAAATAATTAATAA
AAAAAAAAAATTAAAAAAAAAAAAATTGATTTGATATTTTTTTTTTTATTTTTTTTTTAT
TTTTTTAAATATACTCTTTCTTTTATATCAACCAAAAATTTAATTCAATTTTCTTAAAAC
TAATTCCATCGATATTAATATTTAATAAAAAAAAAAAAAATTTAAAAAATGAAAATAATT
CTTTTCGTTTATTTTTTCATTTTGTTCACAATAAATTATAAATTAATAATAATAATTATT
ATTTTTTTTTTTTTATTTTATTTTTTTTTTTTTTTTTTTTTTTAGAAACACACATATACT
TGGTTAGATATTTTTTTTTTTTTTTAAAAAAAATTACTAGGGGTAATGATATATGAAAAA
ATAAAAAATGATTAAATATTAATTTTGACCAATCAAAACAATAATTGCAATGATAAACTT
TTAAATTTTAATTGGTTGGATGAAATCAATTTTTAAAGACGACCAACTCGTCAGTTTTTT
TTTTTTTTTTTTTTTTTTTCATGAAATCTCGAGATATTAATTCTACAGTTCTTTGAATTC
GCTAGAAGATATTATTTTTTTTCCTAAATACCTATCATTTGCTTTCTTTTTCTTTTTCTT
TTCTTTTTTTTATTTATTTTTATTTTTTTTTTTATTTTTATTTTTTATTTTAATTTTTTA
TTTACTTTAAAATAAAAATTTTAAAATTATTTTTATATTTTTTATTCCTGTGTAGAAATT
ATAATTCTAAAAATGTATTATAAAATTTTACTTATATTTGCATTATTAATTTTTGTTAAT
ATTAATTTTGCTTCTTCTGAATTTAAAAAAAATGGTAATAATTATTTGAAACAATTAAAA
TATTAAATATATAAACGATTTGCTTTACTGATATTATTTTTATTTTAAATTTTTTTTTTT
TTTTTTTCTTAAAATTAGAAACTGAATCTGCGACTTTAAAATCATTATATGCTAGTTATT
TAATGCAAAATAACAATAATACTAATTATAATAATACCAATAATAATAATAATAATAATA
ATAATAATAATAATAATAATAATAATAATAATAATAGTAATAATACTAATATTTATAATG
ATTCAGTAACAAAGAATAAATGTAAAAATAAGAATGAATTGACAGTTGGTATAATTGGTG
GTGGTATTGCAGGTCTTTATGCTGGTATGTAATTTATTAATGATTATTATAAAATAATTT
TTTGAAGGTATTAACCTTTTTTTTTTTTTTTTTTTTTTTTAAATTAAGGTATGATTTTCG
ATGATTTAGGTATTGATTATACAATCTTAGAAGCCAATAAGGAAAGAGTTGGTGGAAGAG
TTTATACTCATAAATTTGATGATCATAAATATTCATATACTGATCTCGGTGCTATGCGTA
TTTCATTAACGCCATTAATGGATAGAATTGTATCAAACCAAAATTATTCATTATTTAGTA
AATTGGCAAAAGGTGGATATCAAATTCCAACTGTACCATTTTTAATGAGTGTTAATAATG
AAATTAGTTATTATAATGGTATTAGAGTTTTAAAAGGTTCCCCAGTTTTAAATCCATCCG
ATCCATTTAATTATAGTGATTCAAATAATGGTGGTCCAGGAAAAGGTATTCCAGACGAGT
ATGCAAATCGTACAGTTGACTCTTTAATTCTCCCAGTATTTTATCAATTCATTTACAATT
TAACAGTTGATTTTGATAATGGTTTTAAACAAATGTTAAAATATGATAGCTATTCTGCAA
GAGATTATTTAAAAACATTCCATAATTATCCAAATTCAGTTGTGAGTATTTAAAAAAAAA
AATTAAATTTATTAAAATATATAAATATTAAATTATATTATTTTTTTTATTTATTATTAG
ATTGATTATATTGAAAATTTATCAACAAATACTGGAAGATTAGATCAATCATCTATTACT
GAATTATTAATGAGTGTTTTTGATTTTAGTGGAGAAAAATTCGTTTGTGTTGAAGGTGGT
ACAGGTCTTATTGTTAAATCAATGAGTCAAATTATAAAGAAAAAAGTTGAAATGGGTAGT
TTTGTTACTAAAATTTCAAAATCATATGATAAAAAGAATAATGAAATCGATGGATTAAAT
GTTGAAGTAGTAAGAGATTCAAACTTTGGTGGTAGTGATACTGAAATATTGAAATTTAAA
CATGTAATTAGTACTACAACTTTACCAGCATTACAAAGAATTGATACAAGTGATTTGAAA
TTACCATTGAAATTAAAGGTTGCAATTCGTTCACTTAAATACACTGGTGCTATTAAACTT
GCAATTAACTTTAAATATCGTTGGTGGGAAGATAGTGAATTTATGAGTGGTAAACCAATT
AGAGGTGGTTCTTCAAATACCGATCTTTTACTTCGTCAAGTTGTTTATCCATCATATGGT
ATCAATAATGGTACAAAAGGTGTTAGCGGAGTTTTATTAGCAAGTTATAGTGGTGGTTTG
GAATCAATCAGAGTAAGTTGTGAATAACATTATTATGTTTAAAATAATTAATATTAATTT
TTCTTAAATTTTATAGATTAGTAGTATGATTGGTAAAAAAGATAAAGAAAGAAAACTTTT
AAATATAGTTTTAAGAGATCTTGCTGAAATCCATAATGTTGATTTAAAGAAATTAAAAAA
TTTATATAAAGATCATTTCTTCCAAAGTTGGGATAATGATGAATTTGTAAGTATTAAATT
TTAATAAATATTTATTTTATTTTTGAAAATATTAATAAATTTTAATTTTATTTTAAAAAA
AAAAAACAAATATTAGTCATCAGGTGCTTTTGCATTATTTTCAATATCTCAATATACTGA
ACTTTTCCCAAGTACTGGACAATCACATGTTGATGGTAGATTCCATTTATCAGGTGAATT
AACCTCGGTTCATCATGCATGGATGATTGGTGGACTTAATAGTGCATATAGATCAGTTGA
TTTAATTTTAAAGAATGAAGGATTTGAAGATTTACGTATCAAATTAAGAAATAATTGGGG
CACTATTGAGCAAGCTGAATATCCATCATTAGATTGGTATAAATACGACTCTGATATTAA
TCATTATAATATTCAAGGAAAATCAATTGAAAAATTATATTAAATAAATCAAAAAATTAC
CTATATATTGCTAGTTTATTTTCATTCTCATTTTAAGTTTATTTTATTTATTTATTTATT
TTTATTAGAGGAATTCCTCTTTTCTTCTTAGAAATTAATTAAATTTGGATTATTATTATT
ATTATTATTATTATTATTATTATTATTCTTTAATTGGTGATTATGTATTTTTTAAAATTT
TTTGGAAGTTAAAATTAAATTTAATTTCTTTTAAATTAAAAATATAATTTAAAATTAAAT
TAAATATTGATTTTAATTCATCTAATTCTTTAATTATAATTTTATAATGTCTAATTGATG
TTAATGGTGAAGAAAATATATTTTCAAATAAATATTGATTAATTGTGTAACAAGATCTCA
AAAACATCTTGTTAATACTAATATTTATTTAATTTCATGAAATGTTCTAAACAGAACATT
TAAAAATAACTATTAATATTGAATTAATAATTCAATATTAATTATTACTAATTTAATTTA
TTTTAATAAATTGTTTCATTTTATATAATAAACTCACTAAACACAACTAAATAATAATTC
AAAAAAATAAATAATAATAATTTAGAATATAGTTTTGTTTCAACATTTTATTATAACACA
TACAATTCAGAAAATAATAATAATTTATTTTACTGTTTTGTTTAAAGGGGTTTTCTCCCG
TTGTAATAAAATTTAATTAATTTTAAATTAAATTTAATTTTCAAAAAAAAAAAAAAAAAA
AAAAAAAAAAATTTTAATTTCACAAAAAGGTTTTCATAATAGATATTAGATACCAGATAT
TAAAAATGTCACACAAAATCACCATATAAAATAATAATATAAATTTAAAAATAATTTAAT
TAAAAAGAAAATAATAATTAATTAGAATAAAATTAAAATAATATAATTTTGCAGTTTAAA
TCGGATCTAACCCTATAGGCTGAGGTTGGAGTAGTTAACAGATTTGAGTTCGCTCAAATC
TGAGGACTATAAAAAGAAACTAGGTTTCTAATTCAACCTCAGTAATAAATATATACAAAT
AATAAAATCACGATAGGGCTACGGTCATCACTTAAATATATGTGTACATTTATTTCTTAA
AATAATTATTTTATTAAATAATTTATTTTAAAAGGATGTCAACTAATAATAATAATAACA
ACAATAATAATAATGAAGATATTGATAATGATGAATCTCAACAACAGGATAATGAGGAAC
AACAACTTCAACAACCACAGGTATCAACATTCAATGAACAGCAATGTCAAATAAGGGAAC
AGCAGGAAAAACTAACACTGATGACACTGACCACCAGTTGTTACAAATTGAAATTCGTTC
GTAATGTAATTCATCATTATTATTTGAAGAGGTACTATATTCAATGGATATATTCATTGG
TAGTGGTGGTGGTCGATGTTGTTTATTATATGAATAAAAAATAAAATCGCTATAAGTTAA
ATGTAAATACTTAATTGATTTATTATTTAATAAATTTGAAAATGAATTAATATTAAATAA
ACCATGGCAGTCTAATTTTGTTATTTCAATTGATGTATTTAATTATGAAAATAATGGTTT
AAAATAATTTGAAAACATTTCTTTACTTTGATTTATGGTCTTAATTTAATTTTTATTTTT
TTTCATCATCACAGTAATCATCCGAACCATATGCACTATCACTATGTTGTCTATAATAAT
GATTGTTAATCAAATCTTCTATTCTAATGTTATATTTAAAATTTTTAAAGATTTACTTGA
AATTAATGAATTCATCATTTCTTTTTTATTTTTTTTTTTTTAATTTTTTTTTTTTTTTTT
TTTTTTTTTAAATAAACTTTTTTTATATCAAATTTAATAATTTAATTCAAATTTTCTTAA
AACTAATACCAATTTTAATATTTATAAAAAAAAAAAAAAAAAAAACTAAAAAAAAAGAAA
ATTCTTTTCATTTATTAAAAATTTTTTATTTTGTTCACAAGAAATTAATAATTATTTATA
TTATTTTATTTTTTTATTTTTTTATTTTTTTTTTTTAGAAACACACATATGCTTGATTAG
ATTTTTTTTTAAAATTACTAGGGGTAATTGTTGAACATTAACACAATAATTTAAATAAAT
GATTTATTAGTTTAAAATACTCATGTTTTATCAGAATCTTGTAATAGAAAAATAAAATTA
AATTAAATAAATAAATATATAAATAAAAATAAAGTAATAAGTTGATGTTATCGACAATAT
CTATAATTTATTATGAATGTTTTTTTATAGTTGAAAATTTTTACTTTTTATATTTGAGAT
TTAAAAATATTTTTATGAGTTTTTCAATCCACATTAAAAACTCACCACGTCGCTTTTTCC
CACCTAGGTGAGAAAAGTCTAATTATATAAACATAAATTATTTTAGTTTGCGAGCGAGAT
TGTATTCTAATTTAATATCTTGATAAAACATAATTTTATTGTAACAATTTAATTATTACA
TAATTATATTACAACAGGTAATGATATGAAAAAATGACCACTCGAAACGATAAATTAAAT
GGTTGGATGAAATCAATTTTAAAAGACGACCAACTTGTCAGTTTTTTTTTTTTTAATATT
ATGAAATCTCCAGATATTATTTCTACAGTTCTTTGAATTAATTAGAAGATTTTTTTTTTT
CTATCATTTGATTCTTTTTCTTTTCTTTTTTTTATTTATTATTATTTTACTTTAAAAATT
TTAAAATTATTTTTATATTTTTTATTCCTGTATAGGAATTATTATTCTAAAAATGTATAA
AAAAATTTTACTTATATTTGCATTATTTATTTTAGTTAATATTAATTTTGCTTCTTCTGA
ATTTAAAAAAAATGGTATTAAATATTTGAAACAATAAAAATATTATATATAAAACGATTC
AATTTACTGATATTATTTTTATTTTAAATTTTTTTTTTTTTAAAAATTAGAAACTGAATC
TGCAAATTTAAAATCGTTATATGCTAGTTATTTAATGAAAAATAACAATAATACTAAATA
TAATAATAATGATAATAGTAATAATACTAATATTTATAATGATTCAGTAACAAAGAATAA
AAGTAAAAATAAGAATGAATTGACAGTTGGTATCATTGGTGGTGGTATTGCAGGTCTATA
TGCTGGTATGTTATTTATTAAAAGTATGATTATTATAAAATTATTTTTTGAAGGTGTTGA
CTTTTTTTTTTTTTTTTTTTTTTAAATCAAGGTATGATTTTCGATGATTTAGGTATTGAT
TATACAATCTTAGAAGCCAATAAGGAAAGAGTTGGTGGAAGAGTTTATACTCATAAATTT
GATGATCATAAATATTCATATACTGATCTCGGTGCTATGCGTATTCCATTAACGCCATTA
ATGGATAGAATTGTATCAAACCAAAATTATTCATTATTTAGTAAATTGGCAAAAGGTGGA
TATCAAATTCCAACTGTACCATTTTTAATTAGTGTTAATAATGAAATTAGTTATTATAAT
GGTATTAGAGTTTTAAAAGGTTCCCCAGTTTTAAATCCATCCGATCCATTTAATTATAGT
GATTCAAATAATGGTGGTCCAGGAAAAGGTATTCCAGACGAGTATGCAAATCGTACAGTT
GATTCTTTAATTCTCCCAGTATTTTATCAATTCATTAACAATTTAACAGTTGATTTTTAT
AATGGTTTTAAACAAATGTTAAAATATGATAGCTATTCTGCAAGAGATTATTTAAAAACA
TTCCATAATTATCCAAATTCAGTTGTGAGTATTTAAAAAAAATTTAATTTAAAAAAATAT
ATTTATATTAATATTTTTTATTATTAGATTGAATATATTGAAAATTTATCAACAATTAGT
GGAAGATTAGATCAAACATCTATCACTGAATTATTAATGAGTGTTTTTGATTTTAGTGGA
GAAAAATTCGTTTGTGTTGAAGGTGGTACAGGTCTTATTGTTAAATCAATGAGTCAAATT
ATAAAGAAAAAAGTTGAAATGGGTAGTTTTGTTACTAAAATTTCAAAATCATTTGATAAA
AAGAATAATGAAATCGATGGATTAAATGTTGAAGTAGTAAGAGATTCAAACTTTGGTGGT
AGTGATACTGAAATATTGAAATTTAAACATGTAATTAGTACTACAACTTTACCAGCATTA
CAAAGAATTGATACAAGTGATTTGAAATTACCATTGAAATTAAAGGTTGCAATTCGTTCA
CTCAAATACACTGGTGCTATTAAACTTGCAATTAACTTTAAATATCGTTGGTGGGAAGAT
AGTGAATTTATGAGTGGTAAACCAATTAGAGGTGGTTCTTCAAATACCGATCTTTTACTT
CGTCAAGTTGTTTATCCATCATATGGTATCAATAATGGTACAAAAGGTGTCAGCGGAGTT
TTATTAGCAAGTTATAGTGGTGGTTTGGAATCAATCAGAGTAAGTTGTAAATAACATTGA
TTAAGTTTAAAATAATTTAATATTAATCAAATTAATTTTTCTTAAATTTTATAGATTAGT
AGTATGATTGGTAAAAAAGATAAAGAAAGAAAACTTTTAAATATAGTTTTAAGAGATCTT
GCTGAAATCCATAATGTTGATTTAAAGAAATTAAAAAATTTATATAAAGATCATTTCTTC
CAAAGTTGGGATAATGATGAATTTGTAAGTATTAAATTTTAATAAATATTTATTTTATTT
TTGAAAATATTAATAAATTTTATTTTTATTTTAAAAAAAAAAAACAAATATTAGTCATCA
GGTGCTTTTGCATTATTTTCAACATCTCAATATACTGAACTTTTCCCAAGTACTGGACAA
TCACATGTTGATGGTAGATTCCATTTATCAGGTGAATTAACCTCGGTTCATCATGCATGG
ATGATTGGTGGACTTAATAGTGCATATAGATCAGTTGATTTAATTTTAAAGAATGAAGGA
TTTGAAGATTTACGTATCAAATTAAGAAATAATTGGGGTACTATTGAACAAGCTGAATAT
CCATCATTAGATTGGTATAAATACGACTCTGATATTAATCATTATAAATTATATTAAATA
AATCAAAAAATTACCTATATATTGCTCGTATATTTTAAGTTTATTTTATTTATTTATTTA
TTAAAGGAATTTTATTTTTCTTTTCTTCATAGCAATTAAATAAATTTATTAAAACTACAA
AAGTTATATAGAAAATAAAAAAATAAAAGTAAAAAAAAAGAGGCGACAAACCCAGCGCCG
CATAAAATTACTTTTCACCACTTTAATGCTGAAATTTTTACATCCATGTGTTTTTTTTTT
TTTTTTATTATCGAAGAAATTTATTTATAGTAATAAAATAAATTCGGATTATTATTTAAT
TGGTGAGTATGTATTTTTTAAAATTTTTTTGAAATCCCAAATTAACTTTGATTTCTTTCA
AATTTATGTTGATATTTGTTGGTTTTTGTTGTTGCGTTTGAATTATAATATTATTTATTA
AATTATCATATTCATTTTTAAAATCATTAATTGGTATTTTAGTATTTTTGATATATAATA
CTATTGAATATAATTGTAAATTAAAAATATTATTTAAAATTAATTTAAATATTGATTTTA
ATTCATCTAATTCTTTAATTTTACTTTTATAATGTCTAATTGATGTTAATGGTGAAGAAA
ATATATTTTCAAATAAATATTGATTAATTGAAATTCGTTCGTAATGAAATTCATCATTAT
TTAAATAAGTATTAAACGTATTTTTTTTCGTTGGTAGTGGTGGCGGTGGTTGATATTGTT
TATTATAAGAATAAAAAATAAAATCACTATCAGTTAAAATTAAATATTTAAGTGATTTAT
TTTTTAATAAATTCGAAAATGTATTGATATTAAATAAACCATGACAGTCTAATTTTATTC
TTTCAATTGATGTATTTAATTCTGAAAATAGTGGTTTAAAATAATTTGAAAACATTTCTT
TACTTTGATTTATGGTTTTAATTAAATTTTTATTTTTTTCATCATTATAGTAATCATATG
AACCACTATCACCATGCTGTCTATAATAATGGAATTTAATTATATCTTCAATATTTTCAT
TACATAATGTTATATTTAAAAATTTTAAAGATTTACTTGAAATTAATGAATTAACCATTT
CTTTTAAATTGGAGTTTACATTTTCTGAATGATATTCAAAATTAAATGAATTAGTTCCAA
TTTCATTAAATATATCTGATAATATTGAAACTGGTTTAATTGGTATTTTGATTGTATGTA
AATTTTGAAATTCACCCACTTTTATTAAATTACGAGGTTCAACGAAATCAATATCACCAC
TATATACTTTAATTGATTCAACTTGTTGGCCTGAATAAACTGGATTGAATAATGTTGAAT
AATTGACATGTGTTTCTAAACTACAATTAATAAAATTTATATTTTTAAATTTGAAATAAT
TTAATACCTCGAATGAATCCTCATCATAATCATTTTCACTTCTAGGTCCATTAATAACTA
TATTATTAAAACTTAATTCTGTTTGATGATTATTATAGCTTTTATTTATAATATTTTTAA
TACCATTAATGGTATCTTCAAGAAGCTCATTTCTAATTTCCATCTCTCTAATATTTAATT
CTAAAATTTCAAATAACTTGTATAGTTTATCTTTTTGTTCTTTCGTCATTGTTGATACAT
ATTTAAATATTTCAAATAAAATATCTTGTTTTTTGTCCCCATTTTCATCATAATCTAATA
CTTCGAAATTAACTAAAATTCTATTATAAATTAATTGACCATTTTCAAACTGATTATGAA
TCGCCTTAAAATCATCAATTGTAATATTATGAAAAAATAAATTCAAACTAAAATAATCAT
TAATTATCGATTCTTTAATTTTAATTATTGAAAATTCATTATTATAATTAATTTTATATA
ATTTCCTTCTACCATCTTCAAATGTTGAATTAAATATATTATTTTTATTATACTGATTTT
CTTCTTTATTATATATAATATCATTTTTATTAAGGAATGATTCTTTAAAATAATTAATTT
TTAACCAATGTTTAAATGATTTATTATTAATAATATTATTTGAAATTATTAATGATATAA
AATTAAACCATTTTTTTGAAACTAATATATAATTTAATAATTCGTTTCTATTTTTAAAAA
ATTTAATAAATTTAAATTGGTTATTATTTTTATTTTTATTACTTTTTAATAAATAATCAA
TAATTAATTTTAAAATTTCAAAATCAATTATATCTTGAAATATTTTAAAATTATTATCAA
CTTTAATTTTTTCAATTGATGACATTGTGTATTGATTAAAAAAAAAAAAAAAAATGAAAA
AAAAAAAAAAAAAAAAAATTGGTTTTGGTGGTTTGCAATTTTTTCAAAAAAATAAAAAAA
AAATAAAAAAAATGAAAAAAAAATAAAAAAAAAATAAAAAAATTAAAATCGATTAATTTT
ATCACTATATTATATATATATTCAAAAAATAATATAGTGATAAATTAATTAAAAATAAAA
AAAAAATTTAATACCCATACCAGGTGAACAATAAAATCAAAATTATTCTTTCAAATAAAA
ATAAAAAATAAAAATTCCTGTAATTCAGTTTTTATTTAAAAAAAAAAAAAAATTAAAAAA
ATTAAAAAAAATCTAATCGAACCAATTAATTGAAATTACGAAATAATCTCCACTATCTGG
GAACTCTTATCCCAAATTACATTTTTTGTGGTTTTATAAAAAAAAAAATGAAAAAAAAAA
AAAGGAAAAAAATAAAAAAATCTTTTTTTTTTCACAAAATCTTAACAAATCAAAAAAAGT
TTTATTTATTTTTTTTAAAATAAAATTTATTTTCATCAGAAAAAAAAAAAAAAAAAGTTT
ATTTTTATTTTTTTATTTATTTTTTTTTTTTTTTTTCTGATCAAACATTTTTTCTCAAAA
TAAAAAAAAAAATAAAAATGAAAGTAATAAATATAATTTTATTAATAATTTTATTTATTA
TTAATTGTGAAAATGTAAAATCGATTGATTGTTCATACAAACCAGAAATGATTAAAATTA
ATTCTTGTAGTCTTCAAGCAAGTTTGGAAGTACAAGATCAATATTATTCATTTGAAAATG
TATATATTGAACCATTTTTACTACCAATTAATAGTGAAAATTCTTTTTATTATAATTTAA
ATAATGGTATTGAATATACTTTAAATATTCAAAACAAGGGTTGTAATAATAATGTAACAG
AAAAATTTAAACCAACTGGAATGTACTATGAATTAATTACTCAACCAAAATGTATGAATA
CTTTATTTAAATTTAATCTTTTTTATTATTACCTCAATGGAAGTTCAATTACAATCTCGA
CAAAACAAGGTAATTTAGAATATTATAATTATGATAAATCATGTAAGGCTAATTTTGTAA
TTGTTCCTCAAAGTGTAACAAATGGTGTTGTTCAAAATGGTGCTGTGAAAATAGTTAATC
CAACATGTGGTTTCAACAATGGTAGTATAACTGTTGACTTGACAAAAGGCTATTCAAATG
TCCGTTTATTCCGTTTCAATGAAGGTGAATTAGATGATGAAGTTCAACCAAGTAATATAC
CAGGTTCATTTTTGAATTTACCTTATAATAGTTATGTGATTTCTGTAGAATCTGAAGAAT
GTGGTAATGAAATTGTAAATATTGAACTTATTAATACTTTACCTACATTAAATGTTGAAA
TTAAAGAAGTTCCAAACTTTTTTGAAGATTCAACTTTTTCATTTTCATTATCATCTGGAG
AACAAGGAATTTTAAATAGTACAAATGCTTTTGTTTTCGTTAATGAAAATGACGATGAGC
CTATAAGTAATTGGACAGATTATACTGCCCGTTTCACAAGTGGAACTTTAGAATATGGTT
ATTATTATAATGTTGATTTTTTACCAGGCAATGAAAAATCATGTGAAACATTCGAATATG
TAAATGGAGTGATTCCAGCATCCGTATTAAAGTATACAATTACAAAACATGGTGATAGTT
GTTTAAATGACCTCCTATTGACAGTTTATCAATTTTCCAATAACCCAATTTCTTTGTATG
ATTTCAATGCTGATAGTATGATGACATTTGGGGATGGTGGTAATACAACAGTTATACCAT
ATAATAGAGATTTTTCATTACAAGAGAAATATGCAGGCCCAACCCAATACTTTTCAACCG
TATATAAAGTTCCAACTTATTCACTTGTTGAAACGACAAAAGGAGGTTTAACTGGATGTT
GGAGAACTTTTAATATTACAATTAATGACTATGAAAGTTTAGGTGATCTAGAATTAGAAT
TTAATTACAAAACTGATTCTATTTACTATCCAGTAGATGGTGTTTTTATTGATATTCCAA
GTGGTCCTTATAGAATCTCCTATTTTGTTGGAGATTGTGATACTAAATCATATTTCACTA
TTTTAAATTCTAAAGAAGATGAATGTAATCAAGATGTTATATCCACTTCATATAGAATTC
TTCAAAATGCTACATGTTCGGAACCTTATGAAGTTGAATTTACAGCATCAACTCCACTTG
GTTTGGTTAGTTATAACTTGAGTGTTTATTCTCTTTCCCATGTTGATGATAGATATGAAT
TTCCAAATAGTTTAGCTTATGTTGATGTATTATATTATAATCCAAATACTTTAATTTGGG
ATGATAAAGAATTTAATATATCTATTGGACATGATGCAAAATGTTCATTCACATATGGTA
CAATAGAATTAGAAATACCAAATGATCCATATAATCCAAATATACAATATAATGTAAAAA
ACGTTTTTGGTAATGATGGTAAACCACTAAGAAGTGCTGGTCCAGGTTTAAATTATTTAA
TACCACCTGGTGAGAATAATTTAATCGTTCAATATTTTTATGGTGGTAATTATAATAACA
TATGTTATAAATCAAAATCAGTTAACATTAATGCTGAAATATCAATTAAACCACAATATA
CTTCAAATGCTAATACCGATTGTCAAACACCAAATGGTAAAATCATTATATCAAATTATC
AAGCATTTACTAATATTACAATTGAATTATCAGATCAACAATCATTCATAATTGCAGTTA
ATGGTGAATTAACCAATCTTAAAGGTGGTGATTACAATGTTTTCTTTGAATCAGAATCAT
GTAGTGGTTTTGTTACTATCAATGTCCCAACATCTGAAGATAATGTTGAAATTGAAACAT
CAATACTTCAAAATCCATCATGCCTTGTATATTTCTCTCCAGGTAATTCCGATGGTAAAA
TTAAAGTTAATGTTAAAAAAGATGGTGTACAATTAGACAATTTAATAGTTTCAGATTTAG
CTGATTCACATTCAGATAATAATGTTTTTATTGGTGGAAAGGTTGGTTTAAATTCATTAA
TGATTAAATCAGGTAATTGCACTTGGTATAGAGATGTCAATGTTGAAAAAATTGATGGCC
CAATGTTTTCACTTGAAACTCTACTCAATGAAAGTTGTGGTTGGCCAAATGTTTATAAAT
TAAATATTGGAAATCCAAATGTCGTCATTAAACAGACTAGTTATTCCGATAGTAATAAAA
ACTTTTATCAAGGTTCCTATTATTTTGTATTGTCAAGTAGTACTTCCTATTCCCTTCTAC
TTCAATGGAGTACAATTTGTTCAGAAAGTTTTAATATACCAGCAAAAAATAATATTCAAG
ATTATCAAGAATATCCAATTCAATATGAAATTGTAAAAGCTGATAATTGTCATTCATTGA
AAATTGATATTATTATTAAAAATATGAATGAATTTTCAACAATGTCAATTTTTAGTAGAG
TACCAGAATCAATTAATTCAACACATGCAATTTTCAGAAATTTACCACCAAATAAATATT
ACAATGTTGAGTATTTAAAAACTAAACCTTATTGTTATTCTTATCAACAAATTGGTGAAT
ATGAAATTTCAAGTGGTTTAACAAAAGAATCTTTAAAAATTAAAAAATCAAATGATATGT
GTCATAACGGTATTGGTAAAATTGAAATTCAAACTCCATTGGATACTGATAATTATTATT
ATTCAATGCAAAAGATTAATGGTTTAATGTCAGGTGGTTACGAAACAAATACTCATCTCA
CTAATGATAATGCTGATCAAGTTTTATCAAATTTACCAAATGGTATCTATTATATTACTC
GTATTTGTAAATCAATTTTAAATTGTTACATTAGAGAAAAGGTTGAAATTATAAGTGAAA
ATCCATCAATTCAATCAATTACAATTAATCACTCGTATAGTAATAAAAACAATGGTACTG
TAGAAATTAAATTAAATTATAATACAACTAAATCTGTAACTTTTGAAATCGTAAATACTC
AATTATCAAATAATAATGGTATTTTCTCAAATTTATCTCCAAACAATTATCAAATTAAAA
TCACTATCACTGATAGAATGTGTCCTGTAACTTTATATGAAAATTTCAGTATCAATTCAA
TTCCAACACCAAAACCTGTAGATCCATCTAAAGATCCATCTGATGAACTTTCAACTTCAA
CTTTAATTCAAATTAATCATTTATTATTATTATTAATTATTTTAATTTTAACAATTATTA
TTTAAAAAATAAATAATTAAATAAATTTTTCAATTTTCTATTGAAAAAAAAAAATGTTTA
TATCTTTTTGTTGAAAATCAAAATTAAATAAAAAATTAAAAAATTAAAAAAATCTGAGGT
GGGTGATACAACCACTCTTGTCACATCACACCAACACCCTTTAAAAAAAAAAAATAAAAT
AAAAAAAAAAAATAAAAAAAAAAAAAAAAAAAACAAATTAAATTTTTATTAAAATTTAAA
CCACTAACACAATAACAATAACAACAACAAAAATAAACCACTACCACAACAACAAAAAAC
AAAAAAACTTAAAAAACTAAAAAAATAAAAATTAAATTTTAATTACATGTAATTTAACTT
TTTTAATTCAAAAAGATATATATAAAAAAAAAAGATATAATGAAATTGTACAAATATATT
TTATTTTACATATTTTATATAATTATAAATAGAGAAATAAATGTTGTAAAATCAGTAAAT
CAATGTACATCACCAATACTAGATCTAATAATAAAAGATTCATGTGGTTTAGATAGTTCA
AAATTAATTATAAATCAAGATGATTTTTCATTACTTGATATTATAAATTTATCACAATTA
TCACCACCACAACAAAAGCCACTACTACAACCAACTTATAATATAAATAATAAAGCATTT
GAATGGAATTTAATTGATGGTATAGATTATTTAATTGAATATAGATATAAGGGATGTAAT
GGTAATGGTTATACTAATAAACAAATTGTGAAATCAAATGGAATGTATTATAAACTTAAA
ACTCAACCATTATGTTTATACACTCAATTTAATTTTACAATTTATAATTTTAATTCATAT
GGTGATTCAAAAGAATTTCAAGCAACACCTTCAAATATAAAAATTTCAAATCAAGATAAT
ACATGTACACTCAATTTCTTCATTACTCCAATTAGTATAACAAAAGGTGCACTTCAAAAT
AACATTATATCATACACCCATCCAACATGTGGTTTTAAAAATGGTACAATTTCAATCACA
ATTCCCAAATCATCATCATTTTCAAATTATCATTTATTTTTTAAAAATGATTTAAATTTA
CAAAATGAAATTAAATCTATATCACCTTCAACCACAGATACAGAAACAGAAACAGAAACA
GAAATGGAAACAACTATAAAATATATAAATTTAGATTCAGATGAATATTTAGTTTTTATA
GATTCAGATGAATGTGGAAGAGAGAAAATTAAAATTAAACTTGATAATGTTTATCCACAA
ATTAATTTAGAATTAAATCATTTTTCAAATAGTTTTTATAATAATTCAATAATGTCATTC
AATGATAATCAATCATCAATTAATTTTAATAAATCAAATTTAGTATTATTTTATGGTTCA
CAAAATTCAAAATTTATAAAAAAAGTACAACAACAACAATTGAAAAATGATAATTTTCAA
GATGTTTTTTATAAGGATTTAACTTTTGGTTATTATTATAATAAAGATTTATCAATTAAT
CCAACTAACCAATTATTACCATCAATTTGTATATTTCAACAATATAGTAGTAATACAAGA
TCATTACCACAAATTAATTATACAATAATAAATGGAGGTGATGAAAATAATAGTTGTTTA
AATATGATTAAAATTGAAATTAACTCATTATATGGAGAAAATGATGAAATTATATTAACG
TCAATTACTGATAATTTAATTTACAAAATTGAAAAATTAAATATTAGTAATAATAATAAT
AATTATTATTATTATTATCAATCATATATTCCATACAATAATGAATTTAAAATTACTTCT
TTAATTGGTAAAGGTGATATTTATTTTTCAACAATTTATAAAAAACTAACTTATAAAATA
ATTGAAACTTCATCAATTGAACAAATTGGGTGTTGGAAAACATTTAATATTACAATTTAT
GATTTTCAAGATTATAAAGATTTAAAATTAATTGGTTCAAATGAAGTACTAATTTATCCA
TCAGTTGAAGGTGTATTTATAAATGTACCTTCAAATCAATTAACATTATCCTATTATTAC
GGTGACTGTATTACAGAGTCAAGAATTAATATTGCTATAAATGATAATGATCATTCAAAT
TTTGGTTTACATTCAGATTATAATCCATTAGATAATGTTAAAATTGATTATTCAATAATT
AAAAACTCAACTTGTTTTACACCAGCCATTATCCAATATTCAGTAAATTCACCACTTGGC
ATTTTAAATGGTACTTTTGAAACTGACGATGAATATGAAAATTTTATAAAATTTCCAAAT
TCACTTTGTTTTATACCATTATCATATTCAACACCAAATACAACACCAACTACATCACCA
ACTACAACAACATCAATACCTATTGATTTTAGTTATAAAGTAATTAAAACCCCATCTTGT
TCAATTGATCAGTCAGGTTTAATTTCAATAAGATTAAATGATAGAAACTTTGTTAATTCA
AATTTAATTTATAAAATTGAAAGTAATGGTGAAATTTTAATTCAACATCCATCAAACCAT
AATAATTATTTCATTAAATCTGGTGAAAATAAAATTAAAATTACTTTAAAAATTGGTAAT
AAATTTTGTGTATCATCAATACAAAAATCAATTAATATTCCAAAGATAAATTCAATTAAT
CCAAAAGTTTTAATTACACCAATTACAAATTGGTGAAAATTCAAAATGGTAAAATTGAAA
TTTTAAATTATCAAGAATTTACAACAATTGAATTATATTCAATAATTAATAATAAACTTT
TAAATTCAATCAATAATGGTAGTACATTTTATAATCTTGAATCTTCAAACTATATATTAA
ATTTTAAATCACTAATTTGTTCAGGTTCAATAATAGTTAATGTACCATCATCATCTTCAT
CAAATGATAAAAATAGTAAATATAAAATTACACCAACTATATTTCGTAATCCAACTTGTA
GTAATGGTAATAGTTATTCAGATGGTAGAATTGGTATATCATTGATTAAAGATGGTAATA
AAATTAATAATTTTACAATTTCAAATATTAATGATAATCATAATTATTATTTTACAAATG
GTATTTATGAAATTGCAACAGTTGGTTTAAATCAGTTAATAATTAAATATGGTTCATGTA
AGTGGTATGAAAATATTACATTAGAATTTGATGATCCTAAATTCAAAATTCAAAATTTAT
TTAATCAAACATGTGGTTTCAATTATAATTTATATAAAATCATTTCAAATAATTCAAATG
TTCAAATTAATAAAATTACCTATGTCACTGCTACTGATTATACAAATTATCAAAATGAAC
ATTTTATTTCAAATCCTTTTAGATTCCCATTAATTTATACAATTCGTTGGAATGATTTAT
GTGAAAATACATTCACACAATATTATGATATTAATAATAATAATGATATAAATAATCAAC
AAATTAATGTAAAATATGAAATTGTTTATCCAAATGATTGTTTATCAAGTTCATCATCAT
CACCATCATTCAAATTTGATATTATTATTAAAAATATGAATTCATTTAAATCATTACTTT
TATATGGTAGAGTTCCAACAATATCAATAAATTCAACTCATTCAATTTTTAAAAATGTTG
TACCTTCAGAAACATATGAATTCACTTATACTTCATTGTATGGTTGTGATGGTATTTTTT
ATATTTATAAAGACGATTTACCAAAAACAAATGTTAATCAAAAATTAGATATTAAAATTA
CAAATGATATTTGTCATTCTGGTCTTGGTTCAATTCAATTTTCAAATTTTGATAATGATA
ATTATTATTATTATTTAAGATCATTGAAATTAAACTATAAAGAAAATGATAATGATGTCG
ATCATTCATATAGTATACCAATTTATAATGCCAATAATAATAATAATTATAATAATAATA
TTAGTAATAATAATAATAATTACACATTCAATTTAAAAGTTGGAACTTATAATATTTATC
GTGGTTGTAAATCAATGATTAATTGTATAATTGATGAAAAAATAACAATTGGTAATGATG
ATCCAGTAATTGAATCAATCAATCTTTTAGATTCTTTTAATAGTTCAAAAAATGGTTCTG
TCGAGGTTAAATTAAATTTCAATTCATCATTTCCAATTGTTTATGAAATCGTTGGAACAA
AATTTTCAAATTTAAATGATGGTAAATTTTTAAATTTACCACCAAATTCATATGAATTAA
AAATAATTATCACTGATAAAATGTGTCCAATCGTCTTGACAAAGAACTTCACCATTAATT
TAATTCCAACCGAGAAAACAAATAGACAACCTTCAAATTCAACTATTCTAAAATTTAATT
ACTTATTATTTTTAATTGGATTTTTAATTATAATTATTTTTTAAATATTTAAAAAAAAAA
AAAAAAAATAAGATATATAAAATAAATAATATAAATACATAAACAAAAAAAAAAAAAAAT
CCCATAGTTTTGTAAAATAAAAAAAAAAAAAAAAAAAAATCAATATTCAAAACAGATAAA
ATTTAAAATAATATATAATTATTAAGAGCTATTTGTATTAAATTATAAAAAATTAAAAAG
TTTAAAAAAGTTTTTTTAATTTTGAATTAATGATAACTAAATTTAAATTACTATAGTAAA
TTGGGAATTAAAAAAAAAAAAAAAATTTATTTAGTTTGACTAAATAAAAAAATATTCTTT
TATTAAAAAAAACCAATCAACAATCTGTTTAATAAAAGGAAGAATATTAAAAGTCTAAAA
AAAGAGTTTTTTTTTTTTAATTATTATTAAATTATAATAAATTTCAATTATTTTAAGATT
ACCAAATAAAAAAAACCATCCAAAAAATCTTAAACTCTGGACAATACAGCCCAAATGGCT
TTTAAAAAAAATAATAAAATTATTTATTTAAAAAAAAAAAATAATTCTTTTTTTTTATAT
TATTTTTTTTTTTTTTTATTCTTTGTAATAAAAACAGATAATTGATAAGATACGCTGAAA
CTCTTTTTTTTTTATTCTTTTTTATTCTTTGTAATATTCTTTTGTTATATTAAAATCAAA
AAACCGAATCTGTTTCGAAATAAACAATACGATATGTATAAAAAAAGTTTTTTTTTTTTT
TTTTTCTATTCATTTTTTTATTCTTTTTTTTTTTTTTTTCTATTCATTTTTTTCTAATTA
TTTTATTCTTTGTAATATTCTTTTTTCCTTTTAAAAAAAAAATATCTAAAAAAAAAAAAA
AAAAAAGTAGATTTTACCCAAGACCCACAGATTTCGAAAAACAGTTTTTTGAAAAAAAAA
AAAAAAAAAAAAAAAAAAAAAAAATTAACTTTTAAAAATAAGAAACGAAAAAAAAAATGA
CATTTTTGATTTGATATCTTTTTTTTGGTAAAAATAAGAAAAATAACCCAATTCAAAAAA
AAAAAAAAAAAAATTTTTATTATCAATTATTTCCCAAAAAAAAAAAAAAAAAAAAAAAAA
AAAAAAAAAATGAAAAAAGAAAATGGAAACTGTGATACTGAACCTATTCCCTTATCAATA
ATATTATCTAATGATAATGAAAATACAAACGAAACCATCATAGAAACCAATAATAAAAGT
GATACCAGCGGTAATGATAATAATAATAATGATAATAATAATAATAATAATAATAATAAT
AATAACGAGAATAAAGAAAAAGAGCATCACCATCATAAAGTACCTATTTTTGCCTATGTA
ATATTAGGATTTGCATTATTAGCAATGTCAAGTAGTGGTGTTGCATTAAAATCAATTGAA
GCACCGCCACTTCTTAAAGCAAGTTGGAGACTTCAATCAACATCAATATTATTATTTTTT
GGATTAATCTATGAAGTTACAATGATTTATAACTTTCATAAAAAGATTATACAAAAGTTA
CCAAAATCTTTAATTTTATTATTACCAAATAAAATTTCAATTATTTATAATAATTTTGAT
AAATTAAAAGAAGAAGAAGAACAAGAACAAGAACAAAATGAAGATGAACAAAATGAAACA
AATTACAATAATCAAAAAAAAGAAATTGAAAAAGAAAAAAATAAAGAAGAAATTAAAATT
AAATTATTTCAAAGGAAAACTATTTTAATTTTACTTGGTACAGGGATAATCCTTGGATTT
CATTTTTCATTTTGGATTGTAAGTGCGATTTTTTAATTTTTCATTTTAGGTCGTAGATGC
GATTTTTTAATTTTTTAATTTAATTAATTTATTATAATATAAAGATATCTTTAGATAAAA
CCACTTTAGCTCACAGTTTATTATTTGTAACTTCATCACCAATTATGATAGTTTTGGTAA
TGATAATAAGAAGAGCACCAATTTCAAAAGGTGAAATTATAGGTTGCATTTTAGGTTTTA
TTGGATTAATAATTACATTATTCGATTCTTTATTTTTTAATAATAATAATAATAATAACA
ATAATGATGATAGTATTGGTAGTGGTAGTGGTAGTAGTAGTATTGGTAGTGGTAAATCTA
ATCAAAATCCAACAGTATATGGTGACTTTTTAGCATTAATGGGTGCAGTATGTATTGTTT
TTTATTTATTTGCAGGTTCATTACTTAGAAAATGGATGCCATTATTTTGTTATGCATTTC
CTGTAACTTTTATAGCTTCAATATTCTGTTCAATTGCATCATTAATTTTTGAAGAAACAG
ATTTATTCATATTTGGTTGGGTTTCAAAATCTTTTATATTATTAACTTGTTATTTAGCTG
GTAAGTTTTGATTTTTTATTTTATTTTCTTATCATTTTAAAATTAATTTAATTAACTTTT
TTTTTTTTAAAAAAAATACAAATAAATTTAAAATAGTTTTCCCTGGATTTATTGGGCATA
CGGGAATGAACGCGATTATTAAATATATTGAACCTGTTGTTGTAAGAATTTTATTTTATT
TTTAATTTTAGTTTTCTTTTTTTTTTCTTTTTTTTTATTTTTTTTTTTTTATTAATAATA
AAACAATTTTTAAAAATTTATAAATCTATAGATTAGTGTTACATTATTATTAGAACCTCC
AATTGGATCATTAATGGGATACGTAGTTGGTGTTGAAGGTTTACCAACATTTTTTACATT
CATTGGTGGTCCTTTCATTATTGGTGGTTGTTTATTAGTAACAATTTCATCACATCTCAG
AAATAAAAAATTACAACAACAACAACAACAACAACAACAACAACAACAACAACAACAACA
ACAACAACAACAACAACAACAACAACAACAATCACAACAAAACTAAATATTAATAATAAT
AATAGTATAATGAATATTAATAATAGAATAAAGAACAACACTAATTAATTTTACGATGTT
GTCAAATTTCAATCTATTCATATGAAATTTTCTTCCAAAAAAGGTTTTATTCCAAAAAAA
AAAAAAAAAAAAAAAAAAAAAAAAAAAAAAAAAAAAAAGTTTGGTATTTTAATTATTGAT
AAAAAAAAAAAAAAAAAAAAAACCAAATAAAAGTAGTATAAACCATTTCTTTTCTCAAAC
CTTTTAAAATCCTAAAAGCCTATCTTAATTAGGAAATAGCTATTTCCATATGGAAAGAAA
AAAAAAAAATTAAAAAAATTAAAAAAAAAAATTAAAAAAATTAAAAAAAAAAAAATTTCG
AAAAAGTTTCTAAAAATGGTAAAAAGAAAAAAAAAAAAAAATTTAGAAATTAATAATAAA
ATGTATTTTTTTTTTTTTTCCTCTGTAATTATTTTCAAAAACAATAAATAATAAATAATA
GATAAAAAAAATTTCTAAACAAATTAAAATTTTTCAAATTTCAAATAAAGAAATAAAAAT
AAACCTAAAGAAAAAATGAGAAGAAGAGGACCAATGAGAAGAGGACCAGTTATAGTTGCA
CCAAGAAGGGGTGTAGGTTTAGGTACATTAGCAGCTGGTGTTGGTGTTGGTATGTTAGCA
TCAAGTGCTTCACGTCCCCATTATGCACCTCCACCACCACCACCACCACAACAAGTAATT
CATACATATCAACAACTACCTCCACAAGTAATTGTTCAACAACCAGGAGTTCAACCTCAA
ATGATATTCGATCCAGCAACAGGACAATACTATCAAGTTGCTCAACCACCTATTGTTCAA
ACTACAACTGTCCAAAATCCTTATGGATATTAAACAAATTTGAACAAAACTAAATAATAA
TAATAATAATAATAGTAATAAAAAAAAAAAATTAAAAAAATTAAAAATTAAAAATTAAAT
CAAAATCTGCAAATTAATAAATAAATAAATAATAAATATTTTTAAAAAATTAAAATTTAT
ATATATTTATATTTTTTTTTTTGTTTTAATACTTAAAAAATAAAAGAAAAAAATATATAA
TTTATTATTATTATCTAAGTTTTTTTTTTTTTTTTTTTTTATGAATCTTCGCCAGTTAAA
TATTTGAGAGAAAGTTTTGCATTTTTAACAGCAGAAGGAACATCATCGAATTGAAGTGAA
CTGATTACCCATTTAGAATATTTCTCAGCACTTGCTTTATCGGTATCAGATGGTGTATGA
TTTAAGTTCATTGACATATTGCCACCTCCACCGCCACCGCTCATTAATTGTTTTTGTTGT
TGTTGAATTTGTTTTTGAAGTAGTTGGATTTGTTGTTGTTGTTGTTGAAGTTGTTGTTGT
TGAAGTTGAATTTGTTGTTGTTTTTGTTCCACCTCATCTTGTAACATTTGATTTTGATGT
TTTTGTTTTTGAATAGTTAAATTTTGTTGAGCAACTTGTTGTTGATATTTAATTAAAGCT
TCATTATCATGACTATTGTGATGTTGTTGTGGTGGTGACTGTTTATGTTGTTGTGGTGGT
GATTGTTTAAATTCGTATGCTGGTGGTGGTGGTTGATTATATTCATTATTGTGACTATTT
GAAGGGAATTTTGGGAATGAAGATGAAGTTGATTTTTGTTGTTGTTTTTCACTATAATCT
TCCACTTCTTCTTGCTCTTCTTCTTCATCACTTTCAAATACTTGTCTCTTTTGATTTGTA
GAATTTGGAAATGTTGGGAATGATGGTTGTTGACTATTATTATTATTATTATTACTATTG
GTTGGTGATGTGAAAGATGGGAAAGAAGGGAATGATGGTTGTTGACTATTATTCCTACTA
CTATTGGTTGGTGAAGGTGTTGATGGAAATTTAGGGAAAGAAGGTGCGCTATCAAAATTG
GTTGTTGTTGGTGGTGATGGGAATGATGGAAATGATGGAAATGCTGGTTTATTATTATTA
CTATTATTATCTGAATTAGTTGGTGATGGGAATGATGGGAATGAAGGGAATGATGGTGTA
GTATTATTATTATTATTATTATTATTTGGAATTGAAGGGAAAGATGGGAAAGAAAGTGAT
GATGACATACCTTCACTAACACTATTAGTTGTAATTATGGTTGATGATGACATATTATTA
TTATTATTATTATCTTGTTGTAAAGTTGCTTTTGCTAAATTTAATTCCATTTCTAATTGT
TTCAATTGTGCATCCTCTTCAGTTTCTCCACTTGCTCCACCTTCTTCATTTTGGTCAATT
GATGGTGGTGGTGATGGTGCAACACCGTTTTTAATTGCTGTATTGATATCAACAGATCTC
CAACTTGCATACTTTTTCTTTAATTTAACTTCTTCACTAACTTCACCCATATGTTCTAAA
ACATTAAAAAATAAAAATGCTGAATAAAATGTTGTTGATGTTGCTCTAATAATTTAAATT
TAAAAAAAAATATTAATAAATTTACTATTCATTTACTTTTTTTTACTTTTTTTACTTTTT
TTTTTCTACATACTTATTTGCTTTACCGGCACGATCTTGAGTATCAGCAAATGAAAATGC
TTTCATAGCAAATGCTTCTACATATTTTGCTTCATCTTCTTCATCTAATCTTGATCCTAA
TTTTGCTTTATCCTATATAAATTTTTTTTTATTAAAATTTATTTAAATTATTTTTTAAAA
AAAAAATAAATAAATAAAAAACTTACAGCATCACCTTGATCTAAAATTTTAACAATTGGT
ATACTAAGGAATGAACCTGATGCACCCATTTTTTGTTTTATATCCATTGCCATTTGTATT
GCATGAACTCTACAATAATATGCCATAAGTAAATCATGTTTTTCTAATTGTTGTGATTGT
TTTAAGTATGGTATAATTGGTTTTAATGCTGGTGGTAAACTTGCTAAATCCATATTTTTT
TTTTTTTTTTGCAAATAAATAAAGTTTGAAAGGGAAAATTAAAGTTATATATATATATAA
ATATATATAAATATTATATATATAAATATATTAAAATAAAAGAATAAGAAAAAGAAAAAA
AAAAATTGAAAAAAAAAAAAAAAAAAATTGATATTTGTAAAAAAAATTTAAATTAAATTT
AAAAAAAAAAAATTAAATAAAAAAAAAAAAAAAAATAAAAATTAAAAAAGTGAGTAAAAA
CAAAACTCATTTTTTTGGGAGATTTAATATTTAGAAATAAAATATTTATTCTTTTTTATT
ATAATTGTATATATATATATATAAATAGTTTTTGAATAATTTTTTTTTTTTTTTTTTTTT
TTTTTTTTTTAATTTGTTGGTGTTAAAGTTAACATAATACAACCATGTGGTGGAATTAAA
GAATCACTTTCATAAGATTCAGTAAAAGTTCCAAGATTTGTTTGAGTCCATAAATTTCTA
ATTGATAATTGTTGAGATGGCTCCATCCAAATATTGCCCCATAATAATTCAATAGTGGCT
GGATTAGTATCGGTATTGAATAAAACTACAGCTCTAGCACCATTTGATAAAGGTTTAGCC
CAAATTTGTTGTAAACCACCATTATATGATTTAACCAATGATCCTTGTACACCTAATGGA
TCTTGATTAATTGCAATGACTTCAGAGGCTGTTAAAATTGATAATGTCTCTTGATCAATA
TCAATCAAGTCACATCCTGCAATGAGTGGGGCATTCAATAAGGACCATAAGGAAAAGTGT
GACACGTACTCTGTGTTGGACATACCACCATTGCCAACCATCATCATGTCAGGGTCGTTG
AAACCACCGATACCCGAGAAGGAGGTGATTGGTGCTTGTGCCATAAGGTTGGAGAGCATG
CTGTCCCAATTGTCTTTAATATCTGGTGTAGTTCTCCAAGAGTTGCCGACACTCATACCA
AAAGTCCAAGGATTCTCATAACCCCAATCACAGAGTGAAAAGAACATTGGTCTACCAGTT
GCATTTAATGCTTGTGACATAATTTGATAACGTTGTTGTGGATTCTCCAATGTAGCATAA
CACCAATCTTCCTTAACATAATCAATACCCCATTCTGCGTAAGTTTGTGCGTCATTAGCT
TCATATCCATAACTACCAACTCTCTTTTGACATGTTTCAGTACCAGCATCAGTATAAATA
CCAATCTTTAATCCTAAAGAATGTATATAATCTGCAACATATTTAATACCATTTGGGAAA
TTAGTTGGATCACTTAAAAAAAAAAAAAAAAAAAAAAATTAGGATATTTTTTTTTTGGGA
ATTTGGAAATTTTTTTTTTTTTTTTTTTTTTTTTTTTATACTTACGCATAAACAGTACCA
TTTGGATATCTACCACCAGCCCAACAATCATCAATGTTAACATATGTATAACCAGCGTCA
GCCATACCATTTGATACCATTGCTTTGGCAGTGTTCATGATAACGGATTCATTGATATTA
CATGCATAGAAATTCCAACTACTCCAACCCATTTGTGGTGTTAAAGCTAAACCATTATCC
AAAGCATTTACTGTTGCTAATGCAATTGTTGCTAATAAAGTTGCAGCAATTTTCATCATT
TTTTTTTTTTATTTTATTTCTTTAAAAAAATTTAGAATGAATAAAAAATAATAAAAAAAA
AAAAAAATGAAAAAAAAAAAAAAATAAAAAAAAATTCAATTTTAACTTTTTTTTTATAAA
ATTGATTGAAAATATCTAAATTTTATTTTTTTATTTTTTTTTTTTTAAATTTCAATTTTA
TTCACAAGCATGGTATCCCAATCAAAAATACTGGTGGGAAAAATGAAAAAAACCAAAAGA
TATTACAAACAAATCGGTCAAGCTTGAAGAAAAAAAAAAAAAAAAAAAAAAAATGAAAAA
ATGAAAAATAAATAAATCACTAAAAAAAATAAAAAAAAAATTTAGTAACAAAAGATATTT
TGATAACAATTGTTGGAAACGTCTTAAAGTCGAACTTAATTTTTTTTTATTTTGTTATTT
GAAAATGATGATGATGGCATTATTTTTATTTTATTTTTTTTTATTTTTTTTTAATTTTTT
TTTTTTGACACTTTTAAAATTTTCAAGACGTCCAAAAAATTATTTTTTTATTTACGAATT
TTTTTTTTTTTTCCTCTAAAGTTAATCATTACACTGTTATAATATTTACTTCTTATTTAG
ACAAAAAAAAAAAAAAAAAAAAAAAAAAAAAAACCAAATAAAAAATGATAATAAAAATAA
AAAGATAAAAGTATAAAAAATAAAAAAAGATAATATTATTAATTATAATAATAATAATAA
CCAGGCGAAAAATAATAAAATTAAAATAAAATAATAGTCAAAATGAAAAAATAGGTTATT
TTCAAACAGAATTCCTAAAAAAAAAATAAAAAAAAAAAATAAAATAAAAAAATAAAAATA
TATTAGGGGAAAATAGTAAACACACAATTTTGGTGAAATTATTATTTTTTTTTTTTTTTT
TTTTTTTTTTTTTTAATGGTTTATTAAGCTATAATTCACCTGATTAAGGGGGGCATCACC
GCGGGTTTATCACTATTTTGTGTGTGAAAGCATGCTTTGGATATTTCAGCCAACATTCCA
AATTTTTTTTTTTAAAAAAAAAAATTTTAAAAAAAAATAAAATAAAAATAAAAATAAAAA
AACAATAAATAAAAAAATATATTTGTTTTTTTTTTTTTTTTTTTTTTTTTTTTTTTTTTT
TTTTTTTTTTGGTTAATTTTATTTTTATTTTTTTAATTTATTTTTTTTTTTTTTTTTTTT
CATTACATTTAATTCTGTTCTATTCCTTTCTCAACAATACTTTTTTGTTCATTTTTCCCA
AAAAAAAAGAACAACAACCTTTTTTTTCATATTTTTTTTTATAGTTCGCCGATTTCCCAA
CCTTGTTTTTTTTTTTATTTTATTTTATTTTTTTTTTTTGTTCATTTTTCCTTTTTCTAT
TTTTTTCAATATTTGCTCTTGTGTTTAAAAAAAAAAAATAAAATAAAATAAAAACACTCA
CAAAAAGTATACCACACACACCCACTCAAACAGTATCAATCATTATTATAATTTAAAAAA
TTAATTTTATTTAAATTAAAATAATAAAAATAATAAAAATAATAATAATAACAAAAACAC
AAAAAAAAAAAAAAAAAAACAAAAAAATAAAAAATAAAAAAAAAAAAAAATTTATTATAA
TTGTCAATAATAAATTTGTTACTACTATACTCAGCAACATATATATTAAATGTTAATTTA
AGTGTGATTTTTTAATTTTTATTTATTTTATTATTTTAATTTATTTTTTTTTTTTTTATA
AAAAAAAAAAATAATTTAATTTTTTTTTTAAGTACAAATTACATTTATAAAAAACACTCT
ACACTATCAAGTTTTTATTTTTATTTATTTTTAGTAGTTACACCATTATATATATTTTAA
TATATGTATAAAAAAAAAAAAAAAAAAAAAACAATAATAACAAAATAATAAAATAATAAA
ATAAACAATATATATTTAAATAATAAATAATCAAAAATGTTTAGGAATAATAATAACGAT
AATAATAATAATGATAATGGCTTTGATGATGAAAATAAAGGTATTTTCTTAGATAGTAAG
ATAGAGATTAGTGATGAAACGTCATTAATTCATAAACCTTATCATGATGATTACGACGAA
AATGGATTAATCAATAATAATAATAATAGTCATAATAATAATAATGGTGGTAACAATAAC
AACCATGGTCCATCAAAAGTTACTCATAGAAGAGGTAAACATACATTCACAGAAGCAGAT
AAATTAAAAATGACAAAATTTGAAGTAAGTAAATAATTATAATAATTATAATTATATTAT
AAAATTTTAATAATTTATTTATTTATTTATTAAGAGTTTAGATTTTCCAATTATTGATAA
TCAAATTTATAGAGAATATATAAGAAGGACATCAAAATTAAATCATATGTTAAAAACATT
TGGTAAATGGATAATTTGTTTTATGATTGGTGTATTAGTTGGTATAACGGCATATTTGGT
TAAACAAAGTGTTGAATTTGTAAATGAATTCAAATTTGATCAATCAGGAAAATATTTAGA
AGATGAAAGAAAGTTTATAGCATTTTTAGTTTATTATTCAATCAATATATTATTTGGTGT
TAGTGCATCATTGGTTATTATACCAGTGGGTCAAATCGCATCGGGTTCAGGTATACCAGA
GGTAAAGGGTTATTTGAATGGTATACGTATTCCTCAATCGATGAATGTGAAAACATTGGT
TGGTAAATTGGTGTCATTAATACTCGCCTACTCTAGCGGACTAATATTGGGACCTGAGGG
ACCGATGATTCACATTGGAAGTATGTTGGGTGGAGCAATTGGCCAAGTTAAATCAAAAAC
ATTGAAATGGTATCCCAAGGTGCTTTGGAAGTACCATAACGACCGTGACAGAAGAGACTT
CATATCAACTGGTGCTGCTGCTGGTGTCGCCGCTGCTTTTGGTGCACCCATTGGCGGTGT
TTTGTTTGGCTTTGAAGAGGCTTCATCATTTTGGTCACGTCAATTAACTTGGAGAACTTT
CTTTGCTTGTTTAATCGCCACATTCACCACCAATATCATTCTACAGGGTTTCGATATGCA
ACTTCATGACTATGGTGTATTGAAATTTGGTCTCTCCAATAAATATCTTTACAAATATTC
AGAGTTAATTCCATTCGCATTGATAGGTGTTGCAGGTGGTTTATTCGGTGCATTATTTGT
CAATTTAAATGCACATTTATCTCAATGGAGAAGTAAATTCTTTGCAAATAAAAAGATTTA
TTTACGTGTTTTAGAGGTTTTCATTTTAATTACAATTACATCAACCATTTTATATTGTTG
TGCAGCTTTTACACCATGTCGTTCAAAAACTCAGGCAAATGGTTCACAAACAAATTCTTT
AGATACCTCATCCTCCTCAATTTTATCATCATCAGGTGATAATTCAAAAAATTCAACAAA
ACTTTTTAAATTATTAAATAATGCAAGTGGTGAAGATAAACAAGAAGATAAATTCATTGC
ATTCTTTTGTGAACAAGGTGAATATAATCAAATGGCAGGTTTATCATTTAATAGTTTAGA
TGCAGCATTACGTTTATTATTTAGTACAAGTACCGATATTTTCACAATACCAACTTTAGC
AGTATTTTCCTTGATTTCATTCATTTTAACTACAATCACTAGTGGTTTAATGTTGGCAAG
TGGTTTATTCATTCCAATGATGTTAGTTGGTGCTACCTTTGGTAGATTGGTTGGTCAAGT
GATTGCATTATTCGTATCTGTGGATCCATGTATCTATGCTTTGGTTGGTGCTTCAGCTAT
GATGGCAGGTTTTTCACGTATGACCATTTCCTTGGCAATTATTATGGTGGAATTAACAGA
GGGTACACAATATATGCTTCCTGTGATCTTATCAGTTATGATTGCCAAATGGGTTGGTGA
TTTCTTTAATGAATCCATTTATGAACATTTAATTGAACAGAAATGTTATCCATTCCTTCA
ATCACAACCTCCAAAATCAATGATCAAATTGGGTGTAGTCGATATTATGAAGACTGAAGT
CGTGACATTGCATGAGGTGGAGCGTGTTAGCAAGGTTATTGAAGTATTGAAGTCAGAACA
ACATTTCCACAATGGCTTCCCAGTTATTGAACGTCCAAGACCACTCGATCCAAATAGGAA
GGATGCTTATGGCAATTTAGAATACTATGAAGATGAAACCACCTATAGTGGTTTAATATT
ACGTAATCAATTGATTTGTTTACTCTATTATAGAATCTTTTGTCATGAACAACCATTACC
TCAAAATCCACGTTTACTTGGAGGCAATTCAAATAGACGTTACAATCAACGTCGTTTTGG
TCGTCCAACCGAATATGGCTACGCTCCTGCTGATCCAAGAATGACCTATGAACTAATGAC
TCAATCATTGGCAAGACATTTCCCACCAATCGATAAAATGAACCTTAAAAAAGAAGAGAT
CGAAACAATGTATATCGATCTTAGACCCTATATGAATCTAAGTACAATCGTTGCAAATGA
AACTTATTCCTACTCGGAAACTTATTCAATTTTTAGAACTATTGGTCTTAGACATTTACC
TGTTGTAAATAAAAAGAATGAAGTTGTTGGTATTGTAACAAGAAAAGATCTTTTATAAAA
ATTAAAAAATAAAAAAAAAAAGAAATATAAAAAAATAAAATAAAACAATTAAAAAATAAT
AATAATAATAAATAATAAAAATAAAAAGATATTTTAGTTAAAAGTAATTTAAAATTGTAA
AGTGTTTTTTATTTATTTTAAAAAGGTAAGATTGATTGATCACCTTATTTTTTTTTTTTA
AAAAAAAATAAAAAAAAGTTTAAAAACAACATGAGTTACAAAATTGTTAAAAAAAGATGA
TGAACAAATATGACTCTAACGACTTGTGTGAAACTACCTTGGAAAGTGACATAAAATGCT
TTTTCATCCTTTTATTAGTTCAATCATAATTACTATGGGAATTAATGGTATTTTTTTTTT
TCTTTTTTAAAAATTAAAATTTGGAATGTTGGTACCGTTTGGCTCACTATTTAAATTGAA
AAAAATAGTGATTCTTTTATAGTACTCGGGATCTCGGTATGTTTTGGCGAAAATATCACA
TCGCGAAATTGCTAGTAACTTATCGATGGCAAAAACAATCCTTGCTTTTTGATCTACCTT
TTTAATTTTTTAAAGCATTGTTTTAATATTATCTTTTGAAAACTTAATGTTATGGGTCAA
ATATTCGTTTTTTTATTTTCGTTTTTTTAAAAAAAACATTTATTTTTATTTTTTTTTTTT
TTTTTTTTTTCAATTTTTCAATTTTTTTTAAGTTGTTTAAAAAATAAAATTCCCTTTATG
GTCGTCACATTTTATTTTTTATCATTTATAATATTTTATTATAATTTTTATTATTTTTTT
CTTTTTTTTTTTTTTTTTTCTTTTTTGATTTCTTTTTTTGAGATATTTTGGGCTCGTCGG
AATTTTAAAAATTATAAAAAAAAAAAAGAAAAAAAAAAAAAGAAAAAAAATTCAAAGGTT
ATAAAAAATTTAAAGTCTGAATTTTAATAATTAAATAATATATATATATATATATATACT
CTTTCTTATATTTTCTTTTTTTTTATTTTTTTTTATTAACAATAATAAAGTTAATAAATA
TATTTTTTTTTTTTTATATTTTTTTTTTTCAATTTCTTGGTTTAAGCATTTTTGGCCAAA
CTATAAATAAAAAAAAAAATGGGTTTTTTATTAGTTTCCAAGAAAACAAAGTCGCTTTTC
AAAAAAATAATTTAAGCATCAAAGTCGCTGATCAGGTTTTTTTTTTTTTTTTATTTTCTT
TGATTAATCCCCACAGACCGGTATTTTATCAAATTTGCAACCAGAAGTTCAAAATATACA
AAAAAAAAAAATTCCCATGGCTTTTTTTACTGTTTTTTTTTAAAAAATTTAATTTTTTTT
TAATTTTTTTTATTTTTTTTTTGAATTTTTTAATTTTTTTTATTTTTATTTTTTTTATTT
TTAATCATTTTAATGTGTTACTATTTGTGTGTGTAAAAAAAAAAAAAAATAAATAAATAA
TATTTAAAAAAATAAAAAATAAACAGTTTTTTTTTTTTCACACATCAAAATTATTATTAT
AAAAACAAATTTTTTTTTTTTTTTATTCATTTCATTTATTCCATCATCAACAACATCATC
ATCGTCATCATAAATAAAAAAAAAAAAAACCAACAATAACAACAACAAAAACAACAACAA
TAACAACAAAAACAACTTGTATTATTAATATTATTTATTTATTTTATAAATTTTAAAAAA
TTTTCAAAAATGGGAGGAAATTTATCATCAGAATTAAAATCAACAAAATATAGAAAGAGA
GAGATTGTTGATTTAAGAAAGATGAATATTGATAAATTACCACCAACCATTGGAGCATTA
CAATGTAAAGAGTTATTATTATCAGAGAATGATTTAATAACGATACCAGAGGAGATTGGA
AAACTTAGTAAGGTAGAGATCATTGATTTCGCCAAGAATCGTATCAATTATATTCCACCA
GAGATTGGATCATTGGCAACATTGAAGCAATTGTTCTTGTCAAATAACAAGTTATTCTAC
ACACCGATCACACCAAACATTGGAGCATTAAAGAATTTGACACGTTTAGATTTATCATCG
AATCAATTGGATGACCTACCAGTGGAGATATCAAATTGCGAAGCGTTAGAGTATTTGGAT
ATCTCTGACAACCAATTGCAATCATTCCCATTGGAATTTGGAAAGTTATACAACCTTCAA
GTATTCAATTGCTCAAAGAACTCGTTGAAATCGTTGCCTTCAGAGATCAGCGGTTGGGTG
AAGTTGGAGGAATTGAACGTGTCCAACAATCAATTGGCATTCTTGCCAAATCAGATCTGT
TTGTTGGGTTTGCTCTCGACTTTGAATGTCGGCTTCAACAAGTTGCAGCAATTACCTGAA
GAACTCTCCTCAATGGTGAGCTTGACCAATTTGGACCTCAAAGTGAATCCACCACTTCAA
TACGTACCACAACTCTCCAACCTTCGTCAATTGAAAATCCTCTCAATTAGAAACCTTCAA
ATCACTCATTTACCATTGGGTCTTGGTTTACTCTCAGAGTTGATTGAATTGGATATTAGA
GATAACCCACAACTCAAAGAGATCCCATACGATATCGCCACCCTTATCAATCTTCAAAAA
TTGGATCTCTTTGGTAACAACATGAGAATCGTTCCAAGAGAAGTTGGTAATCTCATCAAT
CTTCAAACTTTAGATCTTCGTCAAAACAAACTTACCATTGATAATATTCCATCAGAAATT
GGTAAACTTGTAAACTTAAAGAAATTATTATTATCAAATAATTTATTAATTGCATTACCA
CCAGAAATTGCATCAATGAAAGCATTAAAAGTAAATATAAATATATATATATATATATAC
AAATATTATAATTATTAAATTTAAACTAACTTTTTTTTTTTTTTTTTTTTTTTTATTATA
GGAATTTGAAGCATCAAATAATCAACTTCAAGCAATTCCAACAGAAATTGGTGAATTATC
AGGTTTAACTAAAATTAATTTATCAGGTAATAAATTAACAAGTATTCCAGCATCATTTGG
TAATTTATCAGAATTACAAATTTGTGATTTAAAGAGTAATGAAATTGCAGAATTACCAAC
TACATTGGATGGTCTTAAATCTTGTACTAAAATTGATCTTTCACATAATATGTTAACTGA
ATTACCATGGGAGTTTGGTGATTTAATTGGTCTTACCATTCTTGATGTTGGTCATAATCC
ATTAACAATTCCACCAAATCCAATCGTTATGAAAGGTACTGAATCTATCATTCAATGGTT
AAAGAAGAATGAAAAAGAAGGTCGTAAAGGTAAAGTTAGTGGTTTAGGTATTCAACAAGA
TAATGAAAAATAAATTTAAATTTTAAATTTTAAATCCTAAATCTTAAATCTTAAAAAAAA
AAATAAAAATAAAAAAAAAAAAAAAAATAAAAAAAAAAAAAAAAAATAAATAAAAACAAA
CAATTAACAAATAATAATAATAACAACAATAAAAAAAAAAAAAAAAAAAAAAAAAATTAA
AAAAAAAACAAAAAACAATGTTTTTTATTTATATTAATCATGTTTTTTTTTTATTTATAA
ATTTGTAAAAAAGTAAAAAAAAAAATAATTATGAAATTTCGTGCCATTGTTCGATTTTTT
TTTTTTATTTTCAAATAATTTTTATTTGATTTTTTTTTTTTTTGATGGAAATTTTTGGCA
CCCCGAAAAGTTTTTTAGCACCTGGGTATTGTGACAAGTTAAAATTTCGAAAAATTAAAA
AAAAAAAATAACAAAAAAAAAAAAAAATAACAAAAAAAAAAAAAAAAAAAAAAATCACAT
TAAAAAAAAAAAAACAACAACACACACACAAGAGACTACTATTCTCTTTCATTCAAATAT
ATTTACAAATAATTCGATAAATTTTTTTTATTTTTTTTTTAATATTATATATGTTTATAT
ATATTAGTACACACAATATTTATTTATGAATACATGCATAATAGTTAAAAAAGATTATTT
ATAATAATAATATAATAATATAATAATAGTATAATAATAGTAATAATAATAATAATAATA
ATAATAATAATAATAATAGAAACTATAGTATTAGTTTAAATAGGATATTAGAGAGGAATT
AATCCTTAAAAAAAAAAAAAAAAAAAAAAAAAACAAAAAAAAAAAAAAAAAAAAAATAAT
AAAAGTAATCATTCACTTTACAAAAAATGAAATTTGGAAAAAAATTAAGGTTTGAATGTG
TATCAGAATGGCATAATAAATATATTTCATATGGTAAATTGAAAAAATACCTAAGATACC
TTTACAGATCAGATTTAAAACAAATTGGTGAAGCAGAAGAAGCTCATTTATTAATAAATG
GTTTTCCTTCACTTAGTGATAGTCAAGAACAATTTAAACAATTATCAAATTCCTCTTCAC
CAATCTTTAATGATGGTTCAAGTTTAGAAAATTCTTTAGATTCTAGTATTGGTTCAAATA
TTATACAAGAGCAATCACAACATCAACAACAAGCACAACAACAACCACCACAACAAGCAC
AACAACAACCACCACAACAAGCAAANNNNNNNNNNNNNNNNNNNNNNNNNNNNNNNNNNN
NNNNNNNNNNNNNNNNNNNNNNNNNNNNNNNNNNNNNNNNNNNNNNNNNNNNNNNNNNNN
NNNNNATATCATACTATATATGTGTAAAGCAGTTCATCTTCTTCATCGTTAATTAATTCT
TTACTAGAATTTAATATCTTTGGACGATTGAATATGTTTACAGTATAGTTTTTATCTTGA
ACATTTGTTAACTCTGTTGGAGTATTAAATTCAATCTTCTGTGGTTTATACTTCATCTCT
GATTCAACAGCTTTTGGAATTGGAACGGTTGTATCAGGAACTAGTTTTATACCATATGAG
TCTTTGACGTATTCTTTAAGTTTGTTGATGTTTTTATGAACATCATGTTGCTGGCTTTGT
TGATGTAACTGTTTAACAATGTTTTGATTATAAAAAGAGTTAAGAGTATAAAGTGAATCT
TTGTTCACTGGGTAATCATTATCCTCAAGGTGATGATATTGTGAAATTTTATAATTTTTA
TTTAAAATCTTTGACTTGGACTCATCACCTTCATCGAGTCATTGTTGCTTTTTGGCTGAT
GGACCTGGATTGGCTTTGGCATCGACCGGATCAATTCTACATGTAGATGTGGAGTGATTT
GATTTACCACAATTGAGACAGTAGCCTTTGCTCTGACGGTAAACGATGAAACTGCTTCTT
ATCTTTTTGAGGTCTACCTTAGAGTCTTTTCTTATTTCAGGTAATATTGCAGCTCTAATC
TTATCAGCTTGAGCATCAAAGGAATTCCTGTTATTGAGAGTTATGATTTGGAGTAGCATG
ATTCTTTTTTAATGGAAACTTCTCATCATTATTCGATGCGGAATCGGAAGGTCTTCTTCT
CGAGAACTTATCAGCATTGTTAAGAACCAACTCGGTGATGGTTTCACGACATTCGGTGAT
ATCGGTTTGAGTGTTGAGTTTGATTGCAATATCAGTTTGTAACCAGTCTGGTACAACCAT
CTTTAACAAAGCAAGGATATTATTATCTAAAATTGATCTTAGATACTCTAATTGAACTTC
AGCAGTACCATGGATGAGATACACCGGATTAATTACATTGTGGTAACTCATAATGGCTTC
GATGTTTTTTATAACATCTTGGGCTGAGTAGCAATTACGATGGTTAATAGCTTCGACTAC
TTTAGTGTTGGCAGCTTCGTAGTCAGTTTTGAATGGAACCAAAGTCTTGGATCTAAAGTT
ACGGTGTATAAGCTTCTTCCAATGTTTCACCTTCAATTTTATCGTTGTTCTTAACTGATT
CATTGTGGGTAGGTTGAAGCAATTGAAATAATTCATTTGATGCAGCACCATTGTCCATAA
GTGGTCTTCAAGGTTGGTTCAACACCATTCTGGGAGCAGTGGATGGTAGAAGAGATTCAT
GAGAGAGTGACAGCAGGTGGCAGCATTTTTTAAAGCGTCAATGGTTTTAGCTTCAATGGA
ATTGGTCTTTGATTTCTTTGGCACTTTCTCTCTGACTTCGACGTCGGATACATCAGTGCT
TTCAGTTGAATAAATTTCATCATCAACTTCAGTGGGACGAAGAGTCTTTTTTGATTTTAC
TTGAACAGTAATAGCATCATCGGAGGCGGTTGTCACTTCAGCGGCACGTTTGGCGGTGGA
AGACACTTTGGCTTTACGGATGGCTTTCTTTGAAGGAGTAGTAGTTGATGACATGACTTT
CACCAACAATTATATATAAAATTTATTAAATATAATTTAATTTTATAATTTAATTTTTTA
ATTTAATTTACATAATTTAATTATATAATTTAATTTAATTTATTTAATTTAATTTAATTT
AATTTTTAATTAAATAATTAAATATAAGTATTAATATATGTTAACTGTTATTCCACTAAT
ATATTTTTATTGTGGTGTCTTTATATTATTTAATTGATAATAAATATTATCTTAAATTAT
TTTAATTATAACAATGCATCAATATAACTGTTATTCCACTAATAATTTATATTGTGGTGT
CTTTATTTAACTGTTATTCCACTAATAATTTATATTGTGGTGTCTTTTTTAACTGTTATT
CCACTAATAATTTATATTGTGGTGTCTTTATTTAACTGTTATTCCACTAATAATTTATAT
TGTGGTGTCTTTGTATTTGAGCATTATTATTAAATTAATTGATACAATCTTGTTTTATAT
TACTTTATAAAAGATGCATGTTTACAATGTGAGTAGGAAGTGTCGTTGTACCGCCTAAGC
AGTACAGCGTTAATCTTGCAAACAGAAGGGCCATTGTAATGCATTTTTATTTTGTTTTAA
ATACTACTGTTATTCCTCTAATCTGAAGAGTCGACTTCTTCATCATGAGGTGTCATTGTA
TACGAAATATAAGGATTGTATCTAATTATTTGTTTTAATGTATTTGTTTTATGTTAAAAT
TAGAAAAAAAAAGTGTAAAAGTCACTCACACTAATCTTCAATCCATTGTTCAATCTTTAA
TCAAACAGTCCAATCTTTAAAGTAATGTTTTTTAATATGAAGGATAGAAAGAGTGAAAGA
CTAATATAATAAAAGTAAACATACATAAAAGAGATAATTAAAAGTAAGGGCGTTATGAAA
ACTAAACCAAAAATCAGAATTTTTATTATTTTTTTTAAATTTTAATTTAATTTTATTTTA
TTTAATTTAATTTTTTATTGTTCAACTGAAAAAATAAAAAATTAAAAAAATAAAAATTAA
AATTTAATGAAATATTTTTACATGGAGATGCGCGAATTTGTTACGTTGTTGAGCTCATAC
TAACTTTAAATTAATTTAGTTTTGAGTCTCTAACAACTATAAAAAGAAACTAGGTTTCTA
ATTCAAACTCAGTAATAAATATATACAAATAATAAAAACACGATAGGGCTACTGTCATCA
ATTAAATATATGTGTACATTTATTTCTTAAATAATTAATTTTAATAATAATAAAATAAAT
AAATTCAGTAATAATAAAACAATAATTAAATTAATAATATAAATAACCAAATTTTATTAA
AAAATTTTTTTTAAAGAATGTCAACTAATAATAATAATAATAATAATAATAATAATAACA
ATAATAATAATGAAGATATTGATAACGATGAATTTCAACAACAGGATAGTGAGGAACAAC
AACAACAACCACAGGTATCAACATTCAATGAACAGCAACGTCAAATAAGGGAACAGCAGC
AGGTAATAGATAAACAAAATCAACTTCTTCAACAACACATTCAATTAATAAATCAACAAT
CTAATAACAAAATATAAAGAGATATGGGATGCAAATCAAGTATTTAAGCACTTATCTACT
ATCAAAGTCATCCCCAAGTACACATACACTGCACTATTAAACAAGACACTTGTACTCTGT
AAAATGTTTGGTTTAGCATATCATCAGACTTGGTGAAGTGGTCTTTCAAAGGTCTCATTA
TTACTCCTGACTCAATCAAAGGTCCAGTTATTAATTGTAATATCAACACTCTCAAAGTCA
GGCATTGATATTGTCAAGTTCAAATCTCACTCTACCCGTTTCGCTATGGCTTCTCTGCTG
TTGTCCAATAACGTTCTGTTTCACGTTGTCAGAAGATGGATCGTTGGAAATAAAATGATA
CTGTAGAGACCTTCTCCGAAAAAAGAATCATTGGTGAAAAATCTGGTGGTTTCTTAAATA
CTGTCGTCCAAATTTCATAATATATATATATATATGATAATATAAATTAAAAATTTAATT
TATTAAATTATATTTTATATTAAATATATATATATATTAGTCCCATCCCACCCGCCCTTA
GTCGGAATTCCATAAATCATATTGTTTTAGTTTTTAGTGCCACTATTTATACGTTTTTAT
TTTCTTAAAAATTTCGCAAAACTCAAAAAAATAAGTGTTTTCGACCCTTCACAAATTTCG
TGCATAGTGTCGGTTCGGAATTTTTATGTTTTTGGACCTTGTGCAATGATAGCGTCATTG
TGCCGGTTCGAAATTTTTACTTTTCTTTCGAAAATTTTTTATTCTTCGAATGTTCTAGAA
CATTCTAAAAAATTATCTTAAATATTTGGGAAATTCAAATAAATAAATGTTATTCATAAT
ATATATATATAATTAATATAAATTCGTTTTTCAATAATCAACAGTAGTCTCTGATTTCAC
GGGAAACTTCTCATCTTTTTCAGATCTGAATCACTTATTAATTCCGGCAATATTGCATCT
ATAATCTGATCAGCTTGAGCATTTAATGAATTCCTACAATGAGGGTTATTTGGAACATCA
TGATTCTTTTTCATTGGAAACTTCTCAGCAGTATTAGATGCCGAATCTGAAGGTCTTCTT
CTTGATAACTTGTCAGCATTGTTAAGGACAGTCTGGTAAAACCATCTTTAGCAAAGAAAG
GTTACTACTATCTAAAATTGATCTTATATACTCTAATTAAACATCAGCTGTATCATGGAT
GAGATACACCTGATTAACTAACTCATAATGGATTCGATGTTTTTTAGGACGAGTAGCAGT
TACGATTGCTAATAGCGTCCACTTCTTTAATGTTGGCAGCTTCGTAGTTTTGACATGGAC
CAAAGTTTAAAGTTAAAGTGGATAAGCTTCTTCAAAGTTTTACCTTCAATTTTATCGTTG
TTATTAACTTAAAAATCAAAAAGTTTAAACCTCGTCATCTGGATTGGCTAAAACAGGTTC
AAATAATGGAGATGGTACCCAAAAACACCCATTTAGGTTGGGTTCTTAGTTATCGTTAGA
GAATACAATTATTCGAGACGATCCAAATAATTAGTTTCATAAATTGGTCAAAATCAATTC
ATAATATAATAAAGGTAATGTGGGGAAAAAATCTATTTGATTTTTCCAAAACTATACCAT
ATTAAGATGGTAAGTGGAAGTAATGTTAGTCTAATCAAAAAGAGGTTGATTTCAAAAGAG
ATGAAGAACCACTTTCACAAAATCAAAGCCAAGGTTGAATTCCCGCTACTAGACGTCAAA
TAAGAGTTTGTTGAACAAATCAATATACAAGTTAACAATGAAATTCATAGCTTCTTTATA
AAAGAATTGGATATCATTTATGTACTTTTCGGTAATGAAATACTTAAGGACTCTATCATT
AACCAAAAAGATAAAATAATCAAGTTGGATAATACACAGCTAAGAAAAATGCACCTTTAA
AGCAAATTTAAAGCAAAGTTGATTTAAATTGGATTTAAATTGAATTTAAAGCCGCGTTTA
AAAAATTCATTTTTAAGGTAATTTTTAAGGTAATTTTTAAGATATTTAAAAATGCCTTTA
AAATTTGCTTTAAATTAAATTTTTAAGCAATTTTAAAGGTGATTTTAAAGGTAATTTTAA
AGGTGATTTTTAAGGTAATTTTTAAGATAATTTTTAAGATATTTAAAAATACCTTTAAAA
TTTATTTTAAATTAATTTTAAATAGGATTTAAAGTAGATTTAAAGTAGATTTAAAGTGAA
TTTAAATTTCCTTTAAACATAAATTTAAGGTTTTTAATAAAAAAGATCTAATTTTAGAAC
AAAAAAATGGGGATAAAATATTCTATCATTTTTAAATTTTTCATCAAAGCAATCAAATGG
TGTAATGGTTGATGAGACTATCCTTTGATAGAGGGTCGGGGGATCGAATCCCTTTTGGTA
ATTTTTGAAAAATTAAAAAAAAAATTTAAAAAATTTATCCGTTAAATAACGGCTTCGAAC
TCAGGACCTCGCTTTTAAAGCGATTAAAAAGGTAATTTTAAAGGTAATTTTAAAGGTAAT
TTTAAAGTAACCTTAAAAATTACCTTTAAAATTACCTTTAAAATTGCTTTAATTCAGGAC
TTTAAAGCAAATTTAAATTTAATTTAAAGCGAATTTAAAGGTGGTTTTTTCTTCGCTGTG
TAGTTCGATCCAGAATAATTTTAAACAGTCAAATCAATTACATTGTAATGTAAAATCTCC
ATCAATTATTAATATTAATTAATATTATCATTATATAGGGTATTATTATTATTAATATTA
TTTTAATATTTATAAAAAAGGCAACTAAATGACCGATTACTTTGAATCAATATCAATTAT
TGTTTGTAAATCACCAATAATTACACAATCATCCTCATCATCACTGAATGTGATGTATAA
GTCATCAAGAAGCTCAATCATCAAACCTATAAAGCATTTGACCTCCTTTTGATCAAAAGG
TGGTATATTATTGATGAGTTATACTTTCCCATTTTTGTAAGAATGAATTCTGATGATTCT
TTATACTGATCATAGAGAAGCCAAACGATGTGATTACTGAATACATGGATATCGCCACAT
TTTTTACAACTCTTGTTTCTATTTGAATATACTAATTTTGTCTGATACCAATCATATAAA
CAATTGAGTTAACACATATAAAGGTTTTATCTTCTTTGATATTGTTAAAATAACCCATCA
CACCATTGTACTGGTCTACATTCGAGATCAATTTACTCATCATAAATGACCCTTTGGTGT
CTTCAGATTTTGAAAGAATCACCACAAAGGCATTTTTTGGTTTGTGATGAGGAGGTTGTT
GGGGACATAAATGATGAATGTGATGAAGTTGTTGAGGTAGTTGTTGAAGAGGATGTTGAT
ATTGATGGTTTGGTTAGTGAAGATGTGGTAAATGTTGTTGTTGTGGTTTTTATTGTGGAT
TTCAAAAACTCTTCATTAATCAATTGGTTGTTTTCAACCAAAGGAATTAACATTTACAAC
TTCTTTTTATTCAATGTTTTTTGGACAATAATAATGATAATAATTATAATTATAATTATA
ATTATAATAATAATAATAATAATAATAATAATAATAATAATAATAATAATTATTATTATT
TACCAAGTTTCAATCTCTTTTTATCTCTAATGTCTTTTTCTTCTTTTTCTTTTTCAATTT
GTTTTCCAATTTGAATCACAGCAAAGAAAAATGCACCTTTAAAGCAAATTTAAAGAAAAG
TTGATTTAAATTGGATTTAAATTGAATTTAAAGCCGCGTTTAAAAAATTCATTTTTAAGG
TAATTTTTAAGGTAATTTTTAAGATATTTAAAAATGCCTTTAAAATTTGCTTTAAAATAA
ATTTTTAAGCAATTTTAAAGGTGATTTTAAAGGTGATTTTAAAGGTGATTTTTAAGGTAA
TTTTTAAGATAATTTTTAAGATATTTAAAAATACCTTTAAAATTTATTTTAAATTAATTT
TAAATAGGATTTAAAGTAGATTTAAAGTATATTTAAAGTGAATTTAAATTTCCTTTAAAC
ATAAATTTAAGGTTTTTAATAAAAAAGATCTAATTTTAGAACAAAAAAATGGGGATAAAA
TATTCTATCATTTTTAAATTTTTCATCAAAGCAATCAAATGGTTTAATGGTTGATGAGAC
TACCCTTTGATAGAGGGTCGGGGGATCGAATCCCTTTTGGTAATTTTTGAAAAATTAAAA
AAAAAATTTTAAAAAATTTATCCGTTAAATAACGGCTTCGAACTCAGGACCTCGCTTTTA
AAGCCATTAAAAAGGTAATTTTAAAGGTAATTTTAAAGGTAATTTTTAAGGTGATTTTAA
AGTAACCTTAAAAATTACCTTTAAAATTACCTTTAAAATTTTTTTAATTCAGGACTTTAA
AGCAAATTTAAATTTAATTTAAAGCGAATTTAAAGGTGGTTTTTTCTTCGCTGTGATTTA
TCCTTGTCCAAAACATGTCTGCTACTGTTAACAATATTTAAGCCTCTAGTAGTTACTCTG
CCTGAATCCTTTGATTTAAGAATGAAATCAATGGAGGATCAAATCAACAACATTTCCTTA
GCCTTTACCATATTCATGAAAGAAACTATGTTCTCTTCAAATATGAACTCTCCTAGCCAA
CGTTCTCATGATGACTCTGACACCGAGAATGAAAAAAATAAAGAAAAAAGTAACAATGTC
GATGTTCCAACTGACTATCAATTATCCTATTCCTTACTTGTTCAAGGTTTATTCGTCGAA
AAAAGAATGTAAGAAAGAACACACAGGAATCGTCAGAGCATTCACTGACTATATTGACTT
CAGAATACTTATAAATCCACCATTCTGAACGTCAATGGAAGCAATGAACTGATTCAGAAT
TGGTTGGTTTATCGTGCCTCTATCGGGATGTATCCCTAAGGCGAGATTAAAGAAACTGAA
CTGAATGCCGCTAAAGCAAATTCATGCAGCTGATTTTAAAACACCGGTAATAGTGGAGAT
GGATACCAATCATATGATAAGGTTGATGAGGATGTTAATATAGAAGTGAAGACAACCTTA
ATATAACATATGTTAGAGTCAAGGAATACGATAAAGGAAAGAATAAATGAGGTCATTTTA
AAATTATTGACGAAAGAGTAATCAAGAAGAGAAGGACAGAAGGTCATCAAAGTGATAATG
AGGATAACAATAGCGATGATATCAGTGGCTACGACAGTGGATAAAAGAAGGTGCATCATA
TGGGCTTCTTTTGTGCTCATCTTCCTTCTCTTCTTCTGTCGAAGAGAAGCATTAAGCTCA
GGCATCTCCTGGACTCCCTGTTCGAGATTCCACTTACAAGTGAACTTCAATGAACATATA
ATCAATGCCTGTCTCAGCAAGATCTATGAGAGAGAATGGGAGACACAGTACCCCAGAGCA
TGAGAATTATTAATAAGCACGGAGAGAATTATTAATACCTTCCTCTTTCTCAGATTGGTT
GTTATGAAGGGTTCAAGGTCCTACCTTATCATTTAGGACTTTGTTGGTGTCTTATCAATA
AAAGATATTGGATTTGGATGCATCAATACTATTCTCTTTAATATGGGTCCTTATTACTAT
GTTATGGACTTTTTCTACAATGAAAAGTATACTTTTCATTGTAGTAAAAGTCCAAGAAAA
GTTTATGTCCTCTCCGACTGATGACGACAACAACATATCAAACGAGGTTATAGACAGTGG
TTCAATCTCAGTAAGATAGGAGGAGGAGGAGACTGTAGGAAGAGGTGCCTTGAAAGTCTT
GTTCAAGGAGGAATCGATTTTGAGAGCAAGACACGTAGACTAAACCAGTGAAGGGTACCT
GAACGTTAAGTAATTAATATATGTCACATATTACAGAGGACAATTAATAAAGAGAAATAA
TTATTTGTATAAAATTTGTGTGTGTATCTTAAATATATAGGAAGAATTCCCAAATAAAAT
AAATCAAATTGTTTTAGTTTTTAGTGTCACTATTTATACGTTTTTATTTTCTTAAAAATT
TCGCAAACTCAAAAAAAAAAGTGTTTTCGACCCTTCACAATTTCGTGCATTGTGTCGGTT
CGGAATTTTTATGTTTTTCGACCTTGCGCAATGATCGCGTCATTGTGCCGGTTCGAAATT
TTTACTTTTCTTTTGAAAATTTTTTTTTATTCTTCGAATGTTCTAGAACGTGGTTCTTCA
TATCTTTTAAAATCAACCTCTTATTGATTAAACTAACATTACTTCCAGTATCGAGAATTA
ATTTGAATTGTTTTTCTTTGGAATGAGAGTTAATTATAATCTTGGGTTTATCCATGTTTT
CTCTGTTTGGAACGATTAAACATTTGAGAGTCGGAATGAGAGCAGTATCACTTGTACCAG
TACTATGTAATAATGAGATGATTGGTTTGTTTGTTTCTTTATCGAATTTAATTGTGTAAA
GCAATCCATCTTCTTCATCGTTAATTAATTCTTTACCAGAATTTAATATCTTTGGACGAT
TGAATATATTTACGGTATAGTTTTTATCTTGAACATTTGTTAACTCTGTTGGAGTATTAA
ATTCAATCTTCTGTGGTTTATACTTCATCTCTGATTCCACAGATTTTGGAATTGGAACGG
TTGAACTAGTTTTATACCATATGAGTCTTTGACGTATTGTTTAAGTTTGTTGATGTTTTT
ATGAACATCTTGTTGCTGGCTTTGTTGATGTAACTGTTTAACAATGTTTTGATTATAAAA
AGAGTTAAGAGTATAAAGTGAATCTTTGTTTATATTATCATATATATATATATATATATA
TAATGAATAACATTTGAATTTCCCAATTTATATTATCATATATATATATATATATATATT
ATGAATAACATTTATTTATTTGAATTTCCCAAATATTTAAGATAATTTTTTAGAATGTTC
TAGAACATTCGAAGAATAAAAAATTTTCGAAAGAAAAGTAAAAATTTTGAACCGGCACAA
TGACGCGATAATTGCGCAAGGTCGAAAAACTGAAAAATTCCGAACCGACACTATGCACAA
AGTTGTGAAGGGTCGAAAACTCTTATTTTTTTGAGTTTTGCGAAATTTTTAAGAAAATAA
AAACGTATAAATAGTGGCACAAAAAACTAAAACAATTTGATTTATTTTATTTGGGAATTC
CTCCTATATATATTTAAGATACACACACACACAAATTTTATACAAATAATTATTTCTCTT
TATTAATTTTTAATATTATTATTTTTCTCATATTATAATTTTAGATATCAACAATAAAAT
ATGTCTACCACTGTTAATAATAATGATGCCTCTAGTAGTAGTACCTCTGCCTCTAATAGC
GCTGAATCCTTTGATTTAAGAATGAAATCAATGGAGGATCAAATCAACAACCTTTCTTTA
GCCTTTACAAGATTCATGAAAGAACCTATGTTCTCATCTAATACCAATTCACGTAGCCAA
CCTTCTCATGATAACTCTGACACCGAGAATGAACAAAGTGATGATGAATCAAGTAACAAT
GTCGATGTTCCAACCGATTATCAATAATCCGATACCTTACTTGGTCAGTACAAACATATG
GTAAACAATCAAGGTTTACTCGTCGAAGAAGAATGTATCCTCAAGAAAGATGAGATATCC
GAATTGAATAAAGTATTCAACTTTCCATCTAACTTCCAAGTGAATGTCGCTCCATTCGGT
ACACCTGAAGGTATTACTGTATCATCCAACGTCAAGAACAATGATACTGAATTGTTGATT
GTTGAAAAGCGAATCAACGATAGCTTGAAACCTTTGCTTCTCATGTCAAGTATGTTATCA
TCTGATAGCTCTAATGTCGATGTAGAACTTATTAGTTACTTAACTCAGAGTGCAATCATC
TTAGCTGTTAATGCTCAAGCATCGCTTAGTCGTGTCCGTCGTAACAACATCNNNNNNNNN
NNNNNNNNNNNNNNNNNNNNNNNNNNNNNNNNNNNNNNNNNNNNNNNNNNNNNNNNNNNN
NNNNNNNNNNNNNNNNNNNNNNNNNNNNNNNTTCTTCCTTAATTTTATTTAAAAACGATT
CATTGCATTGGAAATTATCATATTTACGAGATAAGAAATCAGCTATAAAATTCTTTTTAC
CACTTATATGTCTTAATTCATAATCAAATTCTTTAATATATTTCATATAATTATCTTGTC
TCTTTGTGTACGTTTTATCGTTTGACTTATTGATAATATATGTAAGATTTTGGTGATCAG
TGTAGATTGAAACCTTTTTACCAATTAATAAATGTTGAAACTTCTTTAGAGAATCAATGA
TTGAAAGGAACTCTCTATCACCTATGCTGTACCTCTTTTGAGTGTCAGTAAGTTTTCTAC
TGTGGAGCCAAATGACTTTGAATTTATCACCTTGAATTTGATATAATACACCTGATAATG
CTTTATCACTAACATCACAATACAAGTGAAAACTACCCTTTTCAGAAGTTCCGCGGATGG
AATGTTTTATATGGGAATCGAACCTGAGACCTCCCTTTCCGGAAGTTCCGTTTAAAAAAT
GTTGCATATGGAAATCGAACCCGTGACCTCTTACATTCTAAGCTATCTATCTACCATATG
AGCTAAATAAGCTTTGATTATTTTTCATTATTAATAGCTGAAATATTAATGTAAAAAAAG
TGAGTAAGAAAAAAAACATCAACAACAACAACATTTTTCATATAAAAAAAAGACATAAAA
ATAAAATAAAATACACAAAGAGTAAATCATTGGCCTTCTTTATTTTAATGTAATTAATTT
TTTCTTTTTTTTTGAAAACTTTGCGAAGGCAAATTGAAAAAAAAAAGAAAAAAATCTCAG
TAAGAAAAAAACATCAACAACAACAACATTTTTATTGATATTTCATTTTCATATAAAAAA
AGACTAAAAAAAAAAAAAAAAAAAAAAAAAAAAACTCACCTCACTTATCAGAAATTTCAA
ATAATAAATGTCAGAGAGCATTTATCTCGATTGGTCAATAAACATTAAAATATTAACTAA
GAAAAAGAATTCACCATATATATTAAATCCAACTTTGAAAAAAATTAAATCTCTTACGTA
TCTAGTAATACAATAGTAATCAGTTGCAAATCAGGATGGACAGGAGTTCACACCGACAGC
ATTCAAGTAGTTAGGGATGCTAGTAATTCATTCAAACAAACAAAAATAAAAAATTCCACA
ATTATTAGTATTACATCAAAATTTCCAGTTGATCACAAAGAATATCTCACAACAATGTCC
ACTGAGTTAAAAAATAAATTCATCAAATGTGAACCAGGAAATCAACCATTCTACCTTTAC
CCATATCGGAGTAAACACTGAATGGGAACCAGAATCTAAAATAAAAGCACTTAACGACTT
CACTGTTATAAATATCACTAAATGGAAAATTTTAAAATATAAAGAATCTATGGCCAAAGA
AGAAAAAACCAATGAAAAACAACAAAAAACAAATAATAGTGACAATACATCTTTCACCTC
TCCACCCAAAGATAAAGATGAACCATCACTCAATTTAAGTTCTCAATTCGAAGTTAGCAT
TTCTATGCTTAATACTGACTTTATCTTTGATGACTCTTCACCAATACCAAATAAATTATT
AGAGCTGATTTCACCTGAACCAATTGTTTTTAGCATCAGAGAATTGGATTCTCCAACTAA
AGATAACATACTAAATGAACTACTTTATCAACCAGAACAATCAATTTATGTTCCTCCTCC
TCCCCTCCACCCCCTCCACCACAATTAAACAAACCAAGCAGACCAAAATTCAACATTAAA
CAAAAAAAGATTAAAACGATCGAAGAAAATATAGAGGAACACCTCAAAGATACTTTAAAT
AACTCATCAGAAACAATATCAACAAAGAGAAAATACCAGGAGGAGCCAAATCAAGAGAAT
GATCTCGAACAAATATCCACAATTATGAACAACAATTTACAAAAGATTAATAAAAACTTA
TCAATCTCACTAACTAATGAACACAAGTAAGATAGCAATATGGAACGCCCAAGGACACAG
CAAAGAAAAATGCACCTTTAAAGCCAATTTAAAGCAAATACAATTTAAATTTGCTTTAAA
TTGTGTAAAAGTCACTCACACTAATCTTCAATCCATTGTCACATTTGTTCAATCTTTAAT
CAAACAGTCCAATCTTTAAAGTAATGTTTTTTAATATGAAGGATAGAAAGAGTGAAAGAC
TAATATCATAAAAGTAAACATACTTAAAAGAGATAATTAAAAGTAAGGGCGTTATGAGAA
CTAAACCGAAAATCAGAATTTTATTATTTTTTTTAAATTTTAATTTAATTTTTTTTTATT
TAATTTAATTTTTTATTTTTCAACTGAAAAAATAAAAAATTAAAAAATAAAAATTAAAAT
TAAATGAAATATTTTTACATGGAGATGCGCGAATTTGTTACGTTGTTGAGCTCATACTAA
CTTTAAATTAATTTAGTTTTGAGTCTCTAACACCTTCCCCTTCCTTCTTTAGGCTAGCTT
TGGCTTAGAGGTGGACTATAATCTCTTCGGTGTAACTTTTCTTCCTGATCTTGTTGTTTT
AATTTGTAAACTAAGATCAAGTTCATCATCATCACTTGAAGTATTNNNNNNNNNNNNNNN
NNNNNNNNNNNNNNNNNNNNNNNNNNNNNNNNNNNNNNNNNNNNNNNNNNNNNNNNNNNN
NNNNNNNNNNNNNNNNNNNNNNNNNTGAATTGGTATTAGATGAGAACATAGGTTCTTTCA
TGAATCTTGTAAAGGCTAAGGAAATGTTGTTGATTTGATCCTCCATTGATTTCATTCTTA
AATCAAAGGATTCAGCACTATTAGAGGCAGAGGTACTACTACTAGAGGCTTCATTATTAT
TAACAGTGGTAGACATATTTTATTGTTGATATCTAAAATTATAATATGAGAAAAATAATA
ATATTAAAAATTAATAAAGAGAAATAATTATTTGTATAAAATTTGTGTGTGTGTATCTTA
AATATATATAGGAGGAATTCCCAAATAAAATAAATCAAATTTTTTTAGTTTTTAGTGCCA
CTATTTATACGTTTTTATTTTCTTAAAAATTTCGCAAAACTCAAAAAAATAAGAGTTTTC
GACCCTTCACAACTTTGTGCATAGTGTCGGTTCGGAATTTTTCAGTTTTTCGACCTTGCG
CAATGATCGCGTCATTGTGCCGGTTCGAAATTTTTACTTTTCTTTCGAAAATTTTTTATT
CTTCGAATGTTATAGAACATTCTAAAAAATTATCTTAAATATTTGGGAAATTCAAATAAA
TAAATGTTATTCATAATATATATATATATATGATAATATAAATACGTTTGATAGTGGATA
AGTGCTTGAATACTTGATTTGCATCCCATATCTCAACCTACCAGTCATAATTCTTGTAAT
GAATAGATCATTAACAATATCAGTTTGATTCCTAAGGAGTAACAACTGATTCAACATAGA
GCGATTACCGTTTATTGTGGAGAAGGCTAACGGAGGTTTGTGCTTGAACAGATGTGTAAG
ATAATCCATGAAAACAACTAAAGTAATGTTTGCTGGATTCAAAGAGTTCAAAGTTTGGTC
AATACTTCTTGGAATGTTTCCAGTATTTGAGGAAACATGTGACGATGATAACGACCTTTA
AAATCACCTTAAAAATCACCTTAAAAATTGCTTAAAAATTTAATTTAAAGAAAATTTTAA
AGGCATTTTTAAATATCTTAAAAATTACCTTAAAAATTACCTTAAAAATGAATTTTTTAA
ACGCGGCTTTAAATTCAATTTAAATCCAATTTAAATAAACTTTGCTTTAAATTTGCTTTA
AAGGTGGATTTTTCTTTGCTGTGAATATATATATATGATAATATAAAAGCGATTAGCCTA
GGAGATCTAGAAGTGTTTAAACTTATTGGCTGGGTTACTTTATTGATCGGCATCCCCTTT
ATTATATTCAATAAACAACTACAAAAATTAACCCATTGTTCCGAATAAGTCCATGGGAAG
AACTCATTTATTACTTGCTTAGACTAAGCCTGCTTATAGAGTATAGGATTTGGCTTGTTG
TCTGATCATTATGGGGAAATAACCATTGGCGCTCTATCTGCACCGCTTATGGGAAGCACC
CTATTTTGAGTACTTTTCGACCTACTTCCATCAGACATTGGCATAACCTTATGTGTATCT
GTACCAACTAAATCTATCGCTATCGAAGTTATGTTTGAATTTGATGCGGGTCCAAATTGA
CCTCCAAACTCCGCAACAGGTAGCGTCAATTCCTACCCCCCTATCAGGATGCTAGGCAGC
TTATTAACCCCAGAACAGAAAAAATCATGAAGGATAACCGAGCGATCCCATACCAGTAGG
TTTTGGGCACCACATTCAATGCAAATTGGAGTATAATCGACCTGCTATTTGTGAAGGCCC
CAACGCTTTTCATATTATAAAAAAATCTTACGTTTCTCCCTCAGATGCTAAAGTGAAGCC
ATAAATTAAAAATTTAATTTATTATATTAAATATATATATATATATATATTATGAATAAC
ATTTATTTATTAGAATTTCCCAAATATATAAGATAATTTTTTAGAATGTTCTAAAACATT
CGAAGAAAAAAAAAATTTCGAAAGAAAAGTAAAAAATTTCCACGTGGGGCGATAATTATG
CCAAGTGGCAAAAACAGTTTTGTGAAATTTTTAAGAAAATAAAAAAAATAAAAATAGTGG
CACTAAAAACTAAAACAATTTGATATATGGAATTCCAACTATGGGCGGGTGGGATGGGAC
TAATATATATAAATTTTTAATATGAAATATAATTTAATAAATTTTTAATCTATTTTATCA
TATATATATATATTATGAAATTTGGACTACAGTATTTAAGAAACCACCAGATTTTTCACC
AATGATTCTTTTATCGTAGAANNNNNNNNNNNNNNNNNNNNNNNNNNNNNNNNNNNNNNN
NNNNNNNNNNNNNNNNNNNNNNNNNNNNNNNNNNNNNNNNNNNNNNNNNNNNNNNNNNNN
NGCGACGTTCACTTGGAAGTTAGATGGAAAGTTGAATACTTTATTCAATTCGGATATCTC
ATCTTTCTTGAGGATACATTCTTCTTCGACGAGTAAACCTTGATTGTTTACCATATGTTT
GTACTGACCAAGTAAAGTATCGGATAATTGATAATCGGTTGGAACATCGACATTGTTACT
TGATTCATCATCACTTTGTTCATTCTCGGTGTCAGAGTTATCATGAGAAGGTTGGTTATG
TGAATTGGTATTAGATGAGAACATAGGTTCTTTCATGAATCTTGTAAAGGCTAAAGAAAG
GTTGTTGATTTGATCCTCCATTGATTTCATTCTTAAATCAAAGGATTCAGCGCTATTAGA
GGCAGAGGTACTACTCGAGGTATAATTATTATTAACAGGGGTAGACATATTTTATTGTTG
ATATCTAAAATTATAATGGGAGAAAAATAATAATATTAAAAATTAATAAAGAGAAATAAT
TATTTGTATAAAATTTGTGTGTGTGTGTATCTTAAATATATATAGGAGGAATTCCCAAAT
AAAATAAATCAAATTGTTTTAAGTTTTTAGTGCCACTATTTATACCGTTTTTATTTTCTT
AAAAATTTCGCAAAACTCAAAAAAATAAGGGTTTTCGACCCTTCACAACTTTGTGCATTG
TGTCGGGTTCGGAATTTTTCAGTTTTTCGACCTTGCGGTAATGATCCCGTCATTGTGCCG
GTTCGAAATTTTTTACTTTTCTTTCGAAAATTTTTTATTCTTCGAATGTTCTAGAACATT
CTAAAAAATTATCTTAAATATTGGGAAATTCAAATAAATAAATGTTATTCATAATATATA
TATATATATATGATAATATAAATGATTGAAAGGAACTCTCTATCACCTATGCTGTACCTC
TTTTGAGTGTCAGTAAGTTTTCTACTGTGGAACCAAATGACTTTGAATTTATCACCTTGA
ATTTGATATAATACACCTGATAATGCTTTATCACTAACATCACAATACAAGTGAAAACTA
CCCTTTTCAGAAGTTCCGTTTAAAAAATGTTGCATATGGGAATCGAACCCGTGACCTCTT
ACATTCTAAGCTATCTATCTACCATATGAGCTAAATAAGCTTTGATTATTTTTCATTATT
AATAGCTGAAATATTAATGTAAAAAAAGTGAGTAAGAAAAAAAACATCAACAACAACAAC
ATTTTTCATATAAAAAAAAGACTTAAAAATAAAATAAAATACACAAAGAGTAAATCATTG
TACTTCTTTATTTTATTGTAATTTATTTTTTCTTTTTTTTTGAAAATTTTGCGAAGCAAA
ATTTTCAAAAAAAAGGAAAAAATAATCAGTAAGAAAAAAAACATCAACAACAACAACATT
TTTTATTTGATTATTTCATTTTTCATATAAAAAAAAGACTTGAAAAAATTAAATCTCTAT
ACGTATCTAGTAATACAATAGTAATAGTTGCAAATCAGGATGGACAGGAGTTCACACCGA
CAGCATTCAAGTAGTTAGGGATGCTAGTAATTCATTCAAACAAAAATAAAAAATTCCACT
ATTATTAGTATTACATCAAAATTTCCAGTTGATCACAAAGAATATCTCACAACAATGTCC
ACTGAGTTAAAAAATAAATTCATCAAATGTGAACCAGGAATCAACCATTCTACCTTTACC
TTTATCGGAGTAAACACTGAATGGGAACCAGAATCTAAAATAAAAGCACTTAACGACTTC
ACTGTTATAAATATCACTAAATGGAAAATTTTAAAATATAAAGAATCTATGGCCAAAGAA
GAAAAAACCAATGAAAAACAAACATCCCAATCAACACAACAAACACATCAAACTCAACCT
AATCAACATACTGAACAAGTTCAAATAATCCAAAATAATATAAAAAATTTAACCGAACAA
GAGCTAGCTGAATTAATTTTCAACAACCCACAAGAGGCTGAACAAGAAAAAGAAATCATT
AAGGAGTTCCAACAACAAAAAATTCAAAACCAAAACAAACAAGAAACAAATAATAGTGAC
AATACATCTTTCACCTCTCCACCCAAAGATAAAGATGAACCATCACTCAATTTAAGTTCT
CAATTCGAAGTTAGCATTTCTACTCAAGAAATAAACACTATGCTTAATACTGACTTTATC
TTTGATGACTCTTCACCAATACCAAATAAATTATTAGAGCTGATTTCACCTGAACCAATT
GTTTTTAGCATCAGAGAATTGGATTCTCCAACTAAAGATAACATACTAAATGAACTACTA
TATCAACCAGAACAATCAATTTATGTTCCTCCTCCTCCTCCCTCCTCCCCCTCCACCCCA
ATTAAACAAACCAAGCAGACTAACAAAAATAAGTGGTAGACCAAAATTCAACATTAAACA
AAAAAACATTAAAACGATCGAAGAAAATATAGAGGAACACCTCAAAGATTCTTTAAATAA
CTCATCAGAAACAATATCAACAAAGAGAAAATACCAGGAGGAGCCAAATCAAGAGAATGA
CCTCGAACAAATATCCACAATTATGAACAACAATTTACAAAAACTTATCAATCTCACTAA
CTAATGAACACAATTAAGATAGCAATCTGGAACGCCCAAGGACACAGCAAAGAAAAATGC
ACCTTTAAAGCCAATTTAAAGCAAATTCAATTTAAATTTGCTTTAAATTGGCTTTAAATT
TGCTTTTTAAAAAGGTGATTTTAAAGATATTTTTAAGGTCGTTTAAAATTACATTAAAAA
TGACCTTTTAAATTTATTTATATTATCATATATATATATATATTATGAATAACATTTATT
TATTTGAATTTCCCAAATATTTAAGATAATTTTTTAGAATGTTCTAGAACATTCGAAGAA
TAAAAAATTTTCGAAAGAAAAGTAAAAATTTCGAACCGGCACAATGACGCGATAATTGCG
CAAGGTCGAAAAACTGAAAAATTCCGAACCGACACTATGCACAAATTTGTGAAGGGTCGA
AAACTCTTATTTTTTTGAGTTTTGCGAAATTTTTAAGAAAATAAAAACGTATAAATAGTG
GCACTAAAAACTAAAACAATTTGATTTATTTTATTTGGGAATTCCTCCTATATATATTTA
AGATACACACACACACAAATTTTATACAAATAATTATTTCTCTTTATTAATTTTTATTAT
TATTTTTTTCTCATATTATAATTTTAGATATCAACAATAAAATATGTCTACCACTGTTAA
TAATAACGAAGCCTCTAGTAGTAGTACCTCTGCCTCTAATAGCGCTGAATCCTTTGATTT
AAGAATGAAATCAATGGAAGATCAAATCAACAACCTTTCCTTAGCCTTTACAAGATTCAT
GAAAGAACCTATGTTCTCTTCTAATACCAATTCAAGTAGCCAACCTTCTCATGATAACTC
TGACACCGAGAATGAACAAAGTGAAGATGAATCAAGTAACAATGTCGATGTTCCAACCGA
TTATCAATTATCCGATACCTTACTTGGTCAGTACAAACATATGGTAAACAATCAAGGTTT
ACTCGTCGAAGAAGAATGTATCCTCAAGAAAGATGAGATATCCGAATTGAATAAAGTATT
CAACTTTCCATCTAACTTCCAAGTGAATGTCGCTCCATTCGGTACACCTGAAGGTATTAC
TGTATCATCCAACGTCAAGAACAATGATACTGACTTGTTGATTGTCGAAAAGCGAATCAA
CGATAGCTTGAAACCTTTGCTTCTCATGTCAAGTATGTTATCATCTGATAGCTCTAATGT
CGATGTAGAACTTATTAGTTACTTAACTCAGAGTGCAATCGTCTTAGCCGTTAATGCTCA
AGCATCGCTTAGTCGTGTCCGTCGTAACAACATCGCTAAAGAAATCTATGGTTCTGAAGT
ACTCTTACCAATTAAGATCAAGGATACACCAAAGATGTTTGATGAAACTGAAACTGAACG
TGTAAGAAAGCTAGCCAAGTCAATCAGAAAGAACAACGAAGCTAAACAATCATTGTTAAA
ATTGAATTATCATTCCAAGTCCAATGTCAAGAAATCAGTTAACTCAAGTGGTAATAACAC
TACAGGAAACAGTAGTAATAGTAAATCCAGTAGTGGGAGTAATGGCCGATCTAACAACTT
CAATGGATCACCAAGTAATGTTGCATCAGGTAGCAACAATACCAAGTCTGCCAACGGTAC
CAACAACCGTTTTCAGAAGAACAAGAAGTAAACTTACCAGTAGGTGGACGTCTGTTCCAC
CACAAACAAGTTTGGAAAGAATTGGGTCTTCCAAACTTTTGTCAAGAGTTCGTAAATGGA
TTAAAAATCCATCTGCTTCCAAATTTCAAGCCGATGCTAAACCCAATTCCGATTTCAATT
CCGGAGGGTCCGAAATCAGATTGCATCACAAAGGAAGTACAAGACTTGTTATTAGACGAT
GCCATCGAACAAGTACTTCCAAACCGTTATTCAAAGCGCGTTTTTTACTCCAACGTGTTT
ACGGTTCCAAAACCTGGAACGAATCTACATCGTCCAGTTCTAGATTTAAAAAGGTTAAAC
ACTTACATCAACAACCAATCATTCAAGATGGAAGGAATCAAGAATCTACCATCAATGGTC
AAACAAGGTTATTACATGGTAAAACTCGATATCAAGAAAGCCTACCTCCACGTATTAGTA
GATCCACAATACAGAGACTTATTCCGCTTCGTGTGGAAAGGTTCGCACTACCGTTGGAAA
ACAATGCCGTTCGGGCTATCGACAGCTCCTCGTATCTTTACAATGCTGTTAAGACCTGTA
CTTCGAATGTTGAGAGATATCAAGGTATCCGTCATCGCTTACTTGGACGATCTATTAATC
GTAGGTTCAACAAAAGAAGAATGTTTATCCAACTTCAAAAAGACAATGGAATTACTTGTC
AAACTAGGTTTCAAGTTAAACCTAGAAAAGAGTGTTCTNNNNNNNNNNNNNNNNNNNNNN
NNNNNNNNNNNNNNNNNNNNNNNNNNNNNNNNNNNNNNNNNNNNNNNNNNNNNNNNNNNN
NNNNNNNNNNNNNNNNNNATCCCATGAGTTTTGTTTATTATTATTTTTAAGTCTTTTATA
TGTGAGATGATTATTATTAATTAAATGACTTTGAGTTTTTTTTTTTATTTTTCTATGCCC
AAAATTACCATATTAATTTCAGCAGCCATATTAATTTCAGCCTAAAATAGTTGGTCTGTG
CATGCCAAAATTAATATGGCTGCTGAAATTAATATGGTAATTCTAGCAGACATAAGTCCC
ATGCCAAAATTACCATATTAATTTCAGCAGCCATATTAATTTTGGCATGGGACACACACT
ACTACTATGATTCAACCAAATCAATATTCAACATTTAAATTAGAATTAATAGTATTAAAA
CAAGAATTTTCATTAATGTTCATTAAATTTAGAACGTAGTTTGAAATCATAGAATCATGA
CCCAACCACTGACTAGTAGTTTAAATCCATTCTCAAGTAATCATTCCAAATTATCACCAC
CAGCACCAAATGCAACATCAACTACAACATCAAATCAGCAGCATCTCAATCGAAACAATT
GCAGCTCATGAATCAATTCTTACTCTTCAAATCTAGCCAGTAAATGGTATCTCTGAAAAT
GAGACAAAATCTCAACAAGCCACCCCAGAGAATTAGATTAGAGCTCTGAAGTTGATTGAT
GCAACCCATTGTTATCACAGGTGGTAAATCTGTAACAATATTTTCAACCATATGGTTAAT
ATGAATAAATTTTATTATCTATAATTAAAGGTTGTTGATTTAATCTATCGTTATTATTAA
ATTTATCTATTGATAAATCTAGTAGTATATCTCTTATCTCGTCTAATCTTTTTTTTGCAG
TTTTTTGTGAAATTTTAAAAATAAATGATAAATTATCCATAGTAGGATAATTTTTTATAA
AATAAAAAAATAATAATTTGAAATTTTTATTTTATTTTATTTTTCTTCGTTTATTGATCC
ATATATTTTAATAAAGGAAATTTTATCTACCCAAAATAAGGAGCGAAATTCCCTTTAATA
TATTCTCTAAGGAATTATATGTTTCCATTCTTTAATAATAATTCATTAAAATTAAAAAAA
AAAAAAAAATTTAAAAAAAATAAAAAAAAAAAAAAACTTTTAAAATTGAATATAAAAATG
GTGATAATTATGCCATTATTGAATTTGTACTCTATGATAAATTTAATGGTCAAGAAATTT
TAAACAAATGGGAATTTTTTTTTTTTTTTTTTTTTTTTTTTTTTTTTTTTTTTATTTTTC
TTTAATTTTACTGGCAATTAATATCTATCACACCACCAAAAAAAATACCCCATAATTTAC
ATTCCTTTTAAAAAATTATGTAAAATGTATGTAAATTCATATTATTTTTTGAGTAGTTTT
TTAATTTTTTAAGTTGTCGTGGAATTTTTTTATTTTATTTTTTTTTGTTTTTTTATTTTG
TTTTTTTTTTTTTTATTTATTTTTTTTAATTTTTTATTTTCATTAATCCAAAAGGCTTTA
AGTATCGATTTCTCTTTTATTTATTCTATTATATTATGTTCTAATTTTTGTTGTAGACTT
GTTCCGCAACTACAACATTAACTGTGTCACACCCAAACAAATAAAATTAAAAAAAAGATA
AAAATAATAATAATGTCAACAAAAAAAAAAATTAAAACAGATAATAATAATAAAATATTT
CAAGATTTTATTGATTTTGAAATTTTAAGATCTTTAATCAATTATTTATTAATCAACAAA
ACAAATAATAATAATAATAATAATAATAAATATAAAATTAGTAAATTTTATTTACATAGA
AATGAAATATTGAATTATATATTAGTTTCAAAAAAGTGGTATAATTTTATATCATTAACA
ATATCAAATAATATTATTAATAATAAATCATTTGAACATTGGTTAAAAATTAATAATAAT
AATAATAATAAATCATTTACTAAAAATTATAATAATCAAAATCGATATGATAAAAATAAT
TTAATTTTTAATAACAAATATAGTAAAAATAAAATTGGTTTTAATAAAGAATTTTCAATT
ATAAAAATCAAAGAATCAATAATCAAAGATTATTTTAAATTCAATTTATTTTTAAGTAAT
ATTACAATTGATGATTTTAAAGAAATTAAAAATAAATTTGAAAATAATCAATTAGTTTAT
AATAGAATTGTTGTTGATATTAAAACTGGCTATTATGGTGAAGGGAATCAAGATGAAATT
TTATTTAAAATACATGAATATGTATCAAATGAAAATTCAGAAATCATATCAAATTTATTT
AAAATATTAGAATTAAATCATGATTTTATGATAATCGATGACTTTCATCCAAAATCTAAA
GAAGAGGATGAAGAGGATGAGGAGGATGATGAAAATGATAAAGGTAGTAAGAAATGTACT
GAAATATATTTAAATAATTTATTGGTTTCCGGTTATGATCTAACTATGGATGAGGATGAA
GATAGAGAATCATTAAAGATATTCAAAATATTTAAAAGTAAAAATATATTTTATGATGGG
TCTGGTATTGCTAGTGATATTCCAACACATGTCAATTATTCAGCATTGTTTGATCCTGAT
AATTCAGGTCAACAAGTTGAATCGATTAAAGTAAAAAATGAACTTGAAGATCCTGATTTT
GTAGAACCACTCCATTTAATCAAAGTTAATCAATTTAAAAATTTACATTCAATTACAATA
CCAATTAATTCATTTCAAATATTATCAAACTTATCCGAAGAAATGGGATATTTTAGTATC
GATTGTTTTAAATCTGGTTTTGGTCTTTCAGATAATATGAAATCAGAATTAAATCAAATG
ATCAATTCATTCATTACAAGTAAATCTTTAAAAAATTTAAAAATAACATCTATTAGTACA
AAAGAAGATCCAATTGATTATGATGCTTATTATGATGAAGGTGATCTTCAAACTTTTATG
AATCAAATAAATGAACCTAAAGAATCATTTTCAAATTGTTTCAAACCATTATTTTCAGAA
TTAAATACATCAATTGAAAGAATTGAATTTGATTGTTGCGGTTTATTAAATATCAATACA
TTTTCAAATTTATTAAATAATAAATCAATTAAATATTTATATTTATATGATAGTGATTTC
TTTTTTTCTTCATTAAAAACAAGTGATGGTGGTAGTGATGATTGTGGTATTGATGATGAT
GGTGGTAGTGATGATTGTGGTATTGATGATGATGGTGGTAGTGATGATTGTGATGCATAT
CAAAAAATTATTTCCATTAATCAATATCTATTTGAAAATATATTTTCATCACCATTAACA
TCAATTAGACATTACAGAATTAAATTCAAAGAATTAGATGAATTAAAATTCATATTTAAT
TTAATATTAAATAATATTTTTAAATTACAATTATATTCATTAATATTTGAATTCAATGAA
AACGAATTAGTTTATGAATTTGTTAAAGAATTTAAAAATTTAATAAATAATATTTCAATA
CAAGAACAACAACAACAACAACAAAAATCAAACAACATAAATTTAAAAGAAATTAAAATT
ATAATAAATGATGACTGTTTAGAAGAATTAAATAATCCATATTTCAAAACAACAATAAAG
AATAGCCCATATTAACCATCAGTAATATTAAAAAAAAAAAAAAAAAAAAAAAAAAAAAAA
AAAGTTAAACTTGTTTTCAAACATACTCTTTAATATTAACAAATAATGTCAACAAATAAA
TTAAAAAACAGATAATAATAATNCAATATTTTAAAATTTAATTTTTTTTTTTTTTTTTTT
ATATAAATAAATAATTTACCTTTTGATTTGGAAATATAATTTATTTTATTTTGTTTGTTG
TAGGGAATTTTCCATAAAATTTCACTACAGTAGCGTAGTGAATTTTATTATTTAATTTCA
CTACAGTAGCGTAGTGAAAAAAAAAAATCACTGACCTTAAATTTTTTTTTTTTTCAAAAA
ACAAATAAAGTTTATTAAATTGAAATTTTATTTTTTGTTTTAATTATTATTTTATTTATT
TTTATTATAATTATTGTTAATTTTTTTTTTTTTTTTTTTTTTTTTTTTNNNNNNNNNNNN
NNNNNNNNNNNNNNNNNNNNNNNNNNNNNNNNNNNNNNNNNNNNNNNNNNNNNNNNNNNN
NNNNNNNNNNNNNNNNNNNNNNNNNNNNTTTCCGATAACCAAGTATTTTTTGGTAATGAA
ATGTGTGTGTATAATTAATATAATCAAATTTGACAAAATAATTAATTAATTTTTTTTTTT
TTTTTTTTTTTTTTTTTTTTTTTTTTATGAAATATAGTTTTCCCCTGCTTTACTTTCTCT
TTTTCTCAGCCACATTAATTATGAAAATTATCAAAATGATATTTTCATAAAAGAGTTTGT
TGACTCTTGTAAAACAGGTGAAGAGAAACACTGGTACCCAGATTCAGTTCCTTTAATAAA
GAGATTAATTTCAATATTAAATGATTTTAGTAGTAAATTTGACTCTAAGGCTAAAATGAG
AAAAGATGCACAAGAAGCTTTTCAATTTCCTAATTCTGAACTTTACTTAAATTCTTCCCA
ATAAAAGTTTTAAAATAATTTTTAAAATTTAAAAATAAATTTTATTATTAAAAAATAATA
TATCTGTGTATTTTATTGTTCACATAAAATTTTATTTCATACTATAGTTTTAAAATAATT
TTTAAATTTTTTTTATTTATTTTTGTAGCATTATTAATAAGGTGCTTTTAAATGTAATTA
TTAATAAACTTTAAAATTCAATTTTTAAGGAGCTTTAAAATGTAATTATTAATATAATTT
TTAATCATTTTTTAAGTTATTTTATAAAGAGCATTATAAAGTTAATTTTAAAGGGCATTT
TAAACTTAATTTTAAAGAGCATTATAAAGGTAATTTTAAAGGTCATTTTAAAGGTAATTT
TCAAGGTTATTTTAAAGTTAATTTTAAAGGTAATTTTAAAGGTAATTTTAAAGGTGATTT
TAAAGGTGATTTTAAAGGTCATTTAAAAAATTGCTTTTAAATTAATTTTTAAGTGACTTT
TTTATAGGACTTTAAATCCACTTTTAATTTAATTTAAAGTTGCTTTAAAGGTGTAATTTT
CATCGCTGTGAATGTTTCTTGGATGATTACTGATAAACTAAAATTAAATAAAAGAAAAAT
AAAAAAAATTAACACTTTATACATCATTTTAATATTATATTATTATATAAAAATAAATTA
ATTTTTATTTAATTTTTTTTAATACAATTGTTTTTTTTTTTTTTATTTAAATTAATTTTT
TTTTTTAATTAAATTATTTTTTTTTAATACAATTTTTTTTTTTTTTTTTATTTAAATTAA
TTTTTTTTTTTTTAATTGATTGACAAAAATAAACTCACACACATTCAAATAAAATGAAAA
TTTTAATTATTTTATTTTTATTATTTTTAACAACAGTCAATTGCAGTTTTCTTAATTTAA
TAAATAATTTTTTAAATATTAATAATAATATAAATTTTTTTACCAATATTAATAATTAAT
GAATCAATTTATAGAAATTAAATTTAATAATGATAATGAAAAAATCATAAAAATTGAAAG
TGATAATAATAAGTCTAATTCAATTTACACCAATAATATGACTGCTAAAATTTTTCTTTT
TAATAATTGCTCTTCTTCATTTTCGTTTTATCCTAAAATGTATATATAAATAATAAAAAT
TTAAAAACTTTCTCAGACTCAATTTATTGCAAACAAAACTTTATTTTCAAAACCTTTTTT
TGTTTAAAAAAAATAACTCAACCAAATGATTATTGTTCAAATATTTATTTCAACATTAAT
TATACATATAATTGTTATTTTAATATATAAAATAATCGTTAAAATTATTTCAGTAATAAA
AAATTTATTTAAATTACAAAATAATAATAATATTGATAATAAAAATAAAAATAATAAAAT
TGATAATAATAATATTATTAATAATAATAATAATATTAATAATAATATTAATAATAATAA
TATTAATAATAATAATAATAATAATAATAATAATAATAATAATAATAATAATAATAATAA
TAATAATAATAATAATAATAATAATAATAATAATAATAATAATAATAATAATAATAATAA
TAATAATAATAATAATAATAATAATAATTTAAAAAAATACATATAAATTGCCCGGCAAAA
TATAAAATGCTTTTTTGAAAAGCATTTTATATTTTGCCGGGCAATTTATATGTATTTTTT
TTCGGACCCGAAAAGCATTTTATATTACGCCGGGCAATTTATATTACGCCGGGCATTTTA
TATTTCGCCGGTGTAATTTATATAATATTAAATAAAATCAATATATAATAAATTATTTAT
TATTTTTATTTTTTTACGAGTTTTTTTTTTTTTTTTTTTTTTTTCTATTTTTTTTTTTTT
TTTTTTTTTTTTTTTTTTATTTTTTTTATTTCTAATTCGAAAAATTATTAAGATGGTTAA
AAAAAAATTAAGAGTTATTATACCATTTATGTTGGAAAAGGCTTATGAAGATATAATAAA
TAATGATTATATATATAAAAAAAGTATTTACGGGATTTGGGTATATAAAACAAATAATAC
TAAAAAAATGTATATTGAAACAAAATCAGAACAAGGTTCACTTCCTCTTCTAGTTCATTT
ACAAAAATGATCATATTTCGTCTAGAAAAGTCGAGTCATGGCTTGTTGAAAATAAAATTT
ATATACCAAAGTTAAGAGAAAAATATTTATAATTTTTAAAATGCAATAAATGGTAAGATA
AATTTATTATAATATTAATTAATTTATTAAAATAATAATATATTAATATTTGTTAAGTCA
AAAAAGAAAAGATAAAAGAAATAAAAAAAAACCAAATTAAAGAAAAAAACATTAAAGTTG
AAGATAAAAAAGAAAACGAACGTGAAGTTAGCGAATATGAACGTGATTTAATTGAAGAAA
ATGATGATGAAATATTATGTGAAGATGATGAAATACCATGTGGACAACCAATCTCATCGG
AAGAAGATGAGCCAACTCCGTTATCTTCTCAAATGGAATTACCTAGTTCTCAAATGGAAT
TACCTAGTTCTCAAATTTCAATACCATTATTAAGACGTAAAGCATCAAGTTTTGAAGAAT
TTAAGATTAATCATCCTAATTTAAAACATTGAAAAGTTCATTATTAGCTGAAACTACACC
AAAAAATTTATTTCAGAAAATGTTATTGATTTATCTCTATATATTCTATTTCATTTTAAT
GAATTTGCAGAAAATGATATTTTTTCAACTTATAAAATTTCAATTATTAAAATTTTATAT
TTAACAAATTTTAATCCAAAACATTTAATAGATCAAGATTATATTTTATTTTTGTAGATT
CTCGATTTTATAAATATAATAGTAAACATTTCTCATTAATTTTTATTTCAAAGAAAGAAA
AATAAATAATCCATTTCGATTCAAATAAATCTCCTTTCATTAGTAAAAATAATATTGGAA
TAGATAGCACAATTCTTCAACATTTAGATCCAATAATTCAATTATTTAATATTGAAGATT
ATTCGAAATACACATTTGTAATTCAAGAACAATTAAAATTAAATAATAATTGTGGATTTT
TTTTAGTATTAAATTTGATGGTAATTATTAAATATATAATTAATTTTAATTCAAAATGTA
TTGTTTCAAATAATAAACTTCAAATAAATAGTGAAATGTATTGTTTTTATCCAGAAGATT
TTAGAAACATCATACATAATCCTTTAATTGAATTTTATAAACTTGATGAATATTCAAAAA
GTAATTTAATTGATTGTTTTAAATCACAAATTCAAAATAAAATTAATATCATATATTGAA
GTGAAAATAATATTCAAAATAAAATTAAAAAAACATTTATCAATATGCCAAAAAAAAATT
AATAATAAAATTTTATTTATCTATGTCAATATTATAAAACGTGTTTTGGTTTTCCATTTT
TAATTTGTAAATGTCATTTTCTTGGTAATAGTCTTTTTAGTGATTATTTTAACATTGTAG
TAATTTGGTTTAAAAAATTCTAAAATTTTGTTTCTTTTTTTAATTATTTTTTTTTTTGTA
ACTTTTAATTTCACAAAAAACGATATGTGGTTGGATAATTATTTGTTCAACAAATCTATT
ATCAATACTAAATACTTTTTAAATTATTAATAGTCTGTTATATAAATATATAAATTTAAT
TTTATTTTTACGTACGATCTTTAATATTATACATTAAAATTGTAATTTCATCATTATTAT
AATTTTTTAAACTATAAATTTTTAATTTTTTGTTTAAATTAATTTCTTTAGAATTAATTT
TATTTAATTCATAATTTAAAATTAATTCATTTCTTTCCTTCAATTTCATTTTGTAGTGAA
GAAGATGAATCGAATTCTGATGCAATTTTGCAAACATCAAAATCGGAAACGCGAAGTATT
GGACATAAAATACAATTCTTGTTGGTGATTGAACTGAATAAACAATTTCGACATACTCTT
AAATAGGCCAAAAAACTAAAATTAAATACACAGGAATAACAAACATACTCTTTACATTTA
TCAAAATTATTGCAACGAACATGAAAATTTGTTTTCAAACAAAATGAACATTCCAATGGT
TTCGTTAAGTTGATTAGTAAAAAATTATAGTTTGAATCTTCTTTTTTTAAATAATAATTT
TTGAGATTTGGACATGATTTAATTTGAGATTCTGTTAATTTAAAAGAAATATGATCTATA
TCATATTGAACTTCTACTTCTTCCATTAATGATTTTAATTCGTTTTTTAAAACAGTTCTT
GTTATAAAATTTTTATTGTCTAATAAAAAAATAGTATCATTACTGTTTTCAAAATCGAAA
AAATAATTTTTTAAACTAGTATTATTTAAATTTGAATACGAAGCATTTGGAGTTTTATAT
TGGAATACTTTAAAATGATCATAAATGTCGGGACTATTTCCTAAATTATAAGCTCTTGTT
ACAGTAGAATATTTCAATGTTCTTATTAATAATTTAAATAATTTAATCCTAAATTCTTTA
AAAATTTCATAGAACTTAAATATGAAAATATTGAGCCAAGTTGAGATATTGAAGCAATGG
ACATTGTAAACTTACTTGAAAAATAGTACGCAAACCCTTTTGAAATATAAGTTATATCAT
TTTCAGTTATTAAATCATTATCAAATGCATAAAAAATTTGTTGAAAAAGTGTTTTTATAT
TTAATTCTGAAGGCACATCAAATCCTTTGTTATTGTATTGGAAAGAATAGTCTAAATTAA
TATCATTTAAACCTGACTTTACAATTTTATAATTATTTGACCTGTAGCTTTTAAAAATAC
ATCTTAAAATCATGTGAATTACCATTTTTGTTAATATTATCAATATAATCAGTGTAAGTT
GGTGGTGGTGAATCTGGTTCTTGTTGTGGGAGTTGTTGTGTTGTTGTTGTTGTTGTTGTG
GTAGTTGTTTTGTGTTGTTGTGGTAGTTGTTTTGTGTTGTGGTTCTTGTTGTTGTTGTTG
TTGTTCTTGTGGTTGTTGTTGTTGTTGTTGTTGTTGTTGTTGTTGTTGTTGTTGTTGTTG
TTGTTGTTGTTGTTGTTGTTGTTGTTGTTCTTGTGGTTGTTGTTGTTGTTGTTCTTGTGG
TGGTTGTTGTTGTTGTTCTTGTTGTTGTTCTTTTGGTGGTTGTTTTTTAATTTTTGGTTT
TAATAATGATGTTAAATCTGGTTGTGGTTCTTGTGGTGGTTTTGGTTGTTGTGGTGGTTT
TGGTAGTTGTGGTTGTGGTTTTTGTGGTTGTGGTTTTGGTAGTTGTGGTTGTGGTTTTGG
TGGTGGTGGTAGTTGTTGTGATGGTGGTGGTGGTTGTACTTGTGTGTTGTTGTTGTTGTG
TTGTGGTTGTTGTTGTTGTTGTTGTTGTTGTTGTTGTTGTTGTTGTTGTTGTTGTTGTTG
TTGTTGTTGTTGTTGTTGTTGTTGTTGTTGTTGTTGTTGTTGTTGTGGTTGTATGAGATA
ATTTAAAGATTCAGTAATTTTTATGAAATGAGATTCGATGGTTTTATGTAACACGACCTG
ATTTTGATTGATTGTATTTAATGTGTTGTTTAATTTTGAAATAGTTTTAGTGATTTCAGC
AGAAAATTTTGTACTATCTCTTTGCATTTCAATTAAGGTATTAATGTTTGAATCAATTTG
TTTATCGGAAGAAATTTCAGAAATATTCATTTGGTTGGAAAAATTTCTGGATTCACGAAT
AATGCTGTTGTTAGAATCATCATTGTTAAACGTTGAACTATTATTATTTATTGAACGAGT
ATTAAAAAAATTTGAATTTGTATTACTATATGGTTCAGTTGGATAATCGAGTATTTTATC
GTCTAATGTAATTCTATTTTGTAAGTTAAATATATTATGTTCTTTATTTACTCCAAATAA
ATAATTTTGAAAACTAAAAACTATATTGTTGTCTTTAAATTCATCTTCTTTTAATTCTTC
TTTAATTTTGAAATTTAAATTATAATTTTTATACAAATTTTTATTAATTTCATTTTGAAC
CGTAATACACGTTTCATAATAACACATAAATGTATCGTAAATAATAATATAATTATTTGT
TTCAAGAAAACTATATGAATTATTTTTTTCTATTAAATTGCTACCAAACAAATAAATTGA
GTTATTATTATTAATTATAGTCTTTTTTTATCTTTATCTGTTGAATGAAAGCTGCATGTA
AAGTTTTTATCAAATTTAAACTGATGACCTGTATTTGTAAAACTTTTACGAATATCTTTT
AATAATTTTACTGCATCATCATTTGTTTCTTCAGTCTCTTCTTCATTTTGATCATCATAA
GATTCAATTATGTAAGAAAGGTCTGAATCGTCAGATAGATCATATTCATTTGTATTATTA
ATTGATTCATTATTTGTAATATCATCTAACGTTTGATTTTTTTCTCTTTTTTTGTAATAA
ACAACTTTTAATACCATATCATCATTATGTGGAATATAGAAAATATTACTTTTTATTATT
TGTTTTTCTACTATGGTAATTTTATTATTTGTAAAATATAGAACATTCTTTACTTGATAA
ATAATAAAATAATCGAAATAACAAAGATTTGTTACAATAATTTTTAATTTTTCTTGAGTT
GAATGTACTTGATATTTTTCTCCAACAATAATTATTGGATCTGTATTAGCACTGATTCTA
ATACAGATACTAGTTTTTTGTTTTATATTTTTACATGCCAAATACAGATGATGTTTTTTA
TCATTTCCATTTAGTCTTCTTTCATTTCTGGAACGAATACAAAACAAAAGAGGAATATTA
TGATTTACAGCTAAATCTTAAACTTTAAGTATTTCATCACATGAGATTTTTACTTTTTTT
TAACCTTTCAATATCAATTGCTAAATGTGTATCTAAAACTGGTTGTAAATTTAAATTTGT
TTTGTTTTCAAATATATGATTGTATTTTTGACGAATTGTTTTTAAAATGCTAAATACGAA
ACATTTTTTATTACTTAATTGTTCAACTACTGGTGGAATATTTGAAAAAGACTCTTTGAT
AGAATTTCCATTTAATTTTGATAAAATAATGGTAATTGTTTTTTCAATAGCTGGAAAAAA
TAAATATTTTTTATATTTACAATTATTAATTTCGTTTTTACCAACACAACAATTTAATTT
ACAAGATGAAATAGAAGAAGATTTTGTTTTAAAGTATTGACTATTATCTGAAAAATGAAT
GATACTTTTAACTTGAAGTTCTTCATCGTTATAATTAAAAATTACAACAAAATATGAAAC
AGAATCATTAAAAAGTATTGGAAGGCATGCAATATTAATTAATTTTTTTTTAAAAAAAGA
ATAATCGAATCCTTGAAAATTATCTTGGTAGTATTTTAATAATTTCTGATAACAGTTACT
ATTAAAAAATACAATTGATCCTAAATCTCTCTTTTGTTGTGATTCATAAACTTTCCATAA
AACACGTGATTGATAATAATCAATAAAAAAAGGACTTGGATTTTCAGTTGAAAACTTATC
AATAATTGTACTTTGAAAATCTGGATGTTTAATTATTTCATACAAAGCTGAATTAAAGTC
GGTTATTAATTTCGTTTCTGAATAAACTACGTTTTTATTATTTATAAGGATATTTTTATT
ATTGTTAATGTTTTTGATGTTATTACTGTTATTAATTTTTACAATTAAATTTTTTCCTTC
TTTTATTTTTTTATTACAACAAAACCTATTCAAAATTTCATCAATTGATTCAATATCATT
GCTTTCAATTGTATGTTTTGGTTTTTTTAAATTATTTTCATCTAATAAAACTGAATAAAC
TTTAATTAATTTTTAATTTTTTTTTTTTTTTTTTTTTTTTTTTTTTTTAATTTTAATTAT
TAAAATTTTTTTTTTTGATGGTAGTTAATTTTGTAAATTGGACAAATTGATTTTTTTTTT
TTAATTTTAATTATTAAATAAAAAAAAAATATATTATTTTTATTTTTATAATTTAATAAA
TTAAATAATGAAAGTTACTTTCCTTTTATTTTTATTTTTATTTGTAATTAAAATAACTTT
TTCAAAATACCACTCTAATCAGTTGGTTAAAAAACACAGTGATTTATACACAAATTATGT
ATCATATCATCATAGTCAAATATTGGAAAATGGAACAGTTTTGTCAATCAAAAATGAATC
ATTATACTTAGAAAACAACAAGATATCTTTTCAAAATGTAACTCCTATTGGAATGGAAAT
TAAGTATGGGTATTTAGAGTTAATGTTCGAAAATATTGTATCTGGTAATATCGAAATATA
TGGAACAAATGAATATATTGAAAAGAAATTTAAAAATATTGAATATTTACATATAAATGT
TGCTAATTTATGTTTTAAAAATGAATATTTAAATGTTATAATTTTTGATAAAAACCACAA
TAACTTTTCAAATAAAAGAATAAAAACAATAACATGTACCATAAATATATGAATTCGCAA
GACATAATTTAGGTAATTCAAAACACATAAATATGGTAATTAAAGAGGCAGATCGTATTA
CTCAAGAAAGTTATTCCTCTTTTTTTTATACGTTATGGTGTATGATATTTATAATGACTA
TAAATCAATATTTCCAATTAAGAAAATTATTATTATTAAAAAAAAATAATCAATTAAACA
ATTCAAAAATTGATATAAAGTTTATTTCAAATAATACCATCATTCTTATTTTATTGTTAA
TTATTTGTTTCATTGATTTTTGCATTGGTTCATGTGATGTAACAATTCCATTAGGTCAAG
GAATTTCTGTAGTTGATCTCGATGATGGTAGAGGTATACTCTCTCGAAAAATAAGTGGAA
CTTATTCTTTTGTAATTCCAAAAACCAGTTTTAAGGCTTGTTTAACTGCAGTAGGCTCTT
CAGGAAAAGCAACCAACTTTGAAATTTCAATTGACAACTATAGACAAGTTACATCTTCAA
GTATTGAATATTGGACAAGTGATTGGACGTGTGAAATTGCTTCTGTTACAAAATGTCATA
AACAGAGTGGATCAGGTTGTGGATCAGGTACTTGTGGTGGTATAAAAAAAAATGAAAGAG
ATTGTCAAGGGAATTTAAAAAACCAAATAACATTGCACATGATAAAAACGGTGAGAGTGG
TTGTGATGATCCATTTGAAAATCGGTCTGTAGGCTGCAGTCATCATCTTTTTGACACGGC
GTGTGTTTTTTATAGGTACGATGTTCTAAGATTAGGTGAACCAACTTCAGTAACGACTGT
TAAATCTGTCAACGTTTATTATGATATTAATATAAAACAAAATGGTGTTAAAATTGAAAG
TGTTGGTATTAACGATGCTAGTAAAGATGTTAATATTCAACTTGATTCATTTTCAAAAGA
TACCGACACTTCAATAATAAATACAAATTCAACAACTTATAAAAACACAAGATATATTAC
TTCAGTTTCTCCAAGAAACTCTCCAACAATAAGATGTCCAATGGTCGACTTATGAGAAGG
CAGTCGCATCAAGTTTGAACTCGGCAATTGCGCCTGGAATATTCGGTAATGGTGTTAAAT
TTGTAAAAGGTAAACCAGTTAAATCCACTATAGATTGTTCTATCAGTGGTTTAAAATTAT
TAGCAAATTCAAAAAATACAAAATTTAATGGTCCTGAAAATGTTTGGACATATAATAATC
AGTTAAATGAATGGGAAACTCATCCTTTAACTCATAGTCCTTGGTATTTAGTTTTAAATT
TTAATGGAAACTATTCAATAATAAATAAAGTTGACGTTACATGTCCAGAAGTTAAAGATG
TTCGATATTTGTACGGGTGTAGAAAGTGTGAATCCGGGTCATCTTTATCATTACAAATAA
AATCATCATGCAAATCTGTTATTGCAATAGTAATGAACTCAAATAAAGATGTGAATTTAA
TTACAACAACTGCTGCATTAACAACTAGCTTTACAAACTTAACAATAAGATATAAAACTA
ATTTAAAAGAAGTAAAAGATAGTTTTTGTTTTTATGATTCAATGTATAAAAACACAACAA
CAAATAAACAGTGTGTTTCCGTTTCAGTAATACTAAACTATGAAGAATTTAACGTCATTT
AATTTTCAAAAGTATTTATCGCAATACACAAGTGATATTGGCGAAAATGGTGATGAAGGT
TTTAATTTATTCAAATATATAAAATCTTTGGTTGGTGGGGTTTTAAAATTACCATTTAAG
ATTTTTAATGCATGGTTAGATTTATTTGGATCTTCAAAAATTGGTAAAATTATTTTTTGT
GTTTCAATTGTTATTGTAATATTAATTATTATATATATATTTTATTTAATATATTTCAAA
AAATCACCTGCAATGTTATTATTTAAAGATCAAGCAAATAGTTTAATAAAAAAAAATAAT
TAGTGTTTTTTTAATTTTAATTTTTTTAATTTTTTTTTTTTATTTTATTAAAAATTTTTT
TTTTTTTTTTAATTTTCTATTTAATAAAAATGACTTTTTCAAATTCATTATTTTTATCAT
CATTAGGATATAATTATTTTGAAAATACATTTGTAACTTTAAAACCTTTACTTTTTGATG
ACAAAACTTTACTGTTTCCAAAATATCTTTTTTATAAAAGCAAATCAATTTTAAAAAAAG
AAAAAAATTCAAATATTTTAATTATTGCTTTTAATAAAGATGAAATTAAAGGTATGTGTT
GTTTATTAAATTAATATAAACTGAAAATATAAATATTAATTAAAATTTTAATATAGAATC
TATAAACAATTTTCAATCAAATTGCAAATATGAAATTAATAATTTAAAAATTTAATTTAT
TTAAATTATATTTTATATTAAATATATATATATATATTATGAATAACATTTATTTATTTG
AATTTCCCAAATATTTAAAATAATTTTTTAGAATGTTCTAGAACATTCGAAGAATAAAAA
ATTTTCGAAAGAAAAGTAAAAATTTCGAACCGGCACAATGACGCGATCATTGCACAAGGT
CGAAAAACTGAAAAATTCCGAACCGACACTATGCACAAAGTTGTGAAGGGTCAAAAACTC
TTATTTTTTTGAGTTTTGCGAAATTTTTAAGAAAATAAAAACGTATAAATAGTGGCACTA
AAAACTAAAACAATTTGATTTATTTTATTTGGGAATTCCTCCTATATATATTTAAGATAC
ACACACACACAAATTTTATACAAATAATTATTTCTCTTTATTAATTTTTAATATTATTAT
TTTTCTCATTTTATAATTTTAGATATCAACAATAAAATATGTCTACCACTGTTAATAATA
ATGAAGCCTCTAGTAGTAGTACCTCTGCCTCTAATAGCGCTGAATCCTTTGATTTAAGAA
TGAAATCAATGGAGGATCAAATCAACAACCTTTCCTTAGCCTTTACAATATTCATGAAAG
AACCTATGTTCTCATCTAATACCAACTCACGTAGCCAACCTTCTCATGATAACTCTGACA
CCGAGCATGAACAAAGTGAAGATGAATCAAGTAACAATGTCGATGTTCCAACCGATTATC
AATTATCCGATACCTTACTTGGTCAGTACAAACATATGATAAACAATCAAAGTTTACTTG
TCGAAGAAGAATGTATCCTCAAGAAAGATGAGATATCCGAATTGAANNNNNNNNNNNNNN
NNNNNNNNNNNNNNNNNNNNNNNNNNNNNNNNNNNNNNNNNNNNNNNNNNNNNNNNNNNN
NNNNNNNNNNNNNNNNNNNNNNNNNNAGATAATTTTTTAGAATGTTCTAGAACATTCGAA
GAATAAAAAATTTTCGAAAGAAAAGTAAAAATTTCGAACCGGCACAATGATGCGATCATT
GAGCAAGGTCGAAAAACATAAAAATTAAATAGAAACCTTTGATTTAAGAATGAAATCAAT
GGAAGATCAAATCAACAACCTTTCCTTAGCCTTTACAAGATTCATGAAAGAACCAATGTT
CTATTCTAATAAAAATTCACGTAGCCAACCTTCTCATGATAACTCTGACACTGAGAATGA
ACAAAGTGAAGATGAATCAAGTAACAATTTCGATGTTTCAACCGATTATCAATTATCCGA
TACCTTACTTGGTCAGTACAAACATATGGTAAACAATCAAGGTTTACTCGTAGAAGAAGA
ATGTATCCTCAAGAAAGATGAGATATCCGAATTGAATAAAGTATTCAACTTTCCATCTAA
CTTCCAAGTGAATGTCGCTCCATTTATTACACCTGAAGGTAATTCTGTATCATCCAACTT
CAAAAACAATGATACTGACTTGTTGATTGTCGAAAAGAGAATCAACGATAGCTTGAAACC
TTTGATTCTCTTTTTTTTATAAATTTTTTGATATTTATTAACAATTAGAATAAAAAATAT
ATATAAAAAATAAATAAAATAAAAGAATGATTTACATACTAAATTTTAATTCTACGATAA
GTCTTAACAAATATTGTTTAATATTATATAAAATTTTTGTTTTAAATAATGCGTTTTATT
AAAAAAAAAAAAAAAAAAAAACATATGAAAAGTGAAAATTTTTTCAAAAAAAAAAAAAAA
ACTTTTTTTCGAAACAACTCGGCTTATTCCCAAATAACTCCATCTTTTTCAAAATAACTT
TATTTATTCAGAATTAATTCAATTATTCACTGATAGGTCCATTGTAGTATTTCATTTTAA
TTTTAAATCTTATAATTTTTTTTTTTTTTTCATTATTTTTTTTCACTTGAAAAGGTGTAA
ACATAGAAGTAGAAGATATTGTATTATTGATTGAAAATTGAACCACTTTTAAGTACAATG
TCCAGGAACTATTATGAATATTATTAATATGTCATATCAAGCTCTGGATTTGCAGAGGTT
TGGCTTGTAATAAAGTTTTACGTAAAGCGTTTGCTAAGACTCTAACTTATATCTCTGCTT
GACCGTCGCCTGATGATGATAGGGTAAGCATGTGTGATGTTTGACATTATTATTAATTAA
GAACTTGGACCATGAGTTACTTGAGAATAACGGATCATTATCTGAAATAATTACGGATGG
AAATCTAAATGTAAACATAACTTGATCTTGTAACAATGGAAAAATATCTTTTGAATTAGT
AGATGATGGAATTGGTATGAGTACGACATATTTGGATAATCGGTCAACTACAATTAATAT
TCTATTAAAGTTCAATTTGATTAATTGTACATTTGTTCAAACTTGAAAGGAAATCCATGC
TAATTTCACTAAAACATCTTGATGGTGAAAGAGGTGATAGTAATCCAATTTGATGTTTCC
TTGAATCGGAGGCACAAATACATATTTTATTATTACTACAATAATCTTTGATATCATCAA
TCACTCCTTTTCAAAAGAATTTTCTTTTAATTTAATCAATGGTTTTGAAACTACTTCAAT
GACCTGCTAGTGCTAAATCATGATGTATGGAAATTACTTGATTTATTACAAAAGTCTCTA
ATGGTATTATTACAATAATATTTTCATTTTCTTTTAAGCATTGATCTAATGGATAAGTGT
TTAATTGTTGATATTGGTTAGTAACTTTTTGAAGTTTGATAAATTTCCGCAAGAAAAAAT
TCAAAAAATGAAAAAAAAAAAAAAAAAATTGTTTTTTTTGTTAAAAATGTTTTTTTCATA
TTAATTTAATATGAAGTTTTTAACTTGGAAAAATTAAATTTATTGAATATCAAAAAGAGC
ACCAAAATCAACAAGTTTTGTTTCATTTGATAAATCACTTTTGATTGTTTGGTATTTATT
GACTAAATAGCCAATGACACACCACACATCGTGATGTCTTTCCAAAACTTTATCCATATC
TATTGTATAGCTTTTAAATTTATATCTAAGTGGTAGACTTGCTATTTAAAATTGTTTAAT
TCTTGTAAATACGTTTTCTATTATTATTCTAATAGATTTTTGATTGTTATCTTTTTATTT
TTGGTAATCAGTTCTTTGACCTGATGGGATCGTAAATATATTTTTGAAATGTTTTGTTAA
ACCCCTGAATCTTTTGTCACCAAACGGAATCAACATTTTCATCTAGTGATTTAATAAATT
CTAAATCTCTTTGAAATAAATTAATATCGTTTTTACAACCACCACTTGGGTACCCTATGT
GTAATATTTTCCCACTATCGGGACAACAATAAACTAGTAGAGTTAAAGTTGATTTACATT
TTTTACCACTGTATAACATATTTCTTAATTTTTCATTGGTGGGAATAGTTATTTGTTGTT
CCGATCCATCGACCACCATTGTTACTGTATATTGTTTAACACCATCATAATAGTCACAAC
TATTTGATTTATCTTTTGTATCATTAAATANNNNNNNNNNNNNNNNNNNNNNNNNNNNNN
NNNNNNNNNNNNNNNNNNNNNNNNNNNNNNNNNNNNNNNNNNNNNNNNNNNNNNNNNNNN
NNNNNNNNNNCGAAAACAACTAAGGTAGTGTTTGCTGGATTCAAAGAGTTCAAGGTACAG
AAATTGCGGAATCTTGTATAACTGGAGCTATATACTTTGAGAGTTAGGGGTTCCCGAGAC
TTCATTAACAGCTCAGCTGTTTTTGTATTTGTTGTACGAGCGAAGGACATTACATGAGAT
TGGAAAGTTGAATAATCCCCAGCTTCCAACGTTGTTGAATCTGGGTTGGTATCGACTCTA
CTGATTGTTTGGTCAATACTTCTTGGAATGTTCCCAGTACTTGAGGAAACATGTGACGAT
GATGACGAGGAACTTGAGCTTGAATCATCGGAAACCAAGTTGCTGATCTCCAGATTGGGA
AGATCAGTATTATAGAAACCTTCTTCGAACTGGATGAGTTCATCTTCTCCAGGATAGAAG
GCAAAAGAATGGGTGGTGGGAAGGCTAGATATTGCTCCCATTGACTCCAATCGAGGTGGA
GTGCATTCATTCTGATTGTTGAGTAGTTGTTCGTTTGATGGTTGAGGTGAGATGCGAACA
GATCCATCTGTATTTGACCGAATTGAAGTTGGATGCGATTGAACACTTCCTTCTTCAGTT
GCCAGTTGTAACTCTTGATTACTCTGGACGATGATTTGTGATTCATCTCTGAAAGACGAC
TGAGGTGGTCGGCTTTTACATTGAAGAATCCTGGAATGTGTAAGAAAGCTAGCCAAGTCA
ATCAGAAAGAACAACGAAGCAAAACAATCATTGTTAAAATTGAATTATCATTCCAAGCCC
AATGTCAAGAAATTAGTTAACTCAAGTGGTAATAACACTACAGGAAACAGTAGTAATAGT
AAATCCAGTAGTGGGAGTAATGGCCGATCTAACAACTTCAATGGATCACCAAGTAGTGTT
GCATCAGGTAGCAACAATACCAAGTCTGCCAACGGTACCAACAACCGTTTTCAGAAGAAC
AAGAAGTAAACTTACCAGTAGGTGGCGTCTGTTCCACCCACAAACAAGTTTGGAAAGAAT
TGGGTCTTCCAAACTTTTGTCAAGAGGTCCCCGCCCTTAGTCGGAATTCCATAAATCAAA
TTGTTTTAGTTTTTAGTGCCACTATTTATACGTTTTTATTTTCTTAAAAATTTCGCAAAA
CTCAAAAAAATAAGAGTTTTCGACCCTTCACAACTTTGTGCATAGTGTCGGTTCGGAATT
TTTCAGTTTTTTCGACCTTGCGCAATGATCGCGTCATTGTGCCGGTTCAAAATTTTTACT
TTTCTTTCGAAAATTTTTTATTCTTCGAATGTTCTAGAACATTCTAAAAAATTATCTTAA
ATATTTGGGAAATTCAAATAAATAAATGTTATTCATAATATATATATATATATTTAATAT
AAAATATAATTTAATAAATTAAATTTTTAATTAATTTTTTCTTTTTTTTTTAAATCTTTT
TAATTTTTATTTTTAAAGTGATATTATTAATATATCTTATCAAGTTAACTTTATTAAGTA
TTATTATTAAGTATACTTATTAATTATATAATTATTAAGTATACTTAATAAGTATAATTA
ATTAGTATACTTATTAAGTACACTTTATAATAGTACTATTTACATTCCTACTTTAAAGAT
GCTTTTAAGGTTTTTTTTCGCCCCCTGTGTTACATTGAAGAATCCTGGAATATGCTCTCC
AATCAAGTTCACTTTCTTCTTGAGGCATTGTTTCCAAAGTTGTTCGAACAGAACTGAGAG
ATCTTGTATCTGGCCACCCTGGCGATTGATGTAAGAGAGAGTGGTAGTGTTGTTACGTCC
GTTATCGCTTAATTGGACGATCTATTAATCGTCGGTTCAACAAAAGAAGAATGTTTATCC
AACCTCAAAAAGACACTGGACTTACTTGTCAAACTAGGTTTCAAGTTAAACCTAGAAAAC
AGTGTTCTCGAACCAACTCAATCAATTACGTTTCTCGGATTACAAATCGATTCTGTATCA
ATGAAGCTCCTTGTTCCCAAAGAAAAGAAGAAAAGTAACATCAAAGGAAATAAGAAACTT
TTTAAAACTAGATTGTTGCTCCCCAAGAAAGCTTGCTGGTTTAAAAGGAAAGTTAATCGC
ACTGAAAGATGCAGTCATCCCCTTCAGACTTTACACTCACATCACAGCGAAGAAAAAACC
ACCTTTAAAGCAAATTTAAATTTAATTTAAAGCGAATTTAAAGTCCTGAATTAAAGCCAA
TTTTAAAGGTAATTTTAAAGGTATTTTTTAAGGTTACTTTAAAATCACCTTAAAAATCAC
CTTTAAAATTACATTTAAAATTAGCTTTTTAATCGCTTTAAAAGCTAGGTCCTTAGTTCG
AAGCCGTTAATTAACGGATAAATTTTTTAAATTTTTTTTTTAATTTTTCAAAAATTACCA
AAAGGGATTCGATCCCCCGACCCTTTATCAAAGGGTAGTCTCATCAACCATTTCACCATT
TGATTGCTTTGATGCAAATTTAAAATTGATTGTAAAGTATTTTGATACTTTACGAAGTTC
GGGTTTGGAAATCTAAAATAAAAATTAAAAAAATAATAAAAATAAAATAAAAACATTTTT
CGTTTTTCGAAAAATTTAGTTTTTCACTTTGAATACAAATAACAATATTAGTATTATTTA
TTAATTTGAATTTCTAAACATCTATTTAATTTATACATATTTAACTATAAATTTAACACT
TTTATTTTAACTCTTTGATAGTACTGGCCAGGCTTAATTAAAGAGAGATTTTCAGATTAA
ATCACAATAAATAAAATAAATTAAATAACAACAACAACAACAACTACAAAATGAATAAAA
CACCAACAATAACAACAACTACAACAACTACACCACAAATTAAGAAGGATCTACATGAAA
ATGAACAAGGAAAGAAGGAGCTAATGGATAAGCTCAACGAATGTAAAAGTGCATATGCTA
TATTAAGCTCAAAGGGCCACGCACTTGAAGGTGAACTAAAATGAGCTAAAGAAAGTAGAG
ACGAATACAAATCAAAATGTGAACAATTAATCGTAGAGAGAGGAGGATTCAAAAGCACAA
TATCAAAATTGCAAGATGAACTAAGTATATATATATATATATTACCAGCTAGTCGAGGTA
TACAAAACACCAGCCACTGAGAAGGCAGGTATAATGGAAGAGGAAGAGACCGAATCAGAA
ACAACTAGTAATGATAGAAGAGACACTCATGCTAAACCAACTCCATCAAATGAATTCATC
AGTATTGTTGAACTTTTCATCAGTGAAGGTGCCATCACAGCACTTGAAAGAGTAAACTGG
TTATTCTCCGTATATAATGTTTATGAAATCAGATCAAGAATTCACTATTTGATTACAGGC
GTCTTCAACAGACCAAACGAAACAAGAGACACACTCTTGAAAGTAGCCAATGCCCTCAAC
AACTGTCTATCATCAGAAGAGAAGACAGATTAGAAGAGAATTATAGAAATAGTCAAAAAT
TGCGACAACTCTTCAAAACATAAAGCAGAAGTTTGGGATGCTTTCGTTAAAATTAGAACA
TTAGGTGTCAACTTAGATGGTACTAATCTCGAAGCTTAGATCTTGAAGTGGAACAAAGCA
AAACTCTATTGGAGTACTGCTTTGACAACCAATGAAAGATTTACCAATTTACTAGGTGGA
CTTCACGAGAACGTAACGCTTGAAGTATTAAAACTCAAGGAGGCACTAAGTGAAGAACAA
TTCGCTGAATCTAAGCAAGACCAATGGTTCACATGGATCAGAAAATCGGTACAAACTATT
AGCGAATCAACGATAGCTTAAAACCTTTGCTTCTCATGTCAAGTATGTTATCATCTGATA
GCTACAATGTCGATATAGAACTTATTAGTTATTTAACTCAGAGTGCAATCGTCTTAGCCG
TTAATGCTCAAGCATCGCTTAGTCGTGTCCGTCGTAACAACATCGCTAAAGAAATCTATG
GTTCTGAAGCACTCTTACCAATTAAGATCAAGGATACACCAAAGATGTTTGATGAAACTG
AAACTGAACGTGTAAGAAAGCTAGCCAAGTCAATCAGAAAGAACAACGAAGCTAAACAAT
CATTGTTAAAATTGAATTATCATTCCAAATCAAATGTTAAGAAATCAGTTAACTCAAGTG
GTAATAACACTACAGGAAACAGTAGTAATAGTAAATCCAGTAGTGGGAGTAATGGCCGAT
CTAACAACTTCAATGGATCACCAAGTAATGTTGCATCAGGTAGAAACAATACCAAGTCTG
CAAATGGTACCAACAACCGTTTTCAGAAGAACAAGAAGTAAACTTACCAGTAGGTGGACG
TCTGTTCCACCACAAACAAGTTTGGAAAGAATTGGGTCTTCCAAACTTTTGTCAAGAGGT
TGTAAATGGATTAAAAGTCCATCTACTTCCAAATTTCAAGCCGATGCCAAACCCAATTCC
GATTTCAATTCCAGAGGGTCCGAAATCAGATTGCATCACACAGGAAGTACAAGACTTGTT
ATTAGACGATGCNNNNNNNNNNNNNNNNNNNNNNNNNNNNNNNNNNNNNNNNNNNNNNNN
NNNNNNNNNNNNNNNNNNNNNNNNNNNNNNNNNNNNNNNNNNNNNNNNNNNNAGGTGTAC
CGAATGGAGCGACATTCACTTGGAAGTTAGATGGAAAGTTGAATACTTTATTCAATTCGG
ATATCTCATCTTTCTTGAGGATACATTCTTCTTCGACAAGTAAACCTTGATTGAGTCAAG
AGTAATAATGAGACCTTTGAACGACCACTTCACCAAGTCTGATTCATCTTCACTTTGTTC
ATTCTCGGTGTCAGAGTTATCATGAGAAGGTTGGCTACGTGAGTTGGTATTAGAAGAGAA
CATAGGTTCTTTCATGAATCTTGTAAAGGCTAAGGAAAGATTGTTGATTTGATCCTCCAT
TGATTTCATTCTTAAATCAAAGGATTCAGCGCTATTAGAGGCAGAGGTACTACTACTTGA
GGCATCATTATTATTAACAGTGGTAGACATATTTTATTGTTGATATCTAAAATTATAATA
TGAGAAAAATAATAATATTAAAAATTAATAAAGAGAAATAATTATTTGTATAAAATTTGT
GTGTGTGTGTATCTTAAATATATATAGGAGGAATTCCCAAATAAAATAAATCAAATTGTT
TTAGTTTTTAGTGCCACTATTTATACGTTTTTATTTTCTTAAAAATTTCGCAAAACTCAA
AAAAATAAGAGTTTTCGACACTTCACAACTTTGTGCATAGTGTCGGTTCGGAATTTTTCA
GTTTTTCGACCTTACACAATGATCGCGTCATTGTGCCGGTTCGAAATTTTTACTTTTCTT
TCGAAAATTTTTTATTCTTCGAATGTTCTAGAACATTCTAAAAAATTATCTTAAATATTT
GGGAAATTCAAATAAATAAATGTTATTCATAATATATATATATATATGATAATATAAAAT
GGACTTCTCTCAAATTACTAACTCTCTTAAAAATTCTTTTTGTGATAATAATTATTTTAA
TACAGGTATCATTCTTGATGAAATGAAGATCGTTAAGGAAATTTCGAAAGGTTATGAATT
GGAAACTAAACTCATTATGTCTGAAGTCATCAACGACCAGTATAAGAGCTTAAATATTAC
ATATCAAAATGGTATCAAATGGATCAAGATTGACAATCAACTTAAAATCGTCGTCCCTCA
AATTGACGATGTCATCCATTTAATCATTTCAAGTTATCATGATTCTGCTATTGCTGGACA
CTGGAGTAATCGTAAAACTTCTGAATTAGTCAAAAGAAATTTCTACTGGTATGGAATGAT
GGAAGATATCCAACTCTACTGCAAGAATTGCAAAGTTTGTCTATGCGCCACAGATGCACA
CCAAAGAGCCATGGGATTGTACTTGCCATCTCATGTACCTGTCAGATGCTTCATGGAAAT
CAATATGGACTTTATATCCGGGTTGGATGCCTGCACTGTTGATCAAGTTGAGTATACAAG
AATATTGGTAGTAGTTGACCGTCTATCAAAGTTTGTAGTACTCATTCCCATTCCAAATCA
TACAACGTCAATTCAAGTTATCAACTTTATTCAAGATCAAGTCTTCTTTACGTTCGGTAT
GCCATCAGTCATCATCAGCGATAATGATCCTTTGTTCACATCAATACCTTGGAAGAAATG
GATACAAGCCAACAATATTACTCACAATACATGCCTACCTTACCACCATCAAGGTAATGG
TCAAGCTGAAATCATGGTCAGAATTGTCACAAATGCTCTCAGAAAGTGCCTAATCAATTC
CAAGTTTGTTTCTAATCCAGATATATCATCCATTGAGTTAAATAATATTCAAAATGATTG
GGTCGGTTACTTGAAAAGTGTACAATTCTGCATCAACAATACTGTTTCTGAAAGTACTTC
ATTTACACCATTTCAAGTTCTCACTGGTTCTCATACAAGGTCTCCAATATCATTAATCAT
GCAATATGAAGACGACAAGTACTCAAGATCTTTAGGGTTGGACAAGAAGTCGTATTGTGA
ATTCGTTCAACACAAACTCAATATCCTAGATGTGGTCCAAGATAACCTGACTGATAGTAT
CGAACGTTCAAGACAGCAGTATAATAAGAATAAATCACCTAATATCCTGGTGGAAGGTGA
TATAGTATATCTTCAAGAACTCAATACTGGTGCGCACCCAATTAGAAAGTTAGATATCCG
AAGGACAGGGCCATATACAGTATGTAAACTCATGGAGAAGGGTAACGTTATGGTCCGTTT
GTTCAAGAGTGATGAGGTTAAAGATGAACAAGTGGTTCACATTTCAAGACTAACTCTGGT
TCCTAGTGCTGGTTACATTTCCCACATCGATCAATCTTCTTTTGATAATCCCAATTTAGA
CGTCGAATGAGTCAAGAAATCCCGACACGAATGGCCAGGTTAGTCATGGTAATGACACGT
CACCATCAGACGTTGATCTTACAAGGGATCAGTCCAGGTCATTACAGTTATCATCACCAT
CATTTTCTGATAATGATAATAATATTATTGATACTAATAATTCATATATAGGTAATGCTG
CAGCTCAAGATGATCGATCAATTTCAATTCATGTACATGATAAAGATTTAGTTGCCATTG
GTCCATCCATAAGTATGGATAATCACTCAATCTCAAGTAATGCTTTACATACTGATAATC
ATTCAATCAATTTTGGTATTTCTCATATGGATCAATCTGGTAATAGTTCCACTCAGTTGG
AAAAAGAGGGTAGATTATTATCAAATAATAATAACAATTCTAGCAATATAGTAAATAATA
ATACATCAGCCCAACATCAATCATCGATTCAAGATATAGATTGGAATAATAATCCGGTAA
ATAATAAAAATAGTATATCAACAATATCAGAACCAATTGGTAGCAATGATTTTAATCAAT
CAATTCAACAACAGAATAATATCAATCTCAATAAACTAATCAATACAGAATCACTAAAGA
ATAATATAAAGAGTAAATCATTTATAAATAGAATCAATCAACTCAAAGAATATGAGACTA
GTAGTGAATATGATCGCAAGCCCAATAATAGCAGTAATCAACTAATCACAGAACTAATGT
TATCACCAATACCACCAAATACATTTACAATAATAAAGAAAAGGACATACAAAATAGTTA
ATAAGAATAAAACATTTATAGAGTATCTAATTTCAGTATCAGATTCACTAGCATGGGTAT
CAGCAGTAACAATGAAAAGACAACATAATCAACAAGAAATCAATTTGAAAATTATATCAA
ATCAGGACTAGAAAATAAACAATAAAATTCTAAAATTTAAAATAAATAAACAGTATAATT
AAATTCGCAGTAAAAATCTACCCCATAAACCTGAAATCAGTATTGGTCTATATTGAGAAA
TAACAAAGAATGAATAAAAGTATAAAAATAGAATTCTTAAAATAGGTTGTAACAAGATCT
CAAAAAAATATCTTGTTAATACTAATATTTATTTAATTTTATGAAATGTTCTAAACAGAA
CATTTAAAAATAACTATTAATATTGAATTGATAATTTAATATTAAATTATTACTAACTTA
ATTCATTTTAATAAATTGTTTCATTTTATATAATAAATTCACTAAACACAACTAAACAAT
AATTCAAAAATAAATAATAATAATTTAGAATATAGTTTTGTTTCAACATTTTGTTATGAC
ACATACAATTCAGAAAATAATAATAATTTATTTTATTATTTTGTTTAAAGGGGTTATCTC
CCGTTGTAATTAAATTTAATTAATTTTAAATTAAATTTAATTTTCAAAAAAAAAAAAAAA
AAAAAAAAAAAAAAAAAAAAAATTAATTTGAATTTCACAAAAAGTTTTCATAACAGATAT
TAGATACCAGATATTAAAAATGCCACACACAAAATCACCAAATAAAATAATAATATAAAT
TTAAAAATAATTTAATTAGAAGAGAAAATAATAATTAAATTAAAATAATATAATATTGTA
GTTTAAATTGGATCTAACCCTATCGGCCGAGGTTGGAGTAGTTAATAGATTTGAGTTCGC
TCAAATCTAAGGACTATAAAAGGGAACTAGGTTTCCAATTCAACCTCAGTAGTAAATATA
TACAAATAATAAAAACACGATAGGGCTACGGTCATTAATTAATTTTGTGTACATTTATTT
CTTAAATAATTAATCATTTTACTTTAATAATAGAATAAATAAATAATTAAATTTTATTAA
ATAATTTATTTTAAGAGAATGTCGACTAATAATAACGAAGATATTGATAATTATGAATTG
CAACAACAGGATAATGAGGAACAACAACAACCACAGGTATCAACATTCAATGAACAGCAA
CGTCAGATAAGGGAACAGCAGCAGGTAATAGATAAACAAAATCAACAACACATTCAATTA
ATAAATCAACAATCTCAACAACAATTGAATAATCATACGACACCACCATCATCACCCAAC
ATTACAACACCAATAACTTCAGCAGCAATAACCAACACAATAAAGATATCATTAGGAAAA
ATTAACACTGATGATACCGACCACCAGTTGTTACATATCCCTCTAAATATAAAATTCTAA
GTACTAAATCATATATCTACTTGCCATAATGCTAAAATTTGAATAAAATGAAAAAAAAAA
AAAAAAAACGTAAAAACTCGAGGAAAAAAAAAAAAAAAAATATTATTTTTAATTTCCAGC
CAGCAAACAAAATGAATTTAAATAACATATCATGCATTAATTGCAGAGAAAAATTAAAGA
ATTTTAAAAATATTATTATTCATTATATTATGCATAAAAATATATGTCCATTTTGTCTTG
CATATTACCGTTCTTATAAACAATTTTATGATGTAAATGGACATTCCAACATCAAAAAAT
GTAAAAATGAACAAAATAAAATTATTACAAATAATCAAAAAAGAGATAGCTTTTATAAAA
AATTAATGGATATTACTGGTGAAAAAATAAAATATCCAACAAATGATTCAGATGACCCAT
GTAAACATTTATGTAACCAAAACCAAGATGAAATTTTTTATCAAGAAAATAATGAAAATA
ATGAAAATAATCAAACAATTGATAATGAAGAAAATCATGATATAATTGGGTTGGTACATA
GTGAAGATGAAAACAATGAAATTAGAATAGATGAAAATGAAGCAAACATTAATAATGAAA
ATAATGAAAATAATGAAAATGAAAATGCTCAAAACGAACCAATAAATAATAATCTAAATA
ATAATTTAGATAATGAAAAATCAAAAAAAAAATTAAATGAAACTGAAATTGAATTTTTAA
TGTTGGGAATTGAAAACTCAATAAGTTTAAAGCTACTTGAAAAATTTAAAAGTTTTATTG
ACAAAAATAAAACCAATTTAAATCAAATAAGATACACACCTCAATATATGGATAAATTAT
TTATGGAAGATTTTCAAATAAAAGGAGAAACATTTATAAATAAAAATTATGATCACTCAA
TTTTTTATTTTGAAATTAAAAAAGTATTAGAAACTTTATTAAATAAAAAGCAATTTTTGA
AAGAATAGATTTTGATACAGATTTTGAAACTGGAATTTATACAAATTATAAAAGTGGTCA
ACAATTTAAAGATTTAAAAAATAAAAATAAAAATAAAATTGTTTTACTTAGAATATTCAC
TGATAGTATGCAGTGTCAAAACAAGAAAGATTATACTATAATGCTGGATATAGAAAATTA
TATTGGAAATGAATTTAAAAATAATAAATTATTATTATTTGTAGTACCAAATGATTGGTT
ACTTAATTTTCATCAAACAATTAGGGCATTGTTTTCATCTTTTATTGGTAATGGCTTTAA
TTTAATTATTGAAAATGAACAAATAGATGTTGTACCGTTTGGACTGACAATGGATATTCC
AGAATTTAGAGCATCCTGTAAACTTAATGGACATAATTCAAATGAATATGCATGTCACAC
ATGTGACAAACCAAGAGATGGTTTATTTATTTGCAAATCAGGTACATTAAGAAAACAAGA
AGATATTACAAATTTTCACTCCACCAAACCAAATTATGCTGAACTAAATGCTGATATAGA
ATTAAAAAAAGTATGGGAAAAAAAAGCAAAAGATATTGGTATCAAAGGTGTGGACAGAGG
GTGGGTCGAACCTTTGTCCATTAATTATTTAAAAACACAACCAGACATTTTACATAATAT
TTTATTAGGTGTCGCACAAAAATGTTTAAATTACATTTTTGATAAATATAAAAATAAAAT
TGCAAATTTTTTAAATAATTTAAAAAATGCAAAAATAATAGATAACAAACCAAAACCTTC
AATTTCACTATTTGCAAATAAAACAAGGAAAGGAAGAGAGAATAGATCAATAATATATTA
CCTTTTAATATCAATTAAAAATCAAATATCAAATGATGATTTTTTAATTATGGAACAATT
CGTAACTATATGTTTTAAATTATATAGTGACTCTTTTGATGAAAATGATTTAAATTCACT
TCAAGTATTAATTGAATCGTTTAATGCAAAAGTAAATTTAATTACTGAAACAGAAATAAT
GAATTTCCACTTGTTGTTACATTATCCAATCTATATAAAAAATTGGGGTGCACCAAAATA
CACTTCAGCTGAAACTTTTGAAGCACAATTATCNNNNNNNNNNNNNNNNNNNNNNNNNNN
NNNNNNNNNNNNNNNNNNNNNNNNNNNNNNNNNNNNNNNNNNNNNNNNNNNNNNNNNNNN
NNNNNNNNNNNNNTATGATATTATGTATGATATTATGTATGATATTACCTCTTATAGAAT
TGTTAATCTGATCTGGAATATCAGGAAGTTTATCTACTATAACATCTTCGAAAGAATCAT
TAATGAAATCATGTACTGCTTGTATCTCTTCTTCTTCTGGATTAGTTTTAGCCAGTATAT
CACAAAGCTGTGAAGGAATGCTTTCAACAAACTTTGTAACTTGTTCTTTGATATCTTTGT
CATCATCTAATAGATTGTGTGATTGTGACTGATTATCATTGGATACGGTAACGTGTTTTC
TTGGAGCTTTTACATTACAATATAATTGATTCGACTGTTGATAATTAATTTTGTATGTAC
TATTATTCAACTTGATAATTTTATCTTTTTGGTTAATGATAGAGTCCTTAAGGATATCAT
TACCGAAAAGTACATCAATGATATCCAACTCTATAATAAAGAAGGTATAAATTTCATTAT
TAACTTGTATATTGATTTGTTCAACAAACTCTTCTTTGACCTCTAGTAAAGGGAATTTAA
TCTTGGCTTTAGTTTTGTGAACGTGATTCTTCATCTCATTTGAAATCAACCTCTTATTTA
TTAAACTAACATTACTTCCAGTATCGAGAATTAATTTGAATTGTTTTTCTTTGGAATGAG
AGTTAATTATAATATTGGGTATATCCATGTTTTCTCTGTTTGGAACGATTAAACTATTGA
GAGTCGGAATGAGAGCAGTATCACTTGTACCAGTACTATGTAATAATGAGATGATTGGTT
TATTTGTTTCTTTATCGAATTTAATTGTATAAAGCAATTCATCTTCTTCATCATTAATTA
ATTTAATTCTTTACCAGAATTTAATCTCTTTGGACGATTGTATATGTTTACAGTATTGTT
TTTTATCTTGAATATTTGTTAACTCTGTTGGAGTATTGAATTCAATCTTCTGTGGTTTAT
ACTTCATCTATGATTCAACAGCTTTTGGAATTGGAACGGTTGTATCAGGAACTAGTTTTA
TGCCATATGAGTCTTTGACGTATTCTTTAAGTTTGTTGATGTTTTTATGAACATCTTATT
GCTGGTTTTGTTGATGTAACTGTTTAACAATGTTTTGATTATAACTGACTACGAAGAATC
GGGAGGTCTTATTCTAAAGAACTTGTACTCATACTCTAATTGAACATCAGCAGTACCATG
GATGAGATACACCGGATTAATTACATTGTGGTAACTCATAATGGCTTCGATGTTTTTTAT
AACATCTTGGGATGAGAAGCAATTACCATGGTTTGGCAGCTTCTTAGTCAGTTATGAATA
GAACCAAAGTCTTGGATCTAAAGTTACGGTGGATTAGCTTCTTCAATGTTTCACATTCAA
TTTTATAGTTGTCCTTAACCGATTCATTGTGGGTTGAAGCAATTGAAATAATTCATTTGA
TGCAGCACCATTGTCCATATTGGTCTTAAAGGTTGGTTCAACACCATTCTAGGAGCAGTG
GATGGTAAATAGATTCATGAAGATGACAGCAGTGGCATCGTTTTTTAAAGCATCAATGGT
TTTAGCTTCAATGGAATTGGTCTTTGATTTCTTTGAAACTTTCTCTGACTTCGACGTCGG
ATACATCAGTGCTTTCAGTTGAATAAATATCATCATCGCCCTTAGTGGGACAAAAAGTCT
TTTTTGATTTTACTTGAACATTAGTACCATCATTGGAGGCGGTTGTCACTTCAGCGGCAC
GTTTGGCGGTGGAAGACACTTTGGCTTTACGGATGGCTTTCTTGGAAGGAGTAGTAGTTG
ATGACATGACTTTCACCAACAATTAAAAATAAAATTTATTTAATATAATTTAATTTTATA
ATTTAATTTATATAATTTAATTATATAATTTAATTTAATTTAGTAAGTATTAATATATGT
AACTGCTATTCCACTAATATATTTTTATTGTGGTGTCTTTATATTTTTTAATTGATAATA
AATATTATCTTAAATTATTTCAATTATAACAATGCATCAAAATAACTGTTATTCCACTAA
TAATTTATATTGTGGTGTCTTTATTTAACTGTTATTACACTAATAATTTATATTGTGGTG
TTTTTGTATTTGAGCATTATTATTAAATTAATTGATACAATCTTGTTTTATATTACTTTA
TAAAAGATGCATGTTTTCAATGTGAGTAGGAAGTGTCGTTGTACCGCCTAAGCAGTACAG
CGTTAATTTTGCAAACAGAAAGGCCATTGTAATGCATTTTTATTTTGTTTTAAATACTAC
TGTTATTCCTCTAATCTGAAGAGTCGACTTCTTCATCATTAGGTGTCGTTGTATACGAAA
TATAAGGATTGTATCTAATTATTTGTTTTAATTTATTTGTTTAATGTTAAAATTAAAAAA
AAAAGTGTAAATGTCACTCACACTAATCTTCAATCCATTGTCACTATTGTTCAATCTTTA
ATCGAACTAGTCCAATCTTTAATCGAACTAGTCCAATCTTTAATCAAATGTCATTATTTA
ATTAATTCTACATGAAGGATAGAAAGAGTGAAAGGCTAATATCATAAAAGTAAACATACA
TAAAACAGATAATTAAAAGGTCGCTATGAAACTAAACCCAAAATCAGAATTTTTATTAAT
TTTAATATTTTTAAAATTTTAATTTAATTTAATTAAATTTAATAATTTATTTTTCGACTG
AAAAAATAAAAAAATAAAAAATTAAAAAATAAAAATTAAATGAAATATTTTTACATGGAT
GCGTGAATTTGTTATGTACTTGAGCTCATACTAACATTAAATTAATTTAGTTTTGAGTCT
CTTACATCAGGTGTTTGTACTGACCAATTAAGGTATCGGATAATTGATAATCGGTTGGAA
CATCGAAATTGTTACTTGATTCATCTTCACTTTGTTCATTCTCGGTGTCAGAGATATCAT
GAGAAGGTTGGCTACGTGAATTGGTATTAGATGAGAACATAGGTTCTTTCATGAATCTTG
TAAAGACTAGGGAAAGGTTGTTGATTTGATCCTCCATTGACTTCATTCTTAAATCAAAGG
ATTCAGCGCTATTATAGGCAGAGGTACTACTACTAGAGGCATCATTATTATTAACAGTGG
TAGACATATTTTATTGTTGATATCTAAAATTATAATATGAGAAAAATAATAATATTAAAA
ATTAATAAAGAGAAATAATTATTTGTATAAAATTTGTGTGTGTGTGTATCTTAAATATAT
ATAGGAGGAATTCCCAAATAAAATAAATCAAATTGTTTTAGTTTTTAGTGCCACTATTTA
TACGTTTTTATTTTCTTAAAAATTTCGCAAAATCAAAAAAATAAGAGTTTTCGACCCTTC
ACAACTTTGTGCATAGTGTCGGTTCGGAATTTTTCAGTTTTTCGACCTTGCGCAATGATC
GCGTCATTGTGCCGGTTCGAAATTTTTTACTTTTCTTTCGAAAATTTTTTATTCTTCGAA
TGTTCTAGAACATTCTAAAAAATTATCTTAAATATTTGGGAAATTCAAATAAATAAATGT
TATTCATAATATATATATATATATGATAATATAAATCGAGAACTGGACGATGTAGATTCG
TTCCAGGTTTTGGAACCGTAAACACGTTGGAGTAAAAAACGCGCTTTGAATAACGGTTTG
GAAGTACTTGTTCGATGGCATCGTCTAATAACAAGTCTTGTACTTCCTTTGTGATGCAAT
CTGATTTCGGACCCTCTGGAATTGAAATCGGAATTGGGTTTAGCATCGGCTTGAAGTTTG
GAAGCAGATGGACTTTTAATCCATTTACGACCTCTTGACAAAAGTTTGGAAGACCCAATT
CTTTCCAAACTTGTTTGTGGTGGAACAGACGTCCACCTACTGGTAAGTTTACTTCTTGTT
CTTCTGAAAACGGTTGTTGGTACCGTTGGCAGACTTGGTATTGTTGCTACCCCTGATGCA
NNNNNNNNNNNNNNNNNNNNNNNNNNNNNNNNNNNNNNNNNNNNNNNNNNNNNNNNNNNN
NNNNNNNNNNNNNNNNNNNNNNNNNNNNNNNNNNNNNNNNGCATATTACATTACTAATTA
TAGTTGACACACATTTAAATAATATAATAATAATAATAATAATAATAATACTGTCGACTC
ATTATGAATAATATAAATACTAAAGAATAATTTTATAAACAATATTGAATATTATAAATA
TAAATTAATATTAAATAAAGATAACAAAGTATTATTCAATTATATAATTATTAATTATAT
ATATTTATAAAGCTAACAAGCTTTATTACATTTGGCGACATCGTCTTTCAAAAAAAAAAA
AAAAAAAAAATATACTATAAATATAAAGTTATCAAATTATTCAATCAATTAAAATTTTAC
ATTAGATTAAATTTAATTTAATAAAATCTTAAAAAAAAAAAAAAAAAAAAAAAAAAAAAA
AAAGAAAAAATTTAAAAAAAAAAAAAAAAAAAAAAAAAAAAAAAAAAAATGTTTTTTATG
AAAACCGTATTTTTTTCGGGTAATGGAAAGGGTTAATCATTCTTTAATTTCAACCACTAA
CTCTTATTAATTCATGGCGAGGAAATATCGAAAGCTGATATTATTAGAAAACTAAGAAAC
AATGCATTGGAATATGCCGCAACATTGGATACAGACTTAACAGCAATGGAGATAATTGAA
GATCTTAAAGATGCTTTTGATATTGGTGATAGTGATGATTTATCAGATTTAACAAAGTTA
GGAGAATATAAATACAATACATTAGATATATTAATTGGTAAATTTCTTTCAAAATGTTCA
GCAGTTGATATTTCAGAAAAGTTTAAAATACAATTGTTTTATTCAGCTGTTGGTATTGAA
TTGGGTATTGAAATTACAAAATGTGCACCAAAATCATTAAAAAGAGCAATAGACATTGCA
AAGTCTTGTGAAGATGGTTCAATTCGTATGAGAGGTAGATCAATGTATACTGGTCAATTG
GTTGCAAAAACATTACAAGAATTTGGAACTCAAAAGTATCTTGGTTCTGGATCTGGTTAT
ACAACATCACCACAGTACGTTACATCTCAAACTGAACAATCTACTGAAACTGAAGTATTA
GCAACTCCAATTTATAAAAATCAAACATATTCACCACCACCATCACCTTATAAAGCACCA
CAAAATCAAGTAAATTCAATCACAAAATTTTGTAAATATTGCAAAAAGAAAGGTCATGTA
ATTCAAGAGTGTTGGTCTAAAGATAAAAAGAATAATTATAATGAGAATAAACAATCATAT
AATAATCATAGCACTAATGCAATTACAATGGTTAATGATAAAACGATTAATTCTATTGGA
ACTGATAGTATGAATGCAGCATTATTAATAAATGATAAGAATGTTAGAGGTTTAGTTGAT
ACTGGTTCTTCTCTTACCATCATTTGGGAAAGTATTGCTAAAAAATTAAATTTAAAAGTT
GAAGGTAAATCATTTTCAGTTAATTCAGCATCAAATAATGAAATTAAGATAGTTGGTAGT
TGTGATACCATAATTAAATTAGGTAAAGCATCCGCAAAAGTTAATGTTAATATTGTTAAA
GATAATGATACTTCAATCGATTGCATTTTTGGTGTAGATACACTTATTGGATTGAAATTA
ATAATTGATTGCAAGGAAATGATCATTAAGAATCTTGAATTTAATGTTGGTACAAGATTA
ATCACCAGAGAAACCAAACCAATTGTTTGCAAAATTGATCTAAATATATTAGAAAAAGTA
TCAAAACCAATGGCTGAGTTATTAATCAAAAATGAAGAGATTTTTGAAACCAAATTGTCA
AAACCAGGATCATTAATAGATGTTGAACATTCAATTAAATTAACTGATGAAAATGTTTCT
GTTTATACTCCACCATACAAAACTAGTCCAGCTGATAAAGAATTCATTGAAGAATACATT
AAAGATGCATTAGATAAAGGTATAATCGAGAAATCAGATTCATCACAATACGGTTCTCCA
ATAGTCTTATCCAGAAAGAATGATAAAATTAGATTTTGTGTTAATTATAAAAAACTAAAT
GACCTCACAATTAAAGATAGATATCCACTTCCATTAATTTCTGATTGTTGGTATTATCTC
AAAGATGCAAAAGTTTTCTCAAAAATTGATCTTACTTCTGGTTATTATCAAATCAAAATG
AAAGAAGAGGACAAGGATAAAACAACCTTTGTCTCTCATATGGGTCAATTTAGATATGTT
GTAATGCCATTTGGATTATGTAATGCACCAGCAACTTTTCAAAGATACATGAATGAATTA
TTAAAGGATGAATTAAGAAAAAGTAATATTGGGTTTATTGACGATTGTATAATTTATAGC
AAGAATAATGAATATCATATTGAACATGTCAAACTATTATTCGAAAAATTCAAAGAAAAA
GGTGCAAAGTTACAAATAACTAAATGTGAGTTTGAAAAAGAAGAGATCAAGTTTTTGGGA
TATATCGTTTCAAAGAATGGTATTACTTATGATAGTTCAAAGTTTAATGAATTATTAAAA
ACACCACCTCCATCAAATCAAAAAGAATTAATGAAATTACTCGGTACTGTCAATTACTTT
AGAACATTCATTAAAAATTTCACTCATTTAACTTCATCATTTTATCCACTATTAAAGAAG
GGTGTTAATTTCAAATGGACTGATGAATTGGAAAATGATCGTGTAAAATTATTTACTACA
TTAGCACAAACTAATCTTTTAAGTTTTCCACAAGATACAGATGATAATGTTATTGAAACT
GATGCTTCAATTATTGGTATTGGTGGTGTAATGATTCAAAATGGTAAACCAGTTTCTTAT
TATTCAAGAACATTAAACAACGCTGAAAAGAATTATTCTGTTACTGAAAGAGAATGTTTG
GCAATCATTGAATCAATTAAATATTTTAAATCCTATATCAATGGTAGAAAAGTAAAAATC
ATCACTGATCATCAACCTTTGAAATATCTCTTAACTGGTAAATTTACTGATCGTATTACA
AGATGGACTGTATTACTTCAAGAGTATAATTACGAAATTATATATAGACCTGGTAAAGAA
AACTTTTTAGCTGATGCATTATCAAGATGTCCAGATAGAGATCAACAGCCAATTGATTGT
GATATTCCAGAAAAGATATTTACAATTACTCACTATCCAGTAGCTTCACCATCAACTACA
ATTTTACCAAGAGTCTTACCATCAAGATCAAATCAAACATCTAATGTTTCACCAGCTACA
ACAATTCAACCACCAAATTCATCAAGTTCAAATCAATCATCAAATATCCCACCAACAACA
AACCAATCATCAAATATTACAAATCAACCAATAAATACTTCATCAATGAATTTAAATCAA
TCATTATCAAATCAAGCAACAACCGCTAGATTATTGAATAGTGTACCTATCTCAATCAAC
AATGATAATATTAATACAACAACTCCACAATTTACACAAGAGTCAATAAGAAAAGAGTTG
GAAAAAGAAAATTATTATAGAGCAATGTATAAATATCTTGAAGAAACAAGACTTCCAGAC
AATGCACAAGCAGCAAGAAGAATTTTGTTCGAGTCTGAATTTTATTCAATGATTAATGGA
TTTCTTTGTCACGGTTTAAAACATACTTTATCAAGTAAGAAATCTCATTTTAAACATCTT
CAAATTGTAGTTCCAAAAACTATGACTAAATGGATAATGGAAATATTTCATGATTCGCCA
CTTACTGGAGGACATTTTGGATTATTAAAAACTGTCGCAAAAATCAAAGAAAGATTCTAT
TGGATTGGTATGATTAAGGATATAAAAGAATTTATCGATAAATGTACAACTTGTTTACAA
ATTAAAAGAAAGTATGGTCCAAAAGAAGGTTTACTCATTCCAATTGAGATTGAACCTGAA
CCATTTAATACAATTGGTATTGATTTTATTGGTCCAATTACAAAAGATAATGCTCAAGTT
TATTTGTTGGTTGTTATGGATTATTTTACTAAATGGCCAGAAGTTTTCTTTACCCTTGAT
ATGGAAGGGGAGACTGTAGCTCAATTATTGTTGTATGAAATCTATACTAGATATGGGGTT
CCAAAGAAGTTGGTTTCTGATCGTGGTAAGAATTTTTTAAGTAATGTAGTCTCTGGTGTT
AATAAATTATTCGGTGTTCACAAATTAACAACTACTGCTTATCACCCACAATGTGATGGT
CAAACTGAAAATTTCAATAATACATTAATTAAGATGCTCAAAGCTTTTATTGGTAATGAA
TTGTATGGCAATTGGGGTGAATTATTAAGATGTGTTTTATACTCATACAGAATTACACCA
CATGTTTCAACTGGTTTTTCACCCTTTTTCTTACTTTTTAATCGTCAACCAACTTTACCA
TTAGATACAACTTTAAATGTAAATTTTTATTCAAATTCACTAAGATTAGATTTCGCTGAT
AATTATGCACAATCCGTAAATAATAATCTTAAACGTGCCTTTTGGTTTACAAAGAATAAT
CTCGATAAAGCTCAAGAATTACAAAAAACAAATTATGATAAAGGTCGTCGTCCAACAAAT
ATTCAAACAGGTGATTTTGTTTATTTACATACACCATATTCACAAACTTCTATTGGTCCA
AAGAAATTCTATAAACCTTGGAGAGGTCCTTTTAAAGTTCAAGAAAAAGTTAGCGATGTT
ACATTCAAATTAGATATGGGTAATCTTAGAGATCATAAAGTAGTCAATATTGAAAGATTG
AAAAAAATTTTCAACTAAAAGGGGGGGATATGTAATAAAGTTACTCTATAAAATTAATAG
ATATTAAATATGCATATTACATTACTAATTATAGTTGACACACATTTAAATAATATAATA
ATAATAATAATAATAATACTGTCAACTCATTATGAATAATATAAATACTAAAGAATAATT
TTATAAACAATATTGAATATTATAAATATAAATTAATATTAAATAAAGATAACAAAGTAT
TATTCAATTATATAATTATTAATTATATATATTTATAAAGCTAACAAGCTTTATTACATT
TTGAAATATTTTTGAAATATTTTTGCACCATTACGTTTTATTTCCATTCCAAAAAAAAAA
AACGTTTTATTTTTCATTGGGAAGAAACTAATAATTGTGTTATCCAATTCAAAAAAGTAT
TTTTCATTTAAATTATTTTTTTTATATAATTCTACAGTATTTCATGAATGTTCATTTTTA
TTCTTTATTATTTTTTTTTTTTTAATTTTTAATTTTTTTTTTTTTTTTTTTTGAAAATTA
AAATCAAAACCAAGATATTTTTTTTTTTTTCTTCCCTTATTTTTTTTTTTTTATTTTTAT
AACTATTCTTTAATAGAATTCTTTTTTTAAAAAAAAAGAACACCATGGAAGCTTTTTTGT
TTTTTTTTTAAAAATGGATATAAATTATTATTTTTTTTTTTTAAAAAAATAAAACAAGAT
AATATCCAAAAATAAATAAAACAGAAAAAAAAATGCCTCCAAAGATTAAAATAATTACAG
GTCCAATCGGTTCTGGAAAAACAACAATTTTAAATAGAATCAAAGAGTCATATGAAAGAA
AAGAAATCTTTATTGGTCAAAAGGTTGGATTTTTTGGTGAACCTACTGATTCCACTGTAG
CTAATGCTCTCCTAAAGGATATGTACTCAAAGTTTCCATTTGCTAATGATCAGTTTGAAA
CTTTACAAAAATACCTAATGGCTGTGGAAGCTAATGATTTATGTAATGCTTTGTCATCGT
CAGAGTATGATATTGTTTACTTTGATACATCGGTTTTGTATGGAGTTGTATTTTTACAAA
CTGCTAATGATTTGAAAATCATAAACAATCAAACCTATTCAAATTGTCTAACGTTTTACT
ATCAAATGATTTCAAATATTAATTTCGAAAATGCTGAAGTAACCAATTTAAAAGTCATAC
CACACATAGGTGTATGGAGCAAATTAACCAAAGAGGTAGAGCCTTTGAAGTCGGTAGTTT
ATCTATAGACTATGTTTCCAAATTAACCGATAAAATTCGATCTCATTGTGTTAGCCAAGT
TTATCAAGACTTGAAAAACCAATAAAATGCTGTATCCATAGAGAATACAAAAGCAATGAT
GACCTGTTCAATGACATTTTCTTTAATGAAAATCCAAACTCAATTCCCACACCATCAAAT
ACTCTAACTCAATCTCTTCAAAGTTCACACTCAAATCTTAGTTTTTATTACCCATCGAAT
CAAGAGCAATATTTTAATATTCAAGATTATTTGAATTAATAAAACTAAATTCTAAATAAT
ACTATAAAAAAAAAAAAAAAAAATAAAAATATATTTAAATTAAATAAAAAAAGAAAAAAA
AATGTCTACATTTGCCGATCTTCGTTCTGTTTCAGGTGGCTTACTAGGTGGTATGGGTAG
TATTGGTGTTGCCGCTCTTGGTGCCTACTTTATTTATACAAGTGAAATTGGAAGCGTTGA
TTTCAATATGGGTGTTGGTTTTGCTGCCTTTGGTTGTCTCTTAGTCTCAGATCATTATTC
AAAATAAAAATGATTAAAGAAAAATGATTAAAAGAAAAAAAAATAAAATAAAAATTTTTA
AGATAACTAGATTTCAATGATTTTTTTTTCAATTATTATTTATCAAAATTATTTATTTAT
TTAAAATAAAAACAAAAATAGTTGATGGTTTTATTTGTTTTTTTCTTCATTTTCTTTTGG
CACATAATCTAACAACTTTTCCATCTATATACTGAAGATTTGTTAATAATTCAGTTCTTT
CTTTAAAACGATTTTTTTTTACGATTTTTTCTTTACAGTCAGCTGTACATACACAAGGTT
CAAACTTGGGGAATTCATCTGGATCTGTTAATAGCCACATGTATTTACTCTTTTTTTCCT
CAGCTTCTTCAATGGATAAATTTGAATGTGGGCACTTATTAGTAGTTCTTTCTTCCATTA
TTTAAGTTGTAACTATAAATATGTTTGTGCGATAATGTTTTATTTTTAATGTTAGTAAAA
TAAGTATTAAAAAAAAATTAAATTATTATTTAAAAAAAATAGAAAAAAACTGTGGGTGTG
GTGTTTTAATGATTCCAAAAAAAAAAAAAATCAATAATAAAATAAAAAATTTTATAAATA
AAATCTTTAATCTTTTTTAAATTAACTCTTATATAATTATTTTGTAAATGGTTATTTCAA
AATTAGACCTAATGATCATGAGACCCTACGCTCTACCAATTGTGCCAACCCGACATGTTG
ATATTTTTTGACAAAAAATGCTCAATCTGGTGTTATCCAATTCAAAAAAAAAAAGTTTCT
TAATGATTTACCTTAGGATTATGAGACCTGCACTATACCAACTTAACCAAACTGATATGT
TGATATTTTTCCTTAGAAAAATGACTAACCAGATATTTTTTAATGTTGAAAAACTCAACC
ATCTGGAATTCAAAAAAAATTATAACCTTTACATCAACACCCCAAAAATTGAGGCTAATT
CAATACCAACTACATAAGGTTAAGTTTAAAACAAAATAATAAAAATTAATAATAATAATA
TTAACAATAATAATAAGAAATAAAAAAAATTTATTAAAAAACAATATCAAAACTCTGAGG
CTTTGGGTTATATTATGGAATTTCTTTTGGCAAAAAGAAAAAAAAAAAAAAAAATAAAAT
TCTAAGAAAAACTTACATAATTTAGAATAAGTAATTAAGAGATAATAGATAACACTATAT
GTATGTTTTAGTGTAAAATTTCTTTTATAACCTTTAATTAAAATTTTTATTTTTCTCACC
ATTTTTCGTTTTTTCAAAAAAACTTAAAATGCATAATTTGGATAGTCTTTATTTGAAAGT
AAAAAACCAGGAATGATAAGAAAAATAAAAATTTAAAATAAAGATTATAAAAAATAATTA
ACACACCAAAACATACCATATGTTATTTATTATCTCTTAATTATTTACTTAATCTAATAG
ATATTCTAACAAAACATTTAAAAATAATTAGTTATGAAATACAAATATATGAATTAAATA
TATGTTTAGAAATAAAACAAATAATTAAAACAAATAAAAGATTTATTATTGTTATGGAAA
TTGTAAAATAAAAACTGATGTTAGTCTCATTACAATTATGGGCGATGGTTTTTGCTAATA
AAATTTAATAAGGCTTTAAAACTTTTTTTTTTTTTTTACATCTCTTTAAAAATTCCAATT
TTCTTGCAACTTTCTTCCAAATTTTAAGAAAGGTGATCATTTCCAGTATTTAAAATAAAT
TTCCATCAAGCCTTAGTAGCTCAGTTGGTACGAGCGTGAGACTGAAGATCTTAAGGTCGC
TGGTTCGATCCCGGCCTGAGGCAAATATTTTTTGATGGTTTTCCAATGGCTGATGATCAC
TCCGCCGAAAAGACACAGTCTGATCACAGGTAAAAAAAAAAAAAAAAAAAGTTAAATCAT
ACAGATAACAACACAACCAATACAAATAATACCTCCACAACCTCAACAACAAAAAACGAA
AGTGCAAAAATCGACACACCTAAAAAACAAACCCTAACAAACCAACTCTCACTAAACAAA
GGACTTGATAATCAATTAGATATCATTGCACCTCCATCAATCACAAGACCACTCTCCTTC
TTAGAAAAAAACAATAACACCATCAACATTAAGTGTTACTTTAATCAACCACACATCCAT
GAAGAATTAACCTCTAAAGATGACACAAGAATCCAACAAATTCACAAAAATATTCACAAA
CTCTTCGAAGATATACTGTCGCCATCAGCATTTAAAATAATTGGTGCAACAGCCTTGGTA
AATTGCAACGTTGATAAATTAACTTCAATAATCAACCTTCAAAACCAACTTGCACTAAAT
ATAGACAAACTCAACTATAGATTCGATATATCATCAAATGATTATGCAACCATTAAAACA
TTCATTAAAACGTACTCACCCAAACATGCAAACGATGCAATTATAAACAACCTCACTAAA
TTCACCAGTTGTACATCAATTGAATCATTTACTGTCACATACTCATATGCTGTTGCGTTT
AAAAGCTACATTATAACATATCATCTAATTGATCACACACAACATTGTTGATCAAAAGAT
CGAACAACCATCTGGTATCACAAGATATATCAAAGCTGCAACACGTAGTGTCACTAAACA
CAAAATTCAACATGCAAAAAATGCAGATATGGCAACAACTATAAAAAATGCTCTCACAAA
CCCAAATATTAACAAAAACTATCAACCACCAAAAAACAACATTAACACCCCACCAATCAA
CGAAATTGCAAATTCCAATCGCAATAATAACCCACTTCAAAATAGTGGTTCAAAAGCTAC
ACTAAATGAATCACTTAATAATAACGGGAAAAACTCATTATCAATGTGAGATTTCATTAT
TGTTTTGGGATTGATTGTTATTATTAAGTGATTCATTTAGTGTAGCTTTTGAACAACTAT
TTGGAAGTGGGCTATTATTGTGATTGGAATTTGCAATTTCGTTGATTGGTGGGGTGTTAA
TGCTGCTTTTTGNNNNNNNNNNNNNNNNNNNNNNNNNNNNNNNNNNNNNNNNNNNNNNNN
NNNNNNNNNNNNNNNNNNNNNNNNNNNNNNNNNNNNNNNNNNNNNNNNNNNNTACAGTTT
TTACACAATGTTGGTGAAATTGTTTTGGTTTTAATGCTAATGCTTAAACATCATATTTGA
ATTTTTAACAATTAAAGCATCACCACTATTTACATATAGTACTTTGGCTGCTTTTTCGAG
GAATTTAGTCAAATTTTCCTCTGCATCTAACTATTATTCATTGCCAGATTCAATGGCTAA
ATTTCTTAAGAGTTTTATCAAATCTATTAATTCTTCGATCATTCTTTTTTTTTTGAAATT
TTTTTTTTTATTTTGTTTTTTCAATTTTTTTTTTTATTTTTTTTTGTTTTTTTTTTAACA
AATGTAATTTTTTTTTATTTTTTTCAATTTTTTTTTTTTTTAATTTTTATTTAATTTTTT
TTGTTTTTTTTTAATTTTTTGTGTTGATTTGTGTTGATTTGTGCTTTTTTTGTGTTTTTT
GATTTCGCCACTTGTTTTTATTTTCTAATTTCCCCATAACCCCTTCTATTAATTGCAACC
AAATCAAGTTCTAATTTTTTGTGTCCTTGTTAACTTTGTTTTTGCAACTTTTTTTTGAAG
GTATCACATTAACGATTGTTCCTATTGATGGTGATTTGGAAGGTGATTTGGAAGGTGATT
TGGATGGTGATTTGAGAGGTGATTTGGATTGTGATTTGAGAGGTGATTTGGATGGTTTGG
AATGTGATTTTAAAGGAGGTTTATTAACAATTGGTATCTTATGATGACGGCCTCTGAGAC
GTTTTACAGTTTTTAAAAATGGGAGTATTTCTTCTTGTTCCATTTCATTATTGAGTTTGT
GTTGAAATTGATTATCGTTAATGATAGGTGGAATATTTGATGGATTGTTAAGGGCATCTT
CCAATACCCTAAATGGATCATTTTGTGTTACCAATTGATGCAAGTTGAAATTGGATAAAT
CCTTACCAAGATTTTTAATAAATTGAACCAGAAATTCAATAACTTTCCCATCATTATTTA
AATAAAGGCCAGAAGTAAAAGAATCAATATCTTTTGGTATGTTTGGCCAAAAATATCAAC
TGTTGATTGTTTATAAAGAACCAACTTACCTCCTACAACCAGAGTATAAACCTTTTTTTT
GAAGGCTATTGATTCCATCTTCCAAAAATTCAAGTTTATAAAGTTGTTTAGTGTCTTCCT
GTATTACCTTATGAATTTTACACAAAATAAATATTTTCTATTAGAATTAAATATAAAATT
TGTTAATTATTACTGTTTCTTATATTATTATTAATCTTTATGTTTTAATTACTTATATTA
TTTTTTTAATTTCTAGAAAAAGTACAGTATCACCAACTTTAAATCCCTTTGGTGGTTTTG
AATTCCATTGATTTTGGTAACTTGTGAGATTTTCAAGAATAGCTGTTCTTTCTTTTTTGA
AACATCTGAAACACCAATTGATTGAGAGTTTTGTTCTGATTGAACATTAATAAACAAAGG
TACAATACCAACAGCTTGAGATGATGCCATTTTAATTGTTCTTGTTTTCGTATTATTGTA
ATCATACAAAGCTTGTTTTAATCCCAGTGAGACAATCCGGCCATATTAGTCACATTCACT
ATTTATACATTTTTATTTTCTTAAAAATTTCCCAAAACTAAAAAAATAAGTGTTTTCGAC
CCTTCACAATTTTCGTGCATTGTGTGGGTTCGGAATTTTTATGTTTTTTGACCTTGCGCA
TTTATCGCGTCATTGTGCCGGTTCGAAATTTTTACTTTTCTTTCGAAAATTTTTTATTCT
TCGAATGTTCTAGAACATTCTAAAAAAAATTATCTTAGATATTTGGGAAATTCAAATAAA
TAAATGTTATTAATAATATATATATATATATATATGATAATATTATATATATATGATAAT
ATAAATTGCCCCGTTTCAATCGTCCAATGCAAAAATGTATGTACACCATAACTCACTTCC
ATCTCACCGTTTACATCACAATTTTCGCCCTGGAAATAGTTTGTAAGACAGAAGAAGGCT
CAACATTTCTGGATGTCTATCGCGTTGACTAATAACCAGCTCCCAACCACTATTTCCTTT
AGCACCTTTCATATCTACATCAACATTATACTTAATCAATAACTTTACTAGGCCTGTGTT
ATGATTCTCAATAGCCCAGCACTTCGGTTTAAATGGGAAGTAAGTATAGGTATGACAAAT
GAAAAAAATACGTGCTCATGCGAATATATAGGATGGGTAGGTCGGCATCTATGACTCGAT
AGAATTTTTACATTACATGATAATAAGGCATCAATAATGACTGGTTGAGTTGTATATTTG
GAAATAGATACGTTCTAATATAACATTAAACGATTCATTTATTTCATTTATTTCGGTCGT
TTTTAAATTATATAAATTACAATAGCACAAAATACATCTCCAAAAAGAGTGTACACCGAA
AACTTCACACATTCCAGTTAAAACTATATTGTATGCGTAATCATTCACCATAAATTGTTT
AGAAGGTATTTATTCACCATCTACATCTAAAAATCCACATTTTATACCAATCATTTAATT
TATCAAAAATTGACTTTCATCTTTTCCTAAAATTCTTGATAAGTTTCCTTCCCGTGTAAT
ACAAAAATTGGTTTGTTCACAGCAAAGAAAAATGCACCTTTAAAGCAAATTTAAAGCAAA
GTTGATTTAAATTGGATTTAAATTGAATTTAAAGCCGCGTTTAAAAAATTCATTTTTAAG
GTAATTTTTAAGGTAATTTTTAAGATATTTAAAAATGCCTTTAAAATTTGCTTTAAAATA
AATTTATATTATCATATATATATATATATATATTATGAATAACATTTATTTATTTGAATT
TCCCAAATATTTAAGATAATTTTTTAGAATGTTCTAGAATATTCGAAGAATAAAAAATTT
TCGAAAGAAAAGTAAAAATTTCGAACCGGCACAATGACGCGATCATTGCGCAAGGTCGAA
AAACTGAAAAATTCCGAACCGACACTATGCACAAAGTTGTGAAGGGTCGAAAACTCTTAT
TTTTTTGAGTTTTGCGAAATTTTTAAGAAAATAAAAACGTATAAATAGTGGCACTAAAAA
CTAAAACAATTTGATTTATTTTATTTGGGAATTCCTCCTATATATATTTAAGATACACAC
ACACACAAATTTTATACAAATAATTATTTCTCTTTATTAATTTTTAATATTATTATTTTT
CTCATATTATAATTTTAGATATCAACAATAAAATATGTCTACCACTGTTAATAATAATGA
TGCCTCTAGTAGTAGTACCTCTGCCTCTAATAGCGCTGAATCCTTTGATTTAAGAATGAA
ATCAATGGAGGATCAAATCAACAACCTTTCCTTAGCCTTTACAAGATTCATGAAAGAACC
TATGTTCTCATCTAATACCAATTCACGTAGCCAACCTTCTCATGATAACTCTGACACCGA
GAATGAACAAAGTGAAGATGAATCAAGTAACAATGTCGATGTTCCAACCGATTATCAATT
ATCCGATACTTTACTTGGTCAGTACAAACATATGGTAAACAATCAAGGTTTACTCGTCGA
AGAAGAATGTATCCTCAAGAAAGATGAGATATCCGAATTGAATAAAGTATTCAACTTTCC
ATCTAACTTCCAAGTGAACGTCGCTCCATTCGGTACACCTGAAGGTATTACTGTATCATC
CAACGTCAAGAACAATGATACTGACTTGTTGATTGTCGAAAAGCGAATCAATGATAGCTT
AAAACCTTTGCTTCTCATGTCAAGTATGTTANNNNNNNNNNNNNNNNNNNNNNNNNNNNN
NNNNNNNNNNNNNNNNNNNNNNNNNNNNNNNNNNNNNNNNNNNNNNNNNNNNNNNNNNNN
NNNNNNNNNNNGAAGAGGTAATATCATACATAATATCATAATTAAGAAAGATCAAGATGT
TGAACCAACAAAGAAACAAATCTATTACTCAACAGATGATCATAATATACATGTCGAAGA
AATGGTTCTCAAATTTATAGATTTAGGTATTATCAAAAGATCAGAATCAAATTACTCATC
TCCAATCATTTTATTAAAGAAGAGAGATTCATAGCGTGTAGTCCACTACTATCGTCAACT
AAATAAAGTCACTGTTAGAGACGATCATCCATTCACTCCGGTTGATATTCTTTTAAATCA
ATGTAAAGATTCCAAGCTTTTCTCAAAGTTTGACATGATTATGGGTTATTTCCAAGTGTT
AATTAATCCAGAACACGCAAAGTACACCGCTTTCATTACACATATTGGTAAATTTGAATA
TACTAGAATGCCACAAGGTTTAGTCAACTCTCCATCCACATTCGCAAGATTGATGGTCGA
AATTTTTTGGAAAAATCAAAAGTTTATTACAATACTTTGATGATCTTTTGGTTCATTCAA
AACTCGACTACATGGTACATTTCATTGAAATCATTAGAATGAGTCTATATTGTAGAAAGT
ATCTATTATTCATTTCAAGAGAAAAGAGTGAAATGTTAAAGACTGAGGTTGATTTCCTTG
GTTTCCACATTCATAAAGATGGTATATCTCCAAGAGCTGCAAAGGTTAGAGCTATCTCTG
AGTTACCTGAACCAAGAAACGCCAAAGAAGCTGAAGCTGCATTAGGTCTTTTTGGATTCT
TCAAGAGACACATTGAAAATTTCGCTGAAAAGACCTATCACCTTTCCAAAGAATCAAAAG
GAAAAAACAAGAAAACACTTTCTGATGAATCACTCAAAGAATTCAATAATCTAAAGAAAG
AGTTTGAAGGTGAAAATATTGTCGCTATTCCAATTGAACAAGATAACTCCATACCAATAG
ATATCGAAAAGGTTAAAGCATCAACAGACATGCCATTACATTCAGATAATAATAATCTAA
ACAATGGTAGTTTTCACTTGTATTGTGATGTTAGTGATAAAGCATTATCAGGTGTATTAT
ATCAAATTCAAGGTGATAAATTCAAAGTCATTTGGTTTTACAGTAGAAAACTTACTGATA
CTCAAAAGAGGTACAGCATAGGTGATAGAGAGTTCCTTTCGATCATTGATTCTCTAAAGA
AGTTTCAACATTTATTAATTGGTAAAAAAGGTTTCAATCTACACTGATCACCAAAATCTT
ACATATATTATCAATAAGTCAAACGATAAACCGTTCACAAAGAGACAAGATAGTTATATG
AAATATATTAAAGAATTTGATTATGAATTAAGACATATAAGTGGTAAAAAGAATGATATA
GCTGATTTCTTATCTCGTAAATATGATAATTTCCAATGGGATGAACCGGTTTTAAATAAA
ATTAAGGAAACAATCGTCTCCGATAGAGATCTAAGATTCCTTTCAGAAATATGGGAGAGA
TGGGCAAAGACGATGGATTCTAAACTCAAGATGACTGTGGCACACAGAGTACAAGCTGAT
GATCTAACTGAAAGAATGAATAGAGAAATTATTAGAATATTAACTAAAGCCTCAACAGAG
TATGGGGAGAATTGGTCAGATATCATTCCACTTATTGAATTTGCAATGAACTCATCAATG
AGCAAGTCTACAAAGATGTCACCATTCCAAATCGTTTATGGATTCAATCCACCAACTCCC
GTTAATCATTTTAATTCATTAACAAAGACTCGTATACCAATGAGCAACATCAAAAAGATT
GTCCGTGATAATACTAGATGCTCAAATCAATGCTCAAAAGTACTACAACCGAGGTCATGG
TGATGTTATCTTCGTGGTCGGAGAAAAAGTGATGGTTAAAAGAAAATTCTTCCAACTAAC
CTTTCAAAAGATCTAATCTCTCACAAACTTGAATCCAAGAATTGTGGACCATTCATAATC
ACTGCCGATACCTTACAACGCCATTCTCGGAATGAATTTCATCAACGGTGTCGATATGTC
AAACACGATCGAAGGTCAATTGTTAATCAAATACTTTAAAGGTTCAAACGATTTAGTAAG
GACTACTATTCCGTTATACAAATATCCAAAAAACGAAAATACAAATTATAGAAAGATTAA
AACACAAATAGCTACCAACACCGACTTTAAACTAACAAATATTCAAAAACTCAACTTATT
AACACTCGATTTCGAGAAACCAAAAGCAATTAACCCACCATCAAACCAACCACACACAAC
TCAAATAACCGAAGACGAAGGTCAAAGATTGAAGGATGAAGCACACGAGATTCTTACTAA
ATTAAGGACATCTTCGTTGAACATATTCCAAAATTTGAACCACCTTCTCGTCAAGGTTTC
GACATGGAGGTTAAAGTAGCACAAGCTTACCGGTTAAACGTTCGTACAACAAAATGTCAG
AAGAAGAGTCGAACAAAATCGAAGCTGAAATCAAAAGACTATTCGATAGCGGAGTATTTG
AAGAAAATGTACACAGCGAAGAAAAAACCATCTTCAAAGCAAATTTAAATTTAATTTAAA
GCGAATTTAAAGTCCTGAATTAAAGCAATTTTTAAGGTAATTTTAAAGGGAAATTTTTAA
GGTTACTTTAAAATCACCTTAAAAATTACCATTAAAATTACCTTTAAAATTACCTTTTTA
ATTGCTTTAAAAGCGAGGTCCTGAGTTCGAAGCCGTTATTTAACGGATAAATTTTTTTAA
TTTTTTTTTTTAATTTTTCAAAAATTACCAAAAGGGATTCGATCCCCCGAACCTCTATCA
AGGGGTAGTCTCATCAACCATTACACCATTTGATTGCTTTGATGAAAATTTAAAAATAAT
AGAATATTTTATCCCCATTTTTTTGATCTAAAATTAGATCTTTTTTATTAAAAACCTTAA
ATTTATATTTAAAGTAAATTTAAATTCACTTTAAATCTACTTTAAATCCTATTTAAAATT
AATTTAAAATAAATTTTAAAGGTATTTTTAAATATCTTAAAAATTACCTTAAAAATTACC
TTAAAAATTACCTTAAAAATCACCTTTAAAATTACCTTAAAAATCACCTTTAAAATTACC
TTTAAAATCACCTTTAAAATAAATTTTTAAGCAATTTTTAAGCAAATTTTAAAGGCATTT
TTAAATATCTTAAAAAATTACCTTAAAAATTACCTTAAAAATGAATTATTAAACGCGGCT
TTAAATTCAATTTAAATTCAATTTAAATCAACTTTGCTTTAAATTTGCTTTAAAGGTGCA
TTTTTCTTTGCTGTGGAGTTACTCAGCACCTGTATTCATTGCCACAAGCAAATTTGGGAA
AGGGAAAGGGTATTATTTGATTACAGAGGAGTTAATAAACAAACAGAAGACTTTGCATTG
GACATACTCAAATCCACAAAGAACTGCAAATACTTCTCAGTAGTTGATGCTAAGTCAGGT
TTCCATCTGTTACAAGTTAAAGAAGAACACATAAATTTCACAGCCTTCTCATTCAAAGGT
AAACTTTATCAATTCCGTAGAGAACCTTTCGGTATGAAGAACAGCCCTGCCTACTTTAAC
AAATGGATACAATCGATCATTGAAGAGTTCAAGGACTTCGCGAGAGCATACGTAGACGAC
ATCATTATCTTCTCAAAGACGTTAGATGACCATATTACTCACGTGAACACGGTTCAAGGA
TACTGTCAATTTTTATGGTCATGTGATACCAAGATGGTTCCAAACCAGTTATAGATAAGG
TAGAAGCAATTTACAACCTACCAATTACCACTACTGTCACAGAAATAAGATCTTTTCTTG
GAAGTTGTAACTACTTGAGGAGGTTCATTTCAAACTATTCCGAACTCACAGCCAGATTAA
CAGCTCTCACAGGTACTAGAACAACAAGAATCACAATCACAGACGAGAAATAAGAAGACA
TCAAACGGTTAAAGCAAGCAATCACTTCAGCCCGGTTCTAGCTAAACCCGACTTCACGAA
ATCATTTGATGTTTATATCGATGCAAGTGACATAGGTTCATGTTGCGTTATCATGCAAGA
TGTTGGTAATGGTAACATTAGGCCGATTCTTTACGAAAGTTGTCGATTCAACAAGTTCCA
AAGAAATTCCTCGACAACCGATAGAGAGTTTTAATAATTACATTTAAAAGCACCTTATTA
ATACACAGCGAAGAAAAATCCACCTTTAAAGCAAATTTAAATTTAATTTAAAGCGAATTT
AAAGTCCTGAATTAAAGCAATTAAAATACACATATATATTATTTTTTAATAATAAAACTT
ATTTTTAAAGGAAAAACTTTTATTGGGAAGAATTAGAAGCATTTAAGTAAAGTGCAGAAT
GATGAAATTGAAAAGCTTCTTGTGCATCTTTTCTCATTTTAGCCCTAGAGTCAAATTTTC
TACTAAAATCATTTAATATTGTAATTAATCTCTTTATTAAAGGAACTGAATCTGGGTACC
AGTGTTTCTCTTCACCTGTTTCACAAGAGTCAACAAACTCTTTTATTAAAATATTATTTT
GATAATTTTCATAATTAATGTGGCTGAGAAAAAGAGAAAGTAAAGCAGGGGAAAACTATA
TTTCATAAAAAAAAAAAAAAAAAAAAAAAAAAAAAAAAAAAAAAATTATTTAATTATTTT
GTAAATTTTGATTATATTAATTTATACACACAATTTCATTACCAAAAAATACTTGGCTAT
CGGAAATATAAACTTTAAGATTGTGGTTTTTTTCACCTTTTGAATAAATATTTTGACTGG
TACAATCTTCGTTACTACCACCAGCTTGTTTAATTATTCCAGTAATAAAGTAATTTGAAT
AGGTTTCAAACCTATTTCACAGCGAAGAAAAATCCACCTTTAAAGCAAATTTAAATTTAA
TTTAAAGCGAATTTATAGTCCTAAATTAAAGCAATTTCTAAGGTAATTTTAAAGGTAATT
TTTAAGGTTACTTTATAAGCACCTTAAAAATTACTTTTAAAATTACCTTAAAAATTAGCT
TTTCAATCGCTTTAAAAGCGAGGTCCTGAGTTCGAAGCCGTTATTTAACGGTTACACCAT
TTGATTGCTTTGATGAAAATTTAAAAATGATAGAATATTTTATCCCATTTTTTTGATCTA
AAATTAGATGTTTTTTATTAAAAACCTTAAATTTATATTTAAAGTAAATTTAAATTCACT
TTAAATCTACTTTAAATCCTATTTAAAATTATTTTAAAATAAATTTTAAAGGCATTTTAA
AATATCTTAAAAATTACCTTAAAAATCACCTTTATAATTACCTTAAAAATTACCTTTAAA
ATTGCTTAAAAATTTAATTTAAAGCAAATTTTAAAGGAATTTTTTAATATCTTAAAAATT
ACCTTAAAAATGAATTTTTTAAACGCTGCTTTAAATTCAATTTAAATCAAATTTAAATCA
AATTTTGTTGTAGGGAATTTTCCATAAAATTTCACTACAGTACACAGCAAAGAAAAATGC
ACCTTTAAAGCCAATTTCAAGCAAATACAATTTAAATTTGCTTTAAATTGGCTTTAAATT
TGCTTTTTAAAAAGGTAATTTTAAAGATATTTTTAAGGTCATTTAAAATTACATTAAAAA
TGACCTTTTAAATTTATTATAAAGCGGTTTTTAAATAATGTTTTAATCACTTTATAATAA
ATTTAAAAAAGTTATTTTTAATGTAATTTAAAATTACTTATCAATCCTTTTTTAAGCTTT
TATTAATTATATTTTTAAAATACATTTTAAATGCATTTTAAATACATTTCAAATCAATTT
TTACACTATTTATTTTAAATTTATTAAAAAAAAAAAAAAAAAAATAAGAAAATAAAAAAA
AAAAAAAAAATTAAGAAAATTAAAAAAAAAAAAAACTAAAAAGATAACCAAATTAATTTT
AATTCTTTATTTATTTGTTTCAGTGGCAATTGAATTCTATTATTATTATTTTTATTAATT
AATAATAAATAAGTGTTTCAGTTGCCTTGGGTTTTATATTATTTTATTTTAAATTTTACT
TCTCATTTCAAAAAGCGAAAAAATATCAAAAAAAAAAAAAAAAAAAAAAAATTTAATTAT
TTGTTTTGCATATTTATATTATAAGTATAAACATACATATAAAAAAAGATTTTTTATTTT
TTATTTTTTATAATTAATAAACAATTAACGAGTGCACATGTATATTATTGCATTAGTGTA
GTTTTACAATAAATTGGGCAGATTTTATAGTTTTTTTTTTTAATATTTTAAAAAGAAAAA
GGTATAGACAGGGTCATAGGTTCCCCGTCATTTTTTGAAAATGGGGTATATCCCTCTAAA
TATAAAATTCTAAGTACTAAATCATATATCTACTTGCTATAATGCTAAAATTTGAATAAA
ATGAAAAAAAAAAAAAAAAAAAACGTAAAAACTCGAGGAAAAAAAAAAAAAAAAATATTA
TTTTTAATTTCCAGCCAGCAAACAAAATGAATTTAAATAACATATCATGCATTAATTGCA
GAGAAAAATTAAAGAATTTTAAAAATATTATTATTCATTATATTATGCATAAAAATATAT
GTCCATTTTGTCTTGCATATTACCGTTCTTATAAACAATTTTATGATGTAAATGGACATT
TCAACACCAAAAAATGTAAAAATGAACAAAATAAAATTATTACAAATAATCAAAAAAGAG
ATAGCTTTTATAAAAAATTAATGGATATTACTGGTGAAAAAATAAAATATCCAACAAATG
ATCCAGATGACCCATGTAAACATTTATGTAACCAAAACCAAGATGAAATTTTTTATCAAG
AAAATAATGAAAATAATGAAAATAATCAAACAATTGATAATGAAGAAAATCATGATATAA
TTGGGTTGGTACATAGTGAAGATGAAAACAATGAAATTAGAATAGATGAAAATGAAGCAA
ACATTAATAATGAAAATAATGAAAATAATGAAAATGAAAATGCTCAAAACGAACCAATAA
ATAATAATCTAAATAATAATTTAGATAATGAAAAATCAAAAAAAAAATTAAATGAAACTG
AAATTGAATTTTTAATGTTGGGAATTGAAAACTCAATAAGTTTAAAGCTACTTGAAAAAT
TTAAAAGTTTTATTGACAAAAATAAAACCAATTTAAATCAAATAAGATACACACCTCAAT
ATATGGATAAATTATTTATGGAAGATTTTCAAATAAAAGGAGAAACATTTATAAATAAAA
ATTATGATCACTCAATTTTTTATTTTGAAATTAAAAAAGTATTAGAAACTTTATTAAATA
AAAAGCAATTTTTTGAAAGAATAGATTTTGATACAGATTTTGAAACTGGAATTTATACAA
ATTATAAAAGTGGTCAACAATTTAAAGATTTAAAAAATAAAAATAAAAATAAAATTGTTT
TACTTAGAATATTCACTGATAGTATGCAGTGTCAAAACAAGAAAGATTATACTATAATGC
TGGATATAGAAAATTATATTGGAAATGAATTTAAAAATAATAAATTATTATTATTTGTAG
TACCAAATGATTGGTTACTTAATTTTCATCAAACAATTAGGGCATTGTTTTCATCTTTTA
TTGGTAATGGCTTTAATTTAATTATTGAAAATGAACAAATAGATGTTGTACCGTTTGGAC
TGACAATGGATATTCCAGAATTTAGAGCATCGTGTAAACTTAATGGACATAATTCAAATG
AATATGCATGTCACACATGTGACAAACCAAGAGATGGTTTATTTATTTGCAAATCAGGTA
CATTAAGAAAACAAGAAGATATTACAAATTTTCACTCCACCAAACCAAATTATGCTGAAT
TAAATGCTGATATAGAATTAAAAAAAGTATGGGAAAAAAAAGCAAAAGATATTGGTATCA
AAGGTGTGGACAGAGGGTGGGTCGAACCTTTGTCCATTAATTATTTAAAAACACAACCAG
ACATATTACATAATATTTTATTAGGTGTCGCACAAAGATGTTTAAATTACATTTTTGATA
AATATAAAAATAAAATTGCAAATTTTTTAAATAATTTAAAAAATGCAAAAATAATAGATA
ACAAACCAAAACCTTCAATTTCACTATTTGCAAATAAGACAAGGAAAGGAAGAGAGAATA
GATCAATATTATATTACCTTTTAATATCAATTAAAAATCAAATATCAAATGATGATTTTT
TAATTATGGAACAATTAGTAACTATATGTTTTAAATTATATAGTGACTCTTTTGATGAAA
ATGATTTAAATTCACTTCAAGTATTAATTGAATCGTTTAATGCAAAAGTAAATTTAATTA
CTGAAACAGAAATAATGNNNNNNNNNNNNNNNNNNNNNNNNNNNNNNNNNNNNNNNNNNN
NNNNNNNNNNNNNNNNNNNNNNNNNNNNNNNNNNNNNNNNNNNNNNNNNNNNNNNNNTTT
TTTCATTTTCGGGCAGACTGAAAAAGCGAAAATGATTTCAATACATATTTTTTTAAAATG
AATTCATCTGCAAATTTTATAGAACCAAATGGTAATGTACCTGATTTTGACCAATCACCA
ATCCAAAGAAGAACAAACAATAATATTTCTATCGGAGATGAATCATTTAATAATTTGTCA
ATAGGTAATGTATTAGGAAATGCAAATGTTCCAAACCCAATGGAAAACCAGAGAATAATA
ATTAGAAGAGTTCCAAGGCCAACTGTTCCACCAATCCAAGAAACAGTGCAAATAGCCACA
AACCCACGTGTAACATACATATTGGAATACGAAAGTCTTCAGAAAGTTTGTCAAAGTAAA
TACTATTCAGATGGCGATGTATGTTACCAGATTAATAGTTTAAAAAAAAAAAAAAAAAAA
AAAAAAAACTTACTTAATTTAAATAAATAGGTTTCAAATTTCTTTATTACTGGAATAATT
AAACAAGCAGGTGGTAGTAACGAAGATTGTACCAGTCAAAATATTTTTGCAAGGTTAAAG
TTTGTTGACTCTTGTAAAACAGGTGAAGAGAAACACTGGTACCCAGATTCAGTTCCTTTA
ATAAAGAGATTAATTTCAATATTAAATGATTTTAGTAGTAAATTTGACTCTAAGGCTAAA
ATGAGAAAAGATGCACAAGAAGCTTTTCAATTTCCTCATTCTGCACTTTACTTAAATTCT
TCCCAATAAAAGTTTTAAAATAATTTTTAAAATTTAAAAATAAATTTTATTATTAAAAAA
TAATATATCTGTGTATTTTATTTTTCACATAAAATTTTATTTCATACTATAGTTTTAAAA
TAATTTTTAAATTTTTTTTATTTATTTTTGTAGCATTATTAATAAGGTGCTTTTAAATGT
AAATATTAATAAACTTTAAAATTCAATTTTTAAGGAGCTTTAAAATGTAATTATTAATAT
AATTTTTAATCATATTTTTAAGTAATTTTAAAGAGCATTATAAAGTTAATTTTAAAGGGC
ATTTTAAACTTAATTTTAAAGAGAATTATAAAGGTAATTTTAAAGGTCATTTTAAAGGTA
ATTTTCAAGGTCATTTTAAAGTTAATTTTAAAGGTGATTTTAAAGGTAATTTTAAAGGTG
ATTTTAAAGGTGATTTTAAAGGTGATTTAAAAAATTGCTTTTAAATTAATTTTTAAGTGA
CTTTTTTATAGGACTTTAAATCCACTTTTAATTTAATTTAAAGTTGCTTTAAAGGTGTAA
TTTTCATCGCTGTGATAATATAAAACCCAAGGCAACTGAAACACTTATTTATGATTAATT
AATAAAAATAATAATAATAGAATTCAATTGCCACTGAAACAAATAAATAAAGAATTAAAA
TTAATTTGGTTATCTTTTTAGTTTTTTTTTTTTTAATTTTCATAATTTTTTTTTTTTTTA
ATTTTCATAAAATTAAAAAGCATCACTAAAGCCAATTTAAAGCAAATTTAAATTGAATTT
GCTTTAAATTGGCTTTAAAAATGCATTTTTCTTCGCTTTGTAACGTAAAAATTAGCATTT
TAATCGCTTTAAAAGCGAGGTCCGGATTTCGAAGCCGTTATTTAACGGATAAATATTTTA
AATTTTTTTTTTGAATTTTTGTAAACTATATTAGGAATAAAAATGAAAATAAAAATAAAA
AAAAAATATTCTAAAAGAATTACAAACCTTTTTAAATGGCAATGTTCTTTTTTTTTATTG
GCAATGGTTTATATATATATATATATTTTTTTTTTTAGATTTTCTAGATTTTCTAGATTT
TACATATTATTCTTTATTGGACCTTTCTGTGAATAATTGAATTAATTCTGAACAAAAAAA
GTTATTTTTAAAAAGATAGAGTTACCCCGATCAATCTTTTCGCGAATAATTTTTCATTTT
TCATATTATTTTTTTTTTAAATTTTTTTCATTTATTCACAATTAAAATAAAAAATATAAT
AAATAAATAAATAAAATAAATAGTATTGACAAAAAAATCAAAAATACCGGGACTCAAATA
AAGGATTTATTTTTTATATGTAGTTTTTTTTTTTTTAAGTTCTTTTTTTTTTTTCAAGTT
TATTTTATTTTTATATTTTCTTTATTTCTCTATAAATACAACCAAATTTAAATATACGAT
AGGTCTTAACAAATATTGTTTAATATTATTTAAAATTTTTGTTTTAAATAATGTGTTTTA
TTAAAAAAAAAAAAAAAAAAAACATATGAAAAGTGAAAAATTTTTCAAAAATAAAAAATT
TTTTTTCGAAATAACTGGATTTATTCCGGGATAACTCGATCTTTTTCAAAATAACTTTAT
ATAGAATTAATTCAATTATCCACTGATAGGTTCATTTTAATAATGAATTAATTCTAATTT
TTTTTTTTTTTTTTATAATTATTATTCGTATTTCTATAATTAAAAACATGAATTTTATTA
TTCTTATTATATAATTAATTTTTTAATGATTTCATATTTTATTTTTGTTATTAATACTGT
TTAATTTTATACGACTTGAATGAAAAGTGTTTTGTGAATTATAAATTTTTTTTTTTATTT
TTCTTTTTTTTTCAATTATTTTAATTTTTTTCAATTTTTTAAAATATATATTTTTTTTTT
TTTGGCTAATAATTCCTTTCTTGAAAATTTTAACTTTTTTTGGTTTTTGAGGGGAGTCAT
GTTTTAGGGATCTTAGGATGATCTGTTTGTTATGTTGAATTTTGATTGGAGACAACATGG
GTACAATGACATTATCTGGATGGTTTGAAAGTGTTTGAGTGACAATTGCTTGTGTATTTG
ATGGTGTCTGAGTGACAATTGCTGGTGGATTTGATGGTGCTTGAATAACAATGGTTGGTG
TATATGATGGTGCTTGAGTAACAATGGTTGGTGGATTTGATGGTGCTATGGTAACAATGG
TTGGTGGATTTGATGGTGTTTGAGAGACAATATCTGGTGGATTTAAAGTCTGAACAAAAG
ATGATGATGTGTTTGAAGTTGGTGGTTGTTGCAAAGCATTTGTCAAATGATGAATATTGG
ATATATGTTCAATAGATGACACAAGTTGACGAGCAACATTCAAAGAAGGATTACAGGTAA
CAGATTTTTAAATAACATATTGGGGTATAGTAAGTAAACCTAATTCTTTCCTTAATTAAC
TTTTAAAGGATCATCTGGAATTGCGATTGCATTAAAATTGTAATTAGTAAGATCATACCC
AATTTTCTTTGTAAAAGATAATAATATCTCAACAACTTTTCTATGGTTTGATAGGTACAA
ATTTGATGTAAAAGAAGTTAAATCGTTTGAATCATTTGAATCATTTGAATCATCTAAATC
ATTGTACTGTGGTAAAATCATGGGTTCTTTCCTTTGCTTGATTATAATGAACTAATTTAT
TTGGTCCAAGACATATCGGTTTTTTGTTTGTTATTAATAACATCCTCTAGAAATTGTATC
CTATAGGTTTTTTATTGTTTTGATCATCATTATGTATTTCAATAATCTTGTTCTTTACCA
ATGTTTTCTTTTTATTTAATGTTTCTAATAAAAACACTGTATCACCAATTTTAAATTGTT
TTTTTGTTGATTTTGATGACCAATTGTTTTTATATTTTTCAATATTTTTAAGAATAATTT
CTTGTCTTTGTTTATATGATATATCTGGTATACTAACTAACATTTTTCTTCTATATTTAC
ATGAAATCCATTATCTAATGTAGCTGTTTGAAATAATAATAATAACTGCATTTGCATTAT
TTGACCCTTCAATTATTATTGTTAAAATTTCGATTTTACAAAATTATAATTTAAATGTTA
GAGTAAGTTTTTTTTTTAAAAAAAAAAAAAATAATAATAATTAATATAAATAACAAAAAA
AAAAAAAAAAAAAAGAAATAATAAAAAGTTATCTAATTTTCATTTTTTATTTTTTTTTTA
TAATTTCAAAAAAAAAAAAAAAAGAGATGGGAAACAATTTATAAAAAAAATTTTTCCGAT
TGCTTGACAAGGTGACATGTCGATATCTCTGTGTTTTCTATAATTATATACTTCCAAGGC
TAATTCTAAATAAGAGCAAATTGTTTGAGTTTTACATATATTTTCACTGTCATTACATTA
GGTAAATAAATGATAGTAATTTAAAAAATATAGGGTGTATATTAGAAGAGGGTACTTACT
CTTCCTTATGAAAAAGTAGTCCAATACCACGCCAAAAACCTAGCTGCTCAAAGGCTACAA
TCCGCCCAGCAAGTCAACCTCCATACCACCAAAAGACTATTTGAAGATACTGACGATCTC
ACTCAATCCCTCAAGCAAACATTAACAAAGAAGCGTAAGGAGCTAGACCAAGCACTCAAC
CACACCCAAAAAGAACTACAGGAGCTAAGAAAATCACATGATAGTACGCAGAAAATGGCA
CAAAAGATCACTTAGAGATGTACTCTTAATGAAGAACTCGCCAAAGAGCTCCTTAACTAA
ACCAAGCACAATAAATATACCATCGAAAGGATTATACCCGCTAGGCTAGATGCGCCAGCA
ACGCCTCAAAGAGGTTACTCAACAAATAAAACACGCACAAGCAAAACAGATCGAAGTAAC
AAAGGGAATTCAAGAATGATCCCAGCAAATAAAACAGCTTCAAGCCCAAATTGATGGAAT
AAACAAGCAATACCAGCCTGCTAGTCAAACTAGGCCGCTAGAAGAAGTGGAGCGTGAGCA
GCAAGCACTTGAAGCGAAACTACAGCAACTCCTCAACGATTTTAGGACAAAAAAAACACA
GCTTGAGCAAGCCCAGAACCTAGCTCAAAAGGCCCAAGCAGATTTAGGGCAAGAAATAGC
GCAAGAAAAAGCCAAACAAGAGCAATTGGAGGCGATCGAGAAAGAGCTAAAGGAACGCAT
TGAAGAAGGTAAAGTACTCAATGAGCAGGAACAAGAAGCTTGATTGATCAACAGCGCACC
CCCAGCTGTTCATAGATCTCAAAGCGCCCGAAGTACCGCATTGACTGAAAAAAAGAAAAG
CTCTCTTGCATCGAAGAAAAGACGATCCGAGGCAGCTAGCCCATATGCGGCAACAGCAGC
ACCTTAACCTCAAAGAGAGGATGATCGCGCTTCAAAATGCACAAACCATGCGTGAGCAAG
CAGCTAGAAGAAAGGTAGAGTTTACTAACTCTAACGCTTCTTGCTGTAAAACAAGAAGTA
CACCAATCGCAGCAAACATGAGAGCAAGAAAACAAACGCATCATCGAAGAGAATATTCAG
GGTATAGAAGCGCTCACCAAAGAGCCCCACCAGGATAAAGAAAGGGAGAGCAGAAGAGAC
CAAGAAGATGTAAAAAATACAAAGAGAAAACAGGAGTGGGAAAACAGGGCATGGTATGTA
AATTATGGGATTGGGTCAAAGAAAATCCCATTACCGCAACTATTGTAGGGATTCTGGCTG
TGGGTGCATTGGTGTGTCTGGTTTCTTATGTGGCCCTACCATTATTAAAAAGCAGCATCG
CGTCAACGGGAGCTGGTGGCTTTTTTTGGTGGTTGTTTTCAAACAAAACCCGGCTTATCT
GTCTTTGGCTCATTTGCTGGTAGATGGTTAAACAATAATCTACAACGGATTAATAATTGG
GGCAATGGAAAAGGCTGGAAAACAAATGATGAGCTAAAAGCACCTTCCAAGAAAGAATTT
TAGCATCTAAAAACCAACTTGGATAGGAACTCCAAGGGATACAACGTGATCTGCAAGAGG
CGAAAAGAAAGTAAATAGAGGAACGTGAAAAGGAAGCAGAAAAACCCGAGCAAGAGCAGG
AAGAAGTTTCAGGGTAATAGTTAAACATCCTCGCTCAGCAATTCAATGCTACTTCTATGC
AGCATGAGCCAATGCAAAACGTGACTAATCTGACCAAGCAGGCACAGGAATTGCTAAAAC
AATGGGATACAAATACGATGACCCTTCTCTATTCATGCAAAGCAGTGTTTTGCTAGATCA
GATGGATCAGCAGATAGCGCAAGTGGAGGAAGCTAAAGAAGAGGTCTTTTCTGGTGAATT
TAAAGGGAATTTACCAAATCAGAAAAGCGGCCCCGCAATCTCAACTCGATACACTCATAC
AAGCCAAAGAGCAGCTATATCAAAGATCATTCGAGATACGCAACAAGAAGCCATGGTATT
TGAGCAAGACTTTGAAAAAATAACAAAGAAGCTCCATGATTTCTTATCCAGTCATGAGTA
CGTCCAAGAAGAATTTAAACCAACTACAACTGAGCAGCATGAACCTATCCTCACTAGACC
TACCATCGACTTGACAAACTCCCTCTCCCTAAGGCTTTAGAAGAAACAATTATGCTGCTT
GCCGAAAAGATGAGCTATAATGGTTTAAAATTGGATTTTAAACAAGCCAAGCAATTTGAA
TTTCCCAAATATTTAAGATAATTTTTTAGAATGTTCTAGAACATGAGAAGAATAAAAAAT
TTTCGAAAGAAAAGTAAAAATTTCGAACCGGCACAATGACGCGATCATTGCGCAAGGTCG
AAAAACTGAAAAATTCCGAACCGACACTATGCACAAAGTTGTGAAGGGTCGAAAACTCTT
ATTTTTTTGAGTTTTGCGAAATTTTTAAGAAAATAAAAACGTATAAATAGTGGCACTAAA
AACTAAAAACAATTTGATTTATGGAATTCCGACTAAGGGCGGGTGGGATGGGACTAATAT
ATATATATATATTTAATATAAAATATAATTTAATAAATTAAATGATTCTTTTATCGTAGA
AGGTATCTACAGTATCATTTGATTTCCAACGACCCATCTTCTTGACAACATGGAACGGAA
CGTTATTGGACAACAGCAGAGAAGCCATAGCGGAACGGGTAGAGTGAGATTTGAACTTGA
CAATATCAATGCCTGACTTTGAGAGCGTTGATAATACAATTGAGTTAATATCATTAACTT
GGAGCGGTTCACCCTCATTCTTAATAAAGACAGAGTCACCCGAATGGGGCTTTCTTCTTC
CTTTTGAGGTTCTAAGGTATGTTGCAAGGTGGCGAACAGGGCATACTTGAGAGTTTGTAT
CATCTATCGAAGTTAATTCTAAGATTGAAACAACACCACTTCTTTGTTCTTTAGCATTAA
TAACTGGACCTTTGATTGAGTCAGGAGTAATAATGAGACCTTTGAACGACCACTTCACCA
AGTCTGATGATCTTGGTAAACCAAACATTTTACAGAGTACAAGTGTCTTGTTTAATAGTG
CAGTGTATGTGTACTTAGGGATGACTTTTATAGTAGATAAGTGCTTGAATACTTGGTTTG
CATCCCATATCTCTTTATACTTTGCTGATGAAGGACGCAACTTGTGAATACCAGTCATAA
TTCTTGTGATGAATGGATCATTAACAATATCAGTTTGATTCTTAAGGAGTAACAACTGAT
TCAACATAGATCGATGACCATTAATTGTTGAGAAGGCTAACGGAGGTTGTGCTTGAACAG
ATGTGTAAGATAATCCATGAAAACAACTAAGGTAATGTTTGCTGGATTCAAAGAGTTTAA
AGTACAGAAATTGCGGAATCTTGTATAACTGGAGCTATATACTTTGAGAGTTGAAGGTTC
CCATGACTTCATTAACAGCTCAGCTGTTTTTGTATTTGTTGTACGAGCGAAGGACATTAC
ATGAGATTGGAAAGTTGAATAATCCCGAGCTTCCAACGTTGTTGAATCTGGATTGGTATC
GACTCTACTGATTGTTTGGTCAATACTTCTTGGAATGTTCCCAGTACTTGAGGAAACATG
TGGCGATGATGACGAGGAACTTGAGCTTGAATCATCGGATACCAAGTTGCTGATCTCCAG
ATTGGGAAGATCAGTATTATAGAAACCTTCTTCGAACTGGATGAGTTCATCTTCTCCAGG
ATAGAAGGCAAAAGAATGGGTGGTGGAAAGGCCAAACATTGCTTCCATTGACTCTAATCG
AGGTGGAGTGCATTCATTCTGATTGTTGAGTAGTTGTTCGTTTGATGGTTGAGGTGAGAT
GCGAACAGATCCATCTGTATTTGACCGAAGTGAAGTTGGATGCGATTGAACACTTCCTTC
TTCAGTTCCCAGTTGTAACTCTTGATTACTCTGGACGATGATTTGTGATTCATCTCTGAA
AGACGGCTGAGGTGGTCGGCTTTTACATTGAATCCTGGAATATGCTCTCCAATCAAGTTC
ACTTTCTTTTTGAGGCATTGTTTCCATAGTTGTTCGAACAGAACTGAGAGATCTTGTATT
TGACCACCCTGCCGATTGATGTAAGAGAGAGTGGCAGTGTTGTCGGTTTGAATCTTCAGC
TTGCAGTTGTTCAGTTTCCGACATAGCGCTTGATAGGCCATTAGCAGTGCGAGCATTTCT
CGACGATTTGATGACATGTTTGATTGAGTTGTTGACCACTGGAATGACCAAGTTTTGATT
ACCTTGTTTCCTTTCTTGAGAGTGGCACCTGCACCCGATTCCGAGGCATCGGTTGTAAGA
ACATAGTCGTAACTTGGAAACAGACTGATTTCTTTTCCATTCCATTGGTTTAGAACTGTT
AACCAATGTGAAATCTCTGACTTGACCTCTTGAGGAATGGGGGACGATTGATCCCAATCT
CCATTGGCTAGAGTCAGACACTGAGAGTGAAACTTGTTTGTTCGACGAGTGTAAAGTCTG
AATGGGATGACTGCATCTTTCAGTGCAATTAGCTTTCCTTTTAAACCAGCAAGCTTTCTT
GGGGAGCAACAATCTAGTTTTAAAAAGTTTCTTATTTCTTTGATGACACTTTTCTTCTTT
TCTTTGGGAACAAGAAGCTTCATTGATACCGAATCGATTTGTAATCCGAGAAACGTAATT
GATTGAGTTGGTTCGAGAACGCTCTTTTCTAGGTTTAACTTGAGTANNNNNNNNNNNNNN
NNNNNNNNNNNNNNNNNNNNNNNNNNNNNNNNNNNNNNNNNNNNNNNNNNNNNNNNNNNN
NNNNNNNNNNNNNNNNNNNNNNNNNNTTTTTATTTTTATTTTTTAAATCTTTAAATTGTT
GACCACTTTTATAATTTGTATAAATTCCAGTTTCAAAATCTGTATCAAAATCTATTCTTT
CAAAAAATTGCTTTTTATTTAATAAAGTTTCTAATACTTTTTTAATTTCAAAATAAAAAA
TTGAGTGATCATAATTTTTATTTATAAATGTTTCTCCTTTTATTTGAAAATCTTCCATAA
ATAATTTATCCATATATTGAGGAGAGAATCTTATTTGATTTAAATTGGTTTTATTTTTGT
CAATAAAACTTTTAAATTTTTCAAGTAGCTTTAAACTTATTGAGTTTTCAATTCCCAACA
TTAAAAATTCAATTTCAGTTTCATTTAATTTTTTTTTTAAAGCAATTAATAAAAGCTTAA
AAAAGGATTGATAAGTAATTTTAAATTACATTAAAAATAACTTTTTTAAATTTATTATAA
AGAGATTAAAACATTATTTAAAAACTGCTTTATAATAAATTTAAAAGGACATTTTTAATG
AAATTTTAAATGACCTTAAAAATATCTTTAAAATTACCTTTTTAAAAAGCAAATTTAAAG
CCAATTTAAAGCAAATTTAAACTGTATTTGCTTGAAATAGGCTTTAAAGGTGCATTTTTC
TTTGCTGTGTATATATTATGAATAACATTTATTTATTTGAATTTCCGAAATATCTAAGAT
AATTTTTTAGAATGTTCTAGAACATTCGAAGAATAAAAAATTTTCGAAAGAAAAGTAAAA
ATTTCGAACCGGCACAATGATGCGATCATTGAGCAAGGTCGAAAAACATAAAAATTAAAT
AGAAACCTTTGATTTAAGAATGAAATCAATGGAAGATCAAATCAACAACCTTTCCTTAGC
CTTTACAAGATTCATGAAAGAACCAATGTTCTATTCTAATAAAAATTCACGTAGCCAACC
TTCTCATGATAACTCTGACACTGAGAATGAACAAAGTGAAGATGAATCAAGTAACAATTT
CGATGTTTCAACCGATTATCAATTATCCGATACCTTACTTGGTCAGTACAAACATATGGT
AAACAATCAAGGTTTACTCGTAGAAGAAGAATGTATCCTCAAGAAAGATGAGATATCCGA
ATTGAATAAAGTATTCAACTTTCCATCTAACTTCCAAGTGAATGTCGCTCCATTTATTAC
ACCTGAAGGTAATTCTGTATCATCCAACTTCAAAAACAATGATACTGACTTGTTGATTGT
CGAAAAGAGAATCAACGATAGCTTGAAACCTTTGATTCTCTTTTTTTTATAAATTTTTTG
ATATTTATTAACAATTAGAATAAAAAATATATATAAAAAATAAATAAAATAAAAGAATGA
TTTACATACTAAATTTTAATTCTACGATAAGTCTTAACAAATATTGTTTAATATTATATA
AAATTTTTGTTTTAAATAATGCGTTTTATTAAAAAAAAAAAAAAAAAAAAACATATGAAA
AGTGAAAATTTTTTCAAAAAAAAAAAAAACTTTTTTTCGAAACAACTCGGCTTATTCCCA
AATAACTCCATCTTTTTTAAAAATAACTTTATTTATTCAGAATTAATTCAATTATTCACT
GATAGGTCCATTGTAGTATTTCATTTTAATTTTAAATCTTATAATTTTTTTTTTTTTTTC
ATTATTTTTTTTCACTTGAAAAGGTGTAAATATAGAAGTAGAAGATATTGTATTATTGAT
TGAAAATTGAACCACTTTTAAGTACAATGTCCAGGAACTATTATGAATATTATTAATATC
AGTCATATCAAGCTCTGGATTTTCAGAGGTTTGGCTTGTAATAAAGTTTTACGTAAAGCG
TTTGCTAAGACTCTAACTTATATCTCTGCTTGACCGTCGCCTGATGATGATAGGGTAAGC
ATGTGTGATGTTTGACATTATTATTAATTAAGAACTTGGACCATGAGTTACTTGAGAATA
ACGGATCATTATCTGAAATAATTACGGATGGAAATCTAAATGTAAACATAACTTGATCTT
GTGACAATGGAAAAATATCTTTTGAATTAGTAGATGATGGAATTGGTATGAGTACGACAT
ATTTGGATAATCGGTCAACTACAATTAATATTCTATTAAAGTTCAATTTGATTAATTGTA
CATTTGTTCAAACTTGAAAGGAAATCCATGCTAATTTCACTAAAACATCTTGATGGTGAA
AGAGGTGATAGTAATCCAATTTGATGTTTCCTTGAATCGGAGGCACAAATACATATTTTA
TAATTACTACAATAATCTTTGATATCAGCAATCACTCCTTTTCAAAAGAAGTTTCTTTTT
ATTTAATCAATGGTTTTGAAACTACTTCAATGACCTGCTAGTGCTGAATCATGATGTATG
GAAATTACTTGATTAATTACAAAAGTCTCTAATGGTATTATTACAATAATATTTTCATTA
TCTTTTAAGCATTGATCTAATGGATAAGTGTTTAATTGTTGATATTGGTTAGTAACTTTT
TGAAGTTTGATAAATTTCCGCAAGAAAAAATTCAAAAAATGAAAAAAAAAAAAAAAAATT
GTTAAAAATGTTTTTTTCGATATTATAATAATATGAAGTTTGATCTTGGAAAAATTAATT
TATNNNNNNNNNNNNNNNNNNNNNNNNNNNNNNNNNNNNNNNNNNNNNNNNNNNNNNNNN
NNNNNNNNNNNNNNNNNNNNNNNNNNNNNNNNNNNNNNNNNNNAAGCAAAAATCGAGTTC
TCTTAAAGTTCGACCTTGGGGGCCTTGGATTGTAGCGTTTGTTTTTGAAGTTATTTCTCA
ATTAATTGATCGAAAATGTGAATCAGCGACTTCTAGTCGCCAGGGGTTTGGACTAAAACG
CCGGACAAATCAAAGTCAGTTTCAGCATTTTGTGGTTTGGGCGTTTACTCAAGGACGATT
TTATGATGAGTTTACCAAGTATGTAATTTATTTGAAAGGTTTTTATAACAAAATGTCGTT
TTTCAACTCACTAACTAATTTAAACACTGGATAAATCGTTCCCTAAGCTGGGTTAATTCA
ATACCCGTTTTTGGTAAATATCTACTTCTTTCAGTTGAGGAAAGACAAAAAAGTCTCGAA
AATTATATATCCTCTGGTATGATATTGATATTTTTACTGCTACTAACCTTTCATTCAGTT
AGAAACTATTAAGGAAGCCTTGATGACCAGAACCTATAGAAATCCTTTTCTTATTTATTT
AACTCGGTGTTTTTCTCTCTCTTGATTTCAGTATTGTTAGTATTTCATTTATCTACTACG
TCTTTTGTTGCTTTGATGATTAGTCTTCATTCTTCTATAAAACTCAGTACACTTTTATCG
AAAATAAAGCAAAAGCTTCAACATTGCATGCTACGAAGATTAGCAACGTTATCCATACAT
GAGTCAATCAGTATCTGAAATCTGCGGTGCAGATATGTAAGGTTTAAATAAGACTTTAAA
TTTCACAACTAAAGAATGCTGTGTTAAATTCAGACAAAGGAAAAGATGTAATACACTGAA
ATTCGGATATTATGATGAGTTCATATCAATTACTAAAAAATGCATTTTGATTTTTTTAAT
AACATACTTAAAACAGTTAACGGCTAGATTACAAATTAAATCTAAGCAATATTTAATTCT
ACGTACTCCGCACTAGGCCATTTATTCAAAAATAATTTTGGCTATGCATTAGCGGTGAAG
AAGTTAGTATTGAAAGTGAATTAGCTAGGAGAAAGAAAACTTCTAATAACTCAAGCGAAA
CGAACTTCTGTTCTTTACTACTATTAATCAAATATATTACAAAAAATAAAATTTTATAAT
TCTATTTTAGAATAANNNNNNNNNNNNNNNNNNNNNNNNNNNNNNNNNNNNNNNNNNNNN
NNNNNNNNNNNNNNNNNNNNNNNNNNNNNNNNNNNNNNNNNNNNNNNNNNNNNNNGATAT
ATTAATCAGTGGTGTTCTTTTCCTAGATTCGTAATCTGCTATCTTTCACAGAGGCATTGG
TTTATTTCAGTTGCTCCAATTCAAATGTTAGAAGAACTTTACACTATGAGTAAATCTTCA
AAATATTCAAATCAAGTACTTTTTTCAAGTGGTAAAGAAGAATATTTATCAAGTTTTAAT
AACTTTATATCTCAAAGATTTGATGATTTTAAAATTATACTTCAAGAAGTTTCATCATTT
AATGATAATAATAATAATAATAATGAATTACAACTATTTAAAAATTTAAAAATTGATTCA
AATTTATTAATGAAATATACAGATACTATAATTACTTTAATTTCAGAGAAAAAACAAAAT
TTAATTGATAATGATGATAATCAATTTAATGATGAAGTCTTGGGAACCATCAACTCTCAA
AGTATATAGCTCCAGTTATACAAGATTCCGCAATTTCTGTACTTTGAACTCTTTGAATCC
AGCAAACATTACCTTAGTTGTTTTCATGGATTATCTTACACATCTTTTCAAGCACAAACC
TCCGTTAGCCTTCTCAACAATTAACGGTCATAGCTCTATGTTGAATCAGTTGTTGCTCCT
TAGGAATCAAACTGATATTGTTAATGATCCATTCATTACAAGAATTATAACTGGTATTCA
CAAGTTACGTCCTTCATCAGCAAAGTATAAAGAGATATGGGATGCAAATCAAGTATTCAA
GCACTTATCTACTATCAAAGTCATCCCCAAGTTCACATACACTGCGCTATTAAACAAGAC
ACTTGTTCTCTGTAAAATGTTTGGTTTAGCAAGATCATAAGACTTGGTGAAGTGGTCGTT
CAAAGGTCTCATTATTACTACTGACTCAATCAAAGGTCCAGTTATTAATGCTAAAGAACA
AAGAAGTGGTGTTGTTTCAATCTTATAATTAACTTCGTTAGATGATACAAACTCCCAAGT
ATGTCCTGTTCGCCTCCTTGCAACATACCTTAGAGCCTCTAAAGGAAGAAGAAAGCCCCA
TTCGGGTGACTCTGTCTTTGTTAAGAATGAGGGTGAACCTCTGGAAGTTAATGATATTAA
TTCAATTGTATTATCAACACTCTCAAGCTCCGGTATTGATACTAGCAAGTTCAAATCTCA
CTCTACCCGTTCAGCTATGGCTTCTCTGTGCTGTTGTCCAATAATGTTCCTTTCCACGTT
GTCAATAAGATGAGTCGCTGGAAATCAAACGATACTGTAGATACCTTCTACGATAAAAGA
ATCATTGGTGAAAAATCTGGTGCCACTATTTATACGTTTTTATTTTCTTAAAAATTTCGC
AAAACTCATAAAAATAAGTGTTTTCGACCCTTCACAACTTTCTGCACTGTGTCGGTTCGG
AATTTTTATGTTTTTCGACCTTGCGCAATGATCGAAGACAGGGGCCTCACGCATGCTAAC
CAAAGCAAAAGCTTTATTAAGTAAAATAAAAATACTGTTCGATATTATACGAACGAGCCT
TCGTAAACGACGCATGTCTGTGATTATAGCAAACACGGACTCCCTTAACTGGGAGCCTTA
CTATGCCCCCATACGTTTTTCAACTATACACTATCTCTGTATAATACTCACTTATTAAAG
GAATACCCATGCAAACACTCATTTTAAACTGGAAGGCGATTCAGTCGACCGACCAAGGTT
TACACCCGAGAGCAAAACCAATGACTTGACTATAAACAGGACATTGTCGGTGAATTATTT
GAACCAACTGATATCCACCCTGATATCACGTGGACTGTACTAGATTACAGTCATCGCGAC
TATACAGGCGATATCTATTACGATCTCTTTGCCTTTAAAGGTGACGATGATGTAGGTGAC
GAAGAGAGTCAGTTAGAGACTCTGTTATACCTCACTACACCAACTGAGATAGATTTTAAC
TTATTGGCGTTTGGGGCAATTTCAGTAATTGACGATGGTGAAGGGGATTGACATTCTTAG
TAGATGGTATGGCAATCGTGGAATTACGGTTTACTGTAGAATCAACCTGTTGTAGAATCA
TATATACTGACACAACGGTCATTGGACTTTATACAGAACAGGGTCAGGGGTGTTTATGAC
AGTCTTTGAGTTTGCGAAATTTATATTATCATATATATATATTATGAATAACATTTATTT
ATTTGAATTTCCCAAATATTTAAGATAATTTTTTAGAATGTTCTAGAACATGAGAAGAAT
AAAAAAATTTCGAAAGAAAAGTAAAAATTTCGAACCGGCACAATGACGCGATCATTGCAC
AAGGTCGAAAAACTTAAAAATTCCGAACCGACACTATGCACAAAGTTGTGAAGGGTCGAA
AATACTTATTTTTTTGAGTTTTGCGAAATTTTTAAGAAAATTAAAAATTTAATTTATTAA
ATTATATTTTATATTAAATATATATATATATATTATGAATAACATTTATTTATTTGAATT
TCCCAAATATTTAAGATAATTTTTTAGAATGTTCTAGAACATGAGAAGAATAAAAAATTT
TCGAAAGAAAAGTAAAAATTTCGAACCGGCACAATGACGCGATCATTGTCTAAGGTCGAA
AAACTGAAAAATTCCGAACCGACACTATGCACAAAGTTGTGAAGGGTCGAAAACTCGTAT
TTTTTTGAGTTTTGTGAAATTTTTAAGAAAATAAAAACGTATAAATAGTGGCACTAAAAA
ACTAAAACAATTTGATTTATGGAATTCCGACTTAGGGCGGGTGGGATGGGACTAATATAT
ATATATATAATATAAAAATAATTTAATAAATTAAATTTTTAATTTATATTATCATATATA
TATATATATATATATATTATGAAATTTGGACGACAGTATTTAAGAAACCACCAGATTTTT
CACCAATGATTCTTTTATCGTAGAAGGTATCTACAGTATCATTTGATTTCCAACGACCCA
TCTTCTTGACAACGTGGAACGGAACGTTATTTGACAACAGCAGAGAAGCCATAGCGGAAC
GGGTAGAGTGAGATTTGAACTTGACAATATCAATACCTGACTTTGAGAGTGTTGATAGTA
CAATTGAGTTCCTCTCATTAACTTAGAGAGGTTCCCCCTCATTCTTAATAAAGACAGAGT
CACCCGAATGGGGCTTTCTTCCTCCTTTAGAGGCTCTAAGGTATGTTACAAGGTGGCGAA
CAGGGCATACTTGAGAGTTGGTATCATCTAATGATGATAATTCTAAGATTGAAACAACAC
CACTTCTTTGTTCTTTAGCATTGATAACGTGGCCCNNNNNNNNNNNNNNNNNNNNNNNNN
NNNNNNNNNNNNNNNNNNNNNNNNNNNNNNNNNNNNNNNNNNNNNNNNNNNNNNNNNNNN
NNNNNNNNNNNNNNNCTCCATTGATTTCATTCTTAAATCAAAGGATTCAGCGCTATTAGA
GGCAGAGGTACTACTACTAGAGGCATCATTATATTTAACAGTGGTAGACATATTTTATTG
TTGATATCTAAAATTATAATATGAGAAAAATAATAATATTAAAAATTAATAAAGAGAAAT
AATTATTTGTATATTTTTTGTGTGTGTGTGTATCTTAAATATATATAGGAGGAATTCCCA
AATAAAATAAATCAAATTGTTTTAGTTTTTAGTGCCACTATTTATACGTTTTTATTTTCT
TAAAAATTTCGCAAAACTCAAAAAAATAAGAGTTTTCGACCCTTCACAACTTTGTGCATA
GTGTCGGTTCGGAATTTTTCAGTTTTTCGACCTTGTGCAATGATCGCGTCATTGTGCCGG
TTCGAAATTTTTACTTTTCTTTCGAAAATTTTTTTATTCTTCTCATGTTCTAGAACATTC
TAAAAAATTATCTTAAATATTTGGGAAATTCAAATAAATAAATGTTATTCATAATATATA
TATATGATAATATGGATTCTGCTGCAAGATTTGATATTCTTTATTGAAATATCAGCGAGA
ATGATTGACAAAACGCGGACGTTCAGTTTTTTACTTTTCATGCTCTGCAGCATCCTTAAT
CTGGATGTGATTTTCATCACCGTGACGACCACAGAACACACCACGGGTTGCCATATAGTC
GGCGAGCATGTTACCACAATGACCGGCATGACCTTTAACCCACTGCATGGTAAACCCAAT
CTTACGGTCTTTCATTAACTGTACTTTGTCAGTTAATGTAATCGACAGTTCTTTGTTAGA
TATGGATTCCCCATCACTCTTCTTCCTGTTGTTTGCTTTCCAACGGGGAAGATAACTCGT
CAAACGTACTCAGAATCTGAATAAACTAGGAGGCTTTACGCGTTCTTGTCGATAGCAATC
TCAATTCCGCTTAAGGTTGCTTTCAACTCAGCTACGTTTTTATTTACAGCAAATTAATGC
AGACTTTGGAGACATCTTAAATAACATCGTTATTGGCGATATGACTACAGATGGAAAGTA
CTGGTGCCCTGAATACTTCCAGGCATCCGGCCGGATCTGGCGAAGACAACACGGTTAAGA
TCTGGTTTTCTGATCCAGTCTTTGCCCTGAGCTACCCACGCTTTAAAATCCTGTTTGAAC
CATCAGTACATGTTGAAGATATCGATGTGCTGCACGAAGACTGTGTGACAGCAAAGCCGC
TATTACTAAAGGGGATCTGACGACTCGTGATCATTGGTAATCTCCCGCAAACCAACATTA
TTGATATGGCGTTTAAGGTCTATGATAAAGAAAACCCCACCAAATTAAAAATATATTTTA
TTAAATTATATTTTATATTAAACATATATATATATATTATGAATAACATTTATTTTTTTG
AATTTCCCAAATATTTAAGATAATTTTTTAGAATGTTCTAGAACATGAGAAGAATAAAAA
ATTTTCGAAAGAAGAGTAAAAATTTCGAACCGGCACAATGACGCGATCTTTGCGCAAGGT
TGAAAACATAAAAATTCCGAACCGACACAAGGCACGAATTTGAAGGGTCGAAAACACTTA
TTTTTTGAGTTTTGCGAAATTTTTAAGAAAATAAAAATGTATAAATAGTGGCACTGAAAA
CTAAAACAATTTGATTTATAGAATTCCGACTTAGGGCGGGTGGGATGGGACTGAAATATA
TATATATATTTAATATAAAATATAATTTAATAAATTAAATTTTTAATTTATATTATAATA
TCACAACGATGAAAATTACACCTTTTAAAGCAACTTTAAATTATATTAAAAGTGGATTTA
AAGTCCTATAAAAAAGTCACTTAAAAATTAATTTAAAAGCAATTTTTTAAATGACCTTTA
AAATGACCTTTAAAATGACCTTTAAAATGACCTTTAAAATGACATTTTNNNNNNNNNNNN
NNNNNNNNNNNNNNNNNNNNNNNNNNNNNNNNNNNNNNNNNNNNNNNNNNNNNNNNNNNN
NNNNNNNNNNNNNNNNNNNNNNNNNNNNTTAATCTGATTTCGGACCCTCCGGATTTGAAA
TGGGAATTGGGTTTGGCATCAGCTTGAAGTTTGGAAGCAGATGGACTTTTAATCCATTTA
CGACTTCTTGACAAAAGTTTGGAAGACCCAATTCTTTCCAAACTTGTTTGTGGTGGAACA
GACGTCCACCTACTGGTAAGTTTACTTCTTGTTCTTCTGAAAACGGTTGTTGGTACCGTT
GGAAGACTTGGTATTGTTGCTACCTGATGCAACATTACTTGGTGATCCATTTTTAAGAAA
ATAAAAACGTATAAATAGTGGCACTAAAAACTAAAACAATTTGATTTATTTTATTTGGGA
ATTCCTCCTATATATATTCAAGATACACACACACACAAATTTTATACAAATAATTATTTC
TCTTTATTAATTTTTAATATTATTTTTTTTTCTCATATTATAATTTTAGATATCAACAAT
AAAATATGTCTACCACTGTTAATAATAATGAAGCCTCTAGTAGTAGTACCTCTGCCTCTA
ATAGCGCTGAATCCTTTGATTTAAGAATGAAATCAATGGAGGATCAAATCAACAACAATT
GAATAATCATACGACACCACCATCATCACCCAACATTACAACACCAATAACTTCAGCAGC
AATAACCAACACAATAAAGAAATCATTAGGAAAAATTAAAACTGATGATACCGACCACCA
GTTGTTACATGGTAGCTTCTCTTCTGGTTGTAAAGTCTGTACAACTAATCAAGGTATCCT
CTATGGTATTGAGGAAGAAAAAGAAAACCTGATGTTCAAATTCATTGGATCTTCACCAAA
CAAGCCAGCTGGAAGTACTTTTGCCAATACTAGCTCCAGAGAAGATGTTCAAGTTATGTG
TATCAAGAGATATGGTATTATCGTGTCCAAAGATATTGGTTCAACTATTTATCAATTGGC
AAGAAGTAATAATACCGAAACCGAAACCGTCTTAGATGATCTCATTGAAACAGGAAAGTT
CGACGAAGAACTATCAAGATTAGTCTCCTGTGTAACCGATGGAATTAATGGTATTATTTC
AACTTGGAATGAAAGTAGAACAATTAGAGTTTTCCAATAAAGTCCGTGTTCGTTTATTCA
TGAAGTTATACAACAAGAAAATTCAACACGAGCTCGCTACCAGTGCAAATGCTGTCTACA
ATAATTCAATTGGGTGGAATGAATTCAAATTGGCTGTACAACAAGAGATTTCAATTGGTG
AACAATATAATCTCCAAAAGCTCAAGAAGATGTTAGTCATTTCATTTAATGTCCAAGGTA
ACGTAAGTATTAGTGAACACTCTAAAGCTTTCATAAAAAACGTTAACCAATTAAGAAATA
CCCAAATCAGTTTCCAAATGACGCTGTCCTGTTAGGATGGTATTTCGAGACGTTACCAAT
CCAAGTAAAGGATTCAGATGCAGCATCTACCATCGTTACTTCAGGAACCAATTTGATAGG
AGGAATAGGTAGAAGTTATCAACAAGCAATCGTTGGTAACATTAACCTCTGATATCGGTA
GAAACGAAACCGATGCTACTAACAAATTTTATTCCGTTCTAGATTCTTATGTTCCAGTGA
AGGAAGTAAGAATAAACCAAATACAAAATTATAGATTCAATAATTCCAATAGTCAAGGTC
GTGCAGGTGGTTCCAATAATCAAGATGAATCTGATGGTCAATATCTTAGCAATGGATTCA
ACAATGGTTCAAGATTTAATAATGGCCAAAGATTTGATAATAACTCAAGGTTCTCTGGTA
ATCCAAGGTTTTAATATTGGCCCAAGAAGTTCCAATAATTATGATAGAAACTTAAAAATT
TAATTTATTAAATTATATTTTATATTAAATATATATATATATATATATTATGAATAACAT
TTATTTATTTGAATTTCCCAAATATTTAAGATAATTTTTTAGAATGTTCTAGAACATTCG
AAGAATAAAAAATTTTCGAAAGAAAAGTAAAAATTTCGAACCGGCACAATGACGCGATCA
TTGTGTAAGGTCGAAAAACTGAAAAATTCCGAACCGACACTATGCACAAAGTTGTGAAGG
GTCGAAAACTCTTATTTTTTGAGTTTTGCGAAATTTTTAAGAAAATAAAAACGTATAAAT
AGTGGCACTAAAAACTAAAACAATTTGATTTATGGAATTCCGACTAAGGGCGGGTGGGAT
GGGACTAATATATATATATATATTTAATATAAAATATAATTTAATAAATTAAATTTTTAA
TTTATATTATCATATATATATATATATATATATATATTATGAAATTTGGACGACAGNNNN
NNNNNNNNNNNNNNNNNNNNNNNNNNNNNNNNNNNNNNNNNNNNNNNNNNNNNNNNNNNN
NNNNNNNNNNNNNNNNNNNNNNNNNNNNNNNNNNNNTAATGAATTTCCACTTGTTTTTAT
ATTATCCAATTTATATAAAAAATTGGGGTGCACCAAAATACACTTCAGCTGAAACTTTTG
AAGCACAATTATCAAGAATTAAAAATTATTTAAATAATAATACAAATAATAGGGATGAAC
AATTTGAAAGGGTTACCAAATTAAACATGGTGAAATTTTTTAATTCAGTAGATAAATTAA
AAAGTATTGAACCTGAAAGTACAGCATTAATTATTGGTAACAAAATAAAAAATCCAGATA
ATTTAGATAACATAAAAATTAAATTAGATTCATTATTTCAAAATTATAAAAATTTAACTT
TTAACTCATCAATTAAAAATAATAAAGAAATATACAATGTTGGTGATGCCGTTGAAGTTG
CATCATATAATGAACTTTCAGGTAGATGGTCAGGTATTATCAATTCAATATCAATGATTG
AAATGGATGATAACTAGTAAAACATGAAATATTATTAAATTATTTTGACAAATATGTTGG
TGACCAATACCATTTTCTTTCAAATAAATTATTTTACATATGATAGTATTCTAAATATAG
TTATACCAATTCAAATTGATGATACCAATTACCTTATAATTTACAAATACCATGATATAT
AATTATGACTGGTATTCACAAGTTGCTCCCTTCATCTGCAAAGTATAAAGAGATATAGGA
TGCAAATCAAGTATTCAAGCACTTGTCTACTATCAAAGTTATCCCCAAGTACATATACAC
TGCGCTATTAAACAAGACACTTGTACTCTTGAAAATGTTTGGTTTATCAAGATCATCAGA
CTTAGTGAAGTGGTCGTTCAAAGGTCTCATTATTACTACTGACTCAATCAAAGGTCCAGT
TATCAATGCTAAAGAACAAAGAAGTGGTGTTGTTTCAATCTTAGAATTAACATCGTTAGA
TGATACTAACTCTCAAGTATGTCCTGTTCGACCTTGCAACATACCTTAGAGCCTCTAAAG
GAAGAAGAAAGCCCCATTGGGGTGACTCTGTCTTTATTAAGAATGAGGGTGAACCGCTCC
AAGTTAATGATATAAATTCAATTGTATTATCAACACTCTCAAGCTCCGGTATTGATACTA
GAAAGTTCAAATCTCACTCTATCCGTTCCGCTATGGCTTCTCTGCTGTTGTTCAATAACG
TTCCGTTCCATGTTGTCAAGAAGATGGGTCGCTGGAAATCAAACGATACTGTAGATACCT
TCTACGATAAAAGAATCATTGGTGAAAAATCTGGTGGTATTTTCATTGATACTGTCGTTC
AAATAAATAAATGTTATTCATAATATATATATATATTTAATATAAAATATAATTTAATAA
ATTAAATTTTTAATTCTCATTTAATACCAATTCACGTAGCCAACCTTCTCATAATGACTC
TGACACTGAGAATGAACAAAGTGATGATGAATCAAGTAACAATGTCGATGTTCCAACCGA
TTATCAATTATCCGATACCTTACTTGGTCAGTACAAACATATGGTAAACAATCAAGGTTT
ACTCGTCAAAGAAGAATGTATCCTCAAGAAAGATGAGATATCCGAATTGAATAAAATATT
CAATTTTCCATCTAACATCCAAGTGAATGTCGCTCCATTCGGTACACCTGAAGGTATTAC
TGTATCATTCAACGTCAAGAACAATGATACTGACTAGTTATTAGTCAATGACAAGTGGTT
GGTGAAAGGTTTACAGGTGGAGTTGTATTGACCACCATGACCTTAGTCAAGTAGCGCATT
GTGTCACGTAATTGGGATAAGATCAACAGCATTAACAGGCTGGCCTGCCTTTGATGAGGC
GTTAGGTAACGAGTACACATTTTCAGAAGTGATGGTCAGGTTCATACTACGCTCCGTTCG
CGTTTGAACTTCAGGCTTAACGCAGAAGGTATATATAACGATTCTATTCATTTGAACTAC
GGTATTGTTGATCTTAATCGTGGGCGTGTATCCGAATTACGTGACACAATGCGCTACTTG
ACTAGGGTCATGTTGGCTTAATTGAAAGAGGGGATGTACTACATCCTCTTTTTTTGATCT
ATTGATATGTAAAGTTTTACACAGTACCGGATATAATGTGTAGGGATAACCTCTCTGCAT
GCAAGTACTCCAAAAGATTAAAATTATTATGACGAAGATTAACACCCTCATTAAGGGTAT
GGCTTGACCAGAACACATGTTATCCCCTTATTTTTCTTTTAAGTCAATGGAGGAATGTCA
TGCCATGTAAATCTTTTGATTTTGGTAACTGTACAAAACGCACTGCAGCGGCCGATAAAG
CCAAGCGAGATGCTAATCCAATTCTTCGTACTCAGTTACTGAAGAAGATTCGTTAATGAC
TGATCGGCAAGCCAGCATCTCCAGAATGGTAGAACTGGATCTCTTGGTAGATCAGCATTA
AAAGCCAAAAGACACAACTTAACCCAGAACATATTGCCATGATAATCGAACTGCTTGGTG
AGGGTAATTGCAGAAATGCTTAATATCGATAGATCAAAAATATTCCGTTATCGTAAAGAG
AACGGTATCGTATAGCTCAAAAAGACCAGCCAATAACACTGGTCTTTTTTGTAATCACCA
AACAATGATATCCGTTGCAGTTTTCCTGGTAGGAACTCTAAGACAACCTAAGTTCAATCA
GTAGGGGTTAACCAGACCTTTTGGTGAAGTGTTAGTATTGACTGTAATAGCTATAGAGCT
ACGTGAAATTCGAATGGGTGTCACCCAATTGGAGAATTGTCCGAGTGGTTCAAGGTAACG
GTCTTGAAAACCGTCGGGCGGGAAACCGCTCCTAGAGTTCGAATCTCTAATTCTCTGCCA
ATTAAGATCTAAAGAAATCGCTATACGGTCACGAACGGGGATCGATAAAAGCCTAAGAGT
GAAAGCCTCTACCGTTCTCTCAAACAGGGTTCAGCACTCTGTCTATAACGTATAAAGGAA
AAGGAAAGATAATGGCTACTAAGATTTCAATTACCCGTGCATTGGCCACAGTTAAATCCA
TGTCCAACGGTCTGATGCTTATTTCACTAACTCGCGGTACTGATGAGTTCGCCCAAGAAG
CTGGTTTCAATGATTCCGTTGGGGCGGTTTCTGATGCGATCAAAGAAAACTACCAGGGTT
TACAAGATATCATTCGTGTGCATGAAGATATCCTTGCTAAAGTGATCTTGTCCAACGATA
CTACGCTTATTACCGTAGCTGGCAAAGAATACTGTGTGGTGTATTCTTTGCCACGATAGG
GAATCGCTAATCTGGGAATTCATCACGACGCATTACATCAGAAGAGACGTTCTGAACAAA
CACGGTAATCTGTGCAATTAAGTAATTGCTTACAACAGCGAGTTCGTCTTTGGCAGCTTT
CAGACCAAAGATAACCGACTCACCCGTAATACATTCTGCATCAGCAAAAGTCAATGCGGT
AGCAATTATTTGTACGGCAGATGCACCATTATACTCCTCAAGTGACGAAACCACAGAGGC
AGGGTTAACTTCAAGTTGGCCAATTTCAATAGCTGCCATAACTCTAGCCTATAACTCTTG
TGCTTTTGTTTCGTTCATGGATGTACGCACAAAAAGCAAATTTAAATTTAATTTAAAGCG
AATTTAAAGTCCTGTACAAAAGCAATTTTTAAGGTAATTTTAAAGGTAATTTTTAAGGTT
ACTTTAAAACCACCTTATAAATTACCTTTATAATTACCTTAGAAATTAACTTTTTAATTG
CTTTAAAAGCGAGGTCCTGAGTTCGAAGCCGTTATTTAACGGATAAATTTTATAAAAATT
TTTTTTGAATTTTTTGAAAATTTACCAAAAGGGTAGTCTCATCAATCAAAGGGTAGTCTC
ATCAACCATTACACCATTTGATTGCTTTGATGATAATTTAAAAATGATAGAATATTTTAT
CCCCATTTTTTTGATCTAAAATTAGATGTTTTTTATTAAAAACCTTAAATTTATATTTAA
AGGAAATTTTAATTCACTTTAAATCTACTTTAAATCAACTTTAAATCCTCTTTAAAATTA
TTTTAAAATAATTTTTAAAGGCATTTTTAAATATCTTAAAATTATCTTAAAAATTACCTT
GAAAATGAATTTTTTAAACCCGGCTTTAAATTCAATTTAATTCCAATTTAAATCAACTTT
GCTTTAAATTTGCTTTAAATGTGGATTTTTCTGTGCTGCACATGCACATAATGCATTAGG
CGAGAAACGCGATATTGTCAAAGCTTTGAAAGCCAACTACGAATCGATATCTCGTCACAA
CGGTAACTCCAATTTTGACCAGCGTGAAAATACCGCGCGCACCGAAGCATTCAACGGTAC
TAAGAAAGCCGATGAAGCTTCCATTGCTGTGTTCGTTAATCCAGTTATCGAACGTTATCA
GCCAGGCGTGCTGTATCCGCTGGAGATCAGCAAAGTAATCAAGCAGTAGGAAAAAGAGAT
TCTGGATTTCGAAGCCAACATTGATTACGCGTTAACTGAATCTACCAAAATCGAAATTGT
AGATGGTGTGGTAGTTTAATTAAATTAAAAAGCTTGTCTTCGTTTGACGAATAGTCGAAC
ACCGCCCTTGGGAGGTTAAACCACCAGCTCACTATATACACGCTGTGGGTCGATGGTTCG
AGTCATTTCTGTGGAAACACAGTAGCTCGGTCGGTTATAGCAATAGTCAAAACATTAAAT
AAATAACACCTAGCATGATCCAAATTACAGAATGTGGTATTCGATATCACCACGTCCGTA
AGATTAGTATATAGGATGGTTTTACCCCTCCTGGTTTTATTTTGAGATGAATGTCCGTCA
TTAGGCACCCTTAATAGCGGAAGGCGGTGAATTGGAGACTTGGGACGTGGCTGAAAGTAT
GCCAGCAAATAACCGACGCTTACACTTTGGTGTAAGTAAACCACAATCAACCGCGTAGCA
TCTAAAAATAAAAGAACAATGACAGAAGCACTTCCGATATTACGTGGTTGGGTGTTGTAG
AAGTCTGACGGTCAACCCCGCCATCGGTCACCTATTAAGAGGATTAGTTTACCATGGAAA
TTCCAAAAAGCTATGTGGCAACTGATTTTAAATATGTTAACAACCAACCTTATGTGCGTG
GTCAGCGTGTATTAATAATAATGCCTA
>DDB0215151 |Chromosomal Sequence| Chromosome: 3F position 1 to 16660
NNNNNNNNNNNNNNNNNNNNNNNNNNNNNNNNNNNNNNNNNNNNNNNNNNNNNNNNNNNN
NNNNNNNNNNNNNNNNNNNNNNNNNNNNNNNNNNNNNNNNTGAATCTTGTAAAGGCTAAG
GAAAGGTTGTTGATTTGATCCTCCATTGATTTCATTCTTAAATCAAAGGATTCAGCGCTA
TTAGAGACAGAGGTACTACTACTAGAGGCATCATTATTATTAACAGTGGTAGACATATTT
TATTGTTGATATCTAAAATTATAATATGAGAAAAATAATAATATTAAAAATTAATAAAGA
GAAATAATTATTTGTATAAAATTTGTGTGTGTGTGTATCTTAAATATATATAGGAGGAAT
TCCCAAATAAAATAAATTGTTTTAGTTTTTGTGCCACTATTTATACGTTTTTATTTTCTT
AAAAATTTCGCAAAACTCAAAAAAATAAGAGTTTTCGACCCTTCACAACTTTGTGCATAG
TGTCGGTTCGGAATTTTTCAGTTTTTCGACCTTACACAATGATCGCGTCATTGTGCCGGT
TCGAAATTTTTACTTTTCTTTCGAAAATTTTTTTATTCTTCGAATGTTCTAGAACATTCT
AAAAAATTATCTTAAATATTTGGGAAATTCAAATAAATAAATGTTATTCATAATATATAT
ATATATATGATAATATAAATCTATCTGGAATCGATAGCTTATTGGGCTTCCCACCTAGTT
TTTTTGCTTTCTCTTCTACCTCTGATAAAATAGATACCATCTTCTCAAAGGTAGGGCGTT
TAATCCCTATTTAACGGCAAAATGACTCCTCATTCATCACGAACTTGATTCGACAGAATA
ATAACAATTTATATAAGGTTATGCAAGTCTATAGTTGAAATGTAGTTTTTTCAGCGCTTG
CAAACATGCTGAGTGTCCATAAGCCAAGTAAAATGATTCACCTCTGATAAAATCTGTTTT
TCAATATAGTGTGGTAATAGCCTGTTGGCTGTCGTATGCGCTTGATCTTTATGGATAGAT
GTTTTGTCAATATCCAGCTGCAGCTTCTGAAAATAACAAGAAGATATTAAACACATCATG
ATAGCGATCAATGGCATTGTGACTTTTTCTAAGCGATGTTATGCATATGCTGATTTTTTA
CAGGTGTTATTCATAGGATACTTGATATAATAGCTGGTGAGTGGTCGTTTCGTATATGCT
CTATAATGGCTTACATACACCAATCCCATGGTATCGGTATTGTTGTTGCAACACCTACAC
TGGCGTGGTCTAAGAAACCAACTCTGGTTAATATCTGAGATAGTGTCTAATCCAGATAAC
AACGTCACCATTGAGCAATACGGTGTACCGAATACCACAGCAGCTTTGTATGAAGCACAT
AAGTTCCTTTATCTGAACGCATGTCCTGGTTCAGTGCTACAACCAGATCGTGATGATCGC
GATGAACTGCGTAAACAGGTAGCTTCCGCTATTATCTTCCTCAATACCAACACTCATCTG
TACAATGCACTTCGCGTCACTGGTGAGTTCGAAATTTCTGAGCGCACTATTGAGTGGGTT
CGTATGTTGGCCGATGATGGCATTATTGTATCTGGCTTCTCAACGGTGATTACCAAAAAC
CGTACCGTTGACAATATCCCTTTAGATACAGCGGCTAGTTCAAAAGATGTATTCGTCAAA
GAATTCGAGACGGGCACTTACCTCAACATCAAAACACCGGTTGCTGACAAAATCGGAACC
CCCAGGAAATGCGGATTACATGAAGGCCTACGTCGGGGAATAATACATGAGCGATACAGA
CATCATGAAGAGTATCGCCCAAGCCGGCGCAACTCCTTTAAAAGTAAACCACTTCAGTTT
TAACAATAAGTTCATGGTTCATCGTATTACTCATCTCATTATTACATAGTACTGGTACAA
GTGATACTGCTCTCATTCCGACTCTCAAATGTTTAATCGTTCCAAACAGAGAAAACATGG
ATAAACCCAAGATTATAATTAACTCTCATTCCAAAGAAAAACAATTCAAATTAATTCTCG
ATACTGGAAGTAATGTTAGTTTAATCAATAAGAGGTTGATTTCAAAAGATATGAAGAACC
ACGTTCACAAAACGAAAGCCAAGATTAACTTCCCGCTACTAGACGTCAAAGAAGAGTTTG
TTGAACAAATCAATATACAAGTTAACAATGAAATTCATAACTTCTTTATTATAGAATTGG
ATATCATTGATGTACTTTTCGGATAATGATATCCTTAAGGACTCTATCATTAACCAAAAA
GATAAAATAATCAAGTTGAATAACAGTACATACAAAATTAATTATCAAGAGTCGAATCAA
TTACATTGTAATGTAAAAGCTCCAAGAAAACATGTTACCGTATCCAATGATAATCAGTCA
CAGTCACATAATCTACTAGATGATGATGAAGATATCAAAGAACAAGTTACAAAGTTTGTT
GAAAGCATCCCATCACAACTTTGTGATATACTGGTTAAAACTAATCCAGAAGAAGAAGAG
ATACAAGCAGTACGTGATTTCATTAATGATTCATTCGAAGATGTTATAGTAGATAAAATC
CTGATATTCCAGATCAGATTAACAATTCCAGAAGAGGTAATATCATACATAATATCATTA
TAAAGAAAGATCAAGATGTTGAACCAACAAAGAAACAAATCTATTACTCAACAGATGATC
ATAAGAGACATGTCGAAGAAATGGTTATCAAATTTATAGATTTAGGTATTATCAAAAGAT
CAGAATCAAATTACTCATCTCCAATCATGTTATTAAAGAAGAGGATTCATGGCGTGTAGT
CCACGACTATCGTCAACTAAATAAAGTCACTATTAGAGACGATCATCCATTCACTCCGGT
TGATAGTCTTTTAAATCAATGTAAAGATTCAAAGCTTTTCTCAAAGTTTGACATGATTAT
GGGTTATTTCCAAGTGTTAATTAATCCAGAACACGCAAAGTACACCGCTTTCATTACACA
TATTGGTAAATTTGAATATACTAGAATGCCACAAGGTTTAGTCAACTCTCCATCCACATT
CGCCAGATTGATGGTCGAAATATTTGGAAAAATCAAAAGTTTATTACAATACTTTGATGA
TCTTTTGGTTCATTCAAAACTCGACTACATGGTACATTTCATTGAAATCATTAGAATGCT
TCTATATTGTAGAAAGTACCTATTATTCATTTCAAGAGAAAAGAGTGAAATGTTAAAGAC
TGAAGTTGATTTCCTTGGTTTTCACATTCATAAAGATGGTATATCTCCAAGAGCTGCAAA
GGTTAGAGCTATCTCTGAGTTACCTGAACCAAGAAACGCCAAAGAAGCTGAAGCTGCATT
AGGTCTTTTTGGATTCTTCAGGAGACACATTGAAAATTACGCTGAAAAAACCTATCACCT
TTCCAAAGAATCAAAAGGAAAAAACAAGAAAACACTTTCTGATGAATCACTCAAAGAATT
CAATAATCTAAAGAAAGAGTTTGAAGGTGAAAATATTGTCGCTATTCCAATGGGATGAAT
CGTTTTTAAATAAAATTAAGGAAGAATAAATCAATTCTCAATGGCTATTAGAGATGAAAA
AGAATCCAAATTTATGCATTGAAGAAATTAATGATATCTGTTACCTTAGTGAAGATGGGT
TCAAGAAATTAATCATCATAGATAAAGAAACTATTCATACCGTCATTAGAGAATATCACG
ATACCAAATATAGTGGTCATCACGCTTTAGATATCACATACAATAATATAAGACAAGATT
ACTATTTCAAAGAAATGTTTTCTATTATCAAGAGGTACATAAAGTCTTGTGCAACATGTC
AATTGAACATTAACCGTAAAGATAATGGTATACTCCAAAGTTTAGAAATTCCCTTTGAAG
TTTGGAGAGATATATCAATCGATTTCTTATTGCTACCAAAAACAATGTATGCAATAAACG
GATTTACAGTTGAAGTCGATCAAGTTTGTGTCATTGTTTGTAGATNNNNNNNNNNNNNNN
NNNNNNNNNNNNNNNNNNNNNNNNNNNNNNNNNNNNNNNNNNNNNNNNNNNNNNNNNNNN
NNNNNNNNNNNNNNNNNNNNNNNNNTTCTTTTAACATTCTAAAAAATTATCTTAAATATT
TGGGAAATTCAAATAAATAAATGTTATTCATAATATATATATATATATGATAATATAAAT
TGGTAAGAGTACTTCAGAACCATAGATTTCTTTTGCGATGTTGTTACGACGGACACGACT
AAGCGATGCTTGAGCATTAACAGCTAAGACGATTGCACTCTGAGTTAAGTAACTAATAAG
TTCTACATCGACATTAGAGCTATCAGATGATAACATACTTGACATGAGAAGCAAAGGTTT
CAAGCTATCGTTGATTCGCTTTTCGACAATCAACAAGTCAGTATCATTGTTCTTGACGTT
GGATGATACAGTAATACCTTCAGGTGTACCGAATGGAGCGACATTCACTTGGAAGTTAGA
TGGAAAGTTGAATACTTTATTCAATTCGGATATCTCATCTTTCTTGAGGATACATTCTTC
TTCGACGAGTAAACCTTGATTGTTTACCATATGTTTGTACTGACCAAGTAAGGTATCGGA
TAATTGATAATCGGTTGGAACTTCGACATTGTTACTTGATTCATCTTCACTTTGTTCATT
CTCGGTGTCAGAGTTATCATGAGAAGGTTGGCTACTTGAATTGGTATTAGAAGAGAACAT
AGGTTCTTTCATGAATCTTGTAAAGGCTAAGGAAAGGTTGTTGATTTGATCTTCCATTGA
TTTCATTCTTAAATCAAAGGATTCAGCGCTATTAGAGGCAGAGGTACTACTACTAGAGGC
TTCGTTATTATTAACAGTGGTAGACATATTTTATTGTTGATATCTAAAATTATAATATGA
GAAAAAAAATAATAATAAAAATTAATAAAGAGAAATAATTATTTGTATAAAATTTGTGTG
TGTGTGTATCTTAAATATATATAGGAGGAATTCCCAAATAAAATAAATCAAATTGTTTTA
GTTTTTTGTGCCACTATTTATACGTTTTTATTTTCTTAAAAATTTCGCAAAACTCAAAAA
AAATAAGAGTTTTCGACCCTTTACAACTTTGTGCATAGTGTCGGTTCGGAATTTTTCAGA
GAAAGTAAAGCAGGGGAAAACTATATTTCATAAAAAAAAAAAAAAAAAAAAAAAAAAAAA
AAAAAAAAAAAAAAAAATAAATAATTTTGAAAATTTTGATTATATTAATTTATACACACA
ATTTCATTACCAAAAAATACTTGGTTATCGGAAATATAAACTTTAAGATTGTGGTTTTTT
TCACCTTTTGAATAAATGGCTAAACTGTCAGCTACTTTTGTTCTTGTGTTACTTTTCTTA
TTACTTACCCATTTCGTTAACCTTTCAAAAATATTTTGACTGGTACAATCTTCGTTACTA
CCACCAGCTTGTTTAATTATTCCAGTAATAAAGAAATTTGAAACCTATTTATTTAAATTT
AATAATTTTTTTTTTTTTTTTTTTTTTTTTTTTTTTAAACTATTAATCTGGTAACATACA
TCGCCATCTGAATAGTATTTACTTTGACAAACTTTCTGAAGACTTTCGTATTCCAATATG
TATGTTACACGTGGGTTTGTGGCTATTTGCACTGTTTCTTGGATTGGTGGAACAGTTGGC
CTTGGAACTCTTCTAATTATTATTCTCTGGTTTTCCATTGGGTTTGGAGCATTTGCATTT
CCTAATACATTACCTATTGACAAATTATTAAATGATTCATCTCCGATAGAAATATTATTG
TTTTATCTTCTTTGGATTGGTGATTGGTTAAAATCAGGTACATTACCATTCGGTGCTATA
AAATTTGCAGATGAATTCATTTTAAAAAAATATGTATTGAAATCATTTTGGCTTTTTCAG
TCTGCCCGAAAATGAAAAAAAAATAAAAAAAAAAATCATTTTTTACATAACAATGTAAAA
ATTATGTAAAAAAGGTTTTTAATTTTTTAATTTTTTATTTTTTGAAGCCGAGAATTTATC
GTGGCATTTGTAAATTATAAGGTAATTGGTATCATCAATTTGAATTGGTATAACATTATT
TAGAATATTATCATATGTAATATAATTTAATTCATTTGAAAGAAAATGGTATTTATTAAA
TTGGTCACCAACATATTTGTCAAAATAATTTAATAATATTGCATGTTTTATTATGTTATC
ATCCATTTCAATCATTGATATTGAATTGATAATACCTGACCATCTACCTGAAAGTTCATT
ATCTGATGCAACTTCAACTGCATCACCAACATTGTATATTTCTTTATTATTTTTAATTGA
TGAGTGAAAAGTTATATTTTTATAATTTTGAAATAATGAATCTAATTTAATTTTTATGTT
ATCTAAATTATCTGGATTTTTTATTTTGTATCTGGCGTGGCGGACCTATATGCTAAAGAA
TACACCAGTTTTTAGGGCATACCTTAAAAGTTTCGTAACAGCAAAACGATTATTGTCAGC
AACCTAATCTAGTGCCCTGTACCCCCCTTATTGACTTAATTAGTAAAACGTCTACGATGG
ACTCATGGCCATTAATAGCAACAGCTCCTAGTGCATAATTAATTCTTTTTTGGAAATGGC
CATTTTCAACAGCACATTCCAATGCATCATTGATGTTTTTTTGCATTGCTCCGACTAATA
AGGGTTTAGTAGTACATACAAATCATCTGCTAGGCAGTCTGCAGTAGTTGGGTGATTATT
GCTAATAGCCAATTTTAATGCCTCCCACCTATCTTCTGCTGTAGATGATTTGTCAAAGAG
GAACGCAACAATGGCATCATGGCCAAGCATAGCAGTATTTTTTATTTCCTTACCCATTTG
TGCTTCTGGCATCTTTCATAGGAAGAGTTTAATAATCGAGAGGTAACCATGCGCCACATC
ATTTCAGAATGCTATATTGTGTTGTTCCGTTACCTTATTCGAATCTAACATGAACTTTAC
AATAGATATGCGCTCATTCTTGAAAGAAGATCGGGAAGAGCGATTCGGCTATGGTATCTT
CTGTTGCCCTATCTAATAAGAACTCCACGATAAAAATAATTATTCTGTATAGTCGCGATT
ACGAGGGCCCTATTTATATTTTCTAGTGTAGCATTATTATCTAAACTTAACTTTTGTTCT
ACAATAGAAAGATCATTGTTTCTATCTGCGAAATGTAGTGGTGTTTGTCCAAGATAGTCT
TTTGCATTTACATCAGCTCCCTTGTTAAGGAGGAGTTGTATGGCTCCTTCTAATCTAGCA
TAATGGAGCGGAGTTCTGCCTCGATGATCTGTTTTGGTTATATTTTCACCTTTTTCTATA
GTCAGTTTTACTTTTTCTACTGTTTGAGTTGTTATCGCTATTTTGATCAAAAAGTTTGAT
CTCGGTTCGAATTTTGTCTCTCAACAGGTTGATTCTTAAAAATCAAGTCTAAACTCATTG
GATGCTTCGTGACTATATCTATATATTTAATTAAAAATTTAATTTATTAAATTATATTTT
ATATTAAATATATATATATATATTATGAATATCATTTATTCATTTGAATTTCCCAAATAT
TTAAGATAATTTTTTAGAATGTTCTAGAACATTCGAAGAATAAAAAATTTTCGAAAGAAA
AGTAAAAATTTCGAACCGGCACAATGACGCGATCATTGTGTAAGGTCGAAAAAACTGAAA
AATTCCGAACCGACACTATGCAAAAAGTTGTGAAGGGTCGAAAACTCTTAATTTTTTGAG
TTTTGCGAAATTTTTAAGAAAATAAAAACGTATAAATAGTGGCACTAAAAACTAAAAAAC
AATTTGATTTATGGAATTCCGACTAAGTGCGGATGGGATGGGACTAATATATATATATAT
ATTTAATATAAAATATAATTTAATAAATTAAATTTTTAATTTATATTATCATATATATAT
ATATATATATTATGAAATTTGGACGACAGTATTTAAGAAACCACCAGATTTTTCACCAAT
GATTCTTTTATCGTAGAAGGTATCTACAGTATCATTTGATTTCCAACGACCCATCTTCTT
GACAACGTGGAACGGAACGTTATTGGACAACAGCAGAGAAGCCATAGCGGAACGGGTAGA
GTGAGATTTGAACTTGGCAATATCAATGCCTGACTTTGAGAGTGTTGATAATACAATTGA
ATTAATATCATTAACTTGGAGCGGTTCACCCTCATTCTTAATAAAGACAGAGTCACCCGA
ATGGGGCTTTCTTCTTCCTTTAGAGGCTCTAAGGTATGTTGCAAGGTGGCGAACAGGGCA
TACTTGAGAGTTTGTATCATCTAACCATGTTAATTCTAAGATTGAAACAACACCACTTCT
TTGTTCTTTAGCATTAATAACTGGACCTTTGATTGAGTCAGTAGTATTAATGAGACCTTT
GAACGACCACTTCACCAAGTCTGATGATCTTGCTAAACCAAACTTTTACAGAGAACAAGT
GTCTTGTTTAATAGCGCAGTGTATGTGTACTTAGGGATGACTTTGATAGTAGATAAGTGC
TTGAATACTTGGTTTGCATCCCATATCTCTTTATACTTTGCAGATGAAGGACGCCACTTG
TGAATACCAGTCATTATTCTTGTGATGAATGGATCATTAACAACATCAGTTTGATTCCTA
ACTGGAGCTATATACTTTGAGAGTGGAAGGTTCCCAAGACTTCATTAACAGCTCAGCTGT
TTTTGTATTTGTTGTACGAGCGAAGGACATTTATATTATCATATATATATATATATTATG
AATAACATTTATTTATTTGAATTTCCCAAATATTTAAGATAATTTTTTAGAATGTTCTAG
AACATTCGAAGAATAAAAAATTTTCGAAAGAAAAGTAAAAATTTCGAACCGGCACAATGA
CGCGATCATTGCACAAGGTCGAAAAAACTGAAAAATTCCGAACCGACACTATGCACAAAG
TTGTGAAGGGTCGAAAACTCTTATTTTTTTGAGTTTTGCGAAATTTTTAAGAAAATAAAA
ACGTATAAATAGTGGCACTAAAAACTAAAAACAATTTGATTTATTTTATTTGGGAATTCC
TCCTATATATATTTAAGATACACACACACACAAATTTTATACAAATAATTATTTCTCTTT
ATTAATTTTTAATATTATTATTTTTNNNNNNNNNNNNNNNNNNNNNNNNNNNNNNNNNNN
NNNNNNNNNNNNNNNNNNNNNNNNNNNNNNNNNNNNNNNNNNNNNNNNNNNNNNNNNNNN
NNNNNTACCCAAAAGGGATCGATCCCCCGACCCTCTATCAAAGGTAGTCTCATCAACCAT
TACACCATTTGATTGCTTTGATGAAAATTTAAAAATGATAGAATATTTTATCCCCATTTT
TTTTTTCTAAAATTAGATCTTTTTTATTAAAAACCTTAAATTTATGTTTAAAGGAAATTT
AAATTCACTTTAAATCTACTTTAAATCTACTTTAAATCCTATTTAAAATTAATTTAAAAT
AAATTTTAAAGGTATTTTTAAATATCTTAAAAATTATCTTAAAAATTACCTTAAAAATCA
CCTTTAAAATCACCTTTAAAATCACCTTTAAAATTGCTTAAAAATTTATTTTAAAGCAAA
TTTTAAAGGCATTTTTAAATATCTTAAAAATTACCTTAAAAATTACCTTAAAAATGAATT
TTTTAAACGCGGCTTTAAATTCAATTTAAATCCAATTTAAATCAACTTTTCTTTAAATTT
GCTTTAAAGGTTCATTTTTCTTTGCTGTGTCGCTGTGTACTTGTGTGACCCTTGAACACA
CAGAAATAATTAATAATAAATAATAAATAACAAATAATATTATATCTCTTATATAATATA
ATAAAGCTTTCGTTTGTGCACAATTTGGAATAAAACAACAATGAATTAATTTTTATTTTA
TTTTCTATTTATACTAAAATTAATTTTACTAAAGAAACCATTGGTAAAATTTCCGAGAAT
AAAGTAAGAATCTTGTATTTGTTAACGTCTTTTCAGTTACAAATTTATTTCTATATTTGT
ATTTTACCAGGGTTAAAAACTTTATATATTAATTTATGTCGCTTAATTGTTCGCGATTAT
TACACTCACCCCCGCTCTATTTGATTTTGGGAGTACTACAGGGAGTTGTGTTACAGCTTG
ACCATGTTGTGGTGTGCTAGTTGATGGTGGTGGACTCGATACTACAATACTTGGATTAAC
TAATCTGCTGAATGATAATTCATTCATTGATACTTGGGATGGTTGATTTATGAATGAAGG
TAATTGGTTCAATTTGTTTATTTTGTTGAAATATCTCTTGCAATTTCTTAATGACTGTGT
TGTTGACATGTTTGAACCCAATGGTACTTGTATTTGTATTGTTTGGTTTGAAAGTATCCT
AACAACTTTAAACGGTCCAATCCAACTTGGTCTGAACTTCTTTAATTCTTCTTCTTTTAC
GGTTTGATTTTTCAAGAGTACATAATCTCCCGGTGAGATTGAATTCTTTCTTGTTTTTAA
TCCATCATAATATTGCTTCTGCTTTGTTTGAGATTCTTGAATTTTTGTTTTTGCAATCTC
TAAACTTTTGTTGATTGTTTCTTCCAACTTTCCAACATAATTATCATTGGTTGTTGCTGA
ATTATTGAATGGATTTAATGTACCAAGATCACTTGGTATAGTTGCTTCTCTTCCATAAAG
CATTGAGAATGGGCTTGCACCTGTTGATGTATGGACTGAGATTCGATATGCGAATAAACA
TGAATCAAGATACAAATCCCACATAGTGTGAACTTCTTGTGTGAATGATTTTAACATAAT
TACGATGGTCTTATTGAACCTTTCAACTAATCCATCAGTCTGTGGGTGGTATGGGCTTGT
ATTTACTTTCTTTACTTTGAATAATTCATTTACACTACTTATAACTTTATTCAAGAATGA
TGTACCACAATCCGATAGTAATCTTTTTGGACAACCGTGTCTTGATATAATTAAATTTGA
AGTAATGTATTGCTGTTGTTTCGGCAGTGCAATCTACGGTTGCTGCTGCTTCAACCCACT
TCGTAACATAATCTGAAAACACAATTATGTACTTATGACCTGACATTGATGGTACTTTCA
TTGGTCCAACGAAATCTACTGCAACCAAGTCCCATGGTTTCTCTACTATAATGGTTCCCA
ACTCTGGTGAGAACTTACTGAATGGACTGGTTTTCATCTTTTGACATATATCACAATTGT
TGATGTATTCTTTAACATCCATACCCATATTATTCCAGTAATATCTTGATGCTAACTTTG
AGTAGGTCTTTTGATATCCAAGATGTCCGCCAACTAATGAACAGTCGTGGAACTTCTCTA
ATACTTCTTTTTGCATTGACATTGGTACAACTATTCAAATGGCTACTATTTGAGGTCTCT
TAAAGAATAATGTTGGATTTACTATTAATCTAAGTATTTAAAGATTGGGACTAAGTGTTT
ATCTTTTCTTTGTTCCTCTGCAATCTTTAAGTCTAAGATTGAATCTAATTTGACTGATTC
ACCCATTGATATAACTGACATTACTTCTTCTACTGGACAACTACTAAGTGCGTCTGCAAA
AGTATTCTCCTTACCACTTCTATATTTAAATGTGATATTGTAACTAGCCAACTTAACATT
CCAATTGATAAATCTCTTGTTTCTGATCTTCCCAAGATCATTTCTAAGGAATGATACTGC
ACTGTTATCAGTGACTACTAATGTTTCTTGGGTGCCAATGATATAATGAAATTCTTCTAA
TGCACATACTACGCTTAAACATTCTTTTTCAGAGGCTGAGTAATTCTTTTCAGTGTCTCT
GATGGTTCTTGAATAGAATGATATAATACCGTGATCTTGACAAAGAGTTGCTCCAACACC
GATATCACTTGCATCAGTTTCGAGTTTGAATGGTTTCTGAATCAATTGTTATGTATCTGG
GTACACTAAAATGATCTTATTGTTCTTCAACCTTTCGATTATATTGATACAGATTGACTT
ATAAGCGTCATTCCATTCGAATATGGTGTCTTGTCTTAATAATTGGTATATTGGTTTGAT
TTTTGATGCGAAATTATCTACAAATTTCCTGAAGAAATTTAATGTGCCGATCAATCTTTG
TAATTCTTTTACATTCTTTGGATCTAATAACTTCATTAATGGATCTAGTCTATCATAATC
TATTTGAACACCATTCGATTCTATGATATGACCTAAGAATTTTACTTCTTCTTGGAAAAA
TTGACATTTGCTCAATTTGGCTAACAGTTTATTATCTCTCATTTTCTTGAAGATACCTTC
TAGATGTGGTGTATGATCCATTACTGATTTTGAGTGAGATAATATATCATCATAAAATGA
TTGTAAGGTAAGTCTATTCTCCTCTTTGAATATCTTGTGAATGGTCCTTTGGAAGACTGC
TGGTGCATTACACAATCCAAATGGCATTACATTGAATTCGAATAAACCTTGTGGTACTGA
AAAGGCTGTTAAGTATTTATCACCTTCTCTAATTCGTATTTGATAGTATCCACTTATCAT
GTCTAATTTTGAGTATACATGAGATCCTTTAATTTGATTCCATATTTCATTAATATCTGG
TATTGGATATCGATCCTTTACAGTGATATTATTTAATTTTGTATAATTAATACACATTCT
CATACTCCCGTCTGGTTTTGGACGTAATACTACACTTGATGATACTTGACTATTTGATTC
TCTTATAATCTTGTACTTTAATAATTCTTTAATATGTTCATCTAAGAAGTCTTTTTGTTC
ATTTGTGAACTTCACTGGATATGCTTGAAATGATGCATCCTTTTGAGTTAACTTGATTTG
ATGTTCAACTCCACTAATCGCACCTGGTTCAGTCAATGTATTTGTGAATACATCCTGGGA
CTAACTCTCTTTAAATCTTGCTGGTTTGTTGTAAAAGATACTTGTTCAGTAATGGTATTG
ACTTCTTCTTTGCACTGATTTGCAAAGTGACCAAGCTTGCCACATTTATAACATTTAAGT
GGTTTCCCTTTTGGTTTGTTTTTATATTGGTGTTTTTTAACGTTTGCATAATTGTTCTGT
TCTTGTTTAACATTATAATCAGGGTGTTTACCTGATGGTGGAAATGGTATCCTGGTTGGT
CTTATAACTTGTTGTTGTCGTTGAATTTGGGGTTGTTGGTCTTGTACGTTATTATTGATT
CTATTTTCTTTATCAATAAATTTGTCTGTAAATCCAGCATTGTAAAATTCTAAGCTATCA
TACTTGAATTTTGAATTTGCTTTTGTACGAGCTATCATTATAGCCTCATCTAATAATTTT
GGTGCACCTTCGTCAATTGACTTTTTGATTTCTATATCACTGACCCCTCTAATAAATAAT
TCAATTTGTCTTTCACTGGTTAATGGAGGATTGATTTGAGCATTGAGTGATCCAAATGCT
GTGATGTACTTCATGAATTTATCAAATTTTTGATCGGTGAGTTTTGATAATTCATCTTCT
GGTTTAAAAAATTTCTTCATATCATATCTTTTAATCATTTCTTTTTTTAAATCATTATAA
TTTTCTACTATTTTTGATTTTTGAATAAAAGTAGTTAATGCTGAACCCAAAAAATATTTA
ATTATTTTTCTTTTGACTTCATTATATTCTCCATTATTTTCACCAGTGATTTCGATATAT
TCAAATAGTGTTGAAATATTTAATGACTCTAAGTCATTATCAGCAAAATAAATTTTATTT
TTTGCCTTTTTTTTTTTTTTTTTTTTTTCTTTTTGAGAGGTTTTTTTTTTTTTTTTTTTT
TTCTTGAAAAGTGTTTTGAACTTGATTTACTTGAATTAATTTGATTTGATTAATTTATTT
TAATTTGATATATCTTGATTTGGTTTACTTTGATTTGATTTACCTTGATTTGATTTTATT
TTTATTTTGTAATGTTTGAAATTTAAATTAATTTTAATTGAATTTTGAAACTTGTATTAT
TTGAAATTAAATGGAATTTATTTAAATTATTATTATTTAATTTTAATTTGATTTATTTAA
TTTATTTAATTTATTTAATTTATTTAATTTATTTAATTTATTTGAAAATTTCCTTTTTTG
GGACCAATATTTAAAAATTTTAATTAATTTAATTGAAAAATTGTTTTTTCAATTTTGAAA
CGTTTCTTTTTAATTAATTTTAAGGATTTTTAATTTTTTAAAAAATATATTTTTATATTT
TTTTTTTTTCCTCTTTTTTTTTTTTTTTTTTTTTTTTTTTTTTTTTTCCCCAACCGAAAC
TATTATTTTTTTTTTCTTATTTATAAACCTCTCCTAATGTGATTGTTGTTTTTATTATTA
CTATTATTATTATTTGTTGACCGATGTCGCCAAATGTAATGAACGTCGTATTCCAATTCC
TATGGGATACTCTTTATAATTTGTATATACGTATATACTTGTGTGACCCTTGAACACACA
GAAATAATTAATAATAAATAATAAATAACAAATAATATTATATCTCTTATATAATATAAT
AAAGCTTTCGTTTGTGCACAATTTGGAATAAAACAACAATGAATTAATTTTTATTTTATT
TTCTATTTATACTAAAATTAATTTTACTAAAGAAACCATTGGTAAAATTTCTGAGAATAA
AGTAAGAATCTTGTATTTGTTAACGTCTTTTCAGTTACAAATTTATTTCTATATTTGTAT
TTTACCAGGGTTAAAAACTTTATATATTAATTTATGTCGCTTAATTGTTCGCGATTATTA
CAAAATTTAAAAATGATAGAATATTTTATCCCCATTTTTTTGTTCTAAAATTAGATCTTT
TTTATTAAAAACCTTAAATTTATGTTTAAAGGAAATTTAAATTCACTTTAAATCTACTTT
AAATCTACTTTAAATCTACTTTAAATCCTATTTAAAATAAAATTAAAATAAATTTTAAAG
GTATTTTTAAATATCTTAAAAATTATCTTAAAAATTACCTTAAAAATCACCTTTAAAATC
ACCTTTAAAATCACCTTTAAAATCACCTTTAAAATTGCTTAAAAATTTATTTTAAAGCAA
ATTTTAAAGGCATTTTTAAATATCTTAAAATTACCTTAAAAATTACCTTAAAAATGAATT
TTTTAAACGCGGCTTTAAATTCAATTTAAATCCAATTTAAATCAACTTTGCTTTAAATTT
GCTTTAAAGGTGCATTTTTCTTTGCTGTATATAAACCAATGCCAATAAAAAAAGAATATT
GCCATTTAAAAAGGTTTGTAATTCTTTAGAATAATTTTTTTTATTTTCATTTTTATTCCT
AATATAGTTTACAAAAATTCAAAAAAAATTTTAAAAATTTATCCGTTAAATAACGGCTTC
GAAATCCGGACCTCGCTTTTAAAGCGATTAAAAAGCTAATTTTTAAGGTACAAAGCGAAG
AAAAATGCACCTTTAAAGCCAATTTAAAGCAAATTCAATTTAAATTTGCTTTAAATTGGC
TTTAATGATGCTTTTTAAAAAGGTAATTTTAAAGATATTTTTAAGGTCATTTAAAATTTA
ATTAATTTATAATTTAAAAAAGTTATTTTTAATGTAATTTAAAATTACTTAATAATATGC
ATGCCACACATGTGACAAACCAAGAGATGGTTTATTTATTTGCCATTCAGGTACATTAAG
AAAACAAGAAGATATTACAAATTTTCACTCCAACAAACCAAATTATGCTGAATTAAATGC
TGATATAGAATAAAAAAAAGTATGGGAAAAAAAAGCAAAAGATATTGGTATCAAAGGTGT
GGGCAGAGGGTGAGTCGAACCTTTGTCCATTAATTATTTAAAAACACAACCAGTCATATT
ACATAATATTTTATTAGGTGTCGCACAAAGATGTTTAAATTACATTTTTGATAAATATAA
AAATAAAATTGCAAATTTTTTAAATAATTTAAAAAATGCAAAAATAATAGTAACAAACCA
AAACCATCAATTTCACTATTTGCAAATAAAACAAGGAAGAGAGAATATTATATTACCTTT
TAATATCAATTAAGATTCAAATATCAAATGATAATTTTTTAATTATGGAACAATTAGTAA
CTATATGTTTAAATTATATAGTTACTCTTTTGATGAAAATGATTTAAATTCACTTCAAGT
ATTAATTGAATCGTTTAATGCAAAAGGAAATTTAATTACTGTAACAGAAATAATGAATTT
CCACATGTTGTTACATTATCCAATCTATATAGAAAATTGGGTGCACCAAAATACACTTCA
GCTGAAACTTTTGAAGCACAATTATCAAGAATTAAAAATTATTTAAATAATAATACAAAT
AATAGGGATGAACAATATGAAAGGGTTACCAAATTAAACATGGTGAAATTTTTTAATTCA
GTAGATAAATTAAAAAGTATTGAACCTGAAAGTACAGCATTAATTATTAGTACCAAAATA
AAAAATCCAGATAATTTAGATAAAATAAAAATTAAATTAGATTCATTATTTCAAAATTAT
AAAAATTTAACTTTTCACTCATCAATTAAAAATAATAAAGAAATATACAATGCTGGTGAT
GCAGTTGAAGATGCATCATATAATGAACTTTCAGGTAGGG
>DDB0220052 |Chromosomal Sequence| Chromosome: BF position 1 to 75732
NNNNNNNNNNNNNNNNNNNNNNNNNNNNNNNNNNNNNNNNNNNNNNNNNNNNNNNNNNNN
NNNNNNNNNNNNNNNNNNNNNNNNNNNNNNNNNNNNNNNNTTATAATAATAATTTAAAAA
AAATTTTTAAAAAAAAAAATAGTCTACAAAAAAAAAAGAATTAATTAAAAAGTAAAAGTA
TTTGAAATCAGAAATTTTTTTATTTAATTGTGAAAATTCTAAGTGTATTAATGACTTTAA
CAAGGGTCATACAACATTTATAATTGACTAATTTGAAAAGCAGAACTTTATTTCCATTAT
AATTTGTACCAAAAGCATACTTTAGAAGGGGCAACCTAAAATATAATTATTGTTTTTTAA
ATTATATTAATCTCTTTATTTTATATTATTTTTTTTTTTTAAAAAAAAAATTATATTGAC
TTACCAGTAATTATTTAAGTGAAATATCAATTTGATTGAAAAGAAGTGATTGTTGGTATA
AAGGTAACCTAAAATTTAATTATTGTTTTCAAATTAGTCTATTTTATTTTATTATTATTT
TTTATTTTATTTTTTTAATTTTTTTTTTTTTAAAAAATTATATTAACTTACCAGTAATTA
TTTAATTGTAGTATCAATTTGTTTTAAAAGAACTGGCGGTTGGTTTTGATAGCATTGGTA
TTATTGATGAAGTTGAAGAAATCTAAAATAATATTTTTTTGTTTATTTATATTAATCTTT
TTATTTTTTTATTTTTTTTATTTTTTTTAATTTTTTTTTAATTTTAATTATCTTACCTTA
CCAGTTTTGATTTAGTGGAGTAATGGGCGATCTAACAACTTCAATGGATCACCAAGTAAT
GTTGCATCAGGTAGCAACAGTACCAAGTCTGTTTCCAAGTTACGACTATGTTCTTACAAC
CGATGCCTCGGAATCAGGTGCAGGTGCCACACTCAAGAAAGGAAACAAGGTAATCAAAAC
TTGGTCATTCCAATGGTCAACAACTCAATCAAATATGTAGTCAAATCGTCGAGAAATGCT
CGCGCTGCTGATGGCCTATCAAGCGCTATGTCGGAAACTGAACAACTGCAAGCTGAAGAT
TCAAACCGACAACACTACCACTCTCTCTTACATCAATCGCCAGGGTGGTCAAATACAAGA
TCTCTCAGTTCTGTTCGAACAACTTTGGAAACAATGCCTCAAGAAGAAAGTGAACTTGAT
TGGAGAGCATATTCCAGGATTCTTCAATGTAAAAGCCGACCACCTCAGCCGTCTTTCAGA
GATGAATCACAAATCATCGTCCAGAGTAATCAAGAGTTACAACTGGCAACTGAAGAAGGA
AGTGTTCAATCGCATCCAACTTCAATTCGGTCAAATACAGATGGATCTGTTCGCATCTCA
CCTCAACCATCAAACGAACAACTACTCAACAATCAGAATGAATGCACTCCACCTCGATTG
GAGTCAATGGAAGCAATGTCTGGCCTTTCCACCTCCCATTCTTTTGCCTTATATCCTGGA
GAAGATGAACTCATCCAGTTCGAAGAAGGTTTCTATAATACTGATCTTCCCAATCTGGAG
ATCAGCAACTTGGTATCCGATGATTCAAGCACAAGTTCCTCGTCGTCATCGTCACATGTT
TGCTCAAGTACTGGGAACATTCCAAGAAGTATTGACCAAACAATCAGTAGAGTCGATACC
AATCCAGATCCAACAACGTTGGAAACTGGGGATTATTCAACTTTCCAATCTCATGTAATG
TCCTTCGCTCGTACAACAAATACAAAAACAGCTGAGCTGTTAATGAAGTCTTGGGAACCT
TCAACTCTCAAAGTATATAGCTCCAGTTATACAAGATTCCGCAATTTCTGTACTTTGAAC
TCTTTGAATCCAGCAAACATTACCTTAGTTGTTTTCATGGATTATCTTACACATCTGTTC
AAACACAAACCTCCGTTAGCCTTCTCAACAATTAACGGTCATCGCTCTATGTTGAATCAG
TTGTTACTCCTTAGGAATCAAACTGATATTGTTAATGATCCATTCATTACAAGAATTATG
ACTGGTATTCACAAGTTGCGCCCTTCATCAGCAAATTATAAAGAGATATGGGATGCAAAT
CAAGTATTAAAGCACTTATCTACTATCAAAGTCATCCCCAAGTACACATACACTGCGCTA
TTAAACAAGACACTTGTACTCTGTAAAATGTTTGGTTTAGCAAGATCATCAGACTTAGTG
AAGTGGTCGTTCAAAGGTCTCATTATTACTCCTGACTCAATCAAAGGTCCAGTTACCAAT
GCTAAAGAACAAAGAAGTGGTGTTGTTTCAATCTTAAAATTAACATCGTTAGATGATACA
AACTCTCAAGTATGCCCTGTTCGCCACCTTGCAACATACCTTAGAGCTTTTAAAGGAAGA
AGAAAGCCCCATTCGGGTGACTCTGTCTTTATTAAGAAAAATCNNNNNNNNNNNNNNNNN
NNNNNNNNNNNNNNNNNNNNNNNNNNNNNNNNNNNNNNNNNNNNNNNNNNNNNNNNNNNN
NNNNNNNNNNNNNNNNNNNNNNNGATTTTTTTTTTTTTTTTAATTTTTTTTTTTTTTAAA
AAAAAATTTTATTAACTTACCAGCTATTATTTAATTGGGTATCATTTTATTTTAAAAGAA
CTGGTGATTGGTTTTGAAAGCATTGATATTATTGATGAAGTTGAAGAAATCTAAAATAAT
ACTTTTTTTGGTTTTTTTTTAGATTAAATTTGCTTTTAAGGGGGGTTTTTCTTCGCTGTG
TATGGATTCTATATTTTTAGCAAATTTACCTATCGATGGGCACTTTTTGAGTTACAAATG
AAGAGTCAATTTTTTATTTTGAAATTTATTCAGGTGTTAAATTATTAATTGAAAAAAAAA
ATTTTTTAGAATATTTAGATTTCTCAAAAGACTATGAGCAGGGGATTTATAAAAATTATA
AATCTGGAGAACAATTTAAAAAAATAAAAAATTCAATTTTATATAAATTTATTTTATTAA
GAATATTTATTGACGGAATGAGTCATCAAGGTAGATCAGATTATACTATAATGGGGGATT
TTGAAAATTATGTTGGCCCATTTTTTAAAATATGCCATGCCAACTTAAAAAATGGACTGG
AAATAAAATTGTTTTATTTATTGTTCCAAAAGAATGGTTTTACAATATACATCAAACAAT
TAAAAAATTATTTTCAGCGCAATTTAATAATAAATTAATAATTAAAGATAATAATGGATA
TGATTATGAAATTATAACATATGGATTAACAATCACAGCGGCGAAAATCAACACTTTAAA
GCACCTTTAAATCCAAGTACTCTTTTTAATATATATTAATAAGTATACTTAATAAGTAAT
ACTTATTAAGTATACTTAATAAGTATACTTATTAAGTACACTTTATTAAGTATTACTTAA
TAAGTATACTTATTAAGTATACTTTATAAGTATACTTTATAAGTACTACTTAATAAGTAC
ACTTATTAATATATATTAATAATTAGTTATTATTCTTTTAAATGTTTTATATGGGAATCG
AACCCGCGACCTCCCTTTTCAGAAGTTCCGCGGATGGAATATTTTAGATGGGAATCGAAC
CTGTGACCTCCCTTTCCGGAAGTTCCGTTTAAAAAATGTTGCATATGGGAATCGAACCCG
TGACCTCTTACATACTAAGCTACCATATGAGCTAAATAAGCTTTGATTATTTTTCAATAT
AAATAGCTGAAATATTAATGTAAAAAAATTAAAAAAAATAATAAAAAAAATGAAACTATA
AAACACAAATAAAATGATATGTTTTATTTTTTAATTTAATGTTGTATAAATCTTTGTAAA
TACACTGAGAAATAATATTCAGAATATTTCTGAAACTATAAAACATAAATAAAATGATAT
TATATAAAAAATAACATAATCTTTCTGAAAAATAATTTTTTTTTTTTTTTTATTTTTTTT
ATTTTTATTTTTTTAGTAATTGTTGACTAAAACCTATAAATATTTTCATTTATGTAACTA
CTGTATTCTAAACTTTACTACAATTATATATTTGATATGTGTTTATTATTAAATTACCAT
TATAAATTGTAAAAAATTACTTTTTTAATTTTTTTTTTTTTTTTTACCTTTTTTTTTTAT
CTTTAATTTTTTTTTTTCTTTTTTTTTACCTTTTTTTTTATCTTTTTTTTTTACTTTTTT
TTTTTTTCCAAAATATTATTGATACATTTGTTGTTAAAATACATTGATATTATTAAAAAA
ATTTAAATATTTTTATGTGTGATGAAAAAAAATCAAAAAAAAAAAAAAAAAAAAAAAATT
TAGGAATTTTTTTTTAACACAAAAAAAAAATAAAAAATTTTGTAATTTTTTTTTTTTTTA
ACGAAAAAAATAATATAATAAAATAACAATATAAATAATAATTTAGATAAATAATTGAAA
TAAAATAAATAATATGAACACAAGAATAAAAATTTAAATAAAAACAAATATGCTTTATTC
ACAGCAAAGAAAAATGCACCTTTAAAGCCAATTTAAAGCAAATACAATTTAAATTGGCTT
TAAATTGGCTTTAAATTTGCTTTTTAAAAAGGTAATTTTAAAGATATTTTTAAGGTCATT
TAAAATTACATTAAAAATGACCTTTTAAATTTATTATAAAGCGGTTTTTAAATAATGTTT
TAATCACTTTATAATAAATTTAAAAAAGTTATTTTTAATGTAATTTAAAATTACTTATTA
ATCCTTTTTTAAGCTTTTATTAATTATATTTTTTAAAATACATTTTAAATGCATTTTAAA
TACATTTCAAATCAATTTTTACACTATTTATTTCAAATTTATTATAAAAAAAAAAAAAAA
TAAGAAAATAAAAAAAAAAAAAAAAAAATTAAGAAAATTAAAAAAAAAAAAAAACTAAAA
AGATAACCAAATTAATTTTAATTCTTTATTTATTTGTTCCAGTGGCAATTGAATTCTATT
ATTATTATTTTTATTAATTAATAATAAATAAGTGTTTCAGTTGCCTTGGGTTTTATTTTA
TGTTATTTTAAATTTTACTTCTCATTTCAAAAAGCGAAAAATATCAAAAAAAAAAAAAAA
AAAAAAATTTAATTATTTGTTTTGCATATTTATATTATAAGTATAAACATACATATAAAA
AAAGATTTTTTATTTTTTATTTTTTATAATTAATAAACAATTAACGAGTGCACAGGTATA
TTATTGCATTAGTGTAGTTTTACAATAAATTGGGCAGATTTTATAGTTTTTTTTTTTTTT
ATTTTAAAAAGAAAAAGGTATAGACAGGGTCATAGGTTCCCCGTCATTTTTTGAAAATGG
GGTATATCCCTCTAAATATAAAATTTTAAGTACTAAATCATATATCTACTTGCTATAATG
CTAAAATTTGAATAAAATGAAAAAAAAAAAAAAAAAAAAAACGTAAAAACTCGAGGAAAA
AAAAAAAAAAAAATATTATTTTTAATTTCCAGCCAGCAAACAAAATGAATTTAAATAACA
TATCATGCATTAATTGCAGAGAAAAATTAAAGAATTTTAAAAATATTATTATTCATTATA
TTATGCATAAAAATATATGTCCATTTTGTCTTGCATATTACCGTTCTTATAAACAATTTT
ATGATGTAAATGGACATTTCAACACCAAAAAATGTAAAAATGAACAAAATAAAATTATTA
CAAATAATCAAAAAAGAGATATCTTTTATAAAAAATTAATGGATATTACTGGTGAAAAAA
TAAAATATCCAACAAATGATCCAGATGACCCATGTAAACATTTATGTAACCAAAACCAAG
ATGAAATTTTTTATCAAGAAAATAATGAAAATAATGAAAATAATCAAACAATTGATAATG
TAGAAAATCATGATATAATTGGGTTGGTACATAGTGAAGATGAAAACAATGAAATTAGAA
TAGATGAAAATGAAGCAAACATTAATAATGAAAATAATGAAAATAATGAAAATGAAAATG
CTCAAAACGAACCAATAAATAATAATCTAAATAATAATTTAGATAATGAAAAATCAAAAA
AAAAATTAAATGAGACTGAAATTGAATTTTTAATGTTGGGAATTGAAAACTCAATAAGTT
TAAAGCTACTTGAAAAATTTAAAAGTTTTATTGACAAAAATAAAACCAATTTAAATCAAA
TAAGATACACACCTCAATATATGGATAAATTATTTATGGAAGATTTTCAAATAAAAGGAG
AAACATTTATAAATAAAAATTATGATCACTCAATTTTTTATTTTGAAATTAAAAAAGTAT
TAGAAACTTTATTAAATAAAAAGCAATTTTTTGAAAGAATAGATTTTGATACAGATTTTG
AAACTGGAATTTATACAAATTATAAAAGTGGTCAACAATTTAAAGATTTAAAAAATAAAA
ATAAAAATAAAATTGTATTACTTAGAATATTCACTGATAGTATGCAGTGTCAAAACAAGA
AAGATTATACTATAATGCTGGATATAGAAAATTATATTGGAAATGAATTTAAAAATAATA
AATTATTATTATTTGTAGTACCAAATGATTGGTTACTTAATTTTCATCAAACAATTAGGG
CATTGTTTTCATCTTTTTTGGTAATGGCTTTAATTTAATTATTGAAAATGAACAAATAGA
TGTTATACCGTTTGGACTGACAATGGATATTCCAGAATTTAGAGCATCGTGTAAACTTAA
TGGACATAATTCAAATGAATATGCATGTCACACATGTGACAAACCAAGAGATGGTTTATT
TATTTGCCATTCAGGTACATTAACAAAACAAGAAGATATTACAAATTTTCACTCCACCAA
ACCAAATTATGCTGAATTAAATGCTGATATAGAATTAAAAAAAATATGGGAAAAAAAAGC
AAAAGATATTGGTATCAAAGGTGTGGGCAGAGGGTGGGTCGAACCTTTGTCCATTAATTA
TTTAAAAACACAACCAGACATATTACATAATATTTTATTAGGTGTCGCACAAAGATGTTT
ATATTACAATTTTGATAANNNNNNNNNNNNNNNNNNNNNNNNNNNNNNNNNNNNNNNNNN
NNNNNNNNNNNNNNNNNNNNNNNNNNNNNNNNNNNNNNNNNNNNNNNNNNNNNNNNNNTT
GTCTCCTCAAAAAGCCCGAAGTAGTCGGTGGCTAACCACAGCCCAACTCACCTTTTGCTC
AGGATTTACCCTAAAGGCTATTAACTTTATAACCTCATCTTTGAGTGCGATTAGCTTTCC
TTTTAAACCAGCAAGCTTTCTTGGGGAGCAACAATCTAGTTTTAAAAGTTTCTTATTTCC
TTGATGACACTTTTCTTCTTTTCTTTGGGAACAAGAAGCTTCATTGATTTTGAATCGATT
TGTAATCCGAGAAATGTAATTGATTGAGTTGGTTCAAGAACAATCTTTTCTAGATTCAGC
TTGAAACCTAGTTTGACAAGTAAGTCCATTGTCTTTTTGAGGTTGGATAAACATTCTTCT
TTTGTTGAACCGACGATTAATAGATCGTCCAAGTAAGCGATTACGGACACGTTGATATCT
CTCAACATTCGAAGTACATGTCTTAACAACATTGTAAAGATACGAGGAGCTGTCGATAAC
CCGAACGGCATTGTTTTCCAACGGTAGTGCGAACCTTTCCACACGAAGCGGAATAAGTCT
CTGTATTGCGGATCTACTAAAACGTGGAGGTAGGCTTTCTTGATATCGAGTTTTACCATG
TAATAACCTTGTTTGACCATTGATGGTAGATTCTTGATTCCTTCCATCTTGAATGATTGG
TTGTTGATGTAAGTGTTTAACCTTTTTAGATCGAGAACTGGACGATGTAGATTCGTTCCA
GGTTTTGGAACCGTAAACACGTTGGAGTAAAAAACGCGCTTTGAATAACGGTTTGGAAGT
ACTTGTTCGATAGCATCGTCTAATAACAAGTCTTGTACTTCCTTTGTGATGCAATCTGAT
TTCGGACCCTCTGGAATTGAAATCGGAATTGGGTTTGGCATCGGCTTGAAATTTGGAAGT
AAATGGATTTTTAATCCATTTACGACCTCTTGACAAAAGTTTGGAAGACCCAATTCTTTC
CAAACTTGTTTGTGGTGGAACAGACGTCCACCTACTGGTAAGTTTACTTCTTGTTCTTCT
GAAAACGGTTGTTGGTACCGTTGGCAGACTTGGTATTGTTGCTACCTGATGCAACATTAC
TTGGTGACCCATTGAAGTTGTTAGATCGGCCATTACTCCCACTACTGGATTTACTATTAC
TACTGTTTCCTGTAGTGTTATTACCACTTGAGTTAACTGATTTCTTGACATTGGACTTGG
AATGATAATTCAATTTTAAAAATGATTGTTTAGCTTCGTTGTTCTTTCTGATTGACTTGG
CTAGCTTTCTTACACGTTCAGTTTCAGTTTCATCAAACATCTTTGGTGTATCCTTGATCT
TAATTGGTAAGAGTACTTCAGAACCATAGATTTCTTTAGCGATGTTGTTACGACGGACAC
GACTAAGCGATGCTTGAGCATTAACGGCTAAGATGATTGCACTCTGAGTTAAGTAACTAA
TAAGTTCTACATCGACATTAGAGCTATCAGATGATAACATACTTGATATGAGAAGCAAAG
GTTTTAAGCTATCGTTGATTCGCTTTTCGACAATCAACAAGTCAGTATCATTGTTCTTGA
CGTTGGATGATACAGTAATACCTTCAGGTGTACCGAATGGAGCGACATTCACTTGGAAGT
TAGATGGAAAGTTGAATACTTTATTCAATTCGGATATCTCATCTTTCTTGAGGATACATT
CTTCTTCGACGAGTAAACCTTGATTGTTAACCATATGTTTGTACTGACCAAGTAAGGTAT
CGGATAATTGATAATCGGTTGGAACATCGACATTGTTACTTGATTCATCTTCACTTTGTT
CATTCTCGGTGTCAGAGTTATCATGAGAAGGTTGGCTACGTGAATTAGATGAGAACATAG
GTTCTTTCATGAATCTTGTAAAGGCTAAGGAAAGGTTGTTGATTTGATCCTCCATTGATT
TCATTCTTAAATCAAAGGATTCAGAACTATTAAAGGCAGAGGTACTACTACTAGAGGCTT
CATTATTATTAACAGTGGTAGACATATGTTGATATCTAAAATTATAATATGAGAAAAATA
ATAATATTAAAAATTAATAAAGAGAAATAATTATTTGTATAAAATTTGTGTGTGTGTATC
TTAAATATTTATAGGAGGAATTCCCAAATAAAATAAATCAAATTGTTTTAGTTTTTAGTG
CCACTATTTATACGTTTTATTTTCTTAAAAATTTCGCAAAACTCAAAAAAATAAGTGTTT
TCGACCCTTCACAACTTTGTGCATTGTGTCGGTTCGGAATTTTTATTTTTTTCGACCTTG
CACAATTATCGCGTCATTGTACCGGTTCGAAATTTTTACTTTTCTTTCGAAAATTTTTTA
TTCTTCGAATGTTCTAGAACATTCTAAAAAATTATCTTAAATATTTGGGAAATTCAAATA
AATAAATGTTATTCATAATATATATATATATGATAATATAAATTCATAATCTGAAGCCAT
TACAACCCATTATTGATGAACTTTCTAAGAAGCACTACAGTAAGTAGTTCTTTTTGACAA
AGGTCTTCGATAATATGAAATACCAAGGGATTTTTCTAGGTTCGTTTAATTAAAGAGGAC
CTATCATGCAAAACACCAACGCGGAAAAACTTCAACAAGAAGTATATCAGCATTCGAATA
TTAATTCATGCGACCCACCAAACTTACTAAATAGACTCCGGCTTCCTTGAGTCGTTTAGC
CAGCGTGATTGATTATATCCGTCAATACGAAGCAAAAACCGTTGCGTAACTATTTGGTCA
GAGTGGGAAAACAGCTCTGACTTTATGCCAGCCTATGGAGTAAAGTCATGAAAATCATTG
TACAAGCACATGGCACAAACGTATACCATCGGGAAGAACAAAAAGTCCATGATTATGTTA
AAGACTTTATTCCGTTGGGTTTATCGCAGCTAAAAAAGAAAACTGATCTCATTGAATCCG
CCGTTTGGTTATGTGAGGTCGTGGAGTGGGGTAGCGAATGGCAGTTCTACTTACAGGATG
ATGTAGTTGTCTACAAGGCACCGTATAAAGGAGCCACAAAACCAGACATCCGTATTGTAG
ATGACATGATACAGAGGCTCCAGTACTGTTCTACTGGACCTAATACCTACGCTTTAGATG
TAGATGTACTAAGTTCAGGTAAAACTGCATTAATAGAAATGAATGATGCATTTGCTGTCA
GCGCCGAGACATTCCCGCAGACATCTATACTGAATGGTTATTCTCTCGCTGGAATTCGTA
AATGGCGTAATCCAGGAGTTTTCAGGTCTACATCATCAAGGTGTAGATGTGAATAAAACC
CCCTGTAATAACTGAAAAAGGAAATACCATGTCCGATGTAATCGCACAACAAAACCAACA
TGCTGTTCAGCAGTATCCAAATGAAATTCCATCAGGAATTACATTGTTCATCGAGTTTGT
TCATAGCGCTCTGGGAAATCTGCAAGAGAAATCCTTGCTGCCGGACCTGGTACCCACTAC
TCGCGGTGTAGTCGTTCGTCAGGAAAACCAAAACCCACTGAATACGTTGTCTGCGGTTGC
CCCAACCGTCCTGAACATTTACGGTAACCAAAGGCCATCGCCCTGTGTGAATGCCGCACC
GCATCTGCTCTATCTGGCCTAAGATCTGCTGTGTACCGGTCTGATCGATGCCGAGTGTTT
AGCGCTGTATAGCCCGATTCAAACCAACAACACCATCCCAATACGTTCCCGTCATGCCAA
ACCTGACTGGATTGTACTGCAGAGTCCAACTACGAAGAACTTATCAAAACTTATCAGGTA
ACTCAGGACTCTCCGTTCCGTTAAAATAACTTTATTGCAAGGATTGAAAAAGCTTGATCT
TAGTTTAGTTATGGCGTTAGTATTCATGGTTACTGGTTTCGCTACTGATATCACCCAGCG
TGTAGGCTGTGGAATCGAACACTGGTAGTAACTATTTCTCTACAACAACTCAAGGCGAAG
AAGTTGCGATCGAGTGTTTGAATAGTACAGTCGTTGCAAGTATCACTTATGCAGACGGGC
GCACCCTCTAAAGGTGATCCTATTGGGGTCTACACGGAAAATGGTGTCTTTGTCTTATCT
TGCAAATCGCAGTCCGTTGCAGTTCGTAAACAGTTCTGGGGATATTATCCAGTCTGCTAA
AGGACAATTGCAATTTGCAAGTACCGTGGGTGAGTCCTGCGTGTATTCAGCAACCAGTCT
AGGAAAGTTATTTAAAGACATTGGCTCTAACTGTAATTAACCATTAAGCCGCTCCTTAAT
TGGGGCTGCTGTTTCACTTGAGGTTATTTTTTATGTTCTCACACATTGTGGCCATGCACC
CTACCTTTATCAATTTCAGAAATCGAAGCGGTTATTGGTCAATATCGTGTTTGCGTACTG
TATAACTTTGCCTCTGGTGACAAATATCTAAGACAATTTTTTAGAATGTTCTAGAACATT
CAAAAAACACAGCGGCTTTATAAGTATACTTTATAAGTACTACTTAATAAGTACACTTAT
TAATATATATTAATAATTAATTATTATTCTTTAAAATGTTTTATATGTGAATTGAACCCG
CGACCTCCCTTTTCAGAAGTTCCGAGGTGGGGAATGTTTTATATGGGAATCGAACCTGCG
ACCTCCCTTTCCGGAAGTTCCGTTTAGAGGAAAAAAGTTGCATATGGGAATCGAACCCGT
GACCTCTTAAATTAAGCTATCTCTCTACCATATGAGCTAAATAAGCTTTTATTATTTTTC
AATATTAATAGCTGAAATATTAATGTAAAAAATTTAAAAAAAATAATAAAAAAAATGAAA
CTATAAAACATAAATAAAATGATATGTTTTATTTTTTAATTTAAAGTTGTATAAATGTTT
GTGAATACACTGAGAAATAATATTCAGAATATTTCTGAAACTATAAAACATAAAAAAAAT
GATATATTCAGAATAATATAAAGAATAACATAATCTTTCTAAAAAACTTATAATTNTTTT
TTTTTTTTTTTTTTTTTTTTTTTTTTTCCCAAAATATAATGGATCCATTGGGGGTAAAAA
ACCATGGATTTTTTAAAAAAAATTTAAATATTTTTTGGGGGGGCGAAAAAAATTCCAAAA
AAAAAAAAAAAAAAAAAAATTTTGGGATTTTTTTTTAAACACAAAAAAAAAAAAAAAATT
GGGAAATTTTTTTTTTTNNNNNNNNNNNNNNNNNNNNNNNNNNNNNNNNNNNNNNNNNNN
NNNNNNNNNNNNNNNNNNNNNNNNNNNNNNNNNNNNNNNNNNNNNNNNNNNNNNNNNTGC
AAGTTAATGTCTGATAAAATATTATTTTTTAAATAAATATTTTCATTTTTTTTAATTATT
TGCCCTACAATTAAATCATTATTGTCAACATCTTTTTCTTTTAGATTGTTAAAATTATCT
AAAAATGTTGCCATTAATATTTTTGTTACTCTTTCAAATTTATGTTGATCTTGGTTGTTT
GTATTGTTTGTCAAAAGGTCTTTAATTTTACTAAATTGTGCTTCAAATCTCTCTGCTGAT
GTAAATTTTGGTGCACCCCAATTTTTTATATATAAAGGATAATGTAATAAAAGGTGAAAG
TTGATTGGTTCATTTGGTATTATCATAAATATTTTTTTATTAAAATTTTTAACTAAATAA
TTTATTTTATCCAAATCATCTTCGTCGAAAGAATCTTGATATAATAAAAAAGTAAGCTGA
ACCATTTCTTCTAATAATAAGAAATCATCATTTGATACATTTGATTTAGTAAAAAATAAA
ATATAATATAATATGCTTCTATTCTCTCTACCTTTTCTTGTTTTTACACCAAATAAAGAT
TCTGATGGTGGTAAATGATCTGGAATGATTTTAGCTTCTTTTAATTTTTTTATAAAAATT
GTAATTTGATCCTTATATTTTTTGAAAATATAATTTAAAACCCATTGTACAATACCCAAT
AATATGTTGTGTAAAATATCAGGTTGTAAGTACAAATAATTTATTTTTAAATTTTCTACC
CAAGATCTGTCATAATCTATAATGCCAATTTTTTTCATTTTATGTTCTGTTTCTAATTTT
AAAATTTTATTTTGAGGATTTGAAAAATCTTGTTTATTTGGTTTTGAATTGTGAAAGTCA
ATAATATCTTTTTGATTTCTATAATTTCCTTCTTTTAATAAATAATCGACACCTCTTTAT
TTATCACATGTATGACATGAGAACTCATTGCAATTATAATGGTTAATCCTACAAGATGAT
CTAAATTCTGGTATATCCATCACAGGGGCGAAAAAAAATACTTAAAAGCATCTTTAAAGT
AGGAACGTAAATAGTACTATTATAAAGTATACTTATTAAGTATATTTATTAAGTATACTT
ATTAAGTATATTTATTAAGTATACTTATTAAGTATAATTATTAAGTATAATTAATAAGTA
TATTTAATAAGTATATTTATTAAGTATATTTATTAAGTATATTTATTAAGTATAATTAAT
AAGTATAATTAATAAGAATATTTATTAAGTATATTTATTAAGTATAATTATTAAGTATAT
TTATTAAGTATAATTATTAAGTTTATTTATTAAGTATAATTATAAAATATAATTATTAAT
TAAAATTATTAAGTATAATTATTAAGCGTAATTATTAATTATAATTAATAAGGGTAATTT
ATAAGGGTAATTATAAAGTTCACTTAATAAGAATACTTAAAAATAATAATTAAAAATAAC
ATTTTATAATAATAATTTAAAATAAATTTTAAAAAAAAAAAAAAACTAAAAAAAAAAAAG
AATTTATTAAAAAGTAAAAGTATTTGAAATCAGAAATTTTTTTATTTAATCTGTGAAAAT
TCTAAGTGTATTAATGACTTTAACAAGGGTCATACAACATTTATAATTGACTAATTTGAA
AAGCAGAACTTTATTTCCATTATAATTTGTACCAAAAGCATACTTTAGAAGGGGCAACCT
AAAATATAATTATTTTTTTTAAAATTATATTAATCTCTTTATTTTATATTATTTTTTTTT
TAAAAAAAAAAATTATATTGACTTACCAGTAATTATTTAAGTGAAGTATCAATTTGATTG
AAGTGATTGTTGGTATAATAAGAAAGGTAACCTAAAATTTAATTATTGTTTTTCAAATTA
GTCTATTTTATTTTATTATTATTTTTTTTTTTTTTTTTTTAATTTTATTTTTTTTAAAAA
ATTATTTTAACTTACCAGTAATTATTTAATTGTGGTATCAATTTGTTTTAAAAAAACTGG
GGGTTGGTTTTGATAGCATTGGTATTATTGATGAAGTTGAAAAAATCTAAAAAAATATTT
TTTTGTTTTTTTTATTTATATTAATTTTTTTATTTTTTTTTTTATATTTTTTTTTAATTT
TAATTATCTTACCTTACCAGTTTTGATTTAGTGCAGTTTCATTTTTATTTAAAATAAGCG
AAGTTGGATAATATCAATTTAAATTGCCATTTCTTTTTGGTGTTCCAGATGATGCAATAT
TATTTTTTATATTTAATTTTTAAATAATAATTTAAGTCTGAAAAATAATACCCGCAACGA
AAAAAAAAAAAAAAATTAAAAAAAAAAAAAATTGAAAAAAAAAAAATGAAAATAAAAATC
CACGTAAAAACGTAAAAGTTATGTAAATAATATAACGATTCTTTTAATATTATTTGCTTA
TATAAAATAATAAAACAAAAAAAAAAAAAAGCAAAATATTTATAGGTTTAAAAAAAAATA
AAAAAAAAAAAAAAAATATATTGCAAAAAAAAATAAAGCATGTTTTTTTTTAATTTAAAT
TTTTTTTTTTTTTAAAAATAAAGCATGTTTGTTTTTATTTAAATTTTTTTTCTTGTGTTC
ATATTATTTATTATATTTCAATTATTAAATATTTTATTATTTTATATATATTATATTTTT
ATTTTCGTTAAAAAAAAAAAATTCCAAAATTTTTTATTTTTTTTGTGTTAAAAAAAAAAT
TCCTAAATTTTTTTTTTTATTGTATTTTTTTTCATCACACATAGAATTATTTAAATTTTT
TTAATAATATCAATGTATTTTAACAACAAATGTATCAATAATATTTTGGAAAAAAAAAAA
AAAGGTAAAAAAAAAAGATAAAAAAAAAGGTAATAAAAAAGAAAAAAAAAAATTAAAGAT
AAAAAAAAAAGGTAAAAAAAAAAAAAAAATTAAAAAAGTAATTTTTTACAATGTTATTTT
TTATATAATTCTGAATATTATATCATTTTATTTATGTTTTATAGTTTCAGAAATATTCTG
AATATTATTTCTCAGTGTATTTACAAATATTTATACAACATTAAATTAAAAAATAAAACA
TATCATTTTATTTGTGTTTTATAGTTTCATTTTTTTTATTATTTTTTTTAATTTTTTTAC
ATTAATATTTCAGCTATTAATTTTGAAAAATACTTATTAAGTATACTTAATAAGTATTAC
TTATTAAGTATACTTATTAATATATATTAAAAAGAGTACTTGGATTTAAAGGTGCTTTAA
AGTGTTGATTTTCGCCGCTGTGAAATGTGAAAATTGTAAAATTAAATTTTTTAATATCAA
TGAAGAAAGAAACTGTTCAAAAATTGGTAATAATTATTTAAAACTAGATGTTGAATATTC
AACCGATACGAGACAAAAACAATTTTTAAAGTACAAGAATGAAAAAGAAAAATATTATGA
AACAAAAACAAATTCAACTTCAAGTTCGGATAAAAATGAAATTAATATTTGCATTTTTCT
TTTATTTTTTTTTTTTTTAATTTTAATTTTTTAAATAAAAAAAAATAATTAAAAAAAAAA
TAAAAAAAAAAAAAAATTATTAAAAAAAAAAAAAAAAAAAAAAAATTTATTAAAAAAAAA
AATAAAAATTTATATTTTCAATATTAAAATAAAATGAATAAAATGAATAGAATTTTTATA
ATATTTATTTTTATAGTTTTTATTAATAAATCTTATCAATTTGTTGATAAAAAATGTAAA
AGTCACTCACACTAATCTTCAATCCATTGTCACATTTGTTCAATCTTTAAAGTAATGTTT
TTTAATATGAAGGATAGAAAGAGTGAAAGACTAATATCATAAAAGTAAACATACATAAAA
GAGATAATTAAAAGTAAGGGCGTTATGAAACTAAACCGAAAATCAGAATTTTTATTATTT
TTTTTAAATTTTAATTTAATTTAATTTTTTTAATTTAATTTTTTATTTTTTGACTGAAAA
AATAAAAAATTAAAAAATAAAAATAAAAATTAAATGAAATATTTTTACATGGAGATGCGC
GAATTTGTTACGTTGTTGAGCTCATACTAACTTTAAATTAATTTAGTTTTGAGTCTCTAA
CACCTTCCCCTTCCTTCTTTAGGCTAGCTATGTCTCAGAAGTGGACTATAAACTCTTGGG
TGTAACTTTTCTTCCTGATCTAGTTGTTTTAATTTGTAAACTAAGATCAAGTTCATCATC
ATCACTTGAAGTATTTTGATTTCTTGATTTTCTTTTCTTTGATTGGTTTCTTTGATTTGA
GATGGAGTTTTGTTGTCTTGGAGTAATTGGTTGCAATGTTTGAGAACTTTGAACTTCTTG
GGAGAGTGGAGGTGACACAATTGGCTCAACGGCTTCTGTAGTTGCATTCTCTCTTTCTCT
TCTTGAGTTCAATTGTTTCTTCTGCACGTTATTCCAATACTCTCTGACTAACTCTTCACA
GTCTGTATCGACTTCTTTGATCCATTCAGGTTCTGGGTAACCTTTGAACTTCACTAGGTA
CATCTTTTTGACTTTATCGTGATTGAGAATACTTTCAACTTCGTAACTTGCTTCGTCCAT
CTCCTCAGGTTCGGGCATCGATATCTCTTCTCTTAACCACTCACTGTCCTCGTATAGTTT
TACGATTTGATCCTTGTTGAACACATTGTGTTTCTTTGGATAACCTATTAAATCGAGTGT
TACATTATTACCATGAACGGCAGTGATTATGAATGGTCCACAATTCTTGGATTCAAGTTT
GTGAGAGATTAGATCTTTTGAAATGTTAGTTTGGAAGAATTTTCTTTTAACCATAACCTT
TTCTCCGACTACGAAGATAACATCACCACGACCTCGGTTGTAGTAGTTTTGAGCATTGAT
TTGAGCATCTAGTATATTATCACGGACAATCTTTTTGATGTTGCTCATTGGTATACGAGT
CTTTGTTAATGAATTGAAATGATTAACGGGAGTTGGTGGATTGAATCCATAAACGATTTG
GAATGGTGACATCTTTGTAGACTTGCTCATTGATGAGTTCATTGCAAATTCAATAAGTGG
AATGATATCAGAACAAATCTCCCCATACTCTGTTGAGGCTTTAGTTAATATTCTAATAAT
TTCTCTATTCATTCTTTCAGTTTGACCATCAGCTTGTGCTCTGTGTGCCACAGTCATCTT
GAGTTTAGAATCCATCGTCTTTGTCCATCTCTCCCATATTTCTGAAAGGAATCTTGGATC
TCTATCGGAGACGATTGTTCTTGGATAACCATGGAGTCTGAACACATGATTCAACAATAA
TTGAGCAGTATGTTGGGCATCTATTGTCTTATGACATGGAACTATATGAACCATTTTAGA
TAATCTACAAACAATGACACAAACTTGATCGACTTCAACTGTAAATCCGTTTATTGCATA
CATTGTTTTTGGTAGCGATAAGAAATCGATTGATATATCTCTCCAAGTGAAAACTACCAT
TGTTTAGATTATTATTATCTGAATGGATTGGCATGTCTGTTGATGCTTTAACCTTTTCGA
TATCTATTGGTATGGAGTTATCTTGTTCAATTGGAATAGCGACAATATTTTCACCTTCAA
ACTCTTTCTTTAGATTATTGAATTCTTTGAGTGATTCATCAGAAAGAGTTTTCTTGTTTT
TCCCTTTTGATTCTTTGGAAAGGTGATAGGTTTTTTCAGCGTAATTTTCAATGGNNNNNN
NNNNNNNNNNNNNNNNNNNNNNNNNNNNNNNNNNNNNNNNNNNNNNNNNNNNNNNNNNNN
NNNNNNNNNNNNNNNNNNNNNNNNNNNNNNNNNNTTTTACATTTATTATCAGAGTTAAAT
TATTCTATTTGTATTCTTTTCAATTTAATTTGTTTTTTTTCTTTTTTTTTATTATTTTAA
TTTTTTTGTTTTTTTTTAATTGTCACCTCCGACAAGTACACAGCGAAGAAAAAACCACCT
TTAAATTCGCTTTAAATTAAATTTAAATTTGCTTTAAAGTCCTGAATTAAAGCAATTTTA
AAGGTAATTTTAAAGGTAATTTTTAAGGTTACTTTAAAATTACCTTTAAAATTACCTTTA
AAATTACCTTTAAATTACCTTTTTAATCGCTTTAAAAGCGAGGTCCTGAGTTNGAAGCCG
TTAATTAACGGATAACCCTTTTTAAATTTTTTTTTTTAATCCCCCTCAAAAATTACCAAA
AGGGATTCGATCCCCCGACCCTCTATCAAAGGGTAGTCTCATCAACCATTACACCATTTG
ATTGCTTTGATGAAAAATTTAAAAATGATAGAATATTTTATCCCCATTTTTTTGTTCTAA
AATTAGATCTTTTTTATTAAAAACCTTAAATTTATGTTTAAAGGAAATTTAAATTCACTT
TAAATCTACTTTAAATCTACTTTAAATCTACTTTAAATCCTATTTAAAATTAATTTAAAA
TAAATTTTAAAGGTATTTTTAAATATCTTAAAAATTATCTTAAAAATTACCTTTAAAATC
ACCTTTAAAATCACCTTTAAAATTGCTTAAAAATTTATTTTAAAGCAAATTTTAAAGGAA
TTTTTAAATATCTTAAAAATTACCTTAAAAATGAATTTTTTAAACGCGGCTTTAAATTCA
ATTTAAATCCAATTTAAATCAACTTTTCTTTAAATTTGCTTTAAAGGTGCATTTTTCTTT
GCTGTGTAATTTTTATTTAGTATATTGTTGATTAATTTCTCTGCCACTTGGTTGGAACGA
AAAATTCGAAATGGATTGGATTGGAACAAATTGAAACAAATTGAAACAAGTTTAATTTAA
TGTTTAAAAAAAAAAAAAAAAAAAAATTTTTTTTTTTTCTTTTTTTCTTTTTTTTTTTTT
TTTTTTTCCATTGGGACCTATCATTGGATAATTAAATTAAATATAATTAAATCAGCAAAT
TTTAAAAAAGATCGAGTTATCCGGAATAAATTCAGTTTTTTCCAAAAAAGTTTTTTTTTG
AAAAATTTTTCACTTTTCATATGTTTTTTTTTTTTTTTAATAAAACACATTATTTAAAAC
AAAAATTTTAAATAATATTAAACAATATTTGTTAACAACTATCGTAGAATTAAATTTGGT
TGTATTTATTGAGAAATAAAGAAAAATATAAAAAAAATGAACTTCGAAAAAAAAGGGACT
TCAAAAAAAAAAAACTACATATGAATAATCAATCCTTTATTTGAGCCCCGGTATTTTTGA
TTTTTTGTCAATCATACTATTTATTTTATTATTTATTTTAATTGTGAATAAATAAAAAAA
TTAAAAAAAAAAAAAAATAATATGGCCAATAAGAATTTTTTCGCGAAAAGATTGATCTTT
TCTGGGATAACTCGATCTTTTTCAAAATAACTTTTTTTTGTTCAGAATTCAATTATTCAC
AGAAAGGTCCATTGTTGTTATATAGGATTATTTCAATAACAAATAAATTAATTGTAAATA
AAAATAATTATTTGAACAAAAATCCAATGAAATTTCAGAATTTAAAAAAAAAAAAAAAAA
AAAAAAAGTGTATATATATTTAATTTGTTTTTTATTTAAATAATTTAATAGTAAAAAATG
ATAAAATCAAATTTTATTATTAATATTTTATTATTATTATTATTATTATTATAATCGGAT
TTTTTGACAGTGGGAGAGTTTGGGACACTGGGGAAATCAAAAAAAATTATTCAGCCAGTA
ATGGAATTCTGTACAATTATTTGCCTTATTGTATTATTCACCCTACTTTTTTAAGCCTAT
AAAAATAAAAAAATTAAACCAAAATACATAATTATTAGAAAATTACCTGCCAATTCAGAG
TAAATATTTACGGTCTAGTGTAATGAATAATGATTAAAAAAGAGATAAATTAAAGCAAAT
ACAAACACGAATAAATTAAAAAAAAAATAAAAAAAAAAATAAATTCTTAGGTTTAAAAAA
AAAAAAACTAAATTTGGTTTAAATTAATAAGATTTATTTATTTATTTTTTAAAAAAAAAA
ACAATTTTTAGGTGTACCAAGATTTATTTTTAAAAAAAAAAATAAAAAAAAATTAAATTC
CAAAAAAAAAAAAAAGGAAAAAAATAAAAAAATAAAAAAAAATAAAATTTTAGGGACCTG
ATAAAATTTTATCTTTTACAAATATTTTAATCACGATAATAACATTAGACTTTTAAAAGG
ATAAATACGTACGGATGCCCGAACGAACGTCAATAGTTAACAGGTGGTACAATGGCCAAA
GGATCAACACACAGCGAAGAAAAAACCACCTTAAAGCAAATTTAAATTTAATTTAAAGCG
NNNNNNNNNNNNNNNNNNNNNNNNNNNNNNNNNNNNNNNNNNNNNNNNNNNNNNNNNNNN
NNNNNNNNNNNNNNNNNNNNNNNNNNNNNNNNNNNNNNNNATCTTTTGATTTTTGTTCTT
CCTGATTTTTGGTAATGTTTGTTTCCAATTCATAATCTTATGATAGGTTTCTCTAATTGA
TTCTGAACAAAATGGTGGATAACCAACCAACATTTCAAACATAATAACACCAACACTCCA
CCAATCACACTCTGCACTGTAACCATCTTTCATCAATACTTCTGGTGCAGTATAGTCTGG
TGTTCCAATTGATCAACAAACATTACTGATCAATTGGAACACCAATTGGAAGAGGAGAGA
AAACAAGAACAAAAGAAAAAGAAAGAATTGGATGATCAAGAATGGAAGAGAAAGGAACAA
CAATATCAATCTGATCTTCAATTGGAAAAAGAGAAACAATCTGCATTAGAGTTGGAACGT
GAACGTGAAATTCAATCAATTCTTGAATCAGAGAAACAACGTCAACAACAAGTTGAACTT
GAAATTCAACAAGAAAAAGAAAGAACCAAACAATTACAACAACAATGGGAACAAGAGAAA
TTGAAATTGGAAGAGGAAAGAAAAGGATTGGAAAATAAAAAATCATTGGAAATGGCTCAA
AAGAAACAAGAACTATTAGAGTTAAATAAAAAGATTGAACAAGAACAACGTGATCTAGAA
GAACGTATTCAAAAAGAACAAAAAGAAAAAGATCAAAGAGAAAAGCAAGATCAATTGGCT
CAAATGGAATTAGAAAGAGAAAGAGAAAGAGAAAAAGAAGAAAAAAAGAGAAAACAACAA
CAATTGGCTCAATTAGAAAAAGAAGAAAGAGAAAGAAATGAAAAACTTGAAAAAGATAGA
CAATTACAATTAGAACAAGAAATTGAAAAAGAAAGAAAATTAAAACAACAACAAAAAGAA
AAAGAACAAAAAGAACAAAAAGAAAAAAGAGAACAAAGAGAAAAAGAAGAACAAAAATCA
AAAGAAATGTTTGTTGATCAATTGGAACACCAAATAAAAATGTAAAGAATAATAAATATA
ATAATAATAATAATAATAATAATAATGGAAATAATAATACTACTTTAATAAATACTGAAA
ATAATAATAATATAACTAAATTTGATGACGACTCAGAAAAAGAATCTGAAGAAGAACCAA
AGCCAATTATCATAAAAGAAGAACCAAAAATAGTTTCAGTTAAAGTTGAATCCAAAAAGG
TCGTCGTTAAAGAAGAAGAACAAAAATCAAAAGAAGATAATGTTTGTTGATCAATTGGAA
CACCAATTGGAAGAGGAGAGAAAACAAGAACAAAAGAAAAAGAAAGAATTGGATGATCAA
GAATGGAAGAGAAAGGAACAACAATATCAATCTGATCTTCAATTGGAAAAAGAGAAACAA
TCTGCATTAGAGTTGGAACGTGAACGTGAAATTCAATCAATTCTTGAATCAGAGAAACAA
CGTCAACAACAAGTTGAACTTGAAATTCAACAAGAAAAAGAAAGAACCAAACAATTACAA
CAACAATGGGAACAAGAGAAATTGAAATTGGAAGAGGAAAGAAAAGAATTGGAAAATAAA
AAATCATTGGAAATGGCTCAAAAGAAACAAGAACTATTAGAGTTAAATAAAAAGATTGAA
CAAGAACAACGTGATCTAGAAGAACGTATTCAAAAAGAACAAAAAGAAAAAGATCAAAGA
GAAAAACAAGATCAATTGGCTCAAATGGAATTAGAAAGAGAAAGAGAAAGAGAAAAAGAA
GAAAAAAAGAGAAAACAACAACAATTGGCTCAATTAGAAAAAGAAGAAAGAGAAAGAAAT
GAAAAACTTGAAAAAGATAGACAATTACAATTAGAACAAGAAATTGAAAAAGAAAGAAAA
TTAAAACAACAACAAAAAGAAAAAGAACAAAAAGAACAAAAAGAAAAAAGAGAACAAAGA
GAAAAAGAAGAACAAAAATCAAAAGAGAAAAACAAGATCAATTGGCTCAAATGGAATTAG
AAAGAGAAAGAGAAAGAGAAAAAGAAGAAAAAAAGAGAAAACAACAACAATTGGCTCAAT
TAGAAAAAGAAGAAAGAGAAAGAAATGAAAAACTTGAAAAAGATAGACAATTACAATTAG
AACAAGAAATTGAAAAAGAAAGAAAATTAAAACAACAACAAAAAGAAAAAGAACAAAAAG
AACAAAAAGAAAAAAGAGAACAAAGAGAANNNNNNNNNNNNNNNNNNNNNNNNNNNNNNN
NNNNNNNNNNNNNNNNNNNNNNNNNNNNNNNNNNNNNNNNNNNNNNNNNNNNNNNNNNNN
NNNNNNNNNTTTGAATTTGTAACAAATCTCCGGTTTTTTTTTTTTTTTTTTTTTTTTTAA
TCAAAAATTTTATTTTTAGAATAGCATCTATTTTTTTACAAAAAAATACTTGTATCTTGA
GCTGTTTATGCAATTAAGAATTTGAGTGCACTATAGGAGAGTTTTCAAAGTAATTTGGTA
TCTTCAAAAGAGAAGTGACTTGTTTTATACAAGACCATTTGGTAATTATATGTTTGAATG
GAATGATGATTCCAATTAAATCCAAAAAAAAAAAAAAAAATAATAATGATATTCGTTTTT
TTATATATTTAATATGATTTTGTGTATTTTTGGTGGTTTATTTATCTATACTAAATTCAT
ATTAAAAATTAATAAATTCAAATTGTTATTTTAAGAAATTTTTTTTTTTTTTTTTTTTGT
GTCTAATTTGAAAGATACTATCAATATTTTATTTTATTTAATTTTATTTTTTTTATTTTA
TTTTTTTTAAACAAGTTTTTTAAATTAAAAAAAAATAAAGGGATAAAATTTAAAAAAAAT
GGATATCGGTATAAATAGTTAGGGTGGATAAAGTTAATCAAAAAAGACACTTTTTATCCA
AAAATGGATAAAGGTAAAACAATAATCAGAATCTTCAAAAAATAAATTATACAATTAAAT
TTTATATATGAAAAATTAATTTGAATCTAAATTAATTAAAAAATTGTAACAAGATCTCAA
AAATATCTTGTTAATACTAATATTTATTTAATTTTATGAAATGTTCTAAAAAGAACATTT
AAAAATAACTATTAATATTGAATTAATAATTCAACCTCAGTAATAAATATATACAAATAA
TAAAAACACGATAGGGCTACGGTCATTAATTAATTTTGCGTACATTTATTTCTTAAATAA
TTAATCATTTACTTTAATAATAATAGAATAAATAAATAATCAAATTTTATTAAATAATTT
ATTTTAAGAGAATGTCAACTAATAATAACGAAGATATTGATAATGATGAATTGCAACAAC
AGGATAATGAGGAACAACAACAACAACCACAGGTATCAACATTCAATGAACAGCAACGTC
AGATAAGGGAACAGCAGCAAGTAATAGATAAACAAAATCAACTTCTTCAACAACACATTC
AATTAATAAATCAACAATCTCAACAACAATTAAATAATCATTCGACACCACCATCATCAC
CCAACATTACAACACCAATAACTTCAGCAGCAATAACCAACACAATAAAGAAATCATTAG
GAAAATTTAACACTGATGATACCGACCACCAGTTGTTACAAAAATAAAAAGTAAAATAAA
AAATAAAATTTAAAAGTAATTTATTATTTACCTTCAATTTTTTTTGAGGTTTTTTTTTTT
TTTCGCAACTGGCGCTTTTTTTTTAATTAAATTAAAAAAATAATATGAAAAATTTAAAAA
TAAATAAAATTTTTTTTTTTTACTTTATGGTTCGATTACAATAAAAACAATTTGAAATGG
AGACAAAAAAACCATCAAACATAAGGTTAATAAATAAACTTCAAATTTTTTTTGAAGCTG
AAAAAAAAAAATAAAAATTTTATGGTGAAAAACTTTATTAAATATATTATTGAAACACCG
CAATATAGTCATCTAAATATTAAAGAGGTACGATTAATATTTTAATTTTAATATTGTATT
ATAAAAATTTTTTTAATTAAAATATAATTATAATGGTAATTTAGATACATGAGGTAGTAG
GAACTACTAGACAAAATGTCTCTAAATATTACAATATGTTTCATGGTGGTGTTTTAGATA
ATACAAGAGGATTATCAGACAACGATATTTTAGAGATGGATAAAATTTTGGGTGAAAACC
ATAAAATTAACTCACCATTAACAAAAGAAGAAACTAAAACAGAGGTACATATTAATTTAA
TTATAAAATTAAATATTAATCATTTAATGCTAATATAGTGAAAATTTTATTTAGTTAGCT
AATATTATTAGAAAAAGAAACCCAAATTACACACATCCATGTGTTTCTGATACTTTATAT
TACCAATATTTTAATCACGATAATAACATTAGACTTTTAAAAGGATCAATACGTACGGAT
GCCCGAACGAACGTCAATAGTGAACAGGTGGTACAATGGCCAAAGGATCAACAGGATTTT
CTAATTAAAAATAAGGTACCGTTGGAAAGGATATGGAATTTGGACGAAACAGCAATAAAA
CTTGATGAAACTGCAGTTAAGGTAAAAGNNNNNNNNNNNNNNNNNNNNNNNNNNNNNNNN
NNNNNNNNNNNNNNNNNNNNNNNNNNNNNNNNNNNNNNNNNNNNNNNNNNNNNNNNNNNN
NNNNNNNNTCTGTGTACAAGGTAGGCAAGAACACACAAATTTCACAGGTTTGTCATTCAA
AGGTAAGACTTTATCAATTCCGTAGAGCGCCTTTCGGAATGAAGAACAGCCCTGCGCTAC
TTTAACAGATGGATACAATCGATCATAAAAGAGTGCGAGGACTTCCGCGAGAGCATACGT
AGGACGACATCATTATCTTCTCAAAGACGTGAGATGACCATATCACTCACGTGAACACTG
TTCTACAGAAATTAAGAAAAGAGAGAGTTTACTTAGCCCTCAACAAAGCTGAACTGTTCA
AAGATAGTGTCAAGTTTTTTGGTCATGTGATATCAAGAGATGGTTTCAAACCAGTTTTAG
ATAAGGTGGAAGCAATTAACAACCTACCAATTCCCACTACTGTCACAGAAATAAGATCTT
TTCTTGGAAGTTGTAACTACTTGAGGAGGCTCATTCCAAACTATTCCGAACTCACAGCCA
GATTAGCAGCTCTCACAGGTATTAGAACAACGAGAATCACAATCACAGACGAGATAAAAG
AAGACATCAAACGGTTAAAGCAAGCAATCACTTCAGCCCCGGTTATAGCTAAACCCGACT
TCACCAAATCATTTGATGTTTACATCGATGCAAGTGACATAGGTACAGGTTGCGTTATCA
TGCAAGATGATGGTAATGGTAACATTAGGCCGATTCTTTACGATAGTTGTCGATTCAACA
AGTTCCTAAGAAATTACTCGACAACCGATAGAGAATTTCTAGCACTCATCAATGTATTGG
ATAGACACGGTTACATGTTGAAAGATAAGAAGTTCAGGTTGTTTACAGATCACTTAAACT
TGACATATTACGAGGAATTGAAAGAACCAACCAAGAGAATCATTAGGTATTTAGACAAAG
CGAGTGAATATAAATTCGAGGTAATTCACGTCAGAGGAGAGGATAACAACATAGCAGATA
TGTTGAGTAGAGATGGAACATTCGATAGCACATGGGAACCAGAATTCATTGATAAAATCA
ACAAGGAATACGTTGAATTTGAAACGAAAGAATCTGAGTGGTTTGATACTTTCAAGTCAA
GACAGGATGTCGTCAACGTAGATGGGTTATGGTATCTCATAGACGCCAAAACAGGATCCA
AGAGATTACTACTGGTAGATAAAGAAACAATTAATCTAATATTAGAAGAAGCTCATTCAA
CAATTTACTCTGGTCACTCAAGTAAGAATAAGATGGTTGATAAACTCAGATATAATTACT
ACTTTCCAAAGTTTATCAATCAAATAAAACGATTCGCCGAATCGTGTACTGAGTGCCAGA
AGAACAGAATCGAAAGAGCCAAGAGTGGTTTTCTTAATCCACTCCCGATACCATCTAGAC
CATGGATTGACATATCAATGGATTTCCTTAATCTTCCAAAATAAAATTCAGGTAAAGACA
GTGTGATGGTAATAGTAGATTATCAAAAATGTGTAAGATAATTCCTTGCACCAAAGAATT
AAAGGCCGACGAAGCTGCTAAGTTGTTCTGGGACAACATAGTTTGTAACTTTGGTCTACC
AGCAACCATAGTATCAGATAGGGATAAGCTAATCACCTCTGATTTATGGAACAACTTGAT
GGAAATTTCCGGAGTAAAACTAAAGATGACAGCCCCACGTCGACCACAAGCCGATGGTCA
AACCGAAAGGATGAATAGAAACATTGTTAATCTATTATCAAAGATGACCTCTAACAGATT
AGATTGGGATATAGAGATTAAATCAATCGAATTCGCAATCAACAACACCGTCAATTCATC
GACTGGTCATACTCCATTTTCAATACTACTTGGTTTCCATCCGAGAACACCATTGAACAT
CAACCCAGATTACAACCTGCCATATCTCGAAGCAGCCGAATATTATAGACAAGCAGCTAG
AGACAACATGTTGGAAGCACAAATAACAATGGCGTTACAATACAACAAGGATAGAGACGA
TTTCAAATACGAGGTTGGTGATCTTGTTTTGGTAAAGAGAGAGAAGGTCAACATCGCGAT
GATAAATGATAAGGATCAAAGTAAAGTCTTACCGAACTATTGCGGCCCATTTAAGATTGT
CTCCAAGAAGAGTGAACTCAACTACTCAATAAGGATCCAGAACCATAAGGGTGGTCACAG
AACTGTTCATGTCAGTGATATGAAACCGTTCATAGAAGATGATCGTAGAATATTCAAGAG
TAGTGATTCAAATTATAAACCTTTGGAAGAAGAAATCGATAAGAAGTGGATAAAAGAAAT
AGAATGATTGGCAGAGGTTCAAGAATAGAATACAGAGTTAGATACATAGGTAAAACTGAA
GATCACGATATGTGGTTACCATTATTCGCACTTGAAAAATGTGGAAAATTCATCAAAGCA
TACGAAGATTTAAAAATATCACCAGTAGCTCCACAACCCTTTACCACTCAATTACGAAAT
TAGTTGGTTTGTAAAACTTACAAAAAAAAAAAAAAAAAAAAAAAAAAAAAAAAAAAAAAA
AAAAATTTCCATATATAGTATAATCGGTAAGTAGCAAATCAAATTAAAAACAAACAAAAA
AAAAAAAAAAAAAAAATATATAAACAACAAAATATCTTCAAGTACAAATTTCAAATTATT
ATCCATTCAAGACAAATTCATCCGAGCGTCGATCACCTACCAAATTGCAGCAAAATTGCG
ACAAAATTACGACCAAATTGTGACTAAATCGTAAAAAAAAAAAAAAAAAAAAAATAAAAT
AAAATAAAATAAAATAAAATTAAAATTATTTTATTTTCTTTCAATTGCGTGGCACAATCA
ACTATGGCCGAAAATCTAAATCAAGAGTACAATCTACAAGCTCAATTCGACTACGACGAA
AGTAGAAGAAGTTTATTCATCTTTCCAGAAGATATGGACAGAATAGATAATATCAACCGT
GAACTCAACACACTTCAAATAGATTCAATAGAAATGTATGAGAGGGCCATTAAACTCGCA
GTGACAGAACTCGATTATCTTGACCTCATTTACAGAAGAAATTTCAATGCAGCATGCGTG
AAATGTTCATTATGTCGTAAATACACAGCCCACAAGTTGGTATGTAGTAAATGTGCAAGG
GCAATCCAAAGAAGAAGAGATGCAGCAATCGATGAAAGGAAAATGGAACGTCAAAAATTC
TTGATCCGAAAGGAATCAACGGAACGAAAAGCAAAAAAAAGCAGTCATCAGAAGTAAGGA
GGCTACCGCAGGTAATAGAACTATGATATACCGTGGGTTGAATAATAATAATAATAATAA
TAATAATAATAATAATAATAATAATAATAATAATAATAATAATAATAATAATAATAATAA
TAATAATAATAATAATAATAATAATAATAATAATTAAGAAAAAAAAAAAAAAAAAAAAAA
AAAAAAAAAAATTAAAGATGTTTAAAAAAAAAAAGGAGGGGATATGTAAAGTTTTTTGAT
ACTTTACAAAGTTCGGGTTGGGAAATCGAAATTAAAATTTAAAAAATTATTAAAATTAAA
ATAAAACCTTTTTTCGTTTTCCAAAAAATTAAGTTTTTCACTTTGAATCCAAATACCAAT
ATTAGTATTATTTATTAATTGGAATTCCTAAATATCTATTCAATTTACCCATCTTCATCA
ATANNNNNNNNNNNNNNNNNNNNNNNNNNNNNNNNNNNNNNNNNNNNNNNNNNNNNNNNN
NNNNNNNNNNNNNNNNNNNNNNNNNNNNNNNNNNNNNNNNNNNTTTTTTTTTTTTTTTTT
TTTTTTTTTTTTTTTTTTTTTTTTTTTTTTTTTATTTAAATAAATATTTATTTATATTGA
TATCATTCAAACAAATGAATGAATAATTATTACATTGGCTTTTAAAAATTTTTATTATTA
ATATTATCATTATTATTATTTATTTTATTTTTGTTATTATCACTATACAATTGTTAATTA
TTACTTTTTTTTTTTTGTTTAAGTATTTTTTATTTTTTTTATTTTTTTTTTTTTAATAAT
ACATATTTATTGTATGTGTTGAATAAATATTTTTTATAAATATTTTTGATATTATTATTG
TTATGTTTTTTTTTTTTTTGTTTTTATTTTTTTTTTCTTTTCCAGTTTTTTTTTTTGTTG
ATATTAATATTATATCTATATAATATAATTAATTATTTCTATTTGAAAGAAAAAAAAAAT
AATAAATATTAATAAATATTAAATATAAATTTTAATTTTTAAAAAAAATAAAAATAAAAA
ATAAAAAAAAATTTTAAAACTTACCTTGATTCATCTAAAACTAATCTTACATCTTCAACT
TTAATTAAATCATCTAATAAAGGTAATAAATCCAATAATTCTCTATCATCTTTATCATCG
AACCAAGAATCAATCGGAATTGCATTTTCAGGATGGAAAAGATAAGAGGATGGTGAATTA
TCTACAATGATCGTTGATTTTAGATCTCTACCTAATCTACTTAGATCTTTAACGTAGTTT
CCTTTATGGTTATGACAAGACTCTCTAAACAATCTATAGTGTATCACTCTACCTGTATCT
AAAAAGTCCAATACGGGGTCTGCATATTTAGCTAAAGAGGCGGTGAATACAACAATTTCA
AACTTCTCTGCGATTGCTCTTAAAAAATCATCTACAAATGGTCTCTTTACCACATAAACC
TGATGTATTGTACCTTCAATCTCTACGGGAACAATGAAATCTGGATTATGTACTGGTTTA
AATGATGAATGTACTAATGTTTCATCTAAATCTAATACCAATGTTTTAAGTCCAACATGT
CTTGGTATCATTGGTACCATTAGTGGTATTTCACCATTTTGTTGACTACTATCTTTATTT
ATATATTGTTGTTGTTGTTGTTGTTGTTGTTGTTGTTGTTGATGTTGATTGTATTGTTGT
TGTTGTTGTTGATTATATTGTTTTTGTTGTTGTAATTTATCATTATTACTTGCACCATTA
TCGGTATTTATATTATTACCATTGTTTTGATCATTTGATGGAACGAAACAACAAAATAAT
TTATTTATAATACTTCCTTTCTTTTTTCTATTTCCTTTAACAGATTTTTGTGGATAATTA
TTTAAACTATTATGTGATGATGGTATTAAATTCGTACTGGAATGATTTAATGAATCATTT
GGATTTGAAACTTGAGTTATTGGTGATGAATTCATTTATATAAAAAAAAAAAAAATTGAT
TAAAGATTTTTTTTTTTTTTTTTTTCTTTCCAAAAGAAAATTTCTATATTTTTTTTTTTT
TTGTTTTTTCTTTGTTTACTACTAAAATTTACTATTACAATTAATTATTTGTGAGGTTTT
TTTTTTTTTTTTTTTTTTTTTTTTTTTACTATATTGATTTTTTTTTTTTAAAAAATAAAA
AAAAAATAAATAATAAAAAAAATAAAAAAATAAAATTAAATGGTATTAATATAAAAATAA
TATTAATTTTAAAATGATAAAGTGTTGTGTGGTTGAATTGAAAATTGAGTGGTTGGTGTG
GTGGGGTTTGTGAGTGGGCAGTTATAATAAAAAAAAAAAAAAAAAAAAAAAAACTATTTT
ATGTATACAAATAAAAGGTGATTGCGCTTTGTAAAAAAAAAAAAAAAACAAAAAGATAGT
TGAATTGCAAATAGTAGTTAATTTATAAAAAATAAATGTATAAATTTTACAAAAAAAAAA
ATAAAAAATAAAATAAAAAAAAAATAGAAAAGGATTATAAATTGGAAATAAAAATCAATC
TTTATGATGCATAGGGAAAAAAAATAAAAAAATTTTGAAGTTGTTATCTAATAAATTTTT
TTTTTTTTTTTTGTAATTTATTTGTATTTTCACGAAATAAGGTGGTTTAGGTGTTTTTTT
TTTTTTTTTTTGGATGATTAAAATTTTTTTAAAATATTTACATAATGTTTTTATGGTCAA
TAAATAAATAAATAAATAAATAAATAAATAAATAAATAAATAAATAAATAAATTAATTAA
TGAATGAAAGAATGAATAAATAAATAAATAAAATTTTTTGAAAAAAAAAAAGAAAAAAAA
AAAAGGATATGAAATTTTATTGATGAATGTGAAATAAATATTTTAATTAAATGAATAAAA
AAAAATAAAATAAAAAAAAATTAAACTAAACTAATCACATTGGGTGTATTTTTTTTTTTT
TCTTTTTTTTTTTTTTTTTTTTTTTTTGTGGGGGTAAAAATATTTAGTGTTTGGTTATGG
CAGTTTTTTTTTTTATTTGTATGATGTGTGTGTGAATCCAAATTTACATGTGGATATCCA
AAAAAAAAAAAAAAAAAAAATTTAACACACTCGTGCTTACAATTGTTTTATTTTTATTAT
TATTATTATTATTATTATTATTATTATTATTATTTTTATTATTATTATTTATTTTATAAT
ATAATTATCTTATTCTCACTTTTAAATATTTAATTTTTATTTTATTTCATTTTATTTTTT
TATTTTTTTTTTATTATAAAAACTTTCAAATCACACAAGAAATGGGTACAAACACTAAAT
ATGGATATTTTAATGAGTGGTTGTGAGTTTTTTTAAAAAAAAAAAAAAAAAAAAAATCAA
TTTTTAGATCAAACACACCAACACCCCTTTGTAATATAAAATAAAATAAATTAAATAAAA
AAAAATTATTGTTCAAATCACTATTAAGTTTATATAATTAGAGTTAAATCGTTATTGTTA
TTTTTAAATTTTATTCTTTTTTATTTTTAAAAATAACAACTACTAATAATAATAATAATA
ATAAAAATAATAATAATTATTATGATTTGATCGTATGATGTGTGAGTGTGTGTATGTGGG
AAATTATGTGTATTTATTGTTTATGATAACTGATAATATGATGATGATACCATTAATCAT
TTATTAATGGCGAAAGGGAAATTTAATAATTGATGATGGTAAAAATGGTTGAAAAAAAAA
AAAAAAAAAAGTTTTATAAACAAAATAACAAAGAAAATAAAAATAATAATAATAATAATA
ATAATAATAATAATAATAATAATAATAATAATAATAATAATAATAATAATAATAATAATA
AAAATACAAAAAAATAAAATATATATACATTACATTCAATTGGAATGATAGTATTTTTGA
ATATAATTATTAATTTTGTTTTCCAATATTGATGATTGAACTCATTGGAAGATTTCCAGT
AAGCAAAAAAATAAAAAATAAAAAATAAAAAAAAAAAAACAAAACAATAAAAATATTAAT
ATAAATAATAAATAATAAATATAAAAAAAAAAAAAGTTTGATTTAATTTTTTATAACAAC
AATAAAAAAGAGATAAATAAATTAAAAATACAAAAAAAATTAAAAAATAATTAAAAAAAA
AATAAAAAAAATTATTATTATTTAGCTGAATTCACCTAATGGATTTTTTTTTTTTTTTTT
TTTTTGTTGTTATTGTTTATTGTTATGTTGTTATGTTTTTGTCTTGTAGAATATATTATC
AGTTTATCCAGTCGAAAAATGGGTGTGGGTGACATGCATGTTATATTAAAAATTATCAAA
AAAATAATATAAAAAAAAAAAAAAAAAATCTTTATTTTATTTTTAACACAAAAAACAAAC
CCTAAATTTTTTTACAAAATTATGATAATGCAAACAAATCCTCTCACCTTTTGTTTTTTT
TTTTAATTTTTTTTTTTTTTTTTTTTTTTCTTTTGTATTATTATAATTATTGAATGCTAT
GATTTAAAAAAAAAAAAAAAAAAACCAAAAAACCAAACCAAACCAAACCAAAACAAACCA
AACCAAACCAAACCAAACCAAACCAAACCAANNNNNNNNNNNNNNNNNNNNNNNNNNNNN
NNNNNNNNNNNNNNNNNNNNNNNNNNNNNNNNNNNNNNNNNNNNNNNNNNNNNNNNNNNN
NNNNNNNNNNNATTTTTCTTTAAAAAGTTAAAAATCTGGAAATTTTCTAATTAACTTGGT
TCCCAGGTTTTTTTTTTTTTTTTTTTTTTTTTTTTAAGTCTTTTTTATATGAAAAATGAA
ATAATCAAAAAAAGAGATTGTTGTTGTTGTTTGTATAAAGCAAAATTTGGGATGCTGTTG
AAATAAAAATTTTCAAAAATGGCTCCTTAGCATAGTGGTATTGCGCTTCCCTAGTAAGGA
AGAGGTCATGAGTTCGATCCTCATAGGAGCCTTTTACATTGAAAAACAAAATAGATCGAA
GGTTCGATTCCCCATAAAAACCATATTAAATAAGAACCTATTACCCACCTTCTACCAAAA
TAATTAACTTGGAAACTGCTTCCAAATCTTATCTCTTTGAACCAATTTTTTATTTAACTT
TTAATACTGGGCTAACACACTTTTTTAAAAATTAAAAATCCATTTTTTAAAAAAAAAAAA
AAAAAATTAAATTTTAAATTCACAAACAAAACTATTAATTGTTTATTTCCTTAAACGTAT
AATCCGTAATTAATAAATAAAAAACTCTGCCTATTAGACATCATAATGCATAGGTTTCTT
CCCAACATTGAGGGGCAGCGGTTAATCGTTTATGCTTAATAGTGTGTTTAATTATATTAA
AAAAACATGTATTAAAAGGCTCCTATGAGGATCGAACTCATGACCTCTTCCTTACTAGGG
AAGCGCAATACCACTATGCTAAGGAGCCATTTTTGATATTTTTTTTTATAACAGAATTCC
AAGTTTAAAATAATTTCAATTCAAAAAAAAAACAAAAAAAGTTTAAAATAATTTCCAATT
GCCTTATCCATTTCAAAAAAAAAAGTTTAAAATATTTTCGTCAAGAGATTTCTATTGCAA
GATAATCTGACATATTGGGAATTTATAAATCTATAACATTATTATATGGAATGATTTGGA
TATTTCAAAACTAATTATAACCCAAGAACAAGAAAAATATTCAATTTAAATAGCTGTTTT
TCCTGAATTTATACAATACAATAATTTTTTTCCTGAATCTATTGAATTTATTTTATTTTA
ATTTTGAAAATAAAATTTTGGATGAATATTGTTGGAGAAATTATTAGATTTTTTTTTTTT
TTTTTTTTTTTTTTTTTTTTTTTTTTTTTTTTTTTTTTTTGGTATTTTTGAGAATTCTCA
CAAGTGTCAGTTGGTCCAAAAAAAAAAAAAAAAAATACAATTTTTTTTATTTTTATTTTT
TTTTTTTTTTTTTTTTTTTAATTTTTATTTTTTAAAGTTGTATTACATGAAATTTTAAGA
ATAAACTTTATATGTTTTTTTTTTATTCTTAAAATTATATATTTAAATATATTTTTTATG
TATTTTTGTTTTATTTAAATAACACAAATTTATAAATTGTAATTTATTTTATATTTTTTA
TTTATATATTTTACACCACAAATACAAAATGTCCGAGCATAATAGTGATATAGTTCATCC
ACCAACTAAAGATTGTATTGTAAGTAATATTTTTTTAAAAATCACTAAATATACTATTTT
ATTTATTTTATTAACCAAAATTTTTTAATTTTTTAATTTTTTTTTTTTTTTTTTTTTTTT
TGTGAACACAGACGAGATTAAAAAGAGAATTTCAAGAGATTAGTAAGAATCCAATTGAAA
ATATTTTAGTCACACCATCTCGTACGTATTTCAACACATATAAATATTTATATATATATA
TATATTATATACAAACTGTTTACTAATAATATATTTTTTATATATTATATATTTTTAGCA
AGTAATATTTTAGAATGGCATTATGTTATTTTGGGTGCATCTAATACCCCCTACGAAGGC
GGTGTTTATTATGGTCAATTAATATTTAAATATAACTATCCTCTTTCACCACCATGTAAG
CTATCTCTTTTTTAAATTTTACTATTATAAAATTTATAATATATATATAAATTAATACTA
ATTTGAAAAAAAAAAAAAAAAAAAAAAAAAAAAAAAAAAAAACCTATAGCAATTTTAATG
ACAACACCAAGTGGTAGATTTGAAACTCAAAAGAGATTATGTTTATCAATTTCAGATTAT
CATCCAGAAAGTTGGTCACCAAGTTGGAGTACATCTTCAATTTTACTTGGATTATTATCA
TTTATGTCTGATAATGAAGTTACAGCAGGTAGTATAGTTACAACAAATGATGAAAAGAGA
ATTTTAGCTACAAAATCAATGGATTTTAATAAGAAGAATAAAACTTTTTGTGAATTATTC
CCTTATTTAGCGATGGATGAATAATAATAAAGTATAAAATGAAAAAAAATGAAAAAAAAT
GAAAAAAAAATATGAAAAAAAAAAAAAGAATAATTAAATCCGAGAATCCTCTCCTTTTTT
TTTTTTTAGCGATGGTGAATAGTAAGTTCAGTCTTTATTATTTCATCATGATTTGATTTA
TCATCCTTTATATATATTTACATTAAAAAAAAAAGGGGTTCTTTAGAGTCGACAAGCAGG
TTTTCAAGCCGAAGTGNNNNNNNNNNNNNNNNNNNNNNNNNNNNNNNNNNNNNNNNNNNN
NNNNNNNNNNNNNNNNNNNNNNNNNNNNNNNNNNNNNNNNNNNNNNNNNNNNNNNNTACA
AATAATCAAAAAAGAGATAGCTTTTATAAAAAATTAATGAAAATAATCAAACAATTGATA
ATGAAGAAAATCATGATACAATTGGGTTGGTACATAGTGAAGATGAAAACAATGAAATTA
TAATGGATCAAAATGAAGCAAACATTTATAATGAAAATAATGAAAATAATGAAAATAATG
AAAATGAAAATTGTCAAAATGAACCAATAAGAATTAAAATAATAATATAGATAATTAAAA
ATCAAAAAAAAAATTAAATTAAACTCAAATTAAATTTTTAATTTTGGGAATTGAAAACTC
AATAAGTTTAAAGCTACTTGAAAAATTTAAAAGTTTTATAGACAAAAATAAAACTAATTT
AAATTAAATAAGATACACACCTCAATATATGGATAAATTATTTATGGAAGATTTTCAAAT
AAAAGGAGAAACATTTATAAATAAATATTATGATCACTCAATTTTTTATTTTGAAATTAA
AAAAGTATTAGAAACTTTATTAAATAAAAAGCAATTTTTTGAAAGAATAGATTTTGATAC
AGATTTTGGAACTGGAATTTATACAAATTATAAAAGTGGTCAACAATTTAAAAATTTAAA
AAAAAAAATAAAAATAAAATTGTTTTACTTAGAATATTCACTGATAGTATGCAACGTCAA
AACATGAAAGATTATACTATAATGCTGGATATAGAAAATTATATTGGAAATGAATTTAAA
AATAATAAATTATTATTATTTGTAGTACCAAATGATTGGTTACTTAATTTTGATCAAACA
ATTAGGGCATTGTTTTCATCTTTTATTGGGAATGGCTTTAATTTAATTATTGAAAATGAA
CAAATAGATGTTGTACCGTTTGGACTGACAATGGATATTCCAGAATTTAGAGCATCGTGT
AAACTTAATGGACATAATTCAAATGAATATGCATGTCACACATGTGACAAACCAAGAGAT
GGTTTATTTATTTGCAAATCAGGTGCATTAAGAAAACAAGAAGACATTACAAATTTTCAC
TCCACCAAACCTAATTATGCTGAATTAAATGCTGATATAGAATTAAAAAAAGTATGGAAA
AAAAAGCAAAAGATATTGGTATCGAAGGTGTGGACAGAGGGTGGGTCGAACCCTTGTCCA
TTAATTATTTAAAAACACAACCAGACATATTACATAATATTTTATTAGGTGTCGCACAAA
GATGTTTAAATTACATTTTTGATAAATATAAAAATAAAATTTCAAATTTTTTAAATAATT
TTAAAAATGCAAAAATAATAGATAACAAACCAAAACCATCAATTTCACTATTTGCAAATA
AAACAAAGAAAGGAAGAGAGAATAGATCAATATTATATTACCTTTTAATATCAATTAAAA
ATCAAATATCAAATGATGATTGTTTTAAATTATATAGTGACTCTTTTGATGAAAATGATT
TAAATTCACTTCAAGTATTAATTGAATCGTTTAATTCAAAGTAAATTTAATTACTGAAAC
AGAAATAATGAATTTCCACTTGTTGTTACATTATCCAATCTATATAAAAAATTGGGGTTA
CCAAAATACACTTCAGCTGAAACTTTTGAAGCACAATTATCAAGAATTAAAAACTATTTA
AATAATAATACAAATAATTGAGATGAACAATATGAAAGGGTTACCAAATTAAACATGGTG
AAATTTTTTAATTCAGTAGATAAATAAAAAAGTATTGAAAGTACAGCATTAATTATTGGT
AACAAAATAAAAAATCCAGATAATTTAAATAACATAAAAATTAAATTAGATTCATTATTT
CAAAATTATAAAAATATAACTTTTCACTCATCAATTAAAAATAATAAAGAAACATACAAT
GTTGGTGATGCAGTTGAAGTTGCATCAGATAATGAACTTTCAGTTAGATGGTCAGGTATT
ATCAATTCAATATCAATGATTGAAATGGTGATAACATAATAAAACATGCAATATTATTAA
ATTATTTTTGACAAATATGTTTGGTGACCAATTTAACAAATACCATTTTCTTTCAAATGA
ATTAAATTATATTACATATGATAATATTCTAATTAATGTTATACCAATTCAAATTGATGA
TACCAATTACCTTATAATTTACAAATGCCACGATTAATTCTCGGTTTCAAAAAATAAAAA
ATAAAAAAATTAAAAACTTTTTTACATAATTTTTACGTTGTTATGTAAAAATTTTTTTTT
TTTCAATTTTTTTTAATTTTCGGGCAGACTGAAAAAGCGAAAATGATTTCAATACATATT
TTCTTAAAATGAATTCATCTGCAAATTTTATAGCACCAAATGGTAATGTACCTGATTTTA
ACCAATCACCAATCCAAATAAGAACAAACAATAATATTTCTATCGGAGATGAATCATTTA
ATAATTTGTCAATAGGTAATGTATTAGGAACTGGAAATGCTCCAAACACAATGGAAATCC
AGAGAATAATAATTAGAAGAGTTCAAATGCCAACTGTTCCACCAATTCAAGAAACAGTGC
AAATAACCACAAACCCACGTGTAACATACTTTTATAATAATTATTAAGTATAATTATAAA
ATATAATTATTAATTAAAATTATTAAGTATAATTATTAATTATAATTAATAAGGGTAATT
ATTAAGGGTAATTATAAAGTTCACTTAATAAGAATACTTAAAAATAATAATTAAAAATAA
CATTTTATAATAATAATTTAAAATAAATTTTAAAAAAAAAAAAAAAACTAAAAATAAAAA
AGAATTAATTAAAAAGTAAAAGTATTTGAAATCAGAAATTTTTTTATTTAATATAATTGT
GAAAATTCTAAGTGTATTAATGACTTTAACAAGGGTCATACAACATTTATAATTGACTAA
TTTGAAAAGCAGAACTTTATTTCCATTATAATTTGTACCAAAAGCATACTTTTGAAGGGG
CAACCTAAAATATAATTATTGTTTTTTAAATTATATTAATCTCTTTATTTTATATTAATT
TTTTTTTTTAAAAAAAAATTATATTGACTTACCAGTAATTATTTAAGTGAAGTATCAATT
TGATTGAAGTGATTGTTGGTATAATAAGAAAGGTAACCTAAAATTTAATTATTGTTTTTC
AAATTAGTCTATTTTATTTTAATAATAATTTTTTTTTTTTTTTTTTAAATTTTTTTTTTT
TAAAAAATTATTAATCTTTTTATTTTTTTTTTTTATTTTTTTTATTTTTTTTATTTTTTT
TTAATTTTAATTATCTTACCCTACCAGTTTTGATTTAGTGCAGTTTCATTTTTATTTAAA
ATAAGTGAAGTTGGATAATATCAATTTAAATTGCCATTTCTTTTTGGTGTTCCAGATGAT
GCAATATTATTTTTTATATTTAATTTTTAAATAATAATTTAAGTCTGAAAAATAATAACC
GAAACGAAAAAAAAAAATTGAAAAAAAAAAAAATTGAAAAAAAAAAAAATGAAAATAAAA
ACCCACGTAAAAACGTAAAAGTTATGTAAATAATATAATGATTCTTTTAATATTATTTGC
TTATAAAATAATAAAACAAAAAAAAAAAAAAAAAGCAAAATATTTATAGGTTTAATCATA
TAAAATTATTATTAAAAAAATCAAAAGAATTTAATAATAATTCATTTAAATTAATTGATT
ATGTTAAAGAAATTAATGGTGAAACATTTTTTGATGATAATAAATTAATTAAAGATGATG
ATGATAATTTTAAATCATCATATAATTATACAAGTGTTAAATTAAATGATTATGATGATT
TAAGAGAAACAAGTTTTTTAAATTCATTTCAACAAGAAGTATTTTATAATTTCATTTTTT
ATCCAGCATTATTTCAAATTTATTCAAGTACAAATGATTTTAATAGACTATCTTCATTAC
CAAAAGAATTTGGTTACTTTAAAGATTGTAGAAAATCGATTTATAATAATCAATTAATTA
TGTCATCAGTATCATTATCAAATAATCAATTATTAAATTTATCAAATTTAATAAAATTAA
ATATTTATAAATATAAAAATTTTGTATTTTCAAATAAGAATCATACAAAACTAAATGATG
AAATAACATTATCTGGTCAATCATTTTTAAATATTAAATTTTTAATTAATGGATTTGGTG
ATAAATTAAATATAACAAATAAAAATCCAATTGAAAGTTATTCAGTATTCTTTGAAAGGG
ATTCATTATGTCAATTATTTAAATTATTATTTAAAAAATTAAATGTTAAAGAAGATTGTC
AATCTGAAGGTAATATTTATCAAACAATTGGTATTAGATCAGAAGTTAAAAATTATAATT
TAGATATAATGAAAGCTCAAGCATATTCAACAAAGAAAGGTCCATTAAAATTAAATAGTT
CAGGTGGTGGTTCTGATAAATCATTTAAAGGTTCAACTGGTTCTGATCAATGTGGTCCAT
CAAAAAGATTTTCATGTCAATCAATTGAAAAAGCTGCATTAGAATTTGGTTTCTCTGAAA
GTTTTATTGATGCTAATATTAAAAGAAGTGGTGGTTCAATATCACTTGGTCAATCAATTG
TAAAAATTCCAAAAGGATTTTTAAAGAGTTATTTAATTTTAATTCAATACTTTGAAACAT
CATATAATCAAAGAACAAGTTCAAGAATTGAATTTCGTTGTGGTCATGATTTTTTTAATC
AATTTTTAAATCAAGAAAATTACTTTTTATTACTTTTATTATCAAGAATTAATTTTATAC
AATTTAAAAGTGAATCATTCTTTAAAATTCAATCAATGATGTTAAAATCTTATAGATTTA
TTTTAATTGAATTATCAAAAACTTTAAATTTTATTGGTTTTAAATCAAATGAAGAGTTTA
TAAAATTAAAAAGAAAATTATCAATTGATAAATCAACAATTAAAATTAATCAATTAGAAA
GAAATAAAGTACTTAATTTTCATCCATTATTATTACCAATAAGATTATCAATTCAATTTA
TTGTTCAATTATTTCAAGGTTTAATAAGTTCAATATTTTTTAACAAAGAAATTGTTAATC
GTGATATTTTTAAATTTTTAAATTTAGATTTAAATTCAAAATTAAATGGATTTTTTAGTA
TTTCATTTGAAAATTCAATTAAATTATTTAAACCAAGTAATAATCAATTTATTTCATTAA
ATGAAGAAAAAATAGGTGATCTACCAATTTTATCATCAAATAATATTAAAGAAGATTATT
TATTTAATGATAATTCAATTAATTTTAATATTTTAAATGGTAGAAGTAATCAAATTTACT
TAATTATGTTTCCATTTTTAATTTTTGAAAATAATCAAGAGATAATTAAATCAATAACAA
CTTTAAATTATAAAATTGATACTAATGAAAGATTTAATGATAGATTTAATAATTCAAATT
GTAATTTATTAATAAGAATTTTAAATAACTTTAATATTAATCAAAATCATTATTTAAAAA
GAAGAGAAGTAAAATTAACATACTCAAATATTGAAAGTGAAGAATTTAAATTATATTATA
ATAGTTATGGTAGTTCAAAAGTTAATCAATTTATTTTAACTGATGAAATTTCAGAATGTA
CAAGTAAAATTGAATTAATTAATTATTTAAAACCATTTTATCCAATTGTAATTTATGAAC
CAATTAAACTATTAAAATATTCATCAAATAATTCAAAAACAATAACTAGCCGAAATACAT
CATCAATATTTAAATTATTTCATTTAGATTTTATAACAATTAATAATGATATTTTTAAAT
CAATTATTGATTTTGATTCAATTTCAATTATTAAAAAACATTTAGAAGATAACTTTGATA
ATTTTTATTCAAATTTACTTTTATTTAAATCAATTAAATCTAGAAATGAAATTGATAAAT
ATATGCTTCAAATTTTATATTCAATATTTGATTATTTAAAAGAAATTCATCCAATATACT
TTATGGAAGAAGATAGTGACAGTAGAATTAAGAAAGTATCATTAGCTTTAAAATTATATA
ATCATTTCTTGGTTACATTAATTAAAATGATTGAAGAAAGATTCAATGAAAATAGTACAA
TTAACAATAATCAAAATACTAAAGAAAATATAAACTTATTAAAATATGAATTATTAATTT
CAATTTCAACATTTTTAATTATAATGGATTATGATTATATTATTAGATATCAAATTAAAG
AATATTTTAAATTAAAAGATGATTTCGATAAAGAAAATTATAATTATCATAGAATTGATG
AAAGATTCTTTAATTATAATCTTGGTTTTTCAATGGTTTCAATTAAAAATTCAAAAGAAA
AAAACTTTATTAATTCATTTAATCATTTTATATTTTCAAAGCAACCTTTCTTTTTAAAAG
GTTACTCAAATATATTTATATTTTCAAATGAAATTATTAATAGAAGTAATGATAATAAAT
TAGATTTAGAGAGATTTTATTCAATTTGTTTTAAAAAATTAAAAATTAATTGTGATATAA
TGTTTATTTCTTCAAGTTCAAATAGTTTAGTATATTATAGAAAAGATAATAATTTAAATC
CAGTTATTGTTGGTAAATTAACAACAAATTTTAAATAAATAAATAAATTTTTTTAGACTT
TTAATTTTTTTTTTTTTTTTTTAATTTTTTTTTTTTTTTTTTTTTACAATATATAAACTT
ATTTTTAGAAAGGAAAAATGTTTATTTAAATATGAATAACTTTAATTAAATTAAGAAATC
AAAATTTTTTTAGGGGATCCCTTTTTTTACAGGAGGGGTACCCCTCTTTTTGTAGGAGGG
CGCCTCACTTTTTGGAGGAGGGGTACCCCTCTTTTTTGAGAGAGTTATTTTTTTTGCTCC
AAATGACTAGGATGATAGATTTATCCTAGTTGGCGCGCGAAATTTTAACCTATACCATTT
TTAGTAATAAAAAATTATGATCTAAAAGTTTTACACAGTAATAGATTATCAATAAGGACA
TTTTAATTAATTTTTTTTATCAGATTCATTTTTGGCAAAATTTTGATTTTTTTGAAAAAA
TTTTTTCTAAGTTAAAAAATCCAAAAAAATCCAAGTTTTTAAAATATGCTTAGATTTTGA
CCGCGTTTTCAATAAAACAGGTTACTAACATTTCTAAGGTATACTGGGCTTATCCGCTCA
ATTTTTGGGGTCATTATAAAAAGTGACTTTTTTAAAAGTGACCTACACCCATATAAATTG
AAAATTCTACACATAAAAAACTTGTTAAATCATAAATTTAAGGTTACTAGCGCTAACGCG
CGTTATCTGGGGGGTCGTAGTAAAAAGTCAACGCAACAAAAAGTGACTCCAAGTTGTCAT
AATACATATATATATAATTTAATAGTTAGCATAAAATTAGTTCTACACTTTTGCTAAGTT
ACGCTCGTCAACAGAATTTAAATTAAAGGTCATGGTAAAAACTTTTTTTTTCCGAAAAAA
ATTTACCATATTAATTTTTTTAAAAAAAAGTTTGATAAAAAAAAATTATTAAAATTTTAT
TATTTTTTAATAATATATATGTCATTAGATGCGTATTGGAGTTGTCTATCCAACAAGGGT
AATCCGCTTGATTATAAAAAATATTAGACCCCTTAAACAGTCGGATTAGTCAGTGACCAT
CGGTTTTTTCCACCGAGAATCGAACCCGCGACCCTTCAATTTTTGCACGCTCATATCCAG
TCAAGCTAGAGTCACAATTTTGTCAATTTTTTCATTTTCAAAAATTTCTCCAATATGTTT
AGATACTGAAATGAAGAGATTGACTAAGCGGATAAACACTCAAAAATCGACGATTGAATG
TAGTTTTTAAATATCATATTGAAATCACTTATAAAGGTAATTTTAAATTATAAAAATGGT
CTCTACTAAAAAATGTTAAGTTTTAACTCGAGCTACATCAATATAACTTATCAATTATTG
TTCAGCATGCTTTAAAACGCTTACTGGCGAATTTTAGTCGAGTTAGCTGCTCATTTCAAA
AAGTTATTAAATTTTTAATTTTTCAATATTTTCAAAAATTTTGCTTTTTTTGGCAACTTT
GTAAGGTTCTAAAAATGGGTGAAATTTATCGATGACTCTACCGTGAAGTAACTGTAAGTA
GCTATTTGAGTCTAGTATACTTATCCGATAATTTGGTTATCTTAGAGGGTCATCATAAAA
ATTTATTTAAATTATATGTTACAAGTCGAAAATTTTTTTTTTTTTTCAACGAGTATAGTA
AAATTGAAAAATATCCAATACTACGAAATTGAGTGAAGATAGCCAAATACACAATATACC
TGACAGTAAAATACATATTAAAATGATTTTTTCGATTTTTTTTAATTAAATCAAAGCTAT
AAACGTATATTATAAAATATTTTTTTTCCCCTCAAAAATTTTTTTTTATTTGTATACATA
TAACTGTAGTCATGACCCCCTGACCTAGGTAACCGACTAGTCCCTACATAAAAATGGTAA
TAATTTTATTTAATGGGGTCATTTTGGTCTCTATTCAGGGGTGTCAATGGTATTTTACAA
ATCCTACAGGTTAAGAGTTCACTCGACCGTGAGGTAATGGTAGATACTAGATAAAAAGTT
ATTAAAACCTGGGGTCAATTGATTCCAACAGAAAAAGAAATAATCGATTTTTTTTAGGTA
CAATTTTTTTTTAAGGACCGGTACCACTTTAGGCACCATTTTATTGGGTAAAATAAACCG
ATTAACTCTTTTATTAGTGATATTATTATAGGCCAGCTCCTAAAGTTTTTATACCTATAA
AAATTATCAGTTAATATGGTAAATAAATTATCTGTTACATATGAATTATCTGTTTGAATT
ATCAAATTATCTGTTGAAAATCAAAATTTTAAAATGAACTATAAACTATGTAAAAGTTAT
AAAAATAGACAGAACGGTAAATTTTAAGGTGTTTTAAAATTGTTTGGACGATATACGACC
ATATCATCATACATAAACCCACTTCACAAAATTAAAAAAAATCAAAATTTTTTGTGATAA
AATATCGGTTACTCAATCATATTCAACATAGAAAAAACATACAAACCCATTTAAATTATC
AATGACTGGTAAAACAATTTTTTCCAGAATTTTTCTATGTCATTTTATATTATATCTGAT
AGTTATACAAAATTTGACAAATTTTTAAAATGGTAGTAATTTAACAGTTACTTTATTATA
GGATCATATATATGCATTATTTATAAGTTTTTACATATTTTGGTGATTAAGGAACGACAA
GTAATAAATTTATGATAATTATTTGTTTTCAAAAATTACTATGAATTGTATATGTATGAT
AAAAAATTGAAACATTTAAATATGAATATCTATCAAACTTATACCATTAGATAGCCCTAT
TTCTCTAGTATTTTGTAGTTATGGTCTAGATTCACTCAATTTCTTAGTATTGGATATTTT
TTCAAATTACATGATTCGAACTTCAATTTTACCATATTAATTTTTTGAAAATTTTTACCA
TATAAATTCAAATTTTTTAAATAGTCATTTAAACAAAATCCGTCAAATAGAAATATAGGT
TATCGATGATTTTGAGTTTACCTGGAACGTTTGGCAGACTTAGACGGACATGATAAAAAT
TTGAGAATTTTAAAAAATTAATTAAAATTAAATAATAAAAAAATAGTTTTGGTACTTTAA
CTTGGAGATGAGTCGTCCAACGAGTACAGATAGATTAAGAATTGAATTCTACACATACAG
TTACCCATTGGTCGAGTCAACCGGTCATTTTGGTACCTATCGATATTGATAAAGTCAAAT
TGGTACCCATTTTTTTCAATGTAAAAATTTTAGTTTTTTTTATATTTACCCATTATAATT
TTATCATATACATTTTATTTTATTATCATTAGATAGATCTAATTCGGGGCTATTTTTTGA
TATTTTGAAGCACTTTGAAATCTCTCATTTAAGTAATTTAAAAATTTTACAAAATAATAC
TTCAAAATTTTTTTTTTCAATTTTTCGAAAATTAAGGCGGCGCGCAAAAAATTTTTTTTT
TATAACAAAATGGTATTTAAGTGATAAAATGATTAAAATTGATAATTCAATGATCGTATT
TGTAGTCAAATGAAAGATTAAGAAATTTCCTATATTAAAATAACAATAATATTAATTAAA
TACAAAATTTTAATTAATATAAAATTATTAAAAGATAGTAGTGTCAAAATTTTTTTTTTT
GTTAAACTAATAAATTTTCTAAAAAATTTTTCCATGCATTCAAATCCAAAATCCATAAGG
TTATCGACTATTCTCTACAATTTGTATTTGTTAAAATTCTTTCAAAAATTTTTTTTAAAA
ATTTCGAACAAAACTTTTTTTTTTTCAACGTAGCATAAAATTTATTTTTTCAAAGTCAAT
CAAAGTCCAAATGTTATAAAACAAATTTTCTAAGGTATTCTAAGGTATAATTATTCAAAT
AACGGTTCATTTAGAAATTTTGACTTTTTTTTTTTTTTTTAATCAAAGTTATATAGTAAT
TGATAAGATAAATACAATTTTAAGTGATAAAACAACCACATAATGATAGATCATGAATTT
TTAAATATTTTTATATTAATTAAAATAGTTAAATCATGTAATTTGATCAATATTGATATC
TAAAAAGTTTTGAGTTCACTTTTAAAAATTTTTTATTTCAAAAAAAAAAATCAAAAAATT
TTATTTTTAACCAACCCGAGTGTTCAATGTCTGAATAAAATTTTTTTGGCAATCTAATAA
AGGAAACGCGCTCACTCTGGTGGCTCATGGTGTCTACATAATGAGAAATCTTTAATTTTG
ATTTTAGGTTATGAAATTTTAATTTCACTCGACTAAACGTTCCAGGTATTTATTACGCCA
TGAGTTACACCCGTTCCATAAAATTTAGAAATTTTTTAAGTCAGTGTAGTTTTTAATTTT
TTTCGATATTAATTTGAGCTCCTACATATATAAAACAACCTCAAATCGATTTATCACCAT
CGATTACCCTATAATATGTCAAAGTGGCATCACTATATACCTAAATCATATCATTTTGAG
AGAAAAAAATCAAAAAATCTCTGACTTAGAAAAATTGAAAAAATTTCCCATACAATTTTT
ATATGGGAATTTTCGAAATTTTTCTAAGTTAACTTGCGACTACCCGACCTCTGGAAATAA
GTCTGATGACTATGATTACGTAAAATTAAGTAGACATATCGATAGAACTTTTAATTTTGG
ATCGATTTGTGGTATTTTTATAACTATAGGGGGTCATTAATTATTATAAAAATGTGTCAC
AAAATCGTTACCATGGTCACCACCAAAAATTTTTTATGATTTTAATTTTAATAAAATTCG
TAAGCAAATTAAGATAGAAAATGAACTCTAGTATATTTTCTAAAAAAATTCCATTAAATT
ATCACCTATTTTAACTAATATTCATATAAAAATATTTTTTTTGTTCGATTTTTTTTCAAT
AATTTTTTAAAAAATTTTTTAAATCTCGACCGATTTTAATAAAAAAAAAATTTTCCGACT
AAAAAATTGTGGAGAATCTATTTGGATTTCTAGAGTAGAGTCATCGTAAAACCTTATGTT
GGAAATTGCGATTTTAAGAATCAAATTTTAGGATATGAAATATAGAGATCAGTTGTCCGA
CGGTTCCTAGTAAGCTTTTCAGCATAGATGACGCCTAACTGAGGTCCATTTGAGTCAGTG
GGGGGTCGCTATATTTCAACTTTTATATTTGACCCCCTAGAGGTCTGAAACAACGCCAGT
TGGATAGGGAATGGTCGATTCACTAAAGACAGGCGAAAGCTGGCAGAGTCACCGACTTAA
ATGATCACATTTTGAAGGGTTTTTTTTTTTTTTTTTTTAACTTAGAAAAATTTTCAAATT
TTTTGCCATATAAATTTTATATGGGGAATTGTGAAAATTTTTCTAAGTTAGATTTTTACT
AGTAATTCTTAAAAAAATTTTTATAACATTCTTATTAATTAATATAAATTAGATATATCG
ACGTAACTTTTAATTTTGCATCGATCTATGGTAGTATCATATTTGTAATAGATAATTATA
ATATTAGGTCATAGGTTTCTGGATCGATCCCATTGTCACCACTATAGATTTTTATAGTTA
GCATTTTAACTAATCTAACCACCTCCAATATTCATAAATGTCTTTCAAGACGTTTCCATT
CCCCGTTGGTAGAGTCATCGACTCATTTCATAGTCTAATGAGTAATTTTATAAAATTTTA
TAAATTTATTAAATATAATAATTAACTTTTAAAAGTTAATTTTTATGATAGATGTTTATT
TGTTCACACCGATTATATATTTGAAAATTATAACAATAAAAATTTTTTTTTTTTTTTTAA
AAAAAATTAATTTTTTTTCATACTATAACCTTGACCAATATTTTTATTCGATAAAATAAC
CGATTTAACTATTTTTAAAAAATTATAATTATAGAATAATTCTTATAGTTTCTAAATATT
ATTAATATTTTAGTTAATATTAAAATTTTAATAGATAATAGTAACTTTTAAATTTTTTAA
AATTTTTTTTTTTCATATAAATTTAATTATGATAAAAATTTTTTTTTAGAGATAACTACT
TAACTAATAAAAACTATAATAATGGATATAAAACTAAATTTCATATTTCAAAAACTCTTT
AGAATTGTTTTTTTCGGTCATTTTAAATTTTAAAAGTATAATATGATTTTAGTGATAAAA
AAAAGAAAAAATTATTTTTTTAAAAATTATTAATTAATTTATCTGTTATTAATATTTATA
ATTAATTACATATCTAATTATGTATAGTTTGGGTAGGTTATAAACCTTAAGAACAAATAA
ATAAAATTTTTAGAGCTAATTTTTTTTTTTAACTTACACTATAAATTTCAATTCATATAA
TAGATATTATAATGACCCTATATAGATTTTTTTGTACCATATATGAATAGAACACCTCTT
AAAGTAGTTATAAATGGTTTATTTATTAGTTTTAATGGTTATTTCATACTTTTTTAAAAT
TGAAAAAGTGTAAAAATTCAATTTTTTTTCAATTTTTTTTTCTTACCAAATTTAGAAGTC
TTAGTTTTTTTGAAATCAAAAATTTAATATTAACTTATAAAATGACCCCTATAAGATAGA
GAACTCAATTTTCTATAATTATAGGGTTATTTTAAGAGTTAATAAGCTTATTTCAATTTA
TAGAAAAGTCTCATAAATTGTTAAAATTTTAATTTTTTTTTAATCCCTCTAAAAATCTAT
TAAAATTTTAAGTTAACTCGACCATGAGGTAACAGTAGATTCTCCATTGAGTTTTCTATC
TAAAAATGGTCTTATTTTTTAAATTGGAGGTCATTAGTTCATATAAAGTGGTCGATTAGT
CAGCGGGTGTAAAATGAAATTTACGAGAATCGAACCCAGGACCTCGCATAAAATAATGCA
ACCTTTTAACCAACTAAGCTAAGTCAACATTTTGGCCAACATTTTTTTTTCACTTTTTTC
AGAAATTATAGTCAAAGGTTTTTAGATAGTTTTATAGATTGAAATGAGCTTATTAACTAT
TTTTAAAAATAGATATAGATAGAAAAATTCATAGACTTTTTAATTGTATATCTAGAGTTG
AGTCAATCAATTATCAATTAATTAAAAATGGTAAATTACTGTTACTGATTTTTACATTTG
AAATTTATAATCTCGATATATTTCTTATTTCTTGATATATATTCACCAAAATTAAAATTT
AGAGGTTTTAAAAAATTCTGTATTTTAAAAGTTTATTTTTTTTAACTTTTAAATTTTTTA
AATTTTTTAAATTTTTTTTACAAAATTTATATATATAACACCTATTGATTATATAATTTT
AATTTTAATTTATAATTCTGCACTCATTAGATAGTCAACTCAATTATCTATAATTATATA
TACATATAAATAGTTAATATGCTCATTTCAATTTATAAAAATGTACTATAAGTTTAAAAA
AATCAAAAAATTTTTTTTTCAATTATTCAAGATGAAAATGTATTAAAATCTTAAGTTCAC
TCGACCGTGAGGTAATGGTAGATGCCAATTGGAGTAATATATTCAAAAATAGTTAAGTTA
TTAAAAATGAAGGTCATTAGACCACATAAAGTGGTGGATTAGTCATCATATGTCAAAAGT
TAAAATCGAGAATCGAACCCGTGACCCCTCTATAATGCAACCTTTTAACCAACTAAGCTA
TTTCAACATTTTGGCCAAATTTTACTTTTTAATTTTTTTCAGAGGTATAGTCAAAGGTTT
GTCGATAGTTTTATAGATTGAAATGAGCTTATTAACTATTTTTAAAAATAGATATAGATA
GATAAATTTTTAAACTTTTTAATTGTATTTCTAAAGTTGAGTAAATCACTTATTAATTAC
CTTAAAATTGTGAATTACTGTGATAAATTTCAAAAATTGGTGCACTTCAAACCGAGATAT
CTCAATCAAAGTAGGTTAGTATTATAGAGAATCATTTAAAACCTCTAAATTTTAATTTTG
GTAAATAGATCTCAAAAAATAAAAAATATTTTTAACTTTTAATTTTTTTTAACTTTTTTT
TACCAAATTTATATATATGACTCCTATTGATATCATAATTTTAATTTTAATTAATAAATT
TATACTCATTAGATAGTCAACTCAATTATCTATAATTGTATATACATTTGAATAGTTAAT
ATGCTTATTTCAATTTATAAAAATATACCATAAGTTTAAAAAAAGTCAAAAAATTTTTTT
TTTTTTACTCGAGATGAAAATGTATTAAAATCTTAAGTTCACTCGACCATGAGGTAACAG
TGGATGCTCCAGGGAGTTATCTATTCAAAAATAGTATATTTATTAAAAATGGAGGTCATT
AGACAATATAAAGTGGTAGATTAGTCAGCAGATGTCTAAAAATAAACCGAGAATCGAACC
CTGGACCTATCACATAATAATGCAACCTTTTAACCAACTAAGCTAAGTCAACATTTTGGC
CAAATTTCACATGGTCACTTTTTTTTTTCGGAGGGTATAGTCAAAGGTTTATCTATAGTT
TTATAGATTGAAATGAGCTTATTAACTATTTTTAAATATATAAATAGATAGAAAAATTCA
TAGAATTTTTAATTGTATATCTAAAGTTGAGTCAATAAATTATTAATTAACTTAAAATGG
TGAATTACTATTATTGATTTCAAAAATTGGTAAGTTTTACACCCGAGATATCTCAATCAA
AATAGGCTAGTATTATAGATAATCATTTAAAACCTCTAAATTTTAATTTTGGTAAATAGA
TCTCAAAAAATAAAAAATATTTTTAACTTTTAATTTTTTTTTTTACTAAATTTATATATA
TGACCCATATTGATATCATAATTTTAATTTTAATTAATAAATTTGCACTCATTAGATAGT
CAACTCAATTATCTATAATTCTATATAATTATAAATAATAGATATGGTAATTTAAATTTA
TAAAAATATATCATAAGTTTAAAAGAAGTCAAAAAAAATTTATTTTTTTACTCGAGATGA
AAATATATTAAAATCTTAAGTTCACTCGACCATGAGGTAACAGTGGATGCTCCAGGGAGT
TATCTATTCAAAAATAGTATATTTATTAAAAATGGAGGTCATTAGACAATATAAAGTGGT
AGATTAGTCAGCAGATGTCTAAAAATAAACCGAGAATCGAACCCTGGACCTATTACATAA
TAATGCAACCTTTTAACCGACTAAGCTAAGTCAACATTTTGGCCAAATTTCACATGGTAA
CTTTTTTCGGAGGGTATAGTCAAAGGTTTGTTGATAGTTTTATAGATTGAAAAGAGCTTA
TTAACTATTTTTAAAAATATTAATAGATATATAAATTCATAGACTTTTTAACTGTATATC
TAAAGTTGAGTCAATAAATTATTAATTAACTTAAAATGGCGAATTACTGTGACAAATTTC
AAAAATTGAAATATTTAATCTAGAGATATCTCAATAAAAGTAAGCTAGTATTATAGAGAA
TCATTTAAAACCTCTAAATTTTAATTTTGGTAAATAGATATCAAAAAATAAAAAATATTT
TTAACTTTTAATTTTTTTTAATTTTTTTTAATTTTTTTAATATTTAATCACTTAATAAAT
CAGTTGAATTACATAGTCTATTGTTAAAATCGATATCATTAGATAGAGAATTCTTTATAT
TATTATAAAAACAATATATTTTTTTTTTTTTAATTTTTTTTAATTTTTGTTTATTAATTA
TAAGTATCAACTAACCGATTTTTCATAGAATTGTCATATAATTTTTTTTTTTTATATAAT
TTTTTTTAATTTTAAATTGAGTTAAAAATTAATAACCCTTTCATCCAATTATAGGTTATT
GATAATTTTAAACACAAAAAAAAATATTTCAGACTCGTGCGCGCTAATTATAAAAATTTG
ATTTTTGATTAAGATTTTAATTCTTAAAAATTTAAAATTAATTTTAGGAGCTTTAATGAG
CTCTTAAAATTATAATTTATATACCAAACGATTTGTAAATTAAGTAGCAGTCGATTGAAG
TATTATTTATTTGATTTTGATTTAATTTAAAAAATTTAAATTTAAAATATTTTTTTTGGG
TATAAAATGACTTTTAAGTAACTTAAATGTGTTTCGATGACCTTGGAGAGTATTAGGAGT
GTCGTAAATTATATCTATAGTATATTTTAAATATTATTTAAAAAATTTCAATGTCTAAAA
TGCTAATTGAACAAATATTGACATTAAAATTTTTTATCACTTTTTTTATGGTAATATTGA
TATTTATATAATAATTTTAATAAATTAAATTATCTAATTAAATTATAATTAATATATAGA
AAAATTGGAAATTAACATAGGAATCTAATTATATACTTTTAATTATATTAAATGGTCATT
ACATATTATAAACATTTACATTTATAAATTTATATGTAAATTTTTTTAAAAAAAATTTCA
AATTTCAAATTTACAAAATCTATAAAAAATTTTTATGGTTACATAAAAAACATAAAAATC
GATTATAAATAGATACTAGAGAAGTTAATCTACATTTTGAGATATTATAAATATTTTTTA
AAATGTTTTTTGGGAACCTAAAATTTGTGTTGAAAATTTAGTGAACTTATTTTTTTTCAT
TTTTTTTGGGGTGTCAACTTATAATATATTTTTATAATATTATTTAAGCATTTAAAATTA
TAATTTATATGTCATATTGTAGATCAGCTTCTCTAGTTTATATTAACGCTTAATTTAATT
AAAAATTACATAGTTATAATTTTTTATTAAATAAATAAATATTTTAATTTTTGAAAATTT
TTGAAAATTTTTTGTTGACACCAACTTAAAATTTTTCTTAAAAAATTTATAATTAAGTTA
TAAATTTATGGAAATTAATATAAATATACTCCTAACTCCATTTTACATCGTTCTAGTGTT
GTTTAGAATTATTTAAAGGTCATTTTAACTCATAAAATTAATTTTATCATTTTTTGAAGA
TAGAGATAAAAATTTTTTATTTGTATCTGTTTCAAATAGAAATTGACCCCTAAGAGTAAT
TAAATTATTTGATACATAATATTATAAGTATAATAAATATTCAAATGGTTATTTCAGTGC
CTATTCAGATAATTTACATTTTTTTTCAAATTTTTAAAATGAGCCGATAGAATTTTAAAA
TTTAATGTAAAAGGTAGATAAATTACTGTTAAGACTAGTCATGGTAATTTAAAATTCAAA
TATATATAAATAAGCGATTTTTTTGAGTTACAAAATTTTTTTAAGGGACGATGCAACTTA
TAACACATTTTTATCTATTAAAAAAAATATTTAAAAATATAAAAATTATATATCCTGATA
GACGTGAATTTAAAGTTTAATTTAATAAATAAGATTTAATTTTTTAAGGTCAGTAAATTT
TTTTTTTTTGGAAATACTTGGATCGAAAAAAAAATTTTTGGAAAAAAAAAAAAGTTTTTA
AAATGAACTTCCTGTGCGATGGGAGTAACTGGAATAGATAGATATTAATTTTTTAAAATT
TTCTGATAGTTAATTATATTATTAAATATAAATTTTGATATATAAAAGTTATTTTTTTTA
TTTTTTAAAAAATCACATAAAAAAAAATTATTTGTATATGTTCAACATGTAATAACACCC
CTATGAGTAATAAAATTTAATTATGCACCTAATATTATTTTTTAAAAAATTTTAGGAGCT
CATTTCATTGTCTATTCTAAGGTTGGTCATGATTTATGTAAATGGTTAAATTTGAGTTAT
ATATATCCTAAAAAGCTACGGGTTTAGTAGATAATTGGTTTTTAAGTGGTAATTTAAATT
TTCAACATCATAGACATACAAATAAAAAATTTATTTCAATAATAATTTTTTTTTTTTTTT
TGGTCATTTTTAAAAAATTATAAAAAAAATTAAAAAAATTATTTATGTCATTTTTATAAG
TACAAATAGATAGAAAACAGTTTAAAATATATATAAATATGTTTAGAATTAAATAAATAA
ATTTTTTTATAATTTTTTGATATTGAATAAAAATTTTTAGTAAATTTTTTTTTTTTTTTT
TTTTTTTTAACAATTTAATATAAGTCAATTTTAATATTATTAAAAATTATTATTAATCAA
TAAAATGATATCTATAGTATAGCCAACTCAATTATCTATAGTTTTATATATTTAATAATT
ATAAATAAGGTAATTTTAAATTATATAGTAATGGTTAAAGTTTTTTATTTTTGAAATTTT
TTTTTGTATAATAAAAAAAGTTATTAAAAAATTAGTTTTAAATGGTCAATCATATATAAT
AATATGCGTAATGGAGTAAGCTATCTAATGATACCAAATTTATTGTAATTAAGTAAAATT
TTAATATATAAAATGGTGAAATAGTATGAAGGTCCACTTTTTTCATTTTTTTAGAAATTC
CGGGGAATCGAACCCGCGACCCTTCAGTTATTTTTCAAAAACTAACTTTTTTTGGCTTGG
CAAGCGCTTAACCAACTAAGCCAAAGCAACTTTTTAGCAAAAAAATTAAAATTCCATTTT
TTTTGAAAAATAATAGAGTCAATTATTAGTTAATAGGTTTATTAATCGAAATTTAATGAT
AAATAATTTTTAAAAAATCAATAATATAGAAAAATTACTTGGCTCTTAAAAAATCGTATT
TATAATTAATTTAAAGGTTATTTTAAATTATAAAATTATAAATTACTAAGAAAGTTCAGA
AAAAATCAAAATTTTTATCTAGAGATATTTCAATTTCATATATACAGAACTAATTGTAAT
GATTTAAAACCTCTAAATTTTAATTTTTGTGCATATAAATTAAAAAATAAAAAATATTTT
TAATTTTTTAATTTTTTTTAAGGTATCACTAAAATTTATTTTAGTATTTTATAAAATGAA
ATTAACTAATTAAATTATAATTAATATATAGTTGAATTGAAAATTTATACAGAAAAATAT
TGGTATATTATTTATTGATTAAAATTGTAATTTTAAATTTTAAAATATTAAATTATTGTT
TTTTTTTTAATTTTTTTTAATTTTTTTTTTTTAAAAATAAGTGGAATAACTCAAAATTTA
GAAAAAATTAAATTTTTTAAATTTAGTTTAATATTAAAAATTTATAATAAATAGTGTATA
AAACAGTTATTTAAACATAAAAAACTAAATTTGGTTGCCTAGGATGCTAATCATAATTAT
ATATGGGTCATTTTTTTTTTAATTTTTTCCATATAAAAATTTTCAAAAAAAAGTGTAAAA
AATGGTCAATTTCACCAATTTCCAAGTTTTTTTTAGAAAATCAAAATTTTAAATTAAGGT
TAAAATTAAAAATTTTATAATCCAATTATAGGTTATCGATAGTGGAGAATCCGAAAATAT
AAGTTTTATCCTCTAAATAGGTCATTATAAATTTTTGAATTTTGATTAAGTAAAAATTTT
TAAAAAATTTAAAATTGATTTTATCAACTTTAATGAGTCTATAAAAATATAATAAACATA
CCAAACGATTTATAAATTCATAAGAGGTCGATTGATATATTATTTATTTGATTATGGGCT
AATTTAAAAAATTAAAATTAAAATTTTTTTTTTTTAGTATAAAATGATTCTTAAGTAACT
TAAATGTTATTTAATGAATTGATAAGGTGATATAGGTATTATATATTGTATCTTTGGTAT
ATTTTAAATACTTTTAAAAAATTTTCAATGTGTAGAATGCTAATTTAACAAATATTGGTA
TTAAAACTTTTATTGATATATTTTTATGGTAACGTTGAAATTATTATTATTATTTTAATG
AATAAAATTAAATGATAAAATTAAAATTAATATATCAAACGATAGGTAATTGATAGAAGA
ATCTAATGGTATAATTTTTATTACATTTAATGGTCATTAAATATTATAAACAATTACATT
TATAAATTTTTTTTGAAAATTTTCAAAAAATTTTCAAATTTTTTTTCAAATTTCAAATTT
ACAAAATCGACAAAAAATTTTTATAGTTACATAAAAAACATAAAAATTGATTATAAATGG
ATATTAGAGAAGTAAATCTACATTTTGAGCTATTATAAATATTTTTTAAAATGTTATTTG
GGAACCTAAAATTTATGTTAAATATTTAGTGAACTAATTTTTTTTAATTTTTTTTTGGGT
GTCAACTTATAATATATTTTTATATTATTATTTAAGCATTTAAAATTATAAATTATATGT
CAGATTGTAGATCAGCTTCTCTAGTTTATATTAACGCTTAATTTAATTAAAAATTACATA
GTTATAATTTTTTATTAAATAAATAAATATTTCAATTTTTGAAAATTTTTGAAAATTTTT
TGTTGACACCAACTTAAAATTTTTCTTAAAAAATTTATAATTAAGTTATAAATTTATGGA
AATTAATATAAATATACTCCTAACTCCATTTTACATCGTTCTAGTGTTGTTTGGAATTAT
TTAAAGGTCATTTTAACTCATAAAATTAATTTTATCATTTTTTGAAGATAGAGATAAAAA
TTTTTTATTTGTATCTGTTTCAAATAGAAATTGACCCCTAAGAGTAATTAAATTATTTGA
TACATAATATTATAAGTATAATAAATATTCAAATGGTTATTTCAGTGCCTATTCAGAGAA
TTTACATTTTTTTTCAAATTTTTAAAATGAGCCGATAGAATTTTAAAATTTAATGTACAA
GGTAGATAAATTACTGTTAAGACTAGTCATGGTAATTTAAAATTCAAATATATATAAATA
AGCGATTTTTTTGAGTTACAAAATTTTTTTAAGGGACGATGCAACTTATAACACATTTTT
ATCTATTAAAAAAAATATTTAAAAATATAAAAATTATATATCCTGATAGACATGAATTTA
AAGTTTAATTTCATAAATAAGATTTAATTTTTTAAGGTCAGGAAAATTTTTTTTTTTGGA
AATACTTGGATCGAAAAAAAATTTTTTGGAAAAAAAAAAAAAGTTTTTAAAATGAACTTC
CTGTGCGATGGGAGTAACTGGAATAGATAGATATTAATTTTTTAAAATTTTCTGATAGTT
AATTATATTATTAAATATAAATTTTGATATATAAAAGTTATTTTTTTTATTTTTTAAAAA
ATCACATAAAAAAAAATTATTTGTATATGTTCAACATGTAATAACACACCTATAAGTAAT
AAAATTTAATTATGCACCTAATAATATTTTTTAAAAAATTTTAGGGGCTCATTTAATTGT
CTATTCTAAGGTTGGTCATGATTTATGAAAATGGTTAAATTTGAATTATATATATCCTAA
AAGGCTATGTATTTAGTAGATAATTGGTTTTTTAGTAGTAATTTAAATTTTCAACATCAT
AGACAGACAAATAAAAAATTTATTTCAATAATAAATTTTTTTTTTTTTTTGGTCATTTTT
AAAAAATTATAAAAAAAATTAAAAAAATTATTTATGTAATTTTTATAAGTAAAAATGGAT
AGAAAACAGTTTAAACTATATATAAATATGTTTAGAATTAAATAAATAAATTTTTTTATA
ATTTTTTGACATTGAATATAAATTTTTAGTAAATTTTTTTTTTTTTTTTTTTTTTTTTAA
CAATTTAATATAAGTCAATTTTAATGTTATTAAAAATTATTATTAATCAATAAAATGATA
TAAATATTATAGACAACTCAATTATCTATAGTTTTTTATATTTAATAATTATAAATAGGG
TGATTTTAAATTATAAAGTAATAGTTAAAGTTTTTTATTTTTTTATTTTTTTTTTGTATA
ATAAAAAAAGTTATTAAAAAATTAGTTTTAAATGGCCAAAAATATATAATAGTATGCGTA
ATGGAGTAAGCTATCTAATGATACCAAATTTATTGTAATTAAATAAAATTTTAATAAATA
AAATGGTAAAATAGTCCGAAGGTCCACTTTTTTCATTTTTTTAGAAATTCCGGGGAATCG
AACCCGCGACCCTTCAGTTATTTTTCAAAAACTAACTTTTTTTGGCTTGGCAAGCGCTTA
ACCAACTAAGCCAAAGCAACTTTTTAGCAAAAAAAATTAAAATTCCATTTTTTTTGAAAA
ATAATAGAGTCAATTATTAGTTAATAGGTTTATTAATCGAAATTTAATGATAAATAATTT
TTAAAAAATAAATAATATAGAAAAATTACTTGGCTTTTAAAAAATCGTATTTATAATTAA
TTTAAAGGTTATTTTAAATTATAAAATTATAAATTACTAAGAAAGTTCAGAAAAAATCAA
AATTTTTATCTAAAGATATTTCAATTTCATATATACAGAACTAATTGTAATGATTTAAAA
CCTCTAAATTTTAATTTTGGTGCATAGAAATTAAAAAATAAAAAATATTTTTAATTTTTA
AATTTTTTTTAAGGTATCATTAAAATTTATTTTAGTATTTTATAAAATGAAATTAACTAA
TTAAATTATAATTAATATATAATTGGATTGAAAATTTATACAGAAAAATATTGATATATT
ATTTATTGACTAAAATTGTAATTTTAAATTTTAAAATATTAAATTATTGTTTTTTTTTTT
AACTTTTTTAATTTTTTTTTTTGAAATGTTGCAAAGAAATTGAAAATTTTAAAAAATTAA
ATTTTTAAAATTTAGTTTAATCTTAAAAATTTATAATACATAATGTATAAAACAGTGTTT
TAAACATAAAAAACTAAATTTAGTTGTCTAGGATGCTAATCATAATTATATATGGGTCAT
TTTTTTTTTAGTTTTTTCCATATAAAAATTTTCAAAAAAAAAGTGAAAAAAATGGTCAAT
TTCACCAGTTTCCAAGAAAATCAAAATTTTAAATTAAGGTCAAAATTAATAAAATTCTCA
TCCAAATATAGGTTATCGATAGTGGAGAATATGAAAATATAAGTTTTATCCTCTGAATAG
GTCATTATAGAATTTTAAATTTTGATTGACGGTCGCTGGCCTAATACGAGCAAACGGCTG
CCCACCGCCAGCTGACGGTTACTAGCCCACAACGAGCAAATGTTAGTCTTCAGCTAGCCA
TCAGTCATTGGTCTATTGTGATCAAATGGCCGGCTGTCTGCCGCCGTCTGGCGGTCAGCG
GCCTGGTACAAGCAAATGAACATCTACCGCCAGCCAGCCAGCCAGCCAGTCAGTCAGCCG
CCACTAGCCTAATATAAGCAAACGGCTGTCTACCACCAGCAGCTGTCAGTGGTCCAGCGT
GAGCAAATGCCCGTCTGCCGCCGTTTAGCGGTCGGTGATTCAGTGTGGGTAAACGGCCAC
CAACCACCAGCTAGCGGTCATTGGCCTACTACGAGTAAAAGGCCTTCTGCTACCAGCTAG
CGGTCGGTGGCCTACCATGGGCAAACGGCCGTCTGCCGCCAGCTGGCAGTTGGTGGGACA
GGAGACAGGGGAAAACGGCCAAGTATCCATATAAAAAATTAATATGGGCAGATGGCCAGG
TGCCATATAAAAAATTAGTATGGGCAGAGGGCCAGGTGCCATATAAAAAATTAGTATGGG
TAGAGGGCCAGGTGCCATATAAAAAATTAATATGGGCAGAGGGCCAGGTACCATATAAAA
AATTAATATGGGCAGAGGGCCAGGTGCCATATAAAAAATTAATATGGGCAGGCGGCCGGG
TGTCCATATAAAAAATTAATATGGGATCATATTAAAAATTAATAAATTTAAAATTTTGAA
TTATGCTCAAAATCAATAACTGACTAATACAATTATAGGTTATCAATGTTTTTAAGTTTA
AATAAAAAAGTTTTAAAGTTGTAGGAAGTCGTTATAAAATTTTGATTTTTGATTAAGATT
TCAATTTTTTAAAATTTCAAATTAATTTTAGGGATTGAAAAGAGCTCATAAATTTATTAA
TTATATATAAAACGATGTCTAAATTCAGCAGGAGTATATTGATATATAATTTATTTATTT
ATAGGCTATTTATAAAAATTAAAATTAAAATTATTCTTTTTTTAGGGTATAAAATGATTT
TTAGGTAAGGTAAATGTGATCAAATAGTTTTTAAATATATAAAATTAACCTTTTAAATAA
ATAATAGTATATTATAAGTAATTATAAAAAATAATGGATGTATAAAACTTAAATTGAACA
AATATTGGTATCAAAACTTTTTCCGAAATTTTTTATAGGATTTCATTGAAAATTATTTAA
GTACTTTAAGTTATAAAATGAGCTCATAAAATTATAAATAATATATAGATATATTCAAAA
TCGATATATGAATCTAATGACATATTATTTATAAGTTTTAAAGATAATTTTAAATTATAA
AATATTAAATTACTGGTAGCTCTCATATTAATTTTTTTTTTTTTTTTTTTTTTTTTTTTC
TAAGTTAAAAAATTTTCCCAAATGAGCAATTTGACATTCCCAAATAAAAATTAAAAGTTT
TTTATAATGTTACTATGGACAATATTAATGAAATTAAGTTATCTATCGATTTGTAATAGT
AACTATAGGTTAATTAATCGATTTTAAAATTTTAATTTTTCAAAATTTTCAATTAAATTA
ACAACTTTTTTAAGGTATAGTTACTCTTTAGAAAATATGTTACTATGTATACTATTAATA
AAATTACATTATATAACTATTGTCAATAGTGAGTATCGAACTTAGAGCCCATTTTGAAAT
TTTTTTTTTTTTTCCTAAATGAGCAATTTGACATTCCCAAATAAAAATTAAAAGATAAAA
TATACATTACTATTGATAATATTAATAAAAAGGGTTTGCCTATCGATTGTCAATAGCAAG
TATCGAATGTAGAGTCCATTTTGAAAATTTTTTTTTTTTTCCTAAATGAGCAATTTGACA
TTCCCAAATAAAAATTAATCTATTTTTAATATGTTACTATGTATGATATTGATGAAATTA
TGATACCTATCGATTGTCAATAGCAAGTATCGAGCTTAGAGCCCATTTTAAAAATTTAAT
TTTTTTTTTTTCCAAAATTTTTCCAAGTCAAAAAATTTTTCCCAAATGAGCAATTTGACA
TTCCCAAATAAAAATTAAAAGTTTTTTATAATGTTACTATGGATAATATTAATGAAATTA
AGTTACCTACCGATTGTCAATAGCAAGTATTGAGTGTAGAACCCATTTTAAAAATTTGAA
ATTTTTTTTTTTTTTGAATTTTTTCTTAGTTAAAAATTTTCCCAAATGAGCAATTTGAAA
TTCCCAAATAAAAATTAAAAGTTTTTTATAATGTTACTATGTATAATATTAATGAAATTA
AGTTATCTATCGATTTACAATAGTAACTATAGGTTAATTAATCGATTTTAAAATTTTAAT
TTTTCAAAATTTTCAATTAAATTAACAACTTTTTTAAGGTATAGTTACTCTTTAGAAAAT
ATGTTACTATGTATAATATTAATAAAATTACATTATATAACTATTGTCAATAGCAAGTAT
CGAACTTAGAGCCCATTTTGAAATTTTTTTTTTTTTTCCTAAATGAGCAATTTGACATTC
CCAAATAAAAATTAAAAGATAAAATATACATTGCTATTGATAATATTAATAAAAATGGGT
TGTCTATCGATTATCAATAGCAAGTATCGAACGTAGAGTCAATTTTAAAATTTTAATTTT
TTAAAATTTTCAATTAAGTTAACAACTTTTTTTAAGGTATATTTAATATTTAATAATATA
TTAATATTGATTATATTAATAAAATTAAGTTATCTATCGATTGTCAATAGCAAGTATTGA
GCCTAGAGTCCATTTTAAAAATTTAAATTTTTTTTTTTTTTTTTTCTCTAAGTTAAAAAT
TTATATGGGATTTTTTTTTTTTTTTTTTTTTTTTTTTTTTTTTTTTTTTTTTTTTTAAAT
TTTAAATTAGAGATTTAATTGTGCTCAAATTTATTTGAAATGATACCAACATATAGGTTA
TCGTATATTTTGAATCTATTGGAGGTTGTTTGGTTTAATTCTGATGTCATCATCGATATT
TTTAATCAAAAAAAATCCTTGGACTTTAGACACCCCTAAATTTTTTCAATGTCATCCAAA
TTGAACCAAACTAAGGGGTAAATGATATTTGACAATTATTAAGTCTTTTTCAGTCAAAAA
AAATAAAAATTTTTTTTTCAAAATTTTTTCAAAATTTTTTCAAAATTTTTTTTCTAAGTC
ATTTTTGATGTTCGGATATCTTGATGGCCAAGTGGAAATTAAATGGTTACTATGAATAAA
TTGTAGATAAGTATAAGTTATTACTATTATTCATAGCAACTATTAAATTTCCACTTAGTC
AAAAAGATTTAACTAACTTTTCCTAAATGAGCAAAATCGATTTTGCGAAAGTATTTTATA
AGGTAAAATAAGTCGGAATTCAACAAATAACTAATTAAATCATCATAAAATTTTAATTTC
TACCTTTTGTCAATAGCAAGTATCGATATAGGGGCTCAAATAATTGACTTAGAAAATTTT
GGGATTTTTGCCCAAAATGAGCAAAATCGATTCCCACTTTTTTGTACCCTTTGTAGGTCA
AAATGTTATTTTTTTAAATAGGTTACTATTAGTAATATTCATTTCTGCTTTAATACTCCA
TGTTGTACATAGCAAGTATCGAACTAGAACCTTATTATAAAAACTTTTTTTTCACCATAT
AACGACCAAAGTGCGTTTCAGACGATGCGCGGCGACATCACCAAATACATATATATAGGA
GGTAGTATTTTTAAAAATACCAAAATTTCTCTAAGTTAGAAATCACCATACTAAAAAAAC
GAGATTTTCTAAGTCTTTACTATGTAAAAACTTAAAATTTCTAAGTCTTTTTATATGGTA
TTTTTGACTTAGAAAAAAAAAAAAATACTACCTAGGAACACCCTATATGAGGCTAGTGGC
AGCCTTAGTACCCCAATTGGATTTATATGGGGCTCATATAAATATTAATATGAGGAGCCA
AGGAACGCCATTTGTATGGAAGCGCCAACGGCAGACGGCCAGTTTCCCATATTAAATTTA
ATATGGGGAACTCATATTAATATGAGAGCAGAGGCCAGCGACATCCGAGTACCCCAATTG
GATTTATATGGCGCTCATATAAATATTAATATGAGGAGCAAAGGTCAAGGAACGCCATTT
GTATGAGACCGCCGCCGACGGCAGACGGCCAGGTGTCCATATTAAATTTAATATGGGCGG
AGGCCAAGGAACGCCATTTGTATGACAATGCCAGCGGCCGCCGACGGCAGACGGCCAGGT
GTCCATATTAAATTTTATATGGGCAGACGGCCATGTCCCCATATAAAAAATTAATATGGG
CAGGCGGCCCGGTTCCCATATAAAAATTAATATGGGGATTCAGGAACGCCATTTGGAGAC
AAGGTGAAAGCGTCTAGGAACGCCATTTGATAGTGTGTCTAAGGCAAGCCAGAGGCCTTA
GGTATACTGCCGAAGGGCTATTTGTATGTGATGTGCCAAGCCATCAGAGCGCCAAGCGCC
GCTAGACCCCATGCTATGGTGCTGCAAGGCGGATGACCGACCGCTAGCCAGCCAGCTGGC
GACAGCCAAGGCACGCAATTAATATGGAGCGGCCAGCTGCTGGTGGCCATATCGGAGCGC
AATTTGTATGGCGGCAGCAGCCAAGCTACCATAGTCCATGGGCTATGGCAGGCAGCATCG
GCGGCTGACGGGCAAGGTCACACATACACATAGTCTAAGGCAGGCGCGCGCACGCTTGTC
TCATATTGTTCGTCTTAGCGCACCACACAAAAAAGGCATAGCCAGCCCATGGACAACCCC
ATTATATGAGGGTATTGGAGGCTGGTGGACTACTTTCTATGTCTATGTGGCGCTGGGACG
TGGCCATACCATATCACGCACACACTCTGAGCTGTGGCGTGAGGCCACAAGCGCTTATCC
CCATATTAATTTAGTATGGTATAATGATGCCCCTTGGTAGGGTGTCCCATACTAGGTTAA
TGAGGAGATGAGCGCCCCCCCCTACCATATTGTTTTAGAGACCCAAGTACACGGTCCATT
GCCCGCAGTGGTCTGGCCCCATACATTATCACCATAGGAGCGCCGTTAGGGGGTGCTAGT
GTATGGATGATACCCAAACTCACTAATGCCGCGACACACAATCAAGCACCATCACCGGCC
GACTAGCACACAGACTAGAGGCACTGGCAAGAAGGCTTTACCATAGCCTTGCCAGAGCTG
AACGCAATTTGAGCCTCTCCAAAGATTGTTTATATGGAGTGCTCGACCGGTATCCCCCAA
GTGTCAGGCCACTAGCAGCATGGATTAAGCCATAGCTCGACTTATCATATCACTTTGTCC
GTCGAGCCGCTGGCCTCTACCATATGAGCTGTCGGCGATCTACTGCACCGCCTATAGCTA
GTAATGTGGAGATAGGTAGGACAGTAAGGAGCTGCAAGGAGTATGGATATGCCAGCGGCT
AGTGTGGGGTGCTGCCAGACGAAGTTGGCGGCGCCGTCCATTTTACTTGGCTTTTTTCTT
TTTTGGTGATGTGTCGTGGGCTGGGTGCGGTGGCATGCTACCATATAGTGCGTCCGCATC
AGACCCACGTCCTGACTGAAGTGGTGCCATGCTCCTTATTGAGAGACAAACCGCCGTCAT
AGTGGCCGTGATGAGGAGTTATGACCATGGATGACCGCCAACGACCCGGTATTGAGGCTT
AGAAGGGATTGCCAAGAGTTAGTAGTATGGGTGGTCCTTTGCCCATAGTATTTAACTTGG
AAAAATTTTTGGACTTTTTAGTCCAAATTTCTCTAAGTTATTACTATGAGCATCTAACTT
AGAAAAATTTGACCAAAAAATTGGTCAAGATTTTCTCTAAGTTAGATGGTCCCCATATGA
AAAATTGGCAATTTTTCTAAGTTATCGCCTAAATCCAAAGAAGAGGGGGGTTTTTTCAAA
ATTTTTTTGAGCAAAAAAATACTGAGTACCATACAAACTAGGTGTGACCATTAGCCATTG
AGCTCGGTGACTACCCCAAATACATATACAAGAAGAGTGAGCAAGCAGATGCAAGTGAAA
GAAGCCAGTAGGCGACTGACAGCATGCAAGCTGCAGCAGTGATACGCTAGTATCAGTGTG
CTCATGTGGTCCTGCTGCCTAGCAGCGGTGCCGCCTCGTCTTCTGGACATTTTTTGGCAG
ACAAACGGGTATCGGAATCAGTTGAGCCTAACCCCATGGATTAGCCCGTGGAAACTCTCA
ACAGCGATTCACCCAATCATGTGCACTGCGACTGGCAACAGCAGTAGTGTACCGGAGCGA
GTGGCCCATATAACGAGGTTCCTTCACTGGATCGGTAGTTGCTGGGTGGCGAGCTCCAAA
CCGCCACAGCCATTTGCTTTATTGCGAGCAATGGCACGAGTCACCGGATGTAGCAAGCGC
GTAAAAAACCTGTGCTACAAATTAATCGTGGAGCGTGCGCCGTCCTTTTCTAGGTATGCA
TGCGCTCTCACACCCCAGGCGGCGACAGCAATGTCGGCTTTCTAGACGTGTCAAAGCGAC
TAGGCCAATGCAATAGGTGACGGAGGAGCAATAAGGAGATCTGTTGGCAAAGTGCTGATT
TACTTTGTGGAGCATGGTTAAAGGCCAGATTTAACTATCTGTCAGCTAACAATGTAACAT
TTGATGAATCTTTTTAATTGGTAATAAAAGTGACGGGATCTAATCCTGTAATTTTGTGAC
CTCTTCAAAGGGAAACATTAACCAAACAATCAAAACAAAAAATAAGTTTTGTAATTAATA
TGTAATAGTGATTAATATCATGATACGTGTTATCTACATGCTTAACTGGTTGATCCTGCC
AGTAGTCATATGCTTGTCTCAAAGATTAAGCCATGCATGTCTAAGTATAAATTCTTGTAC
GATGAAACTGCAGACGGCTCATTACAACAGTGATAAACTAATAGACTTTCGGGTTTTACC
TTTTGGATAACCGCAGTAAATCGGGGCTAATACATACAAGCGATGGGTGACTGGCAACGG
AAGCTCAGCGATTATTAGCATTCTACCAATGCCTTCGGGTTTTGGGTGATACCGAATAAT
ATTGCAGATCGAGGATTTATCTTCGACAAGTCTACTGTGTCACTGCCCTATCAACTTTCG
ATGGTACGGTATTGGCCTACCATGGTTGTAACGGGTAACGGGGAATTAGGGTTCGATTCC
GGAGAGGGAGCCTGAGAAATGGCTACCACTTCTACGGAAGGCAGCAGGCGCGCAAATTAC
TCAATCCCAATACGGGGAAGTAGTGACAATAAATATCAATACCTATCCTTTTTGGAGGGC
AATTGAAATGAACACAAATTAAAACTCTTAATTAACACAATTGGAGGGCAAGTCTGGTGC
CAGCAGCCGCGGTAATTCCAGCTCCAATAGCATATACTAAAGTTGTTGCAGTTAAAAAGC
TCGTAGTTGAAGTTTAAGGTTTACCGGGTTTATGTCATTTACCACTTCGTGGTTAAATCG
ACACCGGTATCTCTTTCTTAATAGTTCAGCTTGTATTATCTTTGATAGTGCTTGTTTGGA
CATTTCACTGTGAGAAAATTGTGGTGTTTAAAGCAGGCGTCTCGCTGATCTTTTGCAGCA
TGGTATGATGAAACATGACATTTTACGCTATTGGTTTGCGTTTAAAGTGTAATGATTAAT
AGGGATGGATGGGGGTGTTCATATTGGTGGGCGAGAGGTGAAATTCGTTGACCCTATCAA
GATGAACTTCTGCGAAAGCATTCACCAAATACTTCCCCATTAATCAAGAACGAAAGTTTG
GGGATCGAAGACGATCAGATACCGTCGTAGTCCAAACTATAAACTATGTCGACCAGGGAT
CGGTTAAAATTTTTTCAAAATTTAATCGGCACCTTGTGAGAAATCATGAGTGTTTAGATT
CCGGGGGGAGTATGGTCGCAAGTCTGAAACTTAAAGGAATTGACGGAAGGGCACACAATG
GAGTGGAGCCTGCGGCTTAATTTGACTCAACTCGGGAAAACTTACCAAGCTAAGATATAG
TAAGGATTGACAGACTAAAAGATCTTTCATGATTCTATAAGTGGTGGTGCATGGTCGTTC
TTAGTTGGTGGAGCGATTTGTCTGGTCAATTCCGATAACGGACGAGACCTCGACCTGCTA
ACTAGTAGTATTTATTAGTCGATATAGACGATAGCTTTTCTGGGGTTTGGAATGATTTCG
GTCATCTCCTGCTTCAAGGAGTGTGTAGTCTGACTCGATAGGTACGAATTAAAACTTCTT
AGAGGGACTACCTGCCTCAAGCAGGCGGAAGTCCGAGGCAATAACAGGTCTGTGATGCCC
TTAGATACCTTGGGCCGCACGCGCGCTACAATGTAGGAAACAAAAAGGCTCCTGGTCCGG
AAGGATTGGGTAATCATTTGAATTTCCTACGTAACTGGGCTTGATCTTTGTAATTATTGA
TCATAAACGAGGAATTCCTTGTAAGCGTAAGTCATTACCTTATGCTGAATATGTCCCTGC
CCTTTGTACACACCGCCCGTCGCTCCTACCGATCGAATGATACGGTAAAGTTAACGGATC
GTTTTATCTGTGGCAACACTGATATAAATTAAAAGTTATTTAAATCTCATTGTTTAGAGG
AAGGAGAAGTCGTAACAAGGTATCCGTAGGTGAACCTGCGGATGGATCATTTTTTATCTT
AATATCATAAACTTTATGTTTTTTTGGATAATGGAACTGCTTGCGTATAAAGAAATTAGG
CTTTTTAATTAAGGTTTAAGAGTAAGTTGGCTTGTCAGATTTATTGTCTCGATGCTATTA
ATATGTTTTCTTAAGACAAATTGTTTATAGTATTTTGATAAAAAAAGTCAATTGGGTAAC
ACCAATTGAATCCATCTAGCAATATGTTACACATGTTACGACATAAAATCCCGACTCAAA
AATTTACATCACAGGCTTGCCAGTGATATTTTTCTAGTACGTCAAACAAAACATTTAAAA
TATGTCTTTAGATTTTAAATCTTTAAGCATAAACGGTGAATACCTCGACTCCTAAATCGA
TGAAGACCGTAGCAAACTGCGATAATTCACTTGAATTGCAGCCTACTGGGATAGTTGAAA
TGTTGAACGCACATGATGACATCGGTCCTTTCGGATTAGGTGTTATACTTGGGTGAGAGT
GGTCCTGATAGAATCCCTTTTGGGTGTGTCTATTGAACTTGATTAGATGGTGGTAAAAAG
TGCGCGAGTGCATAGCAGCTTCGTCCTAATAAACTATGCGAGGACCGCCCGAAATGAGCC
AAATGTTAATCAAGGGAGATAGATAACGCCTGATTGGACGTATGCCTAGGGTATCTTTCC
GTCTGTTGCCCCGCAAGGGGGGGCTTACTGGGTGACTTAGGCTACTATGTTGTAATTCTC
TCGATTTGTCACTGTCATTCGGCTAGCATTTAGAGGTTAACGTAATCAATATACATTGGT
CACAAAAAACTTTTTAATGGTGGAAGGTAAATTTAATGTCACTAATAATCGGTCCGTCAA
ATTGGTTAGTTAGAGGGCATTAAGCGTGCTGAAAGCTATTAGAAAGGATCAATTGTGTTG
ATTCGACCTATCTCTAATATGTTAGTCGGGTATGTCCGGCAGTTTAGCGGCAGGGGGAAC
GGTGTACGCGCTGGGTTTCTGGCCACCGTTGCAGTAGCAGGTAAGATCTGCGTAATACTA
GTACTTGTCCGAAAGATTATTCTAATTCCGCCTCACCTTTGTAAGATTACCCGCTGAACT
TAAGCATATCAGTAAGCGGAGGAAAAGAAACTAACTAGGATTCCGTCAGTAACGGCGAGT
GAAGACGGAATAGCCCAAGGTTCAAACCTGGATCTCTTCGAGGTTAGGTGATGTGACCTA
TGGACTGATGGAGCCCGCTGTTGTGACTGCTAATTCCGTTTGGAATTTCGAGTCGTAGAA
GGTGATAACCCTGTTCGCAGTATCACAACAGTTGGACTTTGCCATTAGCTCCACGAGTAG
GAATGTCTGAAATTGCATTCTGAATGGGTGATAAGATTCATCCAAGGCTAAATATATGTT
AGGAGATCGATAGCATACAAGTACCGTGAGGGAAAGGTGAAAAGAACTTTGAAAAAAGGT
TTAAAAGTATTTGACACCGTTTATGTGGAAGCGTTTACTTGGACCCCGATTAATGACGTC
GGTTTAGCTCTAATTCTTAGGTGGCCAAAGTAGAGTGTTACGTGCTGATCAAAAGGTAAC
GGACATTTGATTCATTGGTTATCGACGAGGAAGGTACTCTAAATCGGCCAGTTACTAACG
GGTGAGATCTGATGTTTATAAAATGGGGGATGAGGCTTATCGGCTTGCTGGTGGCTCGCT
CTCAATAATGGATATTGGGTTTCATCAAGAGTGCAAAATGGTGGCAATTCACTATTAGTG
GTTATTAATTTTGTTTGCGTGGCTTGGCCTTGTCTACAGGTTATCTTCGGATGGCTTGTA
GCTTTGTTGAACGCGTGGGCTTAATGTTGTGATTCTAGTAGCGTTACCATATCGTTAGAG
TGGGTTCAATAAATGTCCCGTCTTGAAACACGGATCAAGGAGGCCGTTTTGTGTGCGAGT
GTAAGAGTAATTAAAACTCTGACGCGTATTGAAAGAAAGAATACTCCAAAAGATCGTAAC
TACGGTTACCTTCTGTAAGGAGTGCCCGAATCATGAGAACTCTGTTTCGAAAGGATTTGC
GGTTGAGCACCTAGAATGGGACCCGAAAGGTTGTGAACTATGCCTGAGGAAGGCGAAGTC
AGGGGAAACTCTGATGGAGGCTTGTCGCAATGCTGACGTGCAAATCGCTTGTCTAACTTG
GGTATAGGGGCGAAAGACTAATCGAACAACCTAGTAGCTGGTTCCTTCCGAAGTTTCCCT
CAGGATAGCTGGAGCAGTATTCTAGTTCCATCTTGTAAAGACAATGATTAGCAGTTTCGG
GGGCGTAATGCTCTCAGCTGATTCTCAAACTCTGAACGGGTGGGTATCATTTTAATTCAC
TTAATTGGATTTTAAAATTAAATTGCACATGTGCAATGAAAAATAGGAGCTCTTAGTGGG
CCATTTTTGGTAAGCAGAACTGGCGATGTGGGTTGAACCAAATATTGGGATAAGACGTCT
AACATTCACTAATAGATACCACAAAAGGTGTTAGTTCATTAAGACAGCAGGACGGTGGCC
ATGGAAGTCGGTATCCGCTAAGGAGTGTGTAACAACTCACCTGCCAAATGGACTAGCCCT
GAAAATGGATGACGCTAGCAGTGGATGGTCGATGCCCAATCGTTAAAAGAAGTGATAATA
CTTTTAACGTGTAGGAAGGCGTGAAGGTAACGTAGAAGCTTGAATGTGAATTCGAGTGGA
GTTGTCTTTAGTGCAGATCTTGATGGTAGTAGCAAATATTCAAAAGAATTTACTTTGAAG
GCCGAAGTGGGGAAGGGTTCCATAACAATGGAATTCACTTATGGGTGAGTCGATCCTAAG
GTTTGGGTTAACTCTCTCTAATAAGGTTACTAGGTCATTGGATCGAAAGTGAAGGTGGCT
TTAACACTAGTGACTTTATAGGCCGAAAGGGAAGCGGGTTAAAATTCCTGCACCATCGAA
TGGGATATTAGGGTAACCGATCGTAATCCGGGACATCAATTGGCGGTCGAGGAAGAGTTA
TCTTTTCTTGTTAACATTGTCTTGGGGTCCTCCGAATCAGGTCAACTGGAGACGAGGATT
CATCGCACAATGGAAGAGCACAGTCCTTTGGATTGGGTCTCGCATCCGCTAAATGGTCCT
TGAAAACCGGATTATGGTATTTAATCCTATTTGGTGTTCGTACCAATAACCACATCAGGT
CTCCAAGGTGAATAGCCTCTGGTCAAATGTATTAATGTAGATAAGGGAAGTCGGCAAAAC
CGATCTGTAACTTCGGGATAAGGATTGGCTCTAAAGGCTGGTGGAGTGGACATATTGGAG
TTTGCTATTTGTTTTTTACTTTTAGGATGGGCAACTGTTTTGAAGGTTTAAGATGGGTGG
TAATTCTTTCCAATGTGAGGGCTTGCTCGTTCTGCTTTACGATTAACAGCTAATTTAGAA
CTGTGACGATCACCGGGAATCCAACTGTTTAATTAAAACAAAGCATTGCGATAAGCTTAA
AAGCTTTTGACGCAATGTGATTTCTGCCCAGTGCTCTGAATGTCAAAGTGAAGAGATTCA
ACCTAGCACGGGTAAACGGCGGGAGTAACTATGACTCTCTTAAGGTAGCCAAATGCCTCG
TCATCTAATTAGTGACGCGCATGAATGGATCAATGAGATTCCCACTGTCCCTAACTACTA
TACAGCGAAACCACTGCAAGGGGAACGGGCCTTGCAAAAACAGCGGGGAAAGAAGACCCT
GTTGAGCTTGACTCTAGTCTGATATTGCATAGTGACCTAAAAGGTGTAGAATAGGTGGGA
GGGGCAACCCGACGGTGAAATACCACCCCTTTTGGCGTTACTTTGCTAACTTGGAATAAC
AGTACCTCATAATTCATTTTATGATGGTTTTGGTGAATAAGCGGATCAACCACGGGTGAA
ATCTGTGCAAATTGGGCAACTGATTTGTATAGCAAAGTAGTCCCTCTGGTCCCGTATTAT
GTCGACCAAGAACAGTTTCAGGTGGGGAGTTTGGCTGGGGCGGCACATTTGTTAAAAGAT
AACGCAAGTGTCCAAAGGCAGGCTCAGTGAGAACAGAAATCTCACGTAGAGTAAAAGGGC
AAAAGCCTGCTTGATTCTGATTTTCAGTACTAATCGGAACTGGGAAACCAGGGCCTATCG
ATCCTTTATGTGCTTAAATCTTAAGCCTAGAGGTGTCAGAAAAGTTACCACAGGGATAAC
TGGCTTGTGGCAGCCAAGCGCTCATAGCGACGCTGCTTTTTGATCCTTCGATGTCGGCTC
TTCTTATCATTGTGAAGCAGAATTCACAAAGTGTTGGATTGTTCACCCACTAACAAGGAA
CGTGAGCTGGGTTTAGACCGTCGTGAGACAGGTTAGTTTTACCCTACTGTTGTCAATTGT
TTGCGTAATAGTAGCATGATTTAGTACGAGAGGAACTGTCATGCCGGATCACTGGTCTGT
AGGTTTATTTGACAAAATAGTGACCTGCCGCTACCATCCGTTGGATAATGGCTGAACGCC
TCTAAGTCAGAATCCATTCTAGAAACGCAAACCAAATGCTTTAGAGTGTGAATGTTGTAG
GTAACATTAGGTTGTTGGTGGGGGACCACTTTCAACTTTAAACCATATGATTAATCGCTG
TTACACTGCAGTTTCCTTCCGGTTATTGTGGTGGGTGGCTAAATTCTAATTTATATCCTC
GTTCCGCTCAACTCTTCGATTGTAGACGACTATCAAATGAACTAGGTGCTGTAAGCTTCC
GAGTAGCGTTCAGTTACGAGGGGTTGAGGCTTTTCCATTAGTTCTTTCTTGTAAGAAAAA
AGGGGCTTTTTTTAATACTAAGGGTAAGTATCCAAATTTTTTTTGGGTGCTTGCCCTTTT
TTTTTGACCTTTGATTTTTCAAAAAAATCACCAAAGTCAATTAGTATGAGGCAAGTCGGC
CATTTGTCCATAGTAAGCCGGTGGTGGCTGGCTGGCTGGCTGGCTGGCTGGCTGGCTGGT
ATACTGGCCCCCTGTCTCCCACCCCCCGACAGACGACCATTTGCTCATACTGGGCCAATA
GCTCGCATCAGACGGCCGTTTGCCCCATAGTAGACCGTCAGCTAGCAGAAGACGGCCGTT
TGCTTATATTAGGCCGGTGGCTGGCGGCGACAGTCCGGTCCCCATATAAAAATTAATATG
GGGCAGAAGGCTGTTTGCTTGTAGTGGGCCGCTAGCTGGCATCATACGGCCATTTGTCAA
TAGTAGGTCGGCGGTGGCGGTCATCAGCTGATGACAGAGGACCTTTTGCTCATAGTGGGT
CGGTAAGGGCTGGCTGACGGCAGATGGTCGTTTGTCCATAGTAGGTTGGTGGTCATGAGC
TAGTGGCAGGGGGTCGTTTGTTCATAGGTATAGGCATAGGCCAATAGCAACTGACTGTCA
GCATACGGTCGTTTGTCCATAGTGAGTCAGTGGTCATTAGCTGGCAGCATACGGCCTCTA
GCTCATAGTAGGTCAGTGGTTGTCGGCTGGTGGTAGTATACGATCTTTTGCTCGTATTGG
CCTGAGGTGTGTGGCAGGCAGGCAGAGAGTGTATTGTTTTTTTAATGCGATAATTAAATT
ATAATGGCCCAAGACCCTCAATTCCAGTCTTGGGCCTTTTTTTTTCAAAATTTTTTTTTT
TTTCAATGCACAAGTAGGTTTTAAAATTGAAATGAGCCCATATTAGGTTGTTATTGCCCT
CATTAAATCCATAATTGAATTCTATATCGTTTATGGGTTTTTGGTATTTTAAAAATAAAA
TTTTGGCATCAAAGTATAATGGTTTTTAGTTTTGTTGATTTTTTTTTTTTTAAAAAAAAA
AAAAATTTAAAATTAATCTTAGATGGTAAAATGCTCATAAAATTATAAATTATATATGAA
AATATGTATAAATTAATTATAAATATGAAAATTATTAAAACTCTCTATCGGTTGTCGAGG
AATTTCTTTGGAACTTGTTGAAACGACAACTTTCGTAAAGAATCGGCCTAATGTTACCAT
TACCATCATCTTGCATGATAACGCAACATGAACCTATGTCACTTGCATCGATATAAACAT
CAAATGATTTCGTGAAGTCGGATTTAGCTAGAACCGGGCTGGAGTGATTGCTTGCTTTAA
CCGTTTGATGTCTTCTTATTTCTCGTCTGTGATTGTGATTCTTGTTGTTCTAGTACCTGT
GAGAGCTGTTAATCTGGCTGTGAGTTCGGAATAGTTTGAAATGAACCTCCTCAAGTAGTT
ACAACTTCCAAGAAAAGATCTTATTTCTGTGACAGTAGTGGGAATTGGTAGGTTGTTAAT
TGCTTCCACCTTATCTAAAACTGGTTTGAAACCATCTTGATATCACATGACCATAAAAAT
TGACAGTATCCTTGAACAGTTCAGCTTTTTTGAGGGCTATGAAAACTCTCTCTTTTCTTA
ATTTCTGTAGAACCGTGTTCACGTGAGTAACGTCTTTGAGAAGATAATGATGTCGTCTAC
GTATGCTCTCGCGAAGTCCTTGAACTCTTCAATGATCGATTGTATCCATTTGTTAAAGTA
GGCAGGGCTGTTCTTCATACCGAAAGGTGCTCTATGGAATTGATAAAGTTTACCTTTGAA
TGAGAAGGCTGTGAAATTTATGTGTTCTTCTTTAACTTGTAACAGATGGAAACCTGACTT
AGCATCAACAAACTCTTTTATGAAAATTTCATTTGATAATTTTCATAATTAATGTGGCTG
AGAAAAAGAGAAAGTAAAGCAGGGGAAAACTGTATTTCATAGAAAAAAAAAAAAAAAAAA
AAAAAAAAAAAAAAAAAAATTAATTAATTATTTTGTAAATTTTGATTATATTAATTTATA
CACACAATTCCATTACCAAAAAATACTTGGCTATCGGAAATATAAACTCTAAGATTGTGG
TTTTTTTCACCTTTGGATTAAATATTTTGACTGGTACAATCTTCGTTACTACCACCAGCT
TGTTTAATTATTCCAGTATTAAAGTAATTTGAATAGGTTTCAAACCTATTTCACAGCGAA
GAAAAATCCACCTTTAAAGCAAATTTAAATTTAATTTAAAGCGAATTTAAAGTCCTGAAT
TAAAGCAATTTCTAAGGTAATTTTAAAGGTAATTTTTAAGGTTTCTTTAAAGTTACCTTA
AAAACTACCTTTAAAATTACCTTAAAAATTAGCTTTTCAATCGCTTTAAAAGCGAGGTCC
TGAGTCGAAGCCGTTATTTAACGGATAAATTTTTTTAATTTTTTTTTGAATTTTTTGAAA
AATTACCAAAAGGGATTCGATCCCCCCGACCCTCTATCAAAGGGTAGTCTCATCAACCAT
TACACCATTTGATTGCTTTGATGAAAATTTAAAAATGATAGAATATTTTATCCCATTTTT
TTGATCTATAATTAGATGTTTTTTATTAAAAACCTTAATTTAAAGCAAATTTTAAAGGAA
TTTTTTAATATCTTAAAAATGAATTTTTTAAACGCGGGTTTAAATTCAATTTAAATCAAA
TTTAAATCAAATTTTGTTGAAGGGAATTTTCCATAAAATTTCACTACAGTAGCGTAGTGA
ATTTTATATTTA
>DDB0232428 |Chromosomal Sequence| Chromosome: 1 position 1 to 4923596
NNNNNNNNNNNNNNNNNNNNNNNNNNNNNNNNNNNNNNNNNNNNNNNNNNNNNNNNNNNN
NNNNNNNNNNNNNNNNNNNNNNNNNNNNNNNNNNNNNNNNTATAGTTACTATTGTAAATC
GATAGATAACTTAATTTCATTAATATTATACATAGTAACATTATAAAAAACTTTTAATTT
TTATTTGGGAATTTCAAATTGCTCATTTGGGAAAATTTTTAACTAAGAAAAAATTCAAAA
AAAAAAAAAATTTCAAATTTTTAAAATGGGTTCTACTCTCAATACTTGCTATTGACAATC
GGTAGGTAACTTAATTTCATTAATATTATCCATAGTAACATTATAAAAAACTTTTAATTT
TTATTTGGGAATGTCAAATTGCTCATTTGGGAAAAATTTTTTGACTTGGAAAAATTTTGG
AAAAAAAAAAAATTAAATTTTTAAAATGGGCTCTAAGCTCGATACTTGCTATTGACAATC
GATAGGTATCATAATTTCATCAATATCATACATAGTAACATATTAAAAATAGATTAATTT
TTATTTGGGAATGTCAAATTGCTCATTTAGGAAAAAAAAAAAAATTTTCAAAATGGACTC
TACATTCGATACTTGCTATTGACAATCGATAGGCAAACCCTTTTTATTAATATTATCAAT
AGTAATGTATATTTTATCTTTTAATTTTTATTTGGGAATGTCAAATTGCTCATTTAGGAA
AAAAAAAAAAAATTTCAAAATGGGCTCTAAGTTCGATACTCACTATTGACAATAGTTATA
TAATGTAATTTTATTAATAGTATACATAGTAACATATTTTCTAAAGAGTAACTATACCTT
AAAAAAGTTGTTAATTTAATTGAAAATTTTGAAAAATTAAAATTTTAAAATCGATTAATT
AACCTATAGTTACTATTACAAATCGATAGATAACTTAATTTCATTAATATTGTCCATAGT
AACATTATAAAAAACTTTTAATTTTTATTTGGGAATGTCAAATTGCTCATTTGGGAAAAT
TTTTTAACTTAGAAAAAAAAAAAAAAAAAAAAAAAAAAAATTAATATGAGAGCTACCAGT
AATTTAATATTTTATAATTTAAAATTATCTTTAAAACTTATAAATAATATGTCATTAGAT
TCATATATCGATTTTGAATATATCTATATATTATTTATAATTTTATGAGCTCATTTTATA
ACTTAAAGTACTTAAATAATTTTCAATGAAATCCTATAAAAAATTTCGGAAAAAGTTTTG
ATACCAATATTTGTTCAATTTAAGTTTTATACATCCATTATTTTTTATAATTACTTATAA
TATACTATTATTTATTTAAAAGGTTAATTTTATATATTTAAAAACTATTTGATCACATTT
ACCTTACCTAAAAATCATTTTATACCCTAAAAAAAGAATAATTTTAATTTTAATTTTTAT
AAATAGCCTATAAATAAATAAATTATATATCAATATACTCCTGCTGAATTTAGACATCGT
TTTATATATAATTAATAAATTTATGAGCTCTTTTCAATCCCTAAAATTAATTTGAAATTT
TAAAAAATTGAAATCTTAATCAAAAATCAAAATTTTATAACGACTTCCTACAACTTTAAA
ACTTTTTTATTTAAACTTAAAAACATTGATAACCTATAATTGTATTAGTCAGTTATTGAT
TTTGAGCATAATTCAAAATTTTAAATTTATTAATTTTTAATATGATCCCATATTAATTTT
TTATATGGACACCCGGCCGCCTGCCCATATTAATTTTTTATATGGCACCTGGCCCTCTGC
CCATATTAATTTTTTATATGGTACCTGGCCCTCTGCCCATATTAATTTTTTATATGGCAC
CTGGCCCTCTACCCATACTAATTTTTTATATGGCACCTGGCCCTCAGTCGTCTTTCAGAG
ATGAATCACAAATCATCGACCAGAGTAATCAAGAGTTACAACTGGCAACTGAAGAAGGAA
GTGTTCAATCGCATCCAACTTCAATTCGGTCAAATACAGATGGATCTGTTCGCATCTCAC
CTCAACCATCAAACGAACAACTATTCAACAATCAGAATGAATGCACTCCACCTCGATTGG
AGTCAATGGAAGCAATGTCTGGCCTTTCCACCACCCATTCTTTTGCCTTCTATCCTGGAG
AAGATGAACTCATCCAGTTCGAAGAAGGTTTCTATAATACTGATCTTCCCAATCTGGAGA
TCAGCAACTTGGTATCCGATGATTCAAGCACAAGTTCCTCGTCATCATCGTCACATGTTT
CCCCAAGTACTGGGAACATTCCAAGAAGTATTGACCAAACAATCAGTAGAGTCGATACCA
ATCCAGATTCAACAACGTTGGAAACTGGGGATTATTCAACTTTCCAATCTCATGTAATGT
CCTTCGCTCGTACAACAAATACAAAAACAGCTGAGCTGTTAATGAAGTCTTGGGAACCTT
CCACTCTCAAAGTATATAGCTCCAGTTATACAAGATTCCTCAATTTCTGTACTTTGAACT
CTTTGAATCCAGCAAACATTACCTTAGTTGTTTTCATGGATTATCTTACACATCTGTTCA
AACACAAACCTCCGTTAGCCTTCTCAACAATTAATGGTCATCGCTCTATGTTGAATCAGT
TGTTACTCCTTAGGAATCAAACTGATATTGTTAATGATCCATTCATTACAAGAATTATGA
CTGGTATTCACAAATTGCGCCCTTCATCTGCAAAGTATAAAGAGATATGGGATGCAAATC
AAGTATTCAAGCACTTATCTACTATCAAAGTTATCCCTAAGTACACATACACTGCGCTAT
TAAACAAGACACTTGTACTCTGTAAAATGTTTGGTTTAGCAAGATCATCAGACTTGGTGA
AGTGGTCGTTCAAAGGTCTCATTATTTCTCTTGACTCAATCAAAGGTCCAGTTATTAATG
CTAAAGAACAAAGAAGTGGTGTTGTTTCAGTCTTAGAATTAACTTCGTTAGATGATACTA
ACTCTCAAGTATGCCCTGTTCGCCACCTTGCAACATACCTTAGAGCCTCTAAAGGAAGAA
GAAAGCCCCATTCGGGTGACTCTGTCTTTATTAAGAATGAGGGTGAACCGCTCCAAGTTA
ATGATATTAACTCAATTGTACTATCAGCACTCTCAAAGTCAGGCATTGATATTGTCAAGT
TCAAATCTCACTCTACCCGTTCCGCTATGGCTTCTCTGCTGTTGTCCAATAACGTTCTAT
TCCACGTTGTCAAGAAGATGATCGTTGGAAATCAAATGATACTGTAGATACCTTCTACGA
TAAAAGAATCATTGGTGAAAAATCTGGTGGTTTCTTAAATACTGTCGTCCAAATTTCATA
ATATATATATATATATATGATAATATAAATTAAAAATTTATATTATCATATATATATATA
TATTATGAATAACATTTATTTATTTGAATTTCCCAAATATTTAAGATAATTTTTTAGAAT
GTTCTAGAACATTCGAAGAATAAAAAATTTTCGAAAGAAAAGTAAAAATTTCGAACCGGC
ACAATGACGCGATAATTGCGCAAGGTCGAAAAACTGAAAAATTCCGAACCGACACTATGC
ACAAAGTTGTGAAGGGTCGAAAACTCTTATTTTTTAGAGTTTTGCGAAATTTTTAAGAAA
ATAAAAACGTATAAATAGTGGCACTAAAAACTAAAACAATTTGATTTATTTTATTTGGGA
ATTCCTCCTATATATATATTTAAGATACACACACATACAAATTTTATACAAATAATTATT
TCTCTTTATTAATTTTTAATATTATTATTTTTTCTCATATTATAATTTTAGATATCAACA
ATAAAATATGTCTACCACTGTTAATAATAACGAAGCCTCTAGTAGTAGTACCTCTATCTC
TAATAGCGCTGAATCCTTTGATTTAAGAATGAAATCAATGGAGGATCAAATCAACAACCT
TTCTTTAGCCTTTACAAGATTCATGAAAGAACCTATGTTCTCATCTAATACCAACTCACG
TAGCCAACCTTCTCATGATAACTCTGACACTGAGAATGAACAAAGTGAAGATGAATCAAG
TAACAATGTCGAAGTTCCAACCGATTATCAATTATCCGATACCTTACTTGGTCAGTACAA
ACATATGGTAAACAATCAAGGTTTACTCGTCGAAGAAGAATGTATCCTCAAGAAAGATGA
GATATCCGAATTGAATAAAGTATTCAACTTTCCATCTAACTTCCAAGTGAATGTCGCTCC
ATTCGGTACACCTGAAGGTATTACTGTATCATCCAACGTCAAGAACAATGATACTGACTT
GTTGATTGTCGAAAAGCGAATCAACGATAGCTTAAAACCTTTGCTTCTCATATCAAGTAT
GTTATCATCTGATAGCTCTAATGTCGATGTAGAACTTATTAGTTACTTAACTCAGAGTGC
AATTGTCTTAGCCGTTAATGCTCAAGCATCGCTTAGTCGTGTCCGTCGTAAAAACATCGC
TAAAGAAATCTATGGTTCTGAAGTACTCTTACCAATTAAGATCAAGGATACACCAAAGAT
GTTTGATGAAACTGAAACTGAACGTGTAAGAAAGCTAGCCAAGTCAATCAGAAAGAACAA
CGAAGCAAAACAATCATTGTTAAAATTGAATTATCATTCCAAGCCCAATGTCAAAAAATT
AGTTAACTCAAGTGGTAATAACACTACAGGAAACAGTAGTAATAGTAAATCCAGTAGTGG
GAGTAATGGCCGATCTAACAACTTCAATGGATCACCAAGTAATGTTGCATCAGGTAGCAA
CAATACCAAGTCTGCCAACGGTACCAACAACCGTTTTCAGAAGAACAAGAAGTAAACTTA
CCAGTAGGTGGACGTCTGTTCCACCACAAACAAGTTTGGAAAGAATTGGGTCTTCCAAAC
TTTTGTCAAGAGGTCGTAAATGGATTAAAAGTCCATCTACTTCCAAATTTCAAGCCGATG
CTAAACCCAATTCCGATTTCAATTCCAGAGGGTCCGAAATCAGATTGCATCACAAAGGAA
GTACAAGACTTGTTATTAGACGATGCCATAGAACAAGTACTTCCAAACCGTTTTTCAAAG
CGCGTTTTTTACTCCAACGTGTTTACGGTTCCAAAACCTGGAACAAATGTACATCGTCCA
TTTCTAGACTTAAAAAGGTTAAACACTTACATCAACAACCAATCATTCAAGATGGAAGGA
ATCAAGAATCTACCATCAATGGTCAAACAAGGTTATTACATGGTAAAACTCGATATCAAG
AAAGCTTACCTACACGTGTTAGTAGATCCACAATACAGAGACTTATTCCGCTTCGTGTGG
AAAGGTTCGCACTACCGTTGGAAAACAATGCCGTTCGGGTTATCGACAGCTCCTCGTATC
TTTACAATGCTGTTAAGACCTGTACTTCGAATGTTGAGAGATATCAACGTATCCGTCATC
GCTTACTTGGACGATCTATTAATCGTCGGTTCAACAAAAGAAGAATGTTTATCCAACCTC
AAAAAGACAATGGACTTACTTGTCAAACTAGGTTTCAAGTTAAATCTAGAAAAGAGTGTT
CTCGAACCAACTCAATCAATTACGTTTCTCGGATTACAAATCGATTCGGTATCAATGAAG
TTTCTTGTTCCCAAAGAAAAGAAGAAAAGTGTCATCAAGGAAATCAGAAACTTTTTAAAA
CTAGATTGTTGTTCCCCAAGAAAGCTTGCTGGTTTAAAAGGAAAGCTAATCGCACTGAAA
GATGCAGTCATCCCATTCAGACTTTACACTCGTCGAACAAACAAGTTTCACTCTCAATGT
CTGACTCTAGCCAATGGAGATTGGGATCAATCATTCCCCATTCCTCAAGAGGTCAAGTCA
GAGATTTCACATTGGTTAACAGTTCTAAACCAATGGAATGGAAAAGAAATCAGTCTGTTT
CCAAGTTACGACTATGTTCTTACAACCGATGCCTCGGAATCAGGTGCAGGTGCCACTCTC
AAGAAAGGAAACAAGGTAATCAAAACTTGGTCATTCCAGTGGTCAACAACTCAATCAAAC
ATGTCGTCAAATCGTCGAGAAATGCTCGCTCTGCTAATGGCCTATCAAGCGCTATGTCGG
AAACTGAACAACTGCAATCTGAAGATTCAAACCGACAATACTACCACTCTCTCTTACATC
AATCGCCAGGGTGGTCAGATACAGGATCTCTCAGTTCTGTTCGAACAACTTTGGAAACAA
TGCCTCAAGAAGAAAGTGAACTTGATTGGAGAGCATATTCCAGGATTTTTCAATGTAAAA
GCCGACCAACTCAGCCGTCTTTCAGAGATGAATCACAAATCGTCGTCCAGAGTAATCAAG
AGTTACAACTGGCAACTGAAAAAGGAAGTGTTCAATCGCATACAACTTCAATTCGGTCAA
ATACAGATGGATCTGTTCGCATCTCACCTCAACCATCAAACGAGCAACTACTCAACAATC
AGAATGAATGCACTCCACCTCGATTGGAGTCAATGGAAGCAATGTCTAGCCTTTCCACCA
CCCATTCTTTTGCCTTCTATCCTGGAGAAGATGAACTCATCCAGTTCGAAGAAGGTTTCT
ATAATACTGATCTTCCCAATCTGGAGATCAGCAACTTGGTATCCGATGATTCAAGCTCAA
GTTCCTCGTCATCATCGTCACATGTTTCCTCAAGTATTGGGAACATTCCAAGAAGTATTG
ACCAAACAATCAGTAGAGTCGATACCAATCCAGATTCAACAACGTTGGAAACTGGGGATT
ATTCAACTTTCCAATCTCATGTAATGTCCTTCGCTCGTACAACAAATACAAAAACAGCTG
AGCTGTTAATGAAGTCTTGGGAACCTTCCACTCTCAAAGTTTATAGCTCCAGTTATACAA
GATTCCGCAATTTCTGTACTTTGAACTCTTTGAATCCAGCAAACATAACCTTAGTTGTTT
TCATGGATTATCTTACACATCTGTTCAAGCACAAACCTCCGTTAGCCTTCTCAACAATTA
ACGGTCATCGCTCTATGTTGAATCAGTTGTTACTCCTTAGGAATCAAACTGATATTGTTA
ATGATCCATTCATCACAAGAATTATGACTGGTATTCACAAGTTGCGTCCTTCATCAGCAA
AGTATAAAGAGATATGGGATGCAAACCAAGTATTCAAGCACTTATCTACTATCAAAGTTA
TCCCTAAGTACACATACACTGCGCTATTAAACAAGACACTTGTACTCTGTAAAATGTTTG
GTTTAGCAAGATCATCAGACTTGGTAAAGTGGTCGTTCAAAGGTCTCATTATTTCTCTTG
ACTCAATCAAAGGTCCAGTTATCAATGCTAAAGAACAAAGAAGTGGTGTTGTTTCAATCT
TAGAATTAACTTCGTTAGATGATACTAACTCTCAAGTATGCCCTGTTCGCCACCTTGCAA
CATACCTTAGAGCCTCTAAAGGAAGAAGAAAGCCCCATTCGGGTGACTCTGTCTTTATTA
AGAATGAGGGTGAACCGCTCCAAGTTAATGATATTAACTCAATTGTATTATCAACGCTCT
CAAAGTCAGGCATTGATATTGTCAAGTTCAAATCTCACTCTACCCGTTCCGCTATGGCTT
CTCTGCTGTTGTCCAATAATGTTCCGTTCCACATTGTCAAGAAGATGGGTCGTTGGAAAT
CAAACGATACTGTAGATACCTTCTACGATAAAAGAATCATTGGTGAAAAATCTGGTGGTT
TCTTAAATACTGTCGTCCAAATTTCATAATATATATATATATATATGATAATATAAATTA
AAAATTTAATTTATTAAATTATATTTTATATTAAATATATATATATATATTAGTCCCATC
CCACCCGCCCTTAGTCGGAATTCCATAAATCAAATTGTTTTAGTTTTTAGTGCCACTATT
TATACGTTTTTATTTTCTTAAAAATTTCGCAAAACTCTAAAAAATAAGAGTTTTCGACCC
TTCACAACTTTGTGCATAGTGTCGGTTCGGAATTTTTCAGTTTTTCGACCTTTCGCAATT
ATCGCGTCATTGTGCCGGTTCGAAATTTTTACTTTTCTTTCGAAAATTTTTTATTCTTCG
AATGTTCTAGAACATTCTAAAAAAATTATCTTAAATATTTGGGAAATTCAAATAAATAAA
TGTTATTCATAATATATATATATATATTTAATATAAAAAATAATTTAATAAACTAAATTT
TTAAATTATATTTTATCCAACCTCAAAAAGACAATGGACTTACTTGTCAAACTAGGTTTC
AAGCTGAATCTAGAAAAGAGTGTCAACTCAATCAATTACATTTCTCGGATTACAAATCGA
TTCGGTACTTGAGGAAACATGTGACGATGATGACGAGGAACTTGAGCTTGAATCATCGGA
TACCAAGTTGCTGATCTCCAGATTGGGAAGATCAGTATTATGGAAACCTTCTTCGAACTG
GATGAGTTCATCTTCTCCAGGATAGAAGGCAAAAGAATGGGTGGTGGGAAGGCTAGACAT
TGCTTCTATTGACTCCAATCGAGGTGGAGTGCATTCATTCTTATTGTTGAGTAGTTGTTC
GTTTGATGGTTGAGGTGAGATGCGAACAGATCCATCTGTATTTGACCGAATTGAAGTTGG
ATGCGATTGAACACTTTCTTCTTCAGTTGCCAGTTGTAACTCTTGATTACTCTGGTCGAT
GATTTGTGATTCATATCTGAAAGACGACTGAGGTGGTCGGCTTTTACATTGAAGAATCCT
GGAATATGCTCTCCAATCAAGTTCACTTTCTTCTTGAGGCATTGTTTCCAAAGTTGTTCG
AACAGAACTGAGAGATCTTGTATCTGACCACCCTGGCGATTGATGTAAGAGAGAGTGGTA
GTATTGTCGGTTTGAATCTTCAGCTTGCAGTTGTTCAGTTTCTGACAAAGCGCTTGATAA
GCCATTAACAGCGCGAGCATTTCTCGACGATTTGACGACATGTTTGATTGAGTTGTTGAC
CACTGGAATGACCAAGTTTTGATTACCTTGTTTCCTTTCTTGAGAGAGGCACCTGCACCT
GATTCTGAGGCATCGGTTGTAAGAACATAGTCGTAACTTGGAAACAGACTGATTTCTTTT
CCATTCCATTGGTTTAGAACTGTTAACACGTTGGAGTAAAAAACGCGCTTTGAATAACGG
TTTGGAAGTACTTGTTCGATGGCATCGTCTAATAACAAGTCTTGTACTTCCTTTGTGATG
CAATCTGATTTCGGACCCTCTGGAATTGAAATCGGAATTGGGTTTAGCATCGGCTTGAAG
TTTGGAAGCAGATGGACTTTTAATCCATTTACGACCTCTTGACAAAAGTTTGGAAGACCC
AATTTTTTCCAAACTTGTTTGTGGTGGAACAGACGTCCACCTACTGGTAAGTTTACTTCT
TGTTCTTCTGAAAACGGTTGTTGGTACCGTTGGCAGACTTGGTATTGTTGCTACCTGATG
CAACATTACTTGGTGATCCATTGAAGTTGTTAGATCGGCCATTACTCCCACTACTGGATT
TACTATTACTACTGTTTCCTGTAGTGTTATTACCACTTGAGTTAACTAATTTCTTGGCAT
TGGGCTTGGAATGATAATTCAATTTTAACAATGATTATTTTGCTTCGTTGTTCTTTCTGA
TTGACTTGGCTAGCTTTCTTACACGTTCAGTTTCAGTTTCATCAAACATCTTTGGTGTAT
CCTTGATCTTAATTGGTAAGAGTACTTCAGAACCATAGATTTCTTTAGCGATGTTTTTAC
GACGGACACGACTAAGCGATGCTTGAGCATTAACGGCTAAGATGATTGTACTCTGAGTTA
AGTAACTAATAAGTTCTACATCGACATTAGAGCTATCAGATGATAACATACTTGACATGA
GAAGCAAAGGTTTCAAGCTATCGTTGATTCGCTTTTCAACAATCAACAAGTCAGTATCAT
TGTTCTTGACGTTGGATGATACAGTAATACCTTCAGGTGTACCGAATGGAGCGACATTCA
CTTGGAAGTTAGATGTCTGACTCTAGCCAACGGAGATTGGGATCAATCATTCCCCATTCT
CCAAGAGGTCAAGTCAGAGATTTCACATTGGTTAACAGTTCTAAACCAATGGAATGGAAA
AGAAATCAGTCTGTTTCCAAGTTACGACTATGTTCTTACAACCGATGCCTCGGAATCAGG
TGCAGGTGCCACTCTCAAGAAAGGAAACAAGGTAATCAAAACTTGGTCATTCCAGAGGTC
AATAACTCAATCAAACATGTCGTCAAATCGTCGAGAAATGCTCGCGCTGTTAATGGCTTA
TCAAGCGCTATGTCGGAAACTGAACAACTGCAAGCTGAAGATTCAAACCGACAACACTAC
CACTCTCTCATACATCAATCGCCAGGGTGGTCAAATACAAGATCTCTCAGTTCTGTTCGA
ACAACTTTGGAAACAATGCCTCAAGAAGAAAGTGAACTTGATTGGAGAGCATATTCCAGG
ATTCTTCAATGTAAAAGCCGACCACCTCAGCCGTCTTTCAGAGATGAATCACAAATCATC
GACCAGAGTAATCAAGAGTTACAACTGGCAACTGAAGAAGGAAGTGTTCAATCGCATACA
ACTTCAATTCGGTCAAATACAGATGGATCTGTTCGCATCTCACCTCAACCATCAAACGAA
CAACTATTCAACAATCAGAATGAATGCACTCCACCTCGATTGGAGTCAATGGAAGCAATG
TCTAGCCTTCCCACCACCCATTCTTTTGCCTTCTATCCTGGAGAAGATGAACTCATACAG
TTCGAAGAAGGTTTCTATAATACTGATCTTCCCAATCTGGAGATCAGCAACTTGGTATCC
GATGATTCAAGCACAAGTTCCTCGTCATCATCGTCACATGTTTCCTCAAGTACTGGGAAC
ATTTCAAGAAGTATTGATCAAACAATCAGTAGAGTCGATACCAATCCAGATTCAACAACG
TTGGAAACTGGGGATTATTCAACTTTCCAATCTCATGTAATGTCCTTCGCTCGTACAACA
AATACAAAAACAGCTGAGCTGTTAATGAAGTCTTGGGAACCTTCCACTCTCAAAGTATAT
AGCTCCAGTTATACAAGATTCCTCAATTTCTGTACTTTGAACTCTTTGAATCCAGCAAAC
ATTACCTTAGTTGTTTTCATGGATTATCTTACACATCTTGTTCAAACACAAACCTCCGTA
AGCCTTCTCAACAATTAATGGTCATCGCTCTATGTTGAATCAGTTGTTACTCCTTAGGAA
TCAAACTGATATTGTTAATGCTCCATTCATTACAAGAATTATGACTGGTATTCACAAATT
GCGCCCTTCATCTGCAAAGTATAAAGAGATATGGGATGCAAATCAAGTATTCAAGCACTT
ATCTACTATCAAAGTTATCCCTAAGTACACATACACTGCGCTATTAAACAAGACACTTGT
ACTCTGTAAAATGTTTGGTTTAGCAAGATCATCAGACTTGGTGAAGTGGTCGTTCAAAGG
TCTCATTATTTCTCTTGACTCAATCAAAGGTCCAGTTATTAATGCTAAAGAACAAAGAAT
TGGTGTTGTTTCAATCTTAGAATTAACTTCGTTAGATGATACTAACTCTCAAGTATGCCC
TGTTCGCCACCTTGCAACATACCTTAGAGCTTCTAAAGGAAGAAGAAAGCCCCATTCGGG
TGACTCTGTCTTTATTAAGAATGAGGGTGAACCGCTCCAAGTTAATGATATTAACTCAAT
TGTACTATCAACACTCTCAAAGTCAGGTATTGATATTGCCAAGTTCAAATCTCACTCTAC
CCGTTCCGCTATGGCTTCTCTGCTGTTGTCCAATAACGTTCCGTTCCACTTTGTCAAGAA
GATGGGTCGTTGGAAATCAAACGATACTGTAGATACCTTCTACGATAAAAGAATCATTGG
TGAAAAATCTGGGTTTCTTAAATACTGTCGTCCAAATTTCATAATATATATATATATATA
TGATAATATAAATTAAAAATTTAATTTATTAAATTATATTTTATATTAAATATATATATA
TATATTAGTCCCATCCCACCAGCCCTTAGTCGGAATTCCATAAATCAAATTGTTTTTAGT
TTTCAGTGCCACTATTTATACGTTTTTATTTTCTTAAAAATTTCGCAAAACTCAAAAAAA
TAAGAGTTTTCGACCCTTCACAACTTTGTGCATAGTGTCGGTTCGGAATTTTTCAGTTTT
TCGACCTTGCGCAATGATCGCGTCATTGTGCCGATTCGAAATTTTTACTTTTCTTTTGAA
AATTTTTTATTCTTCGAATGTTCTAGAACATTCTAAAAAATTATCTTAAATATTTGGGAA
ATTCAAATAAATAAATGTTATTCATAATATATATATATATATTTAATATAAAATATAATT
TAATAAATTAAATTTTTAATTTAAATCATTTTCATCAAAAGAGTAACTATATAATTTAAA
ACATATAGTTACCAATTGTTCCATAATTAAAAAATCATCATTTGATATTTGCTTTTTAAT
TGATATTAAAAGGTAATATAATATTGATCTACTCTCTCTTCCTTTCCTTGTTTTATTTGC
AAATAGTGAAATTGATGGTTTTGGTTTGTTATCTATTATTTTTGCATTTTTTAAATTATT
TAAAAAATTTGCAATTTTATTTTTATATTTATCAAAAATGTAATATAAACATCTTTGTGC
GACACCTAATAAAATATTATGTAATATGTCTGGTTGTGTTTTTAAATAATTAATGGACAA
AGGTTCGACCCACCCTCTGCCCACACCTTTGATACCAATATCTTTTGCTTTTTTTTCCCA
TATTTTTTTTAATTCTATATCAGCATTTAATTCAGCATAATTTGGTTTGGTGGAGTGAAA
ATTTGTAATATCTTCTTGTTTTGTTAATGTACCTGAATGGCAAATAAATAAACCATCTCT
TGGTTTGTCACATGTGTGACATGCATATTCATTTGAATTATGTCCATTAAGTTTACACGA
TGCTCTAAATTCTGGAATATCCATTGTCAGTCCAAACGGTATAACATCTATTTGTTCATT
TTCAATAATTAAATTAAAGCCATTACCAAAAAAGATGAAAACAATGCCCTAATTGTTTGA
TGAAAATTAAGTAACCAATCATTTGGTACTTCAAATAATAATAATTTATTATTTTTAAAT
TCATTTCCAATATAATTTTCTATATCCAGCATTATAGTATAATCTTTCTTGTTTTGACAC
TGCATACTATCAGTGAATATTCTAAGTAAAACAATTTTATTTTTATTTTTATTTTTTAAA
TCTTTAAATTGTTGACCACTTTTATAATTTGTATAAATTCCAGTTTCAAAATCTGTATCA
AAATCTTTTCTTTCAAAAAATTGCTTTGATTATTTGTAATAATTTTACTTTGTTCATTTT
TACATTTTTTGGTGTTGAAATGTCCATTTCCATGATAAAATTGTTTATAAGAACGGTAAT
ATGCAAGACAAAATGGACATATATTTTTATGCATAATATAATGAATAAAAATATTTTTAA
AATTCTTTAATTTTTCTCTGCAATTAATGCATGATATGTTATTTAAATTCATTTTGTTTG
CTGGGTGGAAATTAAAAATAATTTTTTTTTTTTTTTTTTTCATTTTATTCAAATTTTAGC
AATATAGCATTAAAATAACATAATATAAAACCCAAGGCAACTGAAACACTTATTTATGAT
TAATTAATAAAAATAATAATAATAGAATTCAATTGCCACTGAAACAAATGAATAAAGAAT
TAAAATTAATTTGGTTATCTTTTTAGTTTTTTTTTTTTTAATTTTCTTAATTTTTTTTTT
TTTTTTTTTTAATAAATTTGAAATAAATAGTGTAATAATTGATTTGAAATGCATTTAAAA
TGTATTTTAAAAAATGTAATTAATAAAAGCTTAAAAAAGATTATTAAGTAATTTTAAATT
ACATTAAAAATAACTTTTTTAAATTTATTATAAATTGATTAAAACATTAGTTAAAACGCT
TTATAATAAATTTAAAATGTCATTTTTAATTTAATTTTAAATGACCTTAAAAATATTTTT
AAAATTACCTTTTTAAAAAGCATCACTAAAGCCAATTTAAAGCAAATTTAAATTGAATTT
GCTTTAAATTGGCTTTAAAAATGCATTTTTCTTCGCTTTGTAACGTAAAAATTAGCATTT
TAATCTCTTTAAAAGCGAGGTCCGGATTTCGAAGCCGTTATTTAACGGATAAATATTTTA
AATTTTTTTTTTGAATTTTTGTAAACTATATTAGGAATAAAAATGAAAATAAAAATAAAA
AAAAAATATTCTAAAAGAATTACAAACCTTTTTAAATGGCAATGTTCTTTTTTTTTATTG
GCAATGGTTTATATATATATATTTTTTTTTTTTAGATTTTCTAGATTTTCTAGATTTTAC
ATATTATTCTTTATTGGACCTTTCTGTGAATAATTGAATTAATTATGAACAAAAAAAGTT
ATTTTTAAAAAGATAGAGTTACCCCGATCAATCTTTTCACGAATAATTTTTCATTTTTCA
TATTATTTTTTTTTTAAATTTTTTTCATTTATTCACAATTAAAATAAAAAATATAATAAA
TAAATAAATAAAATAAATAGTATGATTGACAAAAAAATCAAAAATACCGGGACTCAAATA
AAGGATTTATTTTTTATATGTAGTTTTTTTTTTTTTAAGTTCTTTTTTTTTTCAAGTTCA
TTTTATTTTTATATTTTGTTTATTTCTCTATAAATACAACCAAATTTAAATATACGATAG
GTCTTAACAAATATTGTTTAATATTATTTAAAATTTTTGTTTTAAATAATGTGTTTTATT
AAAAAAAAAAAAAAAAAAAACATATGAAAAGTGAAAAATTTTTCAAAAAAAAATAAACTT
TTCGAAATAACTGAATTTATTCCGGGATAACTCGATCTTTTTCAAAATAACTTTATATAG
AATTAATTCAATTATCCACTGATAGGTCCATTTTAATAATGAATTAATTCTAATTTTTTT
TTTTTTTTTATAATTATTATTCGTATTTCTATAATTAAAAACATGAATTTTATTATTCTT
ATTATATAATTAATTTTTTAATGATTTCATATTTGATTTTTGTTATTAATACTGTTTAAT
TTTATACGACTTGAATGAAAAGTGTTTTGTGAATTATAAATTTTTTTTTTTTATTTTAAT
TTTTTTCAATTTTTTAAAATATATTTTTTTTTTTTTTTGGCTAATAATTCCTTTCTTGAA
AATTTTAACTTTTTTTGGTTTTTGAGGGGAGTCATGTTTTAGGGATCTTAGGATGATCTG
TTTGTTATGTTGAATTTTGATTGGAGACAACATGGGTACAATGACATTATCTGGATGGTT
TGAAAGTGTTTGAGTGACAATTGCTGGTGTATTTGATGGTTTCTGAGTGGCAATTGCTGG
TGGATTTGATGGTGCTTGAATAACAATGGTTGGTGTATATGATGGTGCTCGAGTAACAAT
GAATGGTGGATTTGATGGTGCTATGGTAACAATGGTTGGTGAATTTGATGGTGTTTGAGA
GACAATATCTGGTGGATTTAAAGTCTGAACAAAAGATGATGATGTTTTTGAAGTTGGTGG
TTGTTGCAAAGCATTTGTCAAATGATGAATATTGGATATATGTTCAATAGATGACACAAG
TTGACGAGCAACATTCAAAGAAGGATTACAGGTAACAGATTTTTAAATAACATATTGGGG
TATAGTAAGTAAACCTAATTCTTTCCTTAATTGGTTAATTAATGTTGGAGATGTCACATT
ACCATCCATCAATTTCAAACATTCATGTTTTAATTTTTCATTTTTAAAGGTATGGAAACA
AGGATTTGCTTCATTAGGTAAATTATTATTCAATACATTAATTTTGGAAAAAAAGTCTAA
AACTTTTAAAGGATCATCTTGAATCGCGATTGCATTAAAATTGTAATTATTAAGATCATA
CCCAATTTTCTTTGTAAAAGAAAATAATATCTCAACAACTTTTCTATGGTTTGATAGGTG
CAAATTTGATGTAAAAGAAGTTAAATCGTTTGAATCATTTGAATCGTTTGAATCATTTAA
ATCATTGTACTGTGGTTTAAAATCATGGATTCTTTCCTTTGCTTGATTATAATGAACTAA
TTTATTTGGTCCAATACATATCGGTTTTTTGTTTGTTATTACACAGCGAAGAAAAAACCA
CCTTTAAATTCGCTTTAAATTAAATTTAAATTTGCTTTAAAGTCCTGAATTAAAGCAATT
TTAAAGGTAATTTTAAGGTAATTTTTAAGGTTACTTTAAAATCACCTTAAAAATTACCTT
TAAAATTACCTTTAAAATTACCTTTTTAATGGCTTTAAAAGCGAGGTCCTGAGTTCGAAG
CCGTTATTTAACGGATAAATTTTTTAAAATTTTTTTTTTAATTTTTCAAAAATTACCAAA
AGGGATTCGATCCCCCGACCCTCTATCAAAGGGTAGTCTCATCAACCATTACACCATTTG
ATTGCTTTGATGAAAAATTTAAAAATGATAGAATATTTTATCCCCATTTTTTTTTTCTAA
AATTAGATCTTTTTTATTAAAAACCTTAAATTTATGTTTAAAGGAAATTTAAATTCACTT
TAAATCTACTTTAAATATACTTTAAATCCTATTTAAAATTAATTTAAAATAAATTTTAAA
GGTATTTTTAAATATCTTAAAAATTATCTTAAAAATTACCTTAAAAATTACCTTTAAAAT
CACCTTTAAAATCACCTTTAAAATTGCTTAAAAATTTATTTTAAAGCAAATTTTAAAGGC
ATTTTTAAATATCTTAAAAATTACCTTAAAAATTACCTTAAAAATGAATTTTTTAAACGC
GGCTTTAAATTCAATTTAAATCCAATTTAAATCAACTTTTCTTTAAATTTGCTTTAAAGG
TGCATTTTTCTTTGCTGTGTAATAACATCCTCTAGAAATTGTATCCTATAGGTTTTTTAT
TGTTTTGATCATCATTATGTATTTCAATAATCTTGTTCTTTACCAATGTTTTCTTTTTAT
TTAATGTTTCTAATAAAAACCTGTATCACCAATTTTAAATTGTTTTTTTGTTGATTTTGA
TGACCAATTGTTATTATATTTTTCAATATTTTTAAGAATAATTTCTTGTCTTTGTTTATA
TGATATATCTGGTATACTAACTAACATTTTTCTCCTATATTTACATGAAATCCATTATCT
AATGTAGCTGTTTGAAATAATAATAATAACTGCATTTGCATTATTTGACCCTTCAATTAT
TATTGTTAAAATTTCGATTTTACAAAATTATAATTTAAATGTTAGAGTAAGTTTTTTTTT
TAAAAAAAAAAAAAATAATAATAATTAATATAAATAACAAAAAAAAAAAAAAAAAAAGAA
ATAATAAAAAGTTATCTAATTTTCATTTTTTATTTTTTTTTATAATTTCAAAAAAAAAAA
AAAAGAGATGGGAAACAATTTATAAAAAATCTTTTTTATAAATTTTAAGAGTACTCTTCC
TTATGAAAAAGTAGTCCAATACCACGCCAAAAACCTAGCAGCTGCTCAAAGGCTACAAAC
CGCCCAGCAAGTCAACCTCCATACCACCAAAAGACTATTTGAAGATACTGACGATCTCAC
TCAATCCCTCAAGCAAACATTAACAAAGAAGCGTAAGGAGCTAGACCAAGCACTCAACCA
CACCCAAAAAGAACTACAGGAGCCAAGAAAATCACATGATAGTACGCAGAAAATGGCACA
AAAGATCACTTAGAGCTGTACTCTTAATGAAGAACTCGCCAAAGAGCTCCTTAACTAAAC
CAAGCACAATAAAGATACCATCGAAAGGATTATACCCGCTAGGCTAGATGCCCCAGCAAC
GCCTCAAAGAGGTTACTCAACAAATAAAACACGCACAAGCAAAACAGATCGACGTAACAA
AGGGAATTCAAGAACGATCCCAGCAAATAAAACAGCTTCAAGCCCAAATTGATGGAATAA
ACAAGCAATACCAGCCTTCTAGTCAAACTAGGCCGCTAGAAGAAGTGGAGCGTGAGCAGC
AAGCACTTGAAGCGAAACTACAGCAACTCCTCAACGATTTTAGGAAAAAAAAAACACAGC
TTGAGCAAGCCCAGAACCTAGCTCAAAAGGCCCAAGCAGATTTAGGGCAAGAAATAGCGC
AAGAAAAAGCCAAACAAGATCAATTGGAGGCGACACAAAGAGCTAAAGGAACGCATTGAA
GAAGGTAAAGTACTCAATGAGCAGGAACAAGAAGCTTGATTGATCAACAGCGCACCCCCA
GCTGTTCATAGATCTCAAAGCGCCCGAAGTACCGCATTGACTGAAAAAAAGAAAAGCTCT
CTTGTATCGAAGAAAAGACGATCCGAGGCAGCTAGCCCATATGCGGCAACAGCAGCACCT
TAACCTCAAAGAGAGGATGATCGTGCTTCAAAATGCACAAACCATGCGTGAGCAAGCAGC
TAGAAGAAAGGTAGAGTTTACTAACTCTAACGCTTCTTGCTGTAAAACAAGAAGTACACC
AATCGCAGCAAACATGAGAGCAAGAAAACAAACGCATCATCGAAGAGAATGTTCAGGGTA
TAGCAGCGCTCACCAAAGAGCCCCACCAGGATAAAGAAAGGGAGAGCAGAAGAGACCAAG
AAGATGTAAAAAATACAAAGAGAAAACAGGAGTGGGAAAACAGGGCATGGTATGTAAATT
ATGGGATTGGGTCAAAAAAAATCCCATTACCGCAACTATTGTAGGGATTCTGGCTGTGGA
TGCATTGGTGTGTCTGGTTTCTTATGTGGTCCTACCATTATTAAAAAGCAGCATCGCGTC
AACAGGAGCTGGTGGCTTTTTTGGTGGTTGTTTTCAACAAAACCCGGCTTATCTGTCTTT
GGCTCATTTGCTGGTGGATGGTTAAACAATAATCTACAACGGATTAATAATTGGGGCAAT
GGAAAAGGCTGGAAAACAAATGATGAGCTAAAAGCACCTTCCAAAAAAGAATTTTAGCAT
CTAAAAACCAACTTGGATAGGAACTCCAAGGGATACAACGTGATCTGCAAGAGGCGAAAA
GAAAGTACATAGAGGAACGTGAAAAGGAAGCAGAAAAACCTGAGCAGGAGCAGGAAGAAG
TTTCAGGGTAATAGTTAAACATCCTCGCTCAGCAATTCAATGCTTCTTCTGTGCAGCATG
AGCCAATGTAAAACGTGACTAATCTGACCAAGCAGACACAGGAATTGCTAAAACAATGGG
ATACAAATAGGATGACCCTTCTCTATTCATGCAAAGCAGTGTTTTGCTAGATCAGATGGA
TCAGCAGATAGCGCAAGTGGAGGAAGCTAAAGAAGAGGTGTGCTACTTAAGAAGCAACCT
GTCTTATCTGGTGAATTTAAAGGGAATTTACCAACTCAGAAAAGCGGCCCCGCAATCTTA
ACTCGATACACTCATACAAGCCAAAGAGCAGCTATATCAAAGATCATTCGAGATACGCAA
CAAGAAGCCATGGTATTTGAGCAAGACTTTGAAAAAATAACAAAGAAGCTCCATGATTTC
TTATCCAGTCATGAGTACGTCCAAGAAGAATTTAAACCAACTACAACTGAGCAGCATGAA
CCTATCCTCACTAGACCTACCATCGACTTGACAAACTCCCTCTCCCTAAGGCTTTAGAAG
AATCAATTATGCTGCTTGCCGAAAAGATGAGCTATAATGGTTTAAAATTGGATTTTAAAC
AAGCCAAGCAAGCACTAGAGAAAGATCATACTAATGTAGATTTAAAAGCCTTTAATAGGA
CTAAAATGGAGTTTAGCAATCATCCTCTACATCAAAAAACCATTGAAATTGGTATGCAGA
GGCAGGTTGTAAAGCTATCACCGGTTGCATTGGATTTATAGCGCAGGGTGTTAAAGTGGT
AAAGGGGGCGAAGACGGAATTTAAAACTTTGGCTGAACTAGGATTAAAAGATGGAATAAA
AATTTCATATAACAGAGCTTTAGAATTAGGCGAATAATTTTTAGGAAATGATATAAAGAA
TTAGTTCTTGGTAGCGGCAGATATATCTCTGTAGATGGTAAAAGAGCTTTTAAAAAGGGA
ACTAATGATATTATAGGCACTCGCATCAACTTAGAAACATTAACTCTAAATCCTATAAAG
AAGGGGAAAATGATGGTTGATCATAATTATTATTTTAAATTATCATATATATATATATAT
ATATATATATATATATTATGAATAACATTTATTTATTTGAATTTCCCAAATATTTAAGAT
AATTTTTTAGAATGTTTCTAGAACATTCGAAGAATAAAAAATTTTCGAAAGAAAAGTAAA
AATTTCGAACCGGCACAATGACGCGATCATTGCGCAAGGTCGAAAAACATAAAAAATCCG
AACCGACACAATGCAGGAAAATTGTGAAGGGTCGAAAACACTTATTTTTTTGAGTTTTGC
GAAATTTTTAAGAAAATAAAAAAGTATTCAGAACAAAAAAATCGGCATTACAGATTATGA
CAGATCTTGGGTAGAAAAGTTAAAAATAAATTATTTGTACTTACAACCTGATATTTTACA
TAACATATTATTGGGTATTGTACAATGGGTTTTAAATTATGTTTTCAAAAAATATAAGGA
TCAATTTACAATTTTTATAGAAAAATTAAAAGAAGCTAAAATTGGGGTGCACCAAAATTT
ACATCAGCAGAGAGATTTGAAGCACAATTTAGTAAAATTAAATACCTTTTGACAAACAAT
ACAAACAACCAAGATCAACATAAATTTGTAAGAGTTTCAAAAATATTAATGGCAACATTT
TTAGATAATTTTAACAATCTAAAAGAAAAAGATGATGACAATGATGATTTAATTTTAGGG
CAAATAATTAAAAAAAATGAAAATATTTATTTAAAAAATAATATTTTATCAGACATTAAC
TTTCATTACAAAAACATAGAAAATATTCAATTTTATAAATCAATTAAAAATTTAAAAGAA
ATATATAATGTTGGTGATGGAATTGAAGTTGCCTCAGAAAATTCATTAACTGGAAGATGT
AGTGCAATAATTATCGCTATTTGTTTAATAGAATTAAAAAATAATAAAAGTGCACATTCA
ATTTATATACAATACTTTGATAAAGATACAGGTGATCAAAATAATAAGCATTTCAAGTAT
AGTATTTGATAACATAGTAAACACATTAATACCAATACAAATCGATTCGTCCAACTATCT
TATAATTTATAAGTGCCATGACCAATTTTCAATAAGTAAAAAAAAAAATGAAAAAATTTC
GTCGAACTTATTTACAAAACTTTTACATTTTTACTTAACTTTTTGTTTTTTTTTTTATTC
CAATTTTCTTTTTTTTTCGGTTGGGAATTATAGGATTTTAAAAAAAAATTTATAAAATAT
ATAAAAAAAATGACTCTCAATAATTCTGCATCTTTTGAAACACCAAATAGAAGTGGTAAT
TATGTAAATAGATCATATATAACTTCACAAACATCACCAATAACACCAATACCATCTCTT
ATTTTAAATCAAACTGATAACTCCATAGATCCACAACGTACTGTCACAGCGAAGAAAAAA
CCATCTTTAAAGCATATTAAAATTTAATTTAAAGCGAATTTAAAGTCCTGAATTAAAGCA
ATTTTTAAAGTAATTTTAAAGGTAATTTTTAAGTTTACTTTAAAATCACCTTAAAAATTA
CCTTTAAAATTACCTTAAAAATTAACTTTTTAATCGCTTTAAAAGCGAGGTCCAGAGTTC
GAAGCCGTTATTTAACGGATAAATTTTTAAAATTTTTTTTGAATATTTTGAAAAATTACC
AAAAGGGATTCGATCCCCCGACCCTTTATTAAAGGGTAATCTCATCAACCATTAAACTAT
TTGATTGCTTTGATGAAAATTTAAATATGATAGAATATTTTATCCCCATTTTTTTGATCT
AAAATTAGATGTTTTTTTATTAAAAACCTAAAATTTATATTTAAAGGAAATTTAAATTCA
CTTTAAATCTACTTTAAATCTACTTTAAATTCTATTTAAAATTAATTTAAATTCTATTTA
TAATTAATTTAAAATAAATTTTAAAGGCATTTTTAAATATCTTAAAAATTATCTTAAAAA
TTACCTTTAAAATCACCTTTAAAATTACCTTAAAAATCACCTTAAAAATTGCTTAAAAAT
TTAATTTAAAGCAAATTTTAAAGGCATTTTTAAATATCTTAAAAATTACCTTAAAAATTA
CCTTAAAAATGAGTTTTTTAAACGCGGCTTTAAATTCAACTTAAATCCAATTTAAATCAA
CTTTGCTTTAAATTTGCTTTAAAGGTGGATTTTTCTTCGCTGTGGTAAGAAGACAACAAA
GACCTCAAAGACCAAATGCAATTCATCCACCAACAACAAATATTATAGAAAAAATATTGG
TGTATGAAACATTGCACAGAAATTGTGTTTCTCAATACTATGCAACTGGTAAGGTCACAG
CAAAGAAAAATGCACCTTTAAAGCAAATTTAAAGCAAAGTTGATTTAAATTGGATTTAAA
TTGAATTTAAAGCCGCGTTTAAAAAATTCATATTTAAGGTAATTTTTAAGGTAATTTTTA
AGATATTTAAAAATGCCTTTAAAATTTGCTTAAAAATTGCTTAAAAATTTATTTTAAAGG
TGATTTTAAAGGTAATTTTAAAGGTAATTTTAAAGGTGGTTTTTAAGGTGATTTTTAAGA
TGATTTTTAAGATATTTAAATAGGATTTAAAGTAGATTTAAAGTAGATTTAAAGTGAATT
TAAATTTCCTTTAAATATAAATTTAAGGTTTTTAATAAAAAAGATCTAATTTTAGATAAA
AAAAAATGGGGATAAAATATTCTATCATTTTTAAAATTTCATCAAAGCAATCAAATGGTG
TAATGGTTGATGAGACTACCCTTTGATAGAGGGTCGGGGGATCGAATCCCTTTTGGTAAT
TTTTGAAAAATTAAAAAAAAATTAAAAAAAATTTTTCCTTTAAATAACGGCTTCGAACTC
AGGACCTCGCTTTTAAAGCGATTAAAAAGGTAATTTTAAAGGTAATTTTAAAGGTAATTT
TTAAGGTGATTTTAAAGTAACCTTAAAAATTACCTTTAAAATTACCTTAAAAATTGCTTT
AATTCAGGACTTTAAATTCGCTTTAAATTAAATTTAAATTTGCTTTAAAGGTGGTTTTTT
CTTGGCTGTGGTAAGATAATTTTGAAGAAAAAGAATGGTACAGCGGTTCCAAATCTCTTA
TTTCTTTAATAGTTAAAGCATTGCGTGGTGTTTCTCAAAAGTTCATTGACTCTCCTGATG
AACTTACTTACACTGAAAAGGTTGCTTTTGAATTCACTTCAATACCTCTTTATGCTCCAA
TAAATTAAATCGTTTAAATAAAAAAAAATTAATATGATTTCACATACTCAACTTTAATTT
TTTCTTTTTTTTTTTAAATCTTTTTTAATTTTTATTTTAAATTATTATTTTTAATTTTTA
TTTTTAAAGTGATATTATTAATATATCTTATCAATTTAACTTTATAATATAAATTTATAA
AAGCACTTTTAAATTGAATTTTATAAATATTATTAATAAGAATAATTAATAAGTGTACTT
ATAAAGAGTACATTATAATTATAATTAATAATTACGCTTAATAATTATACTTAATAAGTA
TACTTAATTAGTATATTTAAAAAGTATACTTTATAATTATACTTATTAAGTACACTTTAT
AATAGTACTATTTACATTCCTACTTTAAAGATGCTTTAAAGGTTTTTTTTTCGCCCCTGT
GCAACGGTACCAACAACCGTTTTCAGAAGAACAAGAAGTAAACTTACCATGGGTGGACGT
CTGTTCCACCACAAACAAGTTTGGAAAAAATTGGGTCTTCCAAACTTTTGTCAAGAGGTC
CTAAATGGATTAAAAGTCCATCTACTTCCAAACTTCAAGCCGATGCTAAACCCAATTCCG
ATTTCAATTCCAGAGGGTCCGAAATCAGATTGCATCACAAAGGAAGTACAAGACTTGTTA
TTAGACGATGCCATCGAACAAGTACTTCCAAACCGTTATTCAAAGCGCGTTTTTTACTCC
AACGTGTTTACGGTTCCAAAACCTGGAACGAATCTACATCGTCCACAATACAGAGACTTA
TTCCGCTTCGTGTGGAAAGGTTCGCACTACCGTTGGTAAACAATGCCGTTCGGGTTATCG
ACAGCTCCTCGTATCTTTACAATGTTGTTACTTGGACGATCTATTAATCGTCGGTTCAAC
AAATGAAAAATGTTTAGCCAACCTCAAAAAGACAATGGACTTACTTGTCAAACTAGGTTT
CAAGTTTAAGCTGGAAAAGAGTGTTCTCGAACCAACTCAATCAATTACATTTCTTGGATT
ACGAATCGATTCAATATCTAAGAAGCTTCTTGTTCCCAAAGAAAAGAAAAAAAGTGTCAT
CAAGGAAATAAGAAACTTTTTAAAACTAGATTGTTGCTCCCCAAGAAAGCTTGCTGGTTT
AAAAGGAAAGCTAATGGCACTGAAAGATGCAGTCATCCCATTCAGACTTTACACTCGTCG
AACAAACAAGTTTCACTCTCAGTGTCTAACTTTTAGCCAATGGAGATTGGGATCAATCAT
TCCCCATTCCTCACGAGGTCAGGTCAGAGATTTCGCATTGGTTAACAATTCTAAACCAAT
GGAAAAGAAATCAGTCTGTTTCCAAGTTACGACTATGTTCTTACAGTGGTCAACAACTCA
ATCAAACATGTCATTAAATCGTCGAGAAATGCTCGCGCTGTTAATGGCTTATCAATCGCT
ATGTCGGAAACTGAACAACTGCAAGCTGAAGATTCAAACCGACAACACTACCACTCTTTC
TTACATCAATCGCCAGGGTGGTCAGATACAAGATCTCTTAGTTCTGTTCGAACAACTTTG
GAAACAATGCCTCAAGAAGAAAGTGAACTTGATTGGAGAGCCTATTCCAGGATTCTTCAA
TGTAAAAGCCGACCACCTCGGCCGTCTTTCAGAAATGAATCACAAATCATCGTTCATAGT
AATCAAGAGTTACAACTGGCAACTGAAGAAGGAAGTGTTCAATCGTATCCAACTTCAATT
CGGTCAAATACAGATGGATCTGTTCGCATCTCACCTCAACCATCAAACGACCAACTACTC
AACCATCAGAATGAATGCACTCAACCTCGATTGGAGTCAATGGAAGCAATGTCTAGCCTT
CCCACCACCCATTCTTTTGCCTTCTATCGTGGAGAAGATAAACTCATCCAGTTCGAAGAA
GGTTTCTACAATACTGATCTTCCCAATCTGGAGATCAGCAACTTGGTATCTGATGATTCA
AGCACAAGTTCCTCGTCATCATCGTCACATGTTTCCTCAAGTACTGGGAACATTCCAAGA
AGTATTGACCAAACAATCAGTAGAGTCGATACCAATTCAGATTCAACAACGTTGGAAGTT
AAGGATTATTCAACTTTCCAATATCATGTAATGTCCTTCGCTCGTACAACAAATACAAAA
ACAGCTGAAGTCTTGGGAACCTTCCATTCTCAAAGTATATAGCTCCAGTTATACAAGATT
CCGCAATTTTTGTACTTTGAACTCTTTGAATCCAGCAAACATTACCTTAGTTGTCTTCTT
GGATTATCTTACACATCTGTTCAAGCACAAACCTCCGTTAGCCTTCTCAACAATTAACGG
TCATCGATCTATGTTGAATCAGTTGTTACTCCTTAGGAATCAAACTGATATTGTTAATGA
TCCATTCATTACAAGAATTATGACTGGTATTCACAAGTTGCGTCCTTAATCAGTAAAGTA
TAAAGAGATATGGGATGCAAATCAAGTATTAAAGCACTTATCTACCATCAAAGTCATCCA
CCAAGTACACATACACTTATCTACTATCAAGGTCTCATTATTACTACTGAATCAATCAAA
GGTCCGGTTATTAATGCTAAAGAACAAAGAAGTGGTGTTGTTTCAATCTTAGAATTAACT
TCGTTAGATGATAAAAACTCTCAAGTATGTCCTGTTCGCCACCTTGCAACATACCTTAGA
GCCTCTAAAGGAAGAAGAAAGCCCCCATTCGGGTAACTCCGTCTTTATTAAGAATGAGAG
TGAACCGCTCCAAGTTAATGATATTAACTCAATTGTACTATCAACACTCTCAAAGTCAGG
TATTGATATTGTCAAGTTCAAATCTCACTCTACCCGTTCCGCTATGGCTTCTCTACTGTT
GTCCAATAACGTTCCGTTCCACGTTGTCAAGAAGATGGGTCGTTGGAAATCAAACGATAC
TGTAGATACCTTCTAGGATAAAAGAATCATTGGTGAAAAATCTGGTGGTTTCTTAAATAC
TGTAGTCCAAATTTCATAATATATATATATATGATAATATAAATTAAAAATTTATTAAAT
TATATTTTATATTAAAAATTAATATATATTATTCCCATCCCACCCGCCCATAGTCGGAAT
TCCATAAATCAAATTGTTTTAGTTTTTAGTGCCACTATTTTTATTTTTTTTATTTTCTTA
AAAATTTCACAAAACTGTTTTTGCCACTTGGCATAATTATCGCGCCACGTGGAAATTTTT
TACTTTTCTTTCGAAAATTTTTACTTTTCTTTCGAAAATTTTTTTTTCTTCGAATGTTCT
AGAACATTCTAAAAAATTATCTTATATATTTGGGAAATTCTAATAAATAAATGTTATTCA
TAATATATATATATATATTTTATATAATAAATTAAATTTTTAATTTATGGCTTCACTTTA
GCATCTGAGGGAGAAACGTAATATTTTTTTATAATATGAAAAGCGTTGGGGCCTTCACAA
ATAGCAGGTCGATTATACTCTAATTTGCATTGAATGTGGTGCCCAAAACCTACTGGTATG
GGATCGCTCGGTTATCCTTCATGATGTTTTCTGTTCTGGGGTTAATAAGCTGCCTAGCAT
CCTGATAGGGGGTAGGAATTGACGCTACCTGTTGCGGAGTTTGGAGGTCAATTTGGACCC
GCATCAAATTCAAACATAACTTCGATAGCGATAGATTTAGTTGGTATAGATACACATAAG
GTTATGCCAATGTCTGAAGGAAGTAGGTCGAAAAGTACTCAAAATAGGGTGCTTCCCATA
AGCGGTGCAGATAGAGCGCCAATGGTTATTTCCCCATTTTTGTTGATGGTCAATTTGGAT
ATCTTGAAACGGTATCTTCTTCTAGCCATCTAGTACAGGAACGGTGAGTCGATCTATTTG
TTGAAAACTTAAAATATAGCAGCGGTTGTTGAAAGTTTGCTTATGATAATTACGATGTAG
GTCCAATATANCTTTATCATAGGCGAGGAGCCAAGTAAAATATTCGATACAAGGCAGATA
ATGTAGGTCGATGAGAAAGATCTTATTGTCCCAATACATGGGGAATTAGTAATTATTGCT
TGGCATGTAAATCAACTGAAGTCTCGTCCTAGCTTGGGTTTACAGCCTGTCTATCAATAA
AGCCTTCGAGTCTTGTCAAGGGGTAATGATCAGACAACAAGTCAAATCCTATACTCTATA
AGCAGGCTTAGTCTAAGCAAGTAATAAATGAGTTCTTCCCATGGACTTATTCGGAACAAT
GGGTTAATTTTTGTAGTTGTTTATTGAATATAATAAAGGGGATGCCGATCAATAAAGTAA
CCCAGCTAATAAGTTTAAACACTTCTAGATCTCCTAGGCTAATCGCTTTTATATTATCAT
ATATATATATTCACAGCAAAGAAAAATCCACCTTTAAAGCAAATTTTAAATTATCATATA
TATATATATATTATGAATAACATTTATTTATTTGAATTTCCCAAATATTTAAGATAATTT
TTTAGAATGTTCTAGAACATTCGAAGAATAAAAAATTTTCGAAAGAAAAGTAAAAATTTC
GAACCGGCACAATGACGCGATAATTGCGCAAGGTCGAAAAACTGAAAAATTCCGAACCGA
CACTATGCACAAAGTTGTGGAGGGTCGAAAACTCTTATTTTTTTGAGTTTTGCGAAATTT
TTAAGAAAATAAAAACGTATAAATAGTGGCACTAAAAACTAAAACAATTTGATTTATTTT
ATTTGGGAATTCCTCCTATATATATTTAAGATACACACACACACAAATTTTATACAAATA
ATTATTTCTCTTTATTAATTTTTAATATTATTATTTTTCTCATATTATAATTTTAGATAT
CAACAATAAAATATGTCTACCACTGTTAATAATAACGAAGCCTCTAGTAGTAGTACCTCT
GCCACTAATAGCGCTGAATCCTTTGATTTAAGAATGAAATCAATGGAGGATCAAATCAAC
AACCTTTCCTTAGCCTTTACAAGATTCATGAAAGAACCTATGTTCTCTTCTAATACCAAC
TCTCGTAGCCAACCTTCTCATGATAACTCTGACACCGAGAATGAACAAAGTGAAGATGAA
TCAAGTAACAATGTCGATGTTCCAACCGATTATCAATTATCCGATACCTTACTTGGTCAG
TACAAACATATGGTAAACAATCAAGGTTTACTCGTCGAAGAAGAATGTATCCTCAAGAAA
GATGAGATATCCGAATTGAATAAAGTATTCAACTTTCCATCTAACTTCCAAGTGAATGTC
GCTCCATTCGGTACACCTGAAGGTATTACTGTATCATCCAACGTCAAGAACAATGATACT
GACTTGTTGATTGTCGAAAAGCGAATCAACGATAGCTTAAAACCTTTGCTTCTTATGTCA
AGTATGTTATCATCTGATAGCTCTAATGTCGATGTAGAACTCAGAGTGCAATTGTCTTAG
CCGTTAATGCTCAAGCATCGCTTAGTCGTGTCCGTCGTAACAACATCGCTAAAGAAATCT
ATGGTTCTGAAGTACTCTTACCAATTAAGATCAAGGATACACCAAAGATGTTTGATGAAA
CTGAAACTGAACGTGTAAGAAAGCTAGCCAAATCAATCAGAAAGAACAACGAAGCAAAAC
AATCATTGTTAAAATTGAATTATCATTCCAAGTCCAATGCCAAGAAATCAGTTAACTCAA
GTGGTAATAACACTACAGGAAACAGTAGTAATAGTAAATCCAGTAGTGGGAGTAATGGCC
GATCTAACAACTTCAATGGATCACCAAGTAATGTTGCATCAGGTAGCAACAATACCAAGT
CTGCCAACGGTACCAACAACCGTTTTCAGAAGAACAGGAAGTAAACTTACCAGTAGGTGG
ACGTCTGTTCCACCACAAACAAGTTTGGAAAGAATTGGGTCTTCCAAACTTTTGTCAAGA
GGTCGTAAATGGATTAAAAGTCCATCTACTTCCAAACTTCAAGCCGATGCTAAACCCAAT
TCCGATTTCAATTCCAGAGGGTCCGAAATCAGATTGTATCACAAAGGAAGTACAAGACTT
GTTATTAGACGATGCCATCGAACAAGTACTTCCAAACCGTTATTCAAAGCGCGTTTTTTA
CTCCAACGTGTTTACGGTTCCAAAACCTGGAACGACTCTACATCGTCCAGTTCTAGATTT
AAAAAGGTTAAACACTTACATCAACAACCAATCATTCAAGATGGAAGGAATCAAGAATCT
ACCATCAATGGTCAAACAAGGTTATTACATGGTAAAACTCGATATCAAGAAAGCCTACCT
CCACGTTTTAGTAGATCCACAATACAGAGACTTATTCCGCTTCGTGTGGAAAGGTTCGCA
TTACCGTTGGAAAGCAATGCCGTTCGGGTTATCGACAGCTCCTCGTATCTTTACAATGTT
GTTAAGACCTGTACTTCGAATGTTGAGAGATATCAACGTATCCGTCATCGCTTACTTGGA
CGATCTATTAATCGTCGGTTCAACAAAAGAAGAATGTTTATCCAACCTCAAAAAGACAAT
GGACTTACTTGTCAAACTAGGTTTCAAGTTAAATCTAGAAAAGATTGTTCTCGAACCAAC
TCAATTAATTACATTTCTCGGATTACAAATCGATTCGGTATCAATGAAGCTTCTTGTTCC
CAAAGAAAAGAAGAAAGGTGTCATTAAGGAAATAAGAAACTTTTTAAAACTAGATTGTTG
TTCCCCAAGAAAGCTTGCTGGTTTAAAAGGAAAGCTAATCGCACTGAAAGATGCAGTCAT
CCCATTCAGACTTTACACTCGTCGAACAAACAAGTTTCACTCTCAGTGTCTGACTCTAGC
CAACGGAGATTGGGATCAATCATTCCCCATTCCCCAAGAGGTCAAGTCAGAGATTTCACA
TTGGTTAACAGTTCTAAACCAATGGAATGGAAAAGAAATCAGTCTGTTTCCAAGTTACGA
CTATGTTCTTACAACCGATGCCTCGGAATCAGGTGCAGGTGCCACACTCAAGAAAGGAAA
CAAGGTAATCAAAACTTGGTCATTCCAGTGGTCAACAACTCAATCAAACATGTCGTCAAA
TCGTCGAGAAATGCTCGCGCTGCTAATGGCTTATCAAGCGCTATGTCGGAAACTGAACAA
CTGCAAGCTGAAGATTCAAACCGACAACACTACCACTCTCTCTTACATCAATCGCCAGGG
TGGTCAAATACAAGATCTCTCAGTTCTGTTCGAACAACTTTGGAAACAATGCCTCAAGAA
GAAAGTGAACTTGATTGGAGAGCATATTCCAGGATTCTTCAATGTAAAAGCCGACCACCT
CAGCCGTCTTTCAGAGATGAATCACAAATCATCGACCAGAGTAATCAAGAGTTACAACTG
GCAACTGAAGAAGGAAGTGTTCAATCGCATCCAACTTCAATTCGGTCAAATACAGATGGA
TCTGTTCGCATCTCACCTGAACCATCAAACGAGCAACTACTCAACAATCAGAATGAATGC
ACTCCACCTCGATTGGAGTCAATGGAGGCAATGTCTGGCCTTCCCACCACCCATTCTTTT
GCCTTCTATCCTGGAGAAGATGAACTCATACAGTTCGAAGAAGGTTTCTACAATACTGAT
CTTCCCAATCTGGAGATCAGCAACTTGGTATCCGATGATTCAAGCTCAAGTTCCTCGTCA
TCATCGTCACATGTTTCCTCAAGTACTGGGAACATTCCAAGAAGTATTGACCAAACAATC
AGTAGAGTCGATACCAATCCAGATTCAACAACGTTGGAAACTGGGGATTATTCAACTTTC
CAATCTCATGTAATGTCATTCGCTCGTACAACAAATACAAAAACAGCTGAGCTGTTAATG
AAGTCTTGGGAACCTTCAACTCTCAAAGTATATAGCTCCAGTTATACAAGATTCCGCAAT
TTCTGTACTTTGAACTCTTTGAATCCAGCAAACATAACCTTAGTTGTTTTCATGGATTAT
CTTACACATCTGTTCAAGCACAAACCTCCGTTAGCCTTCTCAACAATTAACGGTCATCGC
TCTATGTTGAATCAGTTGTTACTCCTTAGGAATCAAACTGATATTGTTAATGATCCATTC
ATTACAAGAATTATGACTGGTATTCACAAGTTGCGTCCTTCATCAGCAAAGTATAAAGAG
ATATGGGATGCAAACCAAGTATTCAAGCACTTATCTACTATCAAAGTCATCCCTAAGTAC
ACATACACTGCGCTATTAAATAAGACACTTGTACTCTGTAAAATGTTTGGTTTAGCAAGA
TCATCAGACTTGGTGAAGTGGTCGTTCAAAGGTCTCATTATTACTCCTGACTCAATCAAA
GGTCCAGTTATCAATGCTAAAGAACAAAGAAGTGGTGTTGTTTCAATCTTAGAATTAACA
TCGTTAGATGATACTAACTCTCAAGTATGCCCTGTTCGCCACCTTGCAACATACCTTAGA
GCTTCTAAAGGAAGAAGAAAGCCCCATTCGGGTGACTCTGTCTTTATTAAGAATGAGGGT
GAACCGCTTCAAGTTAATGATATTAATTCAATTGTACTATCAACACTCTCAAAGTCAGGT
ATTGATATTGTCAAGTTCAAATCTCACTCTACCCGTTCCGCTATGGCTTCTCTGCTGTTG
TCCAATAACGCTCCGTTCCACGTTGTAAAGAAGTTGGGTCGTTGGAAATCAAACGATACT
GTAGATACTTTCTACGATAAAAGAATCATTGGTGAAAAATCTGGTGGTTTCTTAAATACT
GTCGTCCAAATTTCATAATATATATATATATATGATAATATAAATTAAAAATTTAATTTA
TTAAATTATATTTTATATTAAATATATATATATATATTAGTCCCATCCCACCCGCCCTTA
GTCGGAATTCCATAAATCAAATTGTTTTAGTTTTTAGTGCCACTATTTATACGTTTTTAT
TTTCTTAAAAATTTCGCAAAACTCAAAAAAATAAGAGTTTTCGACCCTTCACAACTTTGT
GCATAGTGTCGGTTCGGAATTTTTTAGTTTTTTCGACCTTGCGCAATGATCGCGTCATTG
TGCCGGTTCGAAATTTTTACTTTTCTTTCGAAAATTTTTTATTCTTCGAATGTTCTAGAA
CATTCTAAAAAATTATCTTAAATATTTGGGAAATTCAAATAAATAAATGTTATTCATAAT
ATATATATATATATTTAATATAAAATATAATTTAATAAATTAAATTTTTAAACTTTCCAT
CTAACTTCCAAGTGAATGTCGCTCCATTCGGTACACCTGAAGGTATTACTGTATCATCCA
ACGTCAAGAACAATGATACTGACTTGTTGATTGTCGAAAAGCGAATCAACGATAGCTTGA
AACCTTTGCTTCTCATGTCAAGTATGTTATCATCTGATAGCTCCAATGTCGATGTAGAAC
TTATTAGTTACTTAACTCAGAGTGCAATCGTCTTAGCCGTTAATGCTCAAGCATCGCTTA
GTCGTGTCCGTCGTAAAAACATCGCTAAAGAAATCTATGGTTCTGAAGTACTCTTACCAA
TTAAGATCAAGGATACACCAAAGATGTTTGATGAAACTGAAACTGAACGTGTAAGAAAGC
TAGCCAAGTCAATCAGAAAGAACAACGAAGCTAAACAATCATTGTTAAAATTGAATTATC
ATTCCAAGTCCAATGTCAAGAAATCAGTTAACTCAAGTGGTAATAACACTACAGGAAACA
GTAGTAATAGTAAATCCAGTAGTGGGAGTAATGGCCGATCTAACAACTTCAATGGATCAC
CAAGTAATGTTGCATCAGGTAGCAACAATACCAAGTCTGCCAACGGTACCAACAACCGTT
TTCAGAAGAACAAGAAGTAAACTTACCAGTATGTGGACGTCTGTTCCACCACAAACAAGT
TTGGAAAGAATTGGGTCTTCCAAACTTTTGTCAAGAGGTCGTAAATGGATTAAAAGTCCA
TCTACTTCCAAATTTCAAGCCGATGCTAAACCCAATTCCGATTTCAATTCCAGAGGGTCC
AAAATCAGATTGTATCACAAAGGAAGTACAAGACTTGTTATCAGACGATGCCATCGAACA
AGTACTTCCAAACTGTTATTCAAAACGCGTTTTTTACTCCAACGTGTTTACGGTTCCAAA
ACCTGGGACGAATCTACATCGTCCAGTTCTAGATTTAAAAAGGTTAAACACCTACATCAA
CAACCAATCATTCAAGAAGGAAGGAATCAAGAATCTACCATCAATGGTCAAACAAGGTTA
TTACATGGTAAAACTCGATATCAAGAAAGCTTACCTCCACGTATTAGTAGATCCACAATA
CAGAGACTTATTCCGCTTCGTGTGGAAAGGTTCACATTACCGTTGGAAAACAATGCCGTT
CGGGTTATCGACAGCTCCTCGTATCTTTACAATGCTGTTAAGACCTGTACTTTCTTGAAT
ACCAGAGACTTATTCCGCTTCGTGTGGAAAGGTTCGCATTACCGTTGGAAAACAATGCCG
TTCGGGTTATCAACAGCTCCTCGTATCTTTACAATGCTGTTAAGACCTTTACTTCGAATG
TTGAGAGATATCAACGTATCCGTCATCGCATACTTGGACGATCTATTAATCGTCGGTTCA
ACAAAAGAAGAATGTATATCCAACCTCAAAAAGACAATTGACTTACTTGTCAAACTAGGC
TTCAAGTTAAACCTAGAAAAGAGTGTTCTCGAACCAACTCAATCAATTACGTTTCTCGGG
TTACAGATCGATTCGGTATCAATGAAGCTTCTTGTTCCCAAAGAAAAGAAAAAAAGTGTC
ATCAAGGAAATAAGAAACTTTTTAAAACTAGATTGTTGCTCCCCAAGAAAGCTTGCTGGT
TTAAAAGGAAAGTTAATCGCACTGAAAGATGCAGTCATCCCATTCAGACTTTACACTCGT
CGAACAAACAAGTTTTCATGGATTATCTTACACGTCTGTTCAAGCACAAACCTCCGTTAG
CCTTCTCAACAATTAACGGTCATCGCTCTGTGTTGAATCAGTTGTTACTCCTTAGGAATC
AAACTGATATTGTTAATGATCCATTCATCTCAAGAATTATGACTAATATTCACAAGTTGC
GCCCTTCATCAGCAAAGTATAAAGAGATATGGGATGCAAATCAAGTATTCAAGCACTTAT
CTACTATCAAAGTCATCCCTAAGTACACATACACTGCGCTATTAAACAAGACATTTGTAC
TCTGTAAAATGTTTGGTTTAGCAAGATCACCAGACTTGTTTAAGTGGTCGTTCAAAGGTC
TCATTATTACTCCTGACTCAATCAAAGGTCCAGTTATTAATGCTAAAGAACAAAGAAATG
GTGTTGTTTCAATCTTAGAATTAACATCGTTAGATGATACAAACTCTCAAGTATGCCCTG
TTCGCCACCTTGCAACATACCTTAGAGCCTCTAAAGGAAGAAGAAAACCCCATTCGGGTG
ATTTGTTTATATTATCATATATATATATATATTATGAATAACATTTATTTATTTGAATTT
CCCAAATATCTAAGATAATTTTTTAGAATGTTATAGAACATTCGAAGAATAAAAAATTTT
CCAAAGAAAAGTAAAAATTTCGAACCGGCACAATGACGCGATCATTGAGCAAGGTCGAAA
AACATAAAAATTAAATTGAAACCTTTGATTTAAGAATGAAATCAATGGAAGATCAAATCA
ACAACCTTTCCTTAGCCTTTACAAGATTCATGAAAGAACCAATGTTCTATTCTAATAAAA
ATTCACGTAGCCAACCTTCTCATGATAACTCTGACACTGAGAATGAACAAAGTGAAGATG
AATCAAGTAACAATTTCGATGTTTCAACCGATTATCAATTATCCGATACCTTACTTGGTC
AGTACAAACATATGGTAAACAATCAAGGTTTACTCGTAGAAGAAGAATGTATCCTCAAGA
AAGATGAGATATCCGAATTGAATAAAGTATTCAACTTTCCATCTAACTTCCAAGTGAATG
TCGCTCCATTTATTACACTTGAAGGTAATTCTGTATCATCCAACTTCAAAAACAATGATA
CTGACTTGTTGATTGTCGAAAAGAGAATCAATGATAGCTTGAAACCTTTGATTCTCTTTT
TTTTATAAATTTTTTGATATTTATTAACAATTAAAATAAAAAATATATATAAAAATAAAT
AAAATAAAAGAATGATTTACATACTAAATTTTAATTCTACGATAAGTCTTAACAAATATT
GTTTAATATTATATAAAATTTTTGTTTTAAATAATGCGTTTTATTAAAAAAAAAAAAAAA
AAAAAACAAATTTCATTTTAATTTTAAATCTTATAATTTTTTTTTTTTTTTTATTATTTT
TTTTCACTTGAAAAGGTGTAAACATAGAAGTAGAAGATATCATCTACTTTTCATATTAAT
TTAATATGAAGTTTTTAACTTGGAAAAATTAAATTTATTGAATATCAAAAAGAGCACCAA
AATCAACAAGTTTTGTTTCATTTGATAAATCACTTCTGATTGTTTGGTATTTATTGACTA
AATAGCCAATGACACACCACACATCGTGATGTCTTTCCAAAACTTTATCCATATCTATTG
TATCGCTTTTAAATTTATATATAAGTGGTAGACTTGCTATTTAAAATTGTTTAATTCTTG
TAAATACGTTTTCTATAATTATTCTAATAGATTTTTGATTGTTATCTTTTTATTTTTGGT
AATCAGTTCTTTGACCTGATGGGATCGTAAATATATTTTTGAAATGTTTTGTTAAACCCC
TGAATCTTTTGTCACCAAACACGGAATCAACATTTTCATCTAATGATTTAATAAATTCTA
AATCTCTTTGAAATAAATTAATATCGTTTTTACAACCACCACTTGGGTACCCTATGTGTA
ATATTTTCCCACTATTAGGACAACAATAAACTAGTAGAGTTAAAGTTGATTTACATTTTT
TACCACTGTATAACATATTTCTTAATTTTTCATTGGTGGGAATAGTTATTTGTTGTTCCG
ATCCATCCACCACCATTGTTACTGTATATTGTTTAACACCATCATTATAGTCACAACTAT
TTGATTTATCTTTTCTATCATTAAATATTGATTGGAAATTATTAATTGCTAATTGTTTTG
TATATATTATATATTCATCAACATATCTTTTTAAAGTTCTGGTATCAATATTAAAAAGAA
CTTCCATTATAACAGGTCATGTATAGTGGCGAAAATAAATGCAATATAGTTTCTTTCGAC
CCCTTTTTTCACCATTTTTAACAACCAACTTTTCTAAAATGTAGTCATTGAAATTTTCGT
ATGATATTCCAATTAAAGATAAAAATTTATCCTTTAATTTTTCAATGGATACATTTGTTA
AAAATTGTCTTTTATTTTTATTTTTTTGTTTTGATATTTTTGGAATTACCTTTTGGTTTT
CCTTGAACCAACTCTTGTTCATCCTCTTCTTCTTCTTCATCATTTTTTGATTTTGATCTT
GTTTTAATTGGTTCTTTTTTATCTTTTGATTTTTCATCTTTTTCTTCTTTTTCTTTTTCT
TTTTCTTTTTCTTTTGGGGAGAATCTTCTTATAATTGTCTCCATGGTTTGTGTATATTGT
TTCAATTTTACTGGTGAATTTACATTTGATATTTGTTTTGTTTGTTGAGTCGATTCTATC
TGTTGAATGGGTTCAATGTTTTCAATGGTTTCGATTGGTTGTTTGGACTGATTTTGATGT
TTGAACTAGCTGTGATTCATCTTTGAAGAAATTTAGTTTTAATTCATTTGTTCTTTTTCT
TTTCCACCTTTCTTCACTTGAGAGTGAACAATTATTCATATTTTATTCAACAAAGTTCAA
TTTAAAAGTTAATTCTTCAACTTTTTTTGATAATTCTTCTATCTGTTTTTGTTTATCATT
AAATTGTTCAATTGTTGGAAATCTTTCAATTTCATTTTCATCTAGTTTAACATTTATACA
TTTATGAACATGTTCTTGAATTAATTCAATCGTTTTGGCTGAAAATTCAATTACACAATT
ACATATAAAACATTCAGTTGTAAACTTTTTCATATTAAATTTTATATTGTAAAACAAAAA
AAAAAATTTAACAAAAAAAAACAAATTTTTTTTTTTTTATTTTTTTTTGTTTTTTTTTTT
TGCGGAAATTTATGATATATTTTTGTTCTTTTTCATTTCCATTAACAATAATATGTTTAA
GTTTGATATTATTAATTATTAATTCAGTCCCAAATAATTCATTATAATCATCATTAAATA
AGTTGCTAAATGATTATATTGATTTGGTTTTAAGTTTCTAACAATTATTTGATTGATAAA
ATCTGTGACTGATTTATTTTCTTTTACATGCAACTGATTATCTTCTTTCCTTTGTATATT
GGATGACATATCTGGATTAGAAACAAATTTGGAATTGATTAGACACTTTCGGAGAACATT
CGAGACAATTCTGACCATGATTTGAGCTTGACCATTACCATGATGGTGGTAAGGCAGACA
TGTATTGTGAGTAATATTGTTGACTTGAATACATTTCTTCCAAGGTGTTGATGTGAACAA
AGTATCATTATACTCAACTTGATCAACAGTACAGGCATCCAACCCGGATATAAAGTCCAT
ATTGATTTCCATAAAGCATCAGACAGGTAAATGAGATGGCAAGTATAATCCCATGTTCAT
CTGTGGCGCATAAACAAACATTGCAACTCTTGCAGTAAAATAAGATATATTCCATCATTC
CATACCAATAAAAATTTCTCTTGACTAATTCAGAAGTTTTACGATTACTCCAGTGTCCAG
CAATAGCAGAATCATGATAACTTGAAATGACTAACTGTATGACATCTTCAATCTTGATCC
ATTCGATACCATTCTGATATGTGATACTTAAACTTTTATACTGGTCGTTGATGGTTTCAG
ATTTAATAAGTTTAGCTTCCAATTCATAACCTTTTAAAATTTCCTTAACGATCTTCATTT
CATCAAGAATGATACCTGTATTAAAATAATTTTTATCACAAAAAGAATTTTTAAGAGAGT
TAGTAATTTGAGAGAAGTCCATTTTACTTCGATCGAAGTTATGTGATAAATATTATTATT
ATAATGTGATCTGAAAGACCATCAGCGGCTGAATTGGTGACGCCTTTGATGTATTCAAGT
GTGACTTTTCAGGCATCAATCTTCTGCATCCATCTGTTGATTCTTTGATTTAACCCAAGG
ACCCTTTGGTTTCTTAGGAATTAAATATTATTATGATGATTACCTTGAACCCAAAGATAT
TGAAGTGATGCATTTCTAATGATTTCACGAATAGGCTTCCTTTTCTAACACATTCAAGGT
AGAATGGATACTTGGTATTTGGAAGGTTGAGACTTACCGCATTGGCTACAGCTGATTTAA
CTTGATCAAAAGCCAATTGCACCTCAGTATCCCATGTGAAAGCAGAATTCTTCTTAGTGA
GACGATAGAGTGGATCAGCTATAATGGCTAAATTTCGGATGAAATCCTTGCAATAATTAA
CGGTTCCCATAAATTATCTAACGGTAGTCTTATCAATTGGTTCTGGCCACTCGACGATTT
GACACGGATGAAGAGTTGTACTACATTACATTGAGGTTATGATACTTGAGCTTATTGAAT
ACCTGTGATAAATCTTGTTTATGTTGATCATAATAAAAAGATTTTGTTAGTACTAAAATA
TCATCGATATAGACCACGACGAGTCCTCAATCGATTTCATCGGCCAATATTTGTTACATA
AATCTTTGAAAAGTATACGGTGCATTCTTGGCACCGAATGGCATTCCCCTCCACTGGAAT
GTACCAAAAGGTGTATGGAATGCTGTCTTTGACCGATCTCTAGGTTCTACTTGGATCTGG
TGGAAACCATCGGCTAAATCGATCCTGGACATTAACTTTGCACCTTTGGTCTTCTGGATG
AGTACCGTTGTATTTGGAAGTGGATAACTATCATAAATAGTAAAGTCATTTAATGAACGG
TTATCGATGCACATTCACCACTTACCATTTTTCTTCTTTGCGAATATCACTGGTGCACCG
AATTCTGATTTGTTTCTTTCAATCCATAACTTCTTTAACCTTTCAGTAAGTTGATCTTTC
AATTCTTGTTATATTGACAATAGTACTGGATAACATCTTGATTTTGGAACTTGTGCACCA
TATTTTAACTTCACTTCAAAATTGAAACCTTTCCGAGATGGCGGAACTTGGTCTAATGAA
TCGAAGACTTCCTTGTAGTTTCCCTTCAGATGTTTGATGATGAATTGATCTTGAACTTCT
TTCCATTCTTGGTGTTTTACTTCCACTACCTTGTATTTCTCTTGATTTGGCTGATGATTA
ACTTTGTGAACTTGGTACGTTGGTTGATGATTGAAGACCTCTTGATCATATGAGCCAACA
AAATTTAAATGAAAATTTTATAATTGATGAGAATAATAATAATTTAGAAAATGAAAATGA
AAATGAAAATGAAAATAATTCATTTGAGGATATAGGAAATATATTAAACCAAAATGGACA
AGAAAATGATGATATTGAAATTTTAAAAGAAAAAGAAAATGGAAATTTAGGAAAAGAATT
AAATAATTATGAAATTGGATTTTTAAAGTTGGGTTTAGAAAATGCTAAATCGTTAAAATT
TATGCAACAAATTTTGGATTTTTTTAAAAACAATATAAATGCAATTAATGAAATTAGATA
TACAACAAAGTATATGGATTCTATATTTTTAGCAAATTTACCTATCGATGGTCACTTTTT
GAGTTACAAATATTATGAAGAGTCAATTTTTTATTATGAAATTTGTTCAGTTGTAAAATT
ATTAATTGAAAAAAAAATTTTTTTAGAATATTTAGATTTCTCAAAAGACTATGAGCAAGG
TATTTATAAAAATTATAAATCTGGAGAACAATTCAAAAAAGTAAAAAATTCAATTTCAGA
TAAATTTATTTTATTAAGAATATTTAGTGACGGAATGAGTCATCAAGGTAGATCAGATTA
TACTATAATGGTGGATTTTGAAAATTATAATGGTCCATTTTTTAAAAATAACAAAATTGT
TTTATTTAGTGTTCCAAAAGAAAGGTTTCACAATATACATCAAACAATTAAAAAATTATT
TTCAGCGCAATTTAATAATAAATTAATAATTAAAGATAATAATGGAAATGATTATGAAAT
TATACCATATGGATTAACAATGGATATACCAGAATTTAGATCATCTTGTAGGATTAACCA
TTATAATTGCAATGAGTTCTCATGTCATACATGTGATAAAGCAAGAGGTGTCGATTATTT
ATTAAAAGAAGGAAATTATAGAAATCAAAAAGACATTATTGACTTTCACAATTCAAAACC
AAATAAACAAGATTTTTTGAATCCTCAAAATAAAATTTTAAAATTAGAAACAGAACAAAA
AATGAAAAAAATCGGCATTACAGATTATGACAGATCTTGGGTAGAAAATTTAAAAATAAA
TTATTTGTACTTACATACTGATATTTTACACAAAATATTATTGGGTATTGTACAATGGGT
TTTAAATTATATTTTCAAAAAATATAAGGATCAAATTACAATTTTTATAAAAAAATTAAA
AGAAGCTAAAATCATTCCAGATCATTTACCACCATCAGAATCTTTATTTGGTGTAAAAAC
AAGAAAAGGTAGAGAGAATAGAAGCATATTATATTTTATTTTATTTTTTACTAAATCAAA
TGTATCAAATGATGATTCCTTATTATTAGAAGAAATGGTTCAGATTACTTTTTTATTATA
TCAAGATTCTTTCGACGAAGATGATTTGGATAAAATAAATTATTTAGTTAAAAATTTTAA
TAAAAAAATATTTATGATAATACCAAATGAACCAATCAACTTTCACCTTTTATTACATTA
TCCTTTATATATAAAAAATTGGGGTGCACCAAAATTTACATCAGCAGAGAGATTTGAAGC
ACAATTTAGTAAAATTAAAGACCTTTTGACAAACAATACAAACAACCAAGATCAACATAA
ATTTGAAAGAGTAACAAAAATATTAATGGCAACATTTTTAGATAATTTTAACAATCTAAA
AGAAAAAGATGATGACAATAATGATTTAATTTTAGGGCAAATAATTAAAAAAAATGAAAA
TATTTATTTAAAAAATAATATTTTATCAGACATTAACTTGCATTACAAAAACATTGAAAA
TATTCAATTTCATAAATCAATTAAAAATTTAAAAGAAATATATAATGTTGGTGATGGAAT
TGAAGTTGCCTCAGAAAATTCATTAACTGGACGATGGAGTGCAATAATTATTGCTATTTG
TTTAATAGAATTAAAAAATAAAAAAAGTGCACATTCTATTTATATACAATACTTTGATAA
AGATATAGGTGATCAAAATAATAAGTACCACTTTTTAAGAAAAAGCTTTTCAAGTATAGT
ATTTGATAACATAGTAAACACATTAATACCAATACAAATCGATTCGTCTAACTATCTTAT
AATTTATAAGTGCCATGACCAATTTTCAATAAGTAAAAAAAAAAAATGAAAAAAATTCGT
TGAACTTATTTACATAACTTTTACATTTTTACGTAACTTTTTCTTTTTTTTTTTTCTTTT
TTTCCAATTTTCTTTTTTTTCGGTTGGAAATTATAGGATTTTAAAAAAAATTAAAAAAAT
ATTATAAAAAAAATGACTCACAATAATTCTACATCATTTGAAACACCAAATAGAAGTGGT
AATTATGTAAATAGATCATCTTTAACTTCACCAACATCACCAATAACACCAATACCATCT
CTTATTTTAAATCAAACTGATACCTCCATAGGTCCACAACGTACTGTTAGAAGACAACAA
AGACCTCAAAGACCAAATGCAAGTCATCCACCAACAACAAATATTGTAGAAAAAATATTG
GTGTATGAAACATTGCACAGAAATTGTGTTTCTCAATACTATGCAACTGGTAAGGTAAGA
TAATATTAAAAAAAAAAAAAAAAAAAAAAAAAAAAAAAAAAAAAAGAGGAGACTAATTAA
ATTAAATAAACAAAAACAATACATAAGATTTCCTCTCGTTTTATTAGGACCTGTATATTA
AATGCTGGCGGTACAAATTCAAATGAAAATAAAGTTGTTCTATCCAAATTGGTTAAATGG
GTCAACAATAAACGTGGTAACACACGTATTAAAGCCCTAAATACCCTTAGACTTTTAGTT
AGAAATAAAGTAGAACAGTTCAGCGAGTTGCTCTCTCAGGTTCCAGCATTAATGGAGTAT
GAATCGGTATGTAAAAAAAAAAAAAAATAAAAAAATAAAAAAAAAAAAAAAAATAAAAAA
AAAAATAAAAAAAAAAAAAAAAATAAATTATTAATAATTTGTTTTTTTAATTTTTTAATT
ATTATTTAGATAACTCCTTTTGATTTGGCCACTCTTATTATCGATACAGTTACCTTAGAA
GCTTTTGACTCCGATCCTTTTGTAAAGTTCTTAGTGTCTCAATGCTTTACAATTGAAGAA
AAAGAATGGTACAGCGGTTCCAAACCTCTTATTTCTTTAATAGTTAAAGCATTGCGTGGT
GTTTCTCAAAAGTTCATTGACTCTCCTGATGAACTTACTTACACTGAAAAGGTTGCTTTT
GAATTCACTTCAATACCTCTTTATGCTCCACTAAATTAAATCGTTTAAATAAAAAAAATT
AATATGATTTCACATACTCAACTTTAATTTTTTCTTTTTTTTTTAAATCTTTATTTAATT
TTTATTTTAAATTTTTATTTTTAATTTTTATTTTTAAAGTGATATTATTAATATATCTTA
TTAAGTTAACTTTATAATATAAATTTATAAATGCACTTTTAAATTGAATTTTATAAATAT
AATTAATAAGAATACTTAATAAGTGTACTTATAAAGAGTACATTATAATTATAAATAGTA
ATTACGCTTAATAAGTATACTTAATAATAATACTTAATAATAATACTTAATAAGTATACT
TATTAAGTATACTTATTAATTTTACTTAATATGTATACTTATTAATTTTACTTAATATGT
ATACTTAATAATTATACTTAATAAGTATACTAATTAATTATACTTAATAATTATACTTAA
TAATTATACTTAATAAGTATACTTAATAAGTATACTTAATAAGTGTATTTAATAAGTATA
CTTAATAAGTATACTTTATAAGTATATTTAATAAGTATACTTAAAAAGTATACTTTATAA
CTATACTTATTAAGTACACTTTATAATAGTACTATTTACATTCCTACTTTAAAGATGCTT
TTAAGTATTTTTTTTCGCCCCTGTGAAAGGTATAGACAGGGTCATAGGTTCCCCGTCATT
TTTTGAAAATGGGGTATATCCCTCTAAATAAATAAATCTAAAGCTAAATCCTATATTGAC
TTGCTATATTGCTAAAATTTGAATAAAATGAAAAAAAAAAAAAAAAATCGTAAAAACTCG
AGGAAAAAAAAAAAAAAAATATTATTTTTAATTTCCACCCAGCAAACAAAATGAATTTAA
ATAACATATCATGCATTAATTGCAGAGAAAAATTAAAGAATTTTAAAAATATTATTATTC
ATTATTTTATGCATAAAAATATATGTCCACAGCAAAGAAAAATGCACCTTTAAAGCAAAT
TTAAAGCAAAGTTGATTTAAATTTGATTTAAATTGAATTTAAAGCCGCATTTAAAAAATT
CATTTTTAAGGTAATTTTTAAGGTTATTTTTAAGATATTTAAAAATGCTTTTAAAATTTG
CTTTAAAATAAATTTTTAAGCAATTTTAAAGGTGATTTTAAAGGTGATTTTAAAGGTGAT
TTTTAAGGTAATTTTTAAGATAATTTTTAAGATATTTAAAAATACCTTTAAAATTTATTT
TAAATTAATTTTAAATTGAATTTAAGTAGATTTAAAGTAGATTTATAGTGAATTTAAATT
TCCTTTAAATATAAATTTAAGGTTTTTAATAAAAAAGATCTAATTTTAGATCAAAATGGG
GATAAAATATTCTATCAATTTTAAATTTTCATCAAAGCAATCAAATGGTGAAATGGTTGA
TGAGACTACCCTTTGATAAAGGGTCGGGGGGTNGAATCCCTTTTGGTAATTTTTGAAAAA
TTTAAAAAAAAAATTAAATAATTTTATCCGTTAAATAACGGCTTCGAACTCAGGACCTCG
CTTTTAAAGCGATTAAAAAGGTTATTTTAAAGGTAATTTTTAAGGTGATTTTAAAGTAAA
CTTTTAAATTTTTCAAGTAGCTTTAAACTTATTGAGTTTTCAATTCCCAACATTAAACAC
CGTCCAATAGCTCGTTAGTGGATATAATTCTTTCGTGGAACGTTTTAATGTGCGGGTGTT
TCCGCGCCAATGACGGCTAGCTGGTGGTCGCTTTTTGTAATAACGAACAAGATTGAACAG
AGATATCATCATTTGCGATCAACTTAAATAAATAGTCGACAGTCTGGGGAGTAGTGGGCA
TTTCTGGATCGATAAGGTAAGCGTGACGATCATTTTAAATGGTTTCGCCTAAGCCCTTAA
CTTTACGTGCAACCATCTCAGTAAATTGCTCTGTGGTTATTACACCCGCTGTGAGGTCTT
GTTTACAGTTAGCGTACCATTGATCTAATTTTTGATTTGGTGTTTGTTTCATGATTGATA
CTCACTAATGGCTGATAGTATTTAATGGGATGCGTGTTTCTTCAGACGACGCTGTAATAC
CGAATAGCCTTTGTTGAACCGTTCAGCATATAAATTTGACAAGCCGTTATACTGTATGAT
GCGCCGCCATCCATCCGATGCTTACTGCTCAAATGAGGCTGCTGAACGACACAGTACCTT
GAATGCCGGCATTAGATTCGATCACCTCATTGCTGGTTTCAAATGACACTGGCGCACGTC
CGACGACCAGACCATCTTTAAGATTGTCGTAAGCTGTTGCGTACTGTAGCAAAGCACGTT
TGAAATATAAATTGATTACCACAACTAGAACGTTAGGGTTACGTATAGTATACTCAATTA
ACCAGCGAGTTTTCCCAGTTTGACGTGAGCCACTGAAGCCAATTGTAAACAACTCTCGTA
AATGACATGCCTTAGTACCGCCAAGATTATTAGCAGCGCTACGCATTATTTAAAAATTTA
ATTTATTAAATTATATTTTATATTAAATATATATATATATATTATGAATAACATTTATTT
ATTTGAATTTCCCAAATATTTAAGATAATTTTTTAGAATGTTCTAGAACATTCGAAGAAT
AAAAAAAAATTTTCGAAAGAAAAGTAAAAATTTCGAACCGGCACAATGACGCGATCATTG
TGTAAGGTCGAAAAACTGAAAAATTCCGAACCGACACTATGCACAAAGTTGTGAAGGGTC
GAAAACTCTTATTTTTTTGAGTTTTGCGAAATTTTTAAGAAAATAAAAACGTATAAATAG
TGGCACAAAAAACTAAAACAATTTGATTTATGGAATTCCGACTAAGGGCGGGTGGGATGG
GACTAATATATATATATATATTTAATATAAAATATAATTTAATAAATTAAATTTTTAATT
TATATTATCATATATATATATATATTATGAAATTTGGACGACAGTATTTAAGAAACCACC
AGATTTTTCACCAATGATTCTTTTATCGTAGAAGGTATCTACAGTATCATTTGATTTCCA
ACGACCCATCTTCTTAACAACGTGGAACGGAACGTTATTGGACAACAGCAGAGAAGCCAT
AGCGGAACGGGTAGAGTGAGATTTGAACTTGACAATATCAATACCTGACTTTGAGAGTGT
TGATAGTACAATTGAGTTAATATCATTAACTTGGAGCGGTTCACCCTCATTCTTAATAAA
GACAGAGTCACCCGAATGGGGCTTTCTTCTTCCTTTAGAGGCTCTAAGGTATGTTGCAAG
GTGGCGAACAGGGCATACTTGAGAGTTTGTATCATCTAACGATGTTAATTCTAATATTGA
AACAACACCACTTCTTTGTTCTTTAGCATTAATAACTGGACCTTTAATTGAGTCAGTAGT
AATAATGAGACCTTTGAACGACCACTTCACCAAGTCTGATGATCTTGCTAAACCAAACAT
TTTACAGAGTACAAGTGTCTTGTTTAATAGCGCAGTGTATGTGTACTTAGGGATAACTTT
GATAGTAGATAAGTGCTTGAATACTTGATTTGCATCCCATATCTCTTTATACTTTGCAGA
TGAAGGACGCAACTTGTGAATACCAGTCATAATTCTTGTGATGAATGGATCATTAACAAT
ATCAGTTTGATTCCTGAGGAGTAACAACTGATTCAACATAGAGCGATGACCGTTAATTGT
TGAGAAGGCTAACGGAGGTTTGTGTTTGAATAGATGTGTAAGATAATCCATGAAAACAAC
TAAGGTAATGTTTGCTGGATTCAAAGAGTTCAAAGTACAGAAATTGCGGAATCTTGTATA
ACTGGAGCTATATACTTTGAGAGTTGAAGGTTCCCAAGACTTCATTAACAGCTCAGCTGT
TTTTGTATTTGCTGTACGAGCGAAGGACATTACATGAGATTGGAAAGTTGAATAATCCCC
AGTTTCCAACGTTGTTGAATCTGGATTGGTATCGACTCTACTGATTGTTTGGTCAATACT
TCTTGGAATGTTCCCAGTACTTGAGGGAACATGTGACGATGATGACGAGGAACTTGTGCT
TGAATCATCGGATACCAAGTTGCTGATCTCCAGATTGGGAAGATCAGTATTATAGAAACC
TTCTTCGAACTGGATGAGTTCATCTTCTCCAGGATAGAAGGCAAAAGAATGGGTGGTGGG
AAGGCCAGACATTGCTTCCATTGACTCCAGTCGAGGTGGAGTGCATTCATTCTGATTGTT
GAGTAGTTGTTCGTTTGATGGTTCAGGTGAGATGCGAACAGATCCATCTGTATTTGACCG
AATTGAAGTTGGATGCGATTGAACACTTCTTTCTTCAGTTGCCAGTTGTAACTCTTGATT
ACTCTGGTGGATGATTTGTGATTCATCTCTGAAAGACGGCTGAGGTGGTCGGCTTTTACA
TTGAAGAATCCTGGAATATGCTCTCCAATCAAGTTCACTTTCTTTTTGAGGCATTGTTTC
CAAAGTTGTTCGAACAGAACTGAGAGATCTTGTATTTGACCACCCTGGCGATTGATGTAA
GAGAGAGTAGTAGTGTTGTCGGTTTGAATCTTCAGCTTGCAGTTGTTTAGTTTCCGACAT
AGCGCTTGATAGGCCATAAGCAGCGCGAGCATTTCTCGACGATTTGACGACATGTTTGAT
TGAGTTGTTGACCACTGGAATGACCAAGTTTTGATTACCTTGTTTCCTTTCTTGAGTGTG
GCACCTGCACCTGATTCCGAGGCATCGGTTGTAAGAACATAGTCGTAACTTGGAAACAGA
CTGATTTCTTTTCCATTCCATTGGTTTAGAACTGTTAACCAATGCGAAATCTCTGACTTG
ACCTCTTGGGGAATGGGGAATGATTGATCCCAATCTCCTTTGGCTATAGTCAGACACTGA
GAGTGAAACTTGTTTGTTCGACGAGTGTAAAGTCTGAATGGGATGACTGCATCTTTCAGT
GCGATTAACTTTCCTTTTAAACCAGCAAGCTTTCTTGGGGAGCAACAATCTAGTTTTAAA
AAGTTTCTTATTTCTTTGATGACACTTTTCTTCTTTTCTTTGGGAACAAGAAGCTTCATT
GATACCGAATCGATTTGTAATCCGAGAAACGTAATTGATTGAGTTGGTTCGAGAACACTC
TTTTCTAGATTTAACTTGAAGCCTAGTTTGACAAGTAAGTCCATTGTCTTTTTGAGGTTG
GATAAACATTCTTCTTTTGTTGAACCGACGATTAATAGATCGTCCAAGTAAGCGATGACG
GATACGTTGATATCTCTCAACATTCGAAGTACAGGTCTTAACAGCATTGTAAATATACGA
GGAGCTGTCGATAACCCGAACGGCATTGTTTTCCAACGGTAGTGCGAACCTTTCCACACG
AAGCGGAATAAGTCTCTGTATTGTGGATCTACTAACACGTGGAGGTAGGCTTTCTTGATA
TCGAGTTTTACCATGTAATAACCTTGTTTGACCATTGACGGTAGATTCTTGATTCCTTCC
ATCTTGAATGATTGGTTGTTGATGTAAGTGTTTAACCTTTTTAGATCGAGAACTGGACGA
TGTAGATTCGTTCCAGGTTTTGGAACCGTAAACACGTTGGAGTAAAAAACGCGCTTTGAA
TAACGGTTTGGAAGTACTTGTTCGATAGCATCGTCTAATAACAAGTCTTGTACTTCCTTT
GTGATGCAATCTGATTTCGGACCCTCTGGAATTGAAATCGGAATTGGGTTTAGCATCGGC
TTGAAATTTGGAAGCAGATGGACTTTTAATCCATTTACGACCTCTTGACAAAAGTTTGGA
AGACCCAATTCTTTCCAAACTTGTTTGTGGTGGAACAGACGTCCACCTACTGGTAAGTTT
ACTTCTTGTTCTTCTGAAAACGGTTGTTGGTACCGTTTGCAGACTTGGTATTGTTGCTAC
CTGATGCAACACTACTTGGTGATCCATTGAAGTTGTTAGATCGGCCATTACTCCCACTAC
TGGATTTACTATTACTACTGTTTCCTGTAGTGTTATTACCACTTGAGTTAACTAATTTCT
TGACATTGGACTTGGAATGATAATTCAATTTTAACAATGATTGTTTAGCTTCGTTGTTCT
TTCTGATTGACTTGGCTAGCTTTCTTACACGTTCAGTTTCAGTTTCATCAAACATCTTTG
GTGTATCCTTGATCTTAATTGGTAAGAGTACTTCAGAACCATAGATTTCTTTAGCGATGT
TGTTACGACGGACACGACTAAGCGATGCTTGAGCATTAACGGCTAAAACGATTGCACTCT
GAGTTAAGTAACTAATAAGTTCTACATCGACATTAGAGCTATCAGATGATAACATACTTG
ACATGAGAAGCAAAGGTTTTAAGCTATCGTTGATTCGCTTTTCAACAATCAACAAGTCAG
TATCATTGTTCTTGACGTTGGATGATACAGTAATACCTTCAGGTGTACCGAATGGAGCGA
CATTCACTTGGAAGTTAGATGGAAAGTTGAATACTTTATTCAATTCGGATATTTCATCTT
TCTTGAGGATACATTCTTCTTCGACGAGTAAACCTTGATTGTTAACCATATGTTTGTACT
GACCAAGTAAGGTATCGGATAATTGATAATCGGTTGGAACATCGACATTGTTACTTGATT
CATCTTCACTTTGTTCATTCTCGGTGTCAGAGTCATCATGAGAAGGTTGGCTACGTGAAT
TGGTATTAGATGAGAACATAGGTTCTTTCATGAATCTTGTAAAGGCTAAGGAAAGGTTGT
TGATTTGATCCTCCATTGATTTCATTCTTAAATCAAAGGATTCAGCGCTATTAGAGACAG
AGGTACTACTACTAGAGGCATCATTATTATTAACAGTGGTAGACATATTTTATTGTTGAT
ATCTAAAATTATAATATGAGAAAAATAATAATATTAAAAATTAATAAAGAGAAATAATTA
TTTGTATAAAATTTGTGTGTGTGTGTATCTTAAATATATATAGGAGGAATTCCCAAATAA
AATAAATCAAATTGTTTTAGTTTTTTGTGCCACTATTTATACGTTTTTATTTTCTTAAAA
ATTTCGCAAAACTCAAAAAAATAAGAGTTTTCGACCCTTCACAACTTTGTGCATAGTGTC
GGTTCGGAATTTTTCAGTTTTTCGACCTTACACAATGATCGCGTCATTGTGCCGGTTCGA
AATTTTTACTTTTCTTTCGAAAATTTTTTTTTATTCTTCGAATGTTCTAGAACATTCTAA
AAAATTATCTTAAATATTTGGGAAATTCAAATAAATAAATGTTATTCATAATATATATAT
ATATATGATAATATAAATAATCGCAATACTTTTCTCAAGTTCTTGAACTATCGCATCATA
ATCAATGGTAGAAGTCATGATTTTTTACCTCATTTATTTAAGTGGTTGTATGAACCCACA
GGGTTATAGTCCTCATAAACAGGAAGTAGTAGACCAGGTGCATTAGGCATTATTATTAAT
ACACGCTGACCACGCACATAAGGTTGGTTGTTAACATATTTAAAATCAGTTGCCACATAG
CCTTTTGGAATTTCCATGTTAAACTAATCCTCTTAATAGGTGACCGATGGCGGGGTTGAC
CGTCAGACTTCTACAACACCCAACCACGTAATATCGGAAGTGCTTCTGTCATTGTTCTTT
TATTTTTAGATGCTACGCGGTTGATTGTGGTTTACTTACACCAAAGTGTAAGCGTCGGTT
ATTTGCTGGCATACTTTCAGACACGTCCCAAGTCTCCAATTCACCGCCTTCCGCTATTAA
GGGTGCCTAATGACGGACATTCATCTCAAAATAAAACCAGGAGGGGTAAAACCATCCTAT
ATACTAATCTTACGGACGTGGTGATATCGAATACCACATTCTGTAATTTAGATCATGATC
GGTGTTATTTATTTAATGTTTTGGCTATTGCTATAACCGACCAAGCTACTGTGTTTCCAC
AGAAATGACTCGAACCATCGACCCACAGCGTGTATATAGTGAGCTGGTGGTTTAACCTCC
CAAGGGCGGTGTTCGACTATTCGTCAAACGATGACAAGCTTTTTAATTTAATTAAACTAC
CACACCATCTACAATTTCGATTTTGGTAGAAGAGTTAGATTCAGTTAACGCGTAATCAAT
GTTGGCTTCGAAATCCAGAATCTCTTTTTCCTACTGCTTGATTACTTTGCTGATCTCCAG
CGGATACAGCACGCCTGGCTGATAACGTTCGATAACTGGATTAACGAACGCAGCAATGGA
AGCTTCATCGGCTTTCTTAGTACCGTTGAATGCTTCGGTGCGCGCGATATTTTCACGCTG
GTCAAAATTGGAGTTACCGTTGTGACGAGATATCGATTCGTAGTTCGCTTTCAAAGCTTT
GACAATATCGCGTTTCTCACCTAATGCATTATGTGCATGTGCAGCAAAGAAAAATCCACA
TTTAAAGCAAATTTAAAGCAAAGTTGATTTAAATTGGATTTAAATTGAATTTAAAGCCGG
GTTTAAAAAATTCATTTTCAAGGTAATTTTTAAGATAATTTTAAGATATTTAAAAATGCT
TTAAAATTTATTTTAAAATAATTTTAAAGAGGATTTAAAGTTGATTTAAAGTAGATTTAA
AGTGAATTAAAATTTCCTTTAAATATAAATTTAAGGTTTTTAATAAAAAACATCTAATTT
TAGATCAAAAAAATGGGGATAAAATATTCTATCATTTTTAAATTATCATCAAAGCAATCA
AATGGTGAAATGGTTGATGAGACTACCCTTTGATTGATGAGACTACCCTTTTGGTAAATT
TTCAAAAAATTTAAAAATTTAATTTATTAAATTATATTTTATATTAAATATATATATATA
TATATTATGAATAACATTTATTTATTTGAATTTCCCAAATATTTAAGATAATTTTTTAGA
ATGTTCTAGAACATTCGAAGAATAAAAAATTTTCGAAAGAAAAGTAAAAATTTCGAACCG
GCACAATGACGCGATCATTGCGACAGGTCGAAAAACTGAAAAATTCCGAACCGACACTAT
GCACAAAGTTGTGAAGGGTCGAAAATACTTATTTTTTTTGAGTTTTGCGAAATTTTTAAG
AAAAGAAAAACTTATAAATAGGGCACTAAAAACTAAAACAATTTGATTTATGGAATTCCG
ACTAAGGGCGGGTGGGATGGGACTAATATATATATATATTTAATATAAAATATAATTTAA
TAAATTAAATTTTTAATTTATATTATCATATATATATATATATATTATGAAATTTGGACG
ACAGTATTTAAGAAACCACCAGATTTTTCACCAATGATTCTCTTATCGTAGAAGGTATCT
ACAGTATCGTTTGATTTCCAACGACCCATCTTCTTGACAACGTGGAACGGAACGTTATTG
GACAACAGCAGAGAAGCCATAGCGGAACGGGTAGAGTGAGATTTGAACTTGGAAATATCA
ATACCTGACTTTGAGAGTGTTGATAGTACAATTGAGTTAATATCATTAACTTGGAGTGAT
TCACCTTCATTCTTAATAAAGACAGAGTCACCCGAATGGGGCTTTCTTCTTCCTTTAGAG
GCTCTAAGGTATGTTGCAAGGTGGCGAACAGGGCATACTTGAGAGTTAGTATCATCTAAA
GATGTTAATTCTAAGATTGAAACAACACCACTTCTTTGTTCTTTAGCATTAATAACTGGA
CCTTTAATTGAGTCAGGAGTAATAATGAGACCTTTGAACGACCACTTCACCAAGTCTGAT
GATCTTGCTAAACCAAACATTTTACAGAGTACAAGTGTCTTGTTTAATAGCGCAGTGTAT
GTGTACTTAGGGATAACTTTGATAGTAGATAAGTGCTTGAATACTTGATTTGCATCCCAT
ATCTCTTTATACTTTGCTGATGAAGGACGCAACTTGTGAATACCAGTCATAATTCTTGTA
ATGAATGGATCATTAACAATATCAGTTTGATTCCTAAGGAGTAATAACTGATTCAACATA
GATCGATGACCGTTAATTGTTGAGAAGGCTAACGGAGGTTTGTGCTTGAACAGATGTGTA
AGATAATCCATGAAAACAACTAAGGTAATGTTTGCTGGATTCAAAGAGTTCAAAGTACAG
AAATTGCGGAATCTTGTATAACTGGAGCTATATACTTTGAGAGTTGAAGGTTCCCAAGAC
TTCATTAACAGCTCAGCTGTTTTTGTATTTGTTGTACGAGCGAAGGACATTACATGAGAT
TGGAAAGTTGAATAATCCCCAGTTTCCAACGTTGTTGAATCTGGATTGGTATCGACTCTA
CTGATTGTTTGGTCAATACTTCTTGGAATGTTCCCAGTACTTGAGGAAACATGTGACGAT
GATGACGAGGAACTTGTGCTTGAATCATCGGATACCAAGTTGCTGATCTCCAGATTGGGA
AGATCAGTATTATAGAAACCTTCTTCGAACTGGATGAGTTCATCTTCTCCAGGATAGAAG
GCAAAAGAATGGGTGGTGGGAAGGCCAGACATTGCTTCTATTGACTCCAATCGAGGTGGA
GTGCATTCATTCTGATTGTTGAGTAGTTGTTCGTTTGATGGTTGAGGTGAGATGCGAACA
GATCCATCTGTATTTGACCGAATTGAAGTTGGATGCGATTGAACACTTCTTTCTTCAGTT
GCCAGTTGTGACTCTTGATTACTCTGGTCGATGATTTGTGATTCATCTCTGAAAGACGAC
TGAGGTGGTCGGCTTTTACATTGAAGAATCCTGGAATATGCTCTCCAATTAAGTTCACTT
TCTTCTTGAGGCATTGTTTCCAAAGTTGTTCGAACAGAACTGAGAGATCTTGTATCTGAC
CACCCTGGCGATTGATATAAGAGAGAGTGGTAGTGTTGTCGGTTTGAATCTTCAGCTTGC
AGTTGTTCAGTTTCTGACATAGCGCTTGATAGGCCATTAGCAGTGCGAGCATTTCTCGAC
GATTTGACGACATGTTTGATTGAGTTGTTGACCACTGGAATGACCAAGTTTTGATTACCT
TGTTTCCTTTCTTGAGAGTGGCACCTGCACCTGATTCCGAGGCATCGGTTGTAAGAACAT
AGTCGTAACTTGGAAACAGACTGATTTCTTTTCCATTCCATTGGTTTAGAACTGTTAACC
AATGTGAAATCTCTGACTTGACATCTTGAGGAATGGGGAATGATTGATCCCAATCTCCAT
TGGCTAGAGTCAGACACTGAGAGTGAAACTTGTTTGTTCGACGAGTGTAAAGTCTGAATG
GGATGACTGCATCTTTCAGTGCGATTAGCTTTCCTTTTAAACCAGCAAGCTTTCTTGGGG
AGCAAAAATCTAGTATTAAAAAGTTTCTTATTTCCTTGATGACACTTTTCTTCTTTTCTT
TGGGAACAAGAAGCTTCATTGATACCGAATCGATTTGTAATCCGAGAAACGTAATTGATT
GAGTTGGTTCGAGAACACTCTTTTCTAAGTTTAACTTGAAACCTAGTTTGACAAGTAAGT
CCATTGTCTTTTTGAGGTTGGATAAACATTCTTCTTTTGTTGAACCGACGATTAATAGAT
CGTCCAAGTAAGCGATGACGGATACGTTGATATCTCTCAACATTCGAAGTACAGGTCTTA
ACAACATTGTAAAGATACGAGGAGCTGTCGATAACCCGAACGGCATTGTTTTCCAACGGT
AGTGCGAACCTTTCCACACGAAGCGGAATAAGTCTCTGTATTGCGGATCTACTAATACGT
GGAGGTAGGCTTTCTTGATATCGAGTTTTACCATGTAATAACCTTGTTTGACCATTGATG
GTAGATTCTTGATTCCTTCCATCTTGAATGATTGGTTGTTGATGTAAGTGTTTAACCTTT
TTAGATCGAGAACTGGACGATGTAGATTCGTTCCAGGTTTTGGAACCGTAAACACGTTGG
AGTAAAAAACGCGCTTTGAATAACGGTTTGGAAGAACTTGTTCGATAGCATCGTCTGATA
ACAAGTCTTGTACTTCCTTTGTGATGCAATCTGGACCCTCTGGAATTGAAATCGGAATTG
GGTTTAGCATCGGCTTGAAATTTGGAAGTAGATGGACTTTTAATCCATTTACGACCTCTT
GACAAAAGTTTGGAAGACCCAATTCTTTCCAAACTTGTTTGTGGTGGAACAGACGTCCAC
CTACTGGTAAGTTTACTTCTTGTTCTTCTGAAAACGGTTGTTGGTACCGTTGGCAGACTT
GGTATTGTTGCTACCTGATGCAACACTACTTGGTGATCCATTGAAGTTGTTAGATCGGCC
ATTACTCCCACTACTGGATTTACTATTACTACTGTTTCCTGTAGTGTTAATACCACTTGA
GTTAACTGATTTCTTGACATTGGGCTTGGAATGATAATTCAATTTTAACAATGATTGTTT
TGCTTCGTTGTTCTTTCTGATTGACTTGGCTAGCTTTCTTACACGTTCAGTTTCAGTTTC
ATCAAACATCTTTGGTGTATCCTTGATCTTAATTGGTAAGAGTACTTCAGAACCATAGAT
TTCTTTAGCGATGTTGTTACGACGGACACGACTAAGCGATGCTTGAGCATTAACGGCTAA
GACGATTGCACTCTGAGTTAAGTAACTAATAAGTTCTACATCGACATTAGAGCTATCAGA
TGATAACATACTTGACATGAGAAGCAAAGGTTTCAAGCTATCGTTGATTCGCTTTTCGAC
AATCAACAAGTCAGTATCATTGTTCTTGACGTTGGATGATACAGTAATACCTTCAGGTGT
ACCGAATGGAGCGACATTCACTTGGAAGTTAGATGGAAAGTTGAATACTTTATTCAATTC
GGATATCTCATCTTTCTTGAGGATACATTCTTCTTCGACAAGTAAACCTTGATTGTTTAC
CATATGTTTGTACTGACCAAGTAAGGTATCGGATAATTGATAATCGGTTGGAACATCAAC
ATTGTTACTTGATTCATCTTCACTTTGTTCATTCTCGGTGTCAGAGTTATCATGAGAAGG
TTGGCTACGTGAGTTGGCACGATTAAGCGATGCTTGAGCATTAACGGCTAAGACGATTGC
ACTCTGAGTTAAGTAACTAATAAGTTCTACATCGACATTAGAGCTATCAGATGATAACAT
ACTTGACATGAGAAGCAAAGGTTTCAAGCTATCGTTGATTCGCTTTTCGACAATCAACAA
GTCAGTATCATTGTTCTTGACGTTGGATGATACAGTAATACCTTCAGGTGTACCGAATGG
AGCGACATTCACTTGGAAGTTAGATGGAAAGTTGAATACTTTATTCAATTCGGATATCTC
ATCTTTCTTGAGGATACATTCTTCTTCGACAAGTAAACCTTGATTGTTTACCATATGTTT
GTACTGACCAAGTAAGGTATCGGATAATTGATAATCGGTTGGAACATCAACATTGTTACT
TGATTCATCTTCACTTTGTTCATTCTCGGTGTCAGAGTTATCATGAGAAGGTTGGCTACG
TGAGTTGGTATTAGAAGAGAACATAGGTTCTTTCATGAATCTTGTAAAGGCTAAGGAAAG
GTTGTTGATTTGATCCTCCATTGATTTCATTCTTAAATCAAAGGATTCAGCGCTTTTAGA
GGCAGAGGTACTACTACTAGAGGTATCATTATTATTAACAGTGGTAGACATATTTTATTG
TTGATATCTAAAATTATAATATGAGAAAAATAATAATATTAAAAATTAATAAAGAGAAAT
AATTATTTGTATAAAATTTGTGTGTGTGTGTATCTTAAATATATATAGGAGGAATTCCCA
AATAAAATAAATCAAATTGTTTTAGTTTTTAGTGCCACTATTTATACGTTTTTATTTTCT
TAAAAATTTCGCAAAATCAAAAAAATAAGAGTTTTCGACCCTTCACAACTTTGTGCATAG
TGTCGGTTCGGAATTTTTCAGTTTTTCGACCTTGCGCAATGATCGCGTCATTTTGCCGGT
TCGAAATTTTTACTTTTCTTTCGAAAATTTTTTATTCTTCGAATGTTCTAGAACATTCTA
AAAAATTATCTTAAATATTTGGGAAATTCAAATAAATAAATGTTACAGTATCGTTTGATT
TTCAACGACCCATCTTCTTGACAACGTGGAACGGAACGTTATTGGACAACAGCAGAGAAG
CCATAGCGGAACGGGTAGAGTGAGATTTGAACTTGACAATATCAATGCCTGACTTTGAGA
GCGTTGATAATACAATTGAGTTAATATCATTAACTTGGAGCGGTTCACCCTCATTCTTAA
TAAAGACAGAGTCACCCGAATGGGGCTTTCTTCTTCCTTTAGAGGCTCTAAGGTATGTTG
CAAGGTGGCGAACAGGACATACTTGAGAGTTTGTATCATCTAACGAAGTTAATTCTAAGA
TTGAAACAACACCACTTCTTTGTTCTTTAGCATTAATAACTGGACCTTTGATTGAGTCAG
GAGTAATAATGAGACCTTTGAACGACCACTTCACCAAGTCTGATGATCTTGCTAAACCAA
ACATTTTACAGAGTGCAAGTGTCTTGTTTAATAGCGCAGTGTATGTGTACTTAGGGATAA
CTTTGATAGTAGATAAGTGCTTGAATACTTGGTTTGCATCCCATATCTCTTTATACTTTG
CAGATGAAGGACGCAACTTGTGAATACCAGTCATAATTCTTGTGATGAATGGATCATTAA
CAATATCAGTTTGATTCCTAAGGAGTAACAACTGATTCAACATAGAGCGATGACCGTTAA
TTGTTGAGAAGGCTAACGGAGGTTTGTGCTTGAACAGATGTGTAAGATAATCCATGAAAA
CAACTAAGGTAATGTTTGCTGGATTCAAAGAGTTCAAAGTACAGAAATTGCGGAATCTTG
TATAACTGGAGCTATATACTTTGAGAGTGGAAGGTTCCCAAGACTTCATTAACAGCTCAG
CTGTTTTTGTATTTGTTGTACGAGCGAATGACATTACATGAGATTGGAAAGTTGAATAAT
CCCCAGTTTCCAACGTTGTTGAATCTGGATTGGTATCGACTCTACTGATTGTTTGGTCAA
TACTTCTTGGAATGTTCCCAATACTTGAGGAAACATGTGACGATGATGACGAGGAACTTG
AGCTTGAATCATCGGATACCAAGTTGCTGATCTCCAGATTGGGAAGATCAGTATTATAGA
AACCTTCTTCGAACTGGATGAGTTCATCTTCTCCAGGATAGAAGGCAAAAGAATGGGTGG
TGGAAAGGCCAGACATTGCTTCCATTGACTCCAATCGAGGTGGAGTGCATTCATTCTGAT
TGTTGAGTAGTTGTTCGTTTGATGGTTGAGGTGAGATGCGAACAGATCCATCTGTATTTG
ACCGAATTGAAGTTGGATGCGATTGAACACTTCCTTCTTCAGTTGCCAGTTGTAACTCTT
GATTACTCTGGACGATGATTTGTGATTCATCTCTGAAAGACGACTGAGGTGGTCGGCTTT
TACATTGAAGAATCCTGGAATATGCTCTCCAATCAAGTTCACTTTCTTCTTGAGGCATTG
TTTCCAAAGTTGTTCGAATAGAACTGAGAGATCTTGTATTTGACCACCTTGGCGATTGAT
GTAAGAGAGAGTGGTAGTGTTGTCGGTTTGAATCTTCAGCTTGCAGTTGTTCAGTTTCCG
ACATAGCGCTTGATAGGCCATCAGCAGCGCTAGCATTTCTCGACGATTTGACGACATGTT
TGATTGAGTTATTGACCACTGGAATGACCAAGTTTTGATTACCTTGTTTCCTTTCTTGAG
AGTGGCACCTGCACCTGATTCCGAGGCATCGGTTGTAAGAACATAGTCGTAACTTGGAAA
CAGACTGATTTCTTTTCCATTCCATTGGTTTAGAACTGTTAACCAATGTGAAATCTCTGA
CTTGACATCTTGAGGAATGGGGAATGATTGATCCCAATCTCCATTGGCTAGAGTCAGACA
TTGAGAGTGAAACTTGTTTGTTCGACGAGTGTAAAGTCTGAATGGGATGACTGCATCCTT
CAGTGCAATTAGCTTTCCTTTTAAACCAGCAAGCTTTCTTGGGGAACAACAATCTAGTTT
TAAAAAGTTTCTTATTTCCTTGATGACACTTTTCTTCTTTTCTTTGGGAACAAGAAGCTT
CATTGATACCGAATCGATTTGTAATCCGAGAAAAGTAATTGATTGAGTTGGTTCGAGAAC
ACTCTTTTCTAGATTTAACTTGAAACCTAGTTTGACAAGTAAGTCCATTGTCTTTTTGAG
GTTGGATAAACATTCTTCTTTTGTTGAACCGACGATTAATAGATCGTCCAAGTATGCGAT
GACGGATACGTTGATATCTCTCAACATTCGAAGTACAGGTCTTAACAACATTGTAAAGAT
ACGAGGAGCTTTCGATAACCCGAACGGCATTGTTTTCCAACGGTAGTGCGAACCTTTCCA
CACGAAGCGGAATAAGTCTCTGTATTGTGGATCTACTAACACGTGTAGGTAAGCTTTCTT
GATATCGAGTTTTACCATGTAATAACCTTGTTTGACCATTGATGGTAGATTCTTGATCCC
TTCCATCTTGAATGATTGGTTGTTGATGTAAGTGTTTAACCTTTTTAAATCTAGAACTGG
ACGATGTAGATTCGTTCCAGGTTTTGGAACCGTAAACACGTTGGAGTAAAAAACGCGCTT
TGAAAAACGGTTTGGAAGTACTTGTTCTATGGCATCGTCTAATAACAAGTCTTGTACTTC
CTTTGTGATGCAATCTGATTTCGGACCCTCCGGAATTGAAATCGGAATTGGGTTTAGCAT
CGGCTTGAAATTTGGAAGTAGATGGATTTTTAATCCATTTACGATCTCTTGACAAAAGTT
TGGAAGACCCAATTCTTTCCAAACTTGTTTGTGGTGGAACAGACGTCCACCTACTGGTAA
GTTTACTTCTTGTTCTTCTGAAAACGGTTGTTGGTACCGTTTGCAGACTTGGTATTGTTG
CTACCTGATGCAACACTACTTGGTGATCCATTGAAGTTGTTAGATCGGCCATTACTCCCA
CTACTGGATTTACTATTACTACTGTTTCCTGTAGTGTTATTACCACTTGAGTTAACTAAT
TTCTTGACATTGGGCTTGGAATGATAATTCAATTTTAACAATGATTGTTTTGCTTCGTTG
TTCTTTCTGATTGACTTGGCTAGCTTCCTTACACGTTCAGTTTCAGTTTCATCAAACATC
TTTGGTGTATCCTTGATCTTAATTGGTAAGAGTACTTCAGAACCATAGATTTCTTTAGCG
ATGTTGTTACGACGGACACGACTAAGCGATGCTTGAGCATTAACGGCTAAGATGATTGCA
CTCTGAGTTAAGTAACTAATAAGTTCTACATCGACATTAGAGCTATCAGATGATAACATA
CTTGATATGAGAAGCAAAGGTTTCAAGCTATCGTTGATTCGCTTTTCGACAATCAACAAG
TCAGTATCATTGTTTTTGACGTTGGATGATACAGTAATACCTTCAGGTGTACCGAATGGA
GCGACATTCACTTGGAAGTTAGATGGAAAGTTGAATACTTTATTCAATTCGGATATCTCA
TCTTTCTTGAGGATACATTCTTCTTCGACGAGTAAACCTTGATTGTTTACCATATGTTTG
TACTGACCAAGTAAGGTATCGGATAATTGATAATCGGTTGGAACATCGACATTCTTACTT
GATTCATCTTCACTTTGTTCATTCTCGGTGTCAGAGTTATCATGAGAAGGTTGGCTACGT
GAATTGGTATTAGAAGAGAACATAGGTTCTTTCATGAATCTTGTAAAGGCTAAGGAAAGG
TTGTTGATTTGATCCTCCATTGATTTCATTCTTGAATCAAAGGATTCAGCACTATTAGAG
GCAGAGGTACTACTACTAGAGGCATCATTATTATTAACAGTGGCAGACATATTTTATTGT
TGATATCTAAAATTATAATATGAGAAAAATAATAATATTAAAAATTAATAAAGAGAAATA
ATTATTTGTATAAAATTTGTGTGTGTGTGTATCTTAAATATATATAGGAGGAATTCCCAA
ATAAAATAAATCAAATTGTTTTAGTTTTTAGTGCCACTATTTATACGTTTTTATTTTCTT
AAAAATTTCGCAAAACTCAAAAAAATAAGAGTTTTCGACCCTTCACAACTTTGTGCATAG
TGTCGGTTCGGAATTTTTCAGTTTTTCGACTTTGTGCAATTATCGCGTCATTGTGCCGGT
TCGAAATTTTTACTTTTCTTTCGAAAATTTTTTATTCTTCGAATGTTCTAGAACATTCTA
AAAAATTATCTTAAATATTTGGGAAATTCAAATAAATAAATGTTATTCATAATATATATA
TATATGATAATATAAATAAATTAAATTTTTAATTTATATTATCATATATATATATATATT
ATGAAATTTGGACAGTATTTAAGAAACCACCAGATTTTTCACCAATGATTCTTTTATCGT
AGAAGGTATCTACAGTATCGTTTGATTTCCAACGACCCATCTTCTTGACAACGTGGAACG
GAACGTTATTGGACAACAGCAGAGAAGCCATAGCGGAACGGGTAGAGTGAGATTTGAACT
TGACAATATCAATACCTGACTTTGAGAGTGTTGATAGTACAATTGAATTAATATCATTAA
CTTGGAGCGGTTCACCCTCATTCTTAATAAAGACAGAGTCACCCGAATGGGGCTTTCTTC
TTCCTTTAGAGGCTCTAAGGTATGTTGCAAGGTGGCGAACAGGGCATACTTGAGAGTTTG
TATCATCTAACGAAGTTAATTCTAAGATTGAAACAACACCACTTCTTTGTTCTTTAGCAT
TAATAACTGGACCTTTGATTGAGTCAATAGTAATAATGAGACCTTTGAACGACCACTTCA
CCAAGTCTGATGATCTTGCTAAACCAAACATTTTACAGAGTACAAGTGTCTTGTTTAATA
ACGCAGTGTATGTGTACTTAGGGATAACTTTGATAGTAGATAAGTGCTTGAATACTTGGT
TTGCATCCCATATCTCTTTATACTTTGCTGATGAAGGACGCAACTTGTGAATACCAGTCA
TAATTCTTGTAATGAATGGATCATTAACAATATCACACAGCGGCGAAAATCAACACTTTA
AAGCACCTTTAAATCCAAGTACTCTTTTTAATATATATTAATAAGTATACTTAATAAGTA
ATACTTAATAAGTACACTTAATAAGTATACTTAATAAATATACTTTATAAGTACTACTTA
ATAAGTACACTTATTAAGTATACTTATTAAGTATACTTATAAAGTATTACTTTTTAAGTA
TACTTATTAATATATATTAATAATTAATTATTTTTATTTTTTTTTTTAAAAAATGTTTTG
TGTGGGAATTGAACCCGTGACCTCCCTTCCTGAAGTTCCGTGGAAATGTTTTATGTGGGA
ATTTAACCATGACCTCCCTTCTGGAAGTTCCGGGGGAAAAAATGTTTTATATGGGAATCG
AACCCTTGACCTCTACCTTATTAATTTATCGTATTTCTATGTAAGCTATAGACACTTTGA
TAATTTTCATTGAAAATAGCTATAATATGAATGTTAAAAAACTTCCAAGTAAAAAAAAAA
AGAATGTGAAATAACTCTGTGGTTGTTGTATTATTGATATTGCTGTATGTAATTTCTATT
GCTGTTGCTGTATTAGTGATGTTGTATTATTATTGTTGCTTTATTATTGCTGTTGTTGTA
CTATTGATGTTGCTGTTTTATTGATGTTGCAGTCCTAACTGTTGTTGTGTTGTTATTATG
TTGTAATTATTGTTGTTGTCGCACCTGTTGTGTTCAGCTACAGTGTTGTTATTGTGTTGT
TATTGTGTTGTAATTGATTTTGAAGTTGTTTTGTTATTGTGTTGTTATTGTGTTTGTTGT
GTTGTTATTGTGTTGTTATTGTGTTTGTTGTGTTGTTATTGTGTTGTTATTGTGTTTTTT
GTGTTGTTATTGTGTTGATTTCATTTTTCAATTGATTTTGCAGTTGTTGTTGTACCTGTT
ATTGTTTTATTGTTTTATGGTTGCACCTGTTGTGGTTTTTATTATTGTTGCTAAAATTGT
TGGTGTGTGTTGTAGTTGTTTGTTCTGTGTATATATTCATAAAATTTTCGAAATTTTTTT
TTTTTTTTTTTTTTTTTTTTTTTTTTTTTTTTTGACTTTTTTCAATTTTTTCATTTTTTA
TTTTTTTTTTGCCGAAAAGGGAAAACATGCATGTTTAATTTTTAATTTTATTTTTTTTAA
TTTAATTTTATTTAATTCTTTTTTTTTTTTTGTATTTTTTTTTTTTTTTCATTTTTTTAT
TTCACTTTTTTATTTTTATTTTTTCATTTTTCATTTTTTTTTTTTCGCTTTTTTATTTCA
CTTTTTTATTTTTATTTTTTTAATTTATTTATTTTAAAAACATATTTGAAATGGATTTAA
AAAAAGTGGATTGCATTATTTGTAAACAACCAATTAAATGTTTCAAAGATATAGTTATAC
ATTTTATTAAACATAATGATCGTTGCCCAATTTGTTTAAGCAAATATACATCATTTTCAA
AAATGTATGCTTTAACAGGTCATTATTATTCACAAGGTTGTAATAATAAAAAAAATAATA
TAAAGGGTGAACAAAAATTGCAAGATGAATTTTATCAGAGGTTATCAAAGATTACAGGCG
ATAATATTATATACCCAACCAACTTATCCGATGACCCTTTCAATCATATGAGCCAACAAA
ATTTAAATGAAAATTTTATAATTGATGAGAATAATAATAATTTAGAAAATGAAAATGAAA
ATGAAAATAATTCATTTGAGGATATAGGAAATATATTAAACCAAAATGGACAAGAAAATG
ATGATATTGAAATTTTGAAAGAAAAAGAAAATGGAAATTTAGGAAAAGAATTAAATAATT
ATGAAATTGGATTTTTAAAGTTGGGTTTAGAAAATGCTAAATCGTTAAAATTTATGCAAC
AAATTTTGGATTTTTTTAAAAACAATATAAATGCAATTAATGAAATTAGATATACAACAA
AGTATATGGATTCTATATTTTTAGCAAATTTACCTATCGATGGTCACTTTTTGAGTTACA
AATATTATGAAGAGTCAATTTTTTATTATGAAATTTGTTCAGTTGTAAAATTATTAATTG
AAAAAAAAAATTTTATAGAATATTTAGATTTCTCAAAAGACTATGAGCAAGGTATTTATA
AAAATTATAAATCTGGAGAACAATTCAAAAAAATAAAAAATTCAATTTCAGATAAATTTA
TTTTATTAAGAATATTTAGTGACGGAATGAGTCATCAAGGTAGATCAGATTATACTATAA
TGGTGGATTTTGAAAATTATAATGGTCCATTTTTTAAAAATAACAAAATTGTTTTATTTA
TTGTTCCAAAAGAATGGTTTCACAATATACATCAAACAATTAAAAAATTATTTTCAGCGC
AATTTAATAATAAATTAATAATTAAAGATAATAATGGAAATGATTATGAAATTATACCAT
ATGGATTAACAATGGATATACCAGAATTTAGATCATCTTGTAGGATTAACCATTATAATT
GCAATGAGTTCTCATGTCATACATGTGATAAACTAAGAGGTGTCGATTATTTATTAAAAG
AAGGAAATTATAGAAATCAAAAAGACATTATTGACTTTCACAATTCAAAACCAAATAAAC
AAGATTTTTTAAATCCTCAAAATAAAATTTTAAAATTAGAAACAGAACAAAAAATGAAAA
AAATCGGCATTACAGATTATGACAGATCTTGGGTAGAAAATTTAAAAATAAATTATTTGT
ACTTACAACCTGATATTTTACACAACATATTATTGGGTATTGTACAATGGGTTTTAAATT
ATATTTTCAAAAAATATAAGGATCAAATTACAATTTTTATAAAAAAATTAAAAGAAGCTA
AAATCATTCCAGATCATTTACCACCATCAGAATCTTTATTTGGTGTAAAAACAAGAAAAG
GTAGAGAGAATAGAAGCATATTATATTATATTTTATTTTTTACTAAACCAAATGTATCAA
ATGATGATTTCTTATTATTAGAAGAAATGGTTCAGATTACTTTTTTATTATATCAAGATT
CTTTCGACGAAGATGATTTGGATAAAATAAATTATTTAGTTAAAAATTTTAATAAAAAAA
TATTTATGATAATACCAAATGAACCAATCAACTTTCACCTTTTATTACATTATCCTTTAT
ATATAAAAAATTGGGGTGCACCAAAATTTACATCAGCAGAGAGATTTGAAGCACAATTTA
GTAAAATTAAAGACCTTTTGACAAACAATACAAACAACCAAGATCAACATAAATTTGAAA
GAGTAACAAAAATATTAATGGCAACATTTTTAGATAATTTTAACAATCTAAAAGAAAAAG
ATGTTGACAATAATGATTTAATTTTAGGGCAAATAATTAAAAAAAATGAAAATATTTATT
TAAAAAATAATATTTTATCAGACATTAACTTGCATTACAAAAACATTGAAAATATTCAAT
TTCATAAATCAATTAAAAATTTAAAAGAAATATATAATGTTGGTGATGGAATTGAAGTTG
CCTCAGAAAATTCATTAACTGGACGATGGAGTGCAATAATTATTGCTATTTGTTTAATAG
AATTAAAAAATAAAAAAAGTGCACATTCTATTTATATACAATACTTTGATAAAGATACAG
GTGATCAAAATAATAAGTACCACTTTTTAAGAAAAAGCTTTTCAAGTATAGTATTTGATA
ACATAGTAAACACATTAATACCAATACAAATCGATTCGTCCAACTATCTTATAATTTATA
AGTGCCATGACCAATTTTCAATAAGTAAAAAAAAAAAATGAAAAAAATTCGTTGAACTTA
TTTACATAACTTTTACATTTTTACGTAACTTTTTCTTTTTTTTTTTTTTTCTTTTTTTCC
AATTTTCTTTTTTTTCGGTTGGAAATTATAGGATTTTAAAAAAAAATTAAAAAAATATTA
TAAAAAAAATGACTCACAATAATTCTGCATCATTTGAAACACCAAATAGAAGTGGTAATT
ATGTAAATAGATCATCTTTAACTTCACCAACATCACCAATAACACCAATACCATCTCTTA
TTTTAAATCAAACTGATACCTCCATAGGTCCACAACGTACTGTTAGAAGACTACAAAGAC
CTCAAAGACCAAATGCAAGTCATCCACCAACAACAAATATTGTAGAAAAAATATTGGTGT
ATGAAACATTGCACAGAAATTGTGTTTCTCAATACTATGCAACTGGTAAGGTAAGATAAT
TTAAAAAAAAAAAAAAAAAAAAAAAAAAAAAAAAAAAAAAAAAAAAAAAAAAAAAAAAAA
AGAAAGAGACTAATTAAATTAAATAAACAAAAATAATACATAAGATTTCCTCTCGTTTTA
TTAGGACCTGTATATTAAATGCTGGCGGTACAAATTCAAATGAAAATAAAGTTGTTTTAT
CCAAATTGGTTAAATGGGTCAACAATAAACGTGGTAACACACGTATTAAAGCCCTAAATA
CCCTTAGACTTTTAGTTAGAAATAAAGTAGAACAGTTCAGCGAGTTGCTCTCTCAGGTTC
CAGCATTAATGGAGTATGAATCGGTATGTAAAATAAAAAAAAAAAATAAAAATAAAAAAA
TAAAAAAAAAAAAAAAATAAAAAAAAAAAAAAAAATAAATTATTAATAATTTGTTTTTTT
AATTTTTTAATTATTATTTAGATAACTCCTTTTGATTTGGCCACTCTTATTATCGATACA
GTTACCTTAGAAGCTTTTGACTCCGATCCTTTTGTAAAGTTCTTAGTGTCTCAATGCTTT
ACAATTGAAGAAAAAGAATGGTACAGCGGTTCCAAACCTCTTATTTCTTTAATAGTTAAA
GCATTGCGTGGTGTTTCTCAAAAGTTCATTGACTCTCCTGATGAACTTACTTACACTGAA
AAGGTTGCTTTTGAATTCACTTCAATACCTCTTTATGCTCCACTAAATTAAATCGTTTAA
ATAAAAAAAATTAATATGATTTCACATACTCAACTTTAATTTTTTCTTTTTTTTTTAAAT
CTTTATTTAATTTTTATTTTAAATTTTTATTTTTAATTTTTATTTTTAAAGTGATATTAT
TAATATATCTTATTAAGTTAACTTTATAATATAAATTTATAAATGCACTTTTAAATTGAA
TTTTATAAATATAATTAATAAGAATACTTAATAATTGTACTTATAAAGAGTACATTATAA
TTATAATTAGTAATTACGCTTAATAAGTATACTTAATAATAATACTTAATAAGTATACTT
ATTAAGTATACTTATTAATTATACTTAATAATTATACTTAATAAGTATACTTATTAAGTA
TACTTATTAATTATACTTAATAATTATACTTAATAAGTATACTAATTAATTATACTTAAT
AATTATACTTAATAATTATACTTAGTAAGTATACTTAATAAGTATACTTAATAAGTGTAT
TTAATAAGTATACTTAATAAGTATACTTTATAAGTATATTTAATAAGTATACTTAAAAAG
TATACTTTATAATTATACTTATTAAGTACACTTTATAATAGTACTATTTACATTCCTACT
TTAAAGATGCTTTTAAGTATTTTTTTTCGCCCCTGTGCAACACAACAAACAAATAACAAC
ACAACAAACAAATAACACAATAACAACACAACAAACACAATAACAACACAACAAACACAA
TAACAACACAATAACAAAACAACTTCAAAATAAATTACAACACAATAACAACACAATAAC
AACACTGTAGCCGAACACAACAGGTACGACAACAACAATAATTACAACATAATAACAACA
CAACAACAGGTAGGACTGCAACATCAATAAAACAGCAACATCAATAGTACAACAACAGCA
ATAATAAAGCAACAATAATAATACAACATCAATAATACAGCAACAGCAATAGAAATTACA
TAGCAATATCAATAATACAACAACCACAGAGTTATTTCACATTCTTTTTTTTTTTTACTT
GGAAGTTTTTTAACATTCATATTATAGCTATTTCCAATGAAAATTATCAAAGTGTTTATA
GCTTACATGGTAATGCGATAAATTAATAAGGTAGAGGTCAAGGGTTCGATTCCCATATAA
AACATTTCCACGGAACTTCAGGAAGGGAGGTCACGGTTCAATTCCCACATAAAACATAAA
TATATATATTAATAAGTATACTTAAAAAGTAATACTTTATAAGTACACTTAATAAGTATA
CTTAATAAGTGTACTTATTAAGTAGTACCACAGCAAAGAAAAATGAAAAAAAAAAAAAAA
ATTTAATTATTTGTTTTGCATATTTATATTATAAGTATAAACATACATATAAAAAAAGAT
TTTTTATTTTTTATTTTTTATAATTAATAAACAATTAACGAGTGCACAGGTATATTATTG
CATTAGTGTAGTTTTACAATTAATTGGGCAGATTTTATAGTTTTTTTTTAATATTTTAAA
AAGAAAAAGGTATAGACAGGGTCATAGGTTCCCCGTCATTTTTTGAAAATGGGGTATATC
CCTCTAAATATAAAATTCTAAGTACTAAATCATATATCTACTTGCTATAATGCTAAAATT
TGAATAAAATGAAAAAAAAAAAAAAAAAAAACGTAAAAACTCGAGGAAAAAAAAAAAAAA
AAAATTATTTTTAATTTCCAGCCAGCAAACAAAATGAATTTAAATAACATATCATGCATT
AATTGCAGAGAAAAATTAAAGAATTTTTAAAATATTATTATTCATTATATTATGCATAAA
AATATATGTCCATTTTGTCTTGCATATTACCGTTCTTATAAACAATTTTATGATGTAAAT
GGACATTTCAACACCAAAAAATGTAAAAATGAACAAAATAAAATTATTACAAATAATCAA
AAAAGAGATAGCTTTTATAAAAAATTAATGGATATTACTGGTGAAAAAATAAAATATCCA
ACAAATGATCCAGATGACCCATGTAAACATTTATGTAACCAAAACCAAGATGAAATTTTT
TATCAAGAAAATAATGAAAATAATGAAAATAATCAAACAATTGATAATGAAGAAAATCAT
GATATAATTGGGTTGGTACATAGTGAAGATGAAAACAATGAAATTAGAATAGATGAAAAT
GAAGCAAACATTAATAATGAAAATAATGAAAATAATGAAAATGAAAATGCTCAAAACGAA
CCAATAAATAATAATCTAAATAATAATTTAGATAATGAAAAATCAAAAAAAAAATTAAAT
GAAACTGAAATTGAATTTTTAATGTTGGGAATTGAAAACTCAATAAGTTTAAAGCTACTT
GAAAAATTTAAAAGTTTTATTGACAAAAATAAAACCAATTTAAATCAAATAAGATACACA
CCTCAATATATGGATAAATTATTTATTGAAGATTTTCAAATAAAAGGAGAAACATTTATA
AATAAAAATTATGATCACTCAATTTTTTATTTTGAAATTAAAAAAGTATTAGAAACTTTA
TTAAATAAAAAGCAATTTTTTGAAAGAATAGATTTTGATACAGATTTTGAAACTGGAATT
TATACAAATTATAAAAGTGGTCAACAATTTAAAGATTTAAAAAATAAAAATAAAAATAAA
ATTGTTTTACTTAGAATTTTCACTGATAGTATGCAGTGTCAAAACAAGAAAGATTATACT
ATAATGCTGGATATAGAAAATTATATTGGAAATGAATTTAAAAATAATAAATTATTATTA
TTTGTAGTACCAAATGATTGGTTACTTAATTTTCATCAAACAATTAGGGCATTGTTTTCA
TCTTTTATTGGTAATGGCTTTAATTTAATTATTGAAAATGAACAAATAGATGTTGTACCG
TTTGGACTAACAATGGATATTCCAGAATTTAGAGCATCGTGTAAACTTAATGGACATAAT
TCAAATGAATATGCATGTCACACATGTGAAAAACCAAGAGATGGTTTATTTATTTGCAAA
TCAGGTACATTAAGAAAACAAGAAGATATTACAAATTTTCACTCCAACAAACCAAATTAT
GCTGAATTAAATGCTGATATAGAATTAAAAAAAGTATGGGAAAAAAAAGCAAAAGATATT
GGTATCAAAGGTGTGGACAGAGGGTGGGTCGAACCCTTGTCTATTAATTATTTAAAAACA
CAACCAGACATATTACATAATATTTTATTAGGTGTCGCGCAAAGATGTTTAAATTACATT
TTTGATAAATATAAAAATAAAATTGCAAATTTTTTAAATAATTTAAAAAATGCAAAAATA
ATAGATAACAAACCAAAACCTTCAATTTCACTATTTGCAAATAAAACAAGGAAAGGAAGA
GAGAATAGATCAATATTATATTACCTTTTAATATCAATTAAAAATCAAATATCAAATGAT
GATTTTTTAATTATGGAACAATTAGTAACTATATGTTTTAAATTATATAGTGACTCTTTT
GATGAAAATGATTTAAATTCACTTCAAGTATTAATTGAATCGTTTAATGCAAAAGTAAAT
TTAATTACTGAAACAGAAATAATGAATTTCCACTTGTTGTTACATTATCCAATCTATATA
AAAAATTGGGGAGCACCAAAATACACTTCAGCTGAAACTTTTGAAGCACAATTATCAAGA
ATTAAAAATTATTTAAAAAATAATACAAATAATAGGGATGAACAATATGAAAGGGTTACC
AAATTAAACATGGTGAAATTTTTTAATTCAGTAGATAAATTAAAAAGTATTGAACCTGAA
AGTACAGCATTAATTATTGGTTACAAAATAAAAAATCCAGATAATTTAGATAACATAAAA
ATTAAATTAGATTCATTATTTCAAAACTATAAAAATATAACTTTTCACTCATCAATTAAA
AATAATTAAGAAATATACAATGTTGGTGATGCAGTTGAAGTTGCATCAGATAATGAACTT
TCAGGTAGATGGTCAGGTATTATCAATTCAATATCAATGATTGAAATGGATGATAACATA
ATAAAACATGCAATATTATTAAATTATTTTGACAAATATGTTGGTGACCAATTTAATAAA
TACCAATAATTAAATTATATTACATATGATAATATTCTAAATAATGTTATACCAATTCAA
ATTGATGATACCAATTACCTTATTATTTACAAATGCCACGATAAATTCTCGGCTTCAAAA
AATAAAAAATCAAAAAATTAAAAACTTTTTTACATAATTTTTACATTGTTATGTAAATAA
TGATTTTTTTTTTTTAATTTTTTTTCATTTTCGGGCAGACTGAAAAAGCGAATATGATTT
CAATACATATTTTTTTAAAATGAATTCATCTGCAAATTTTATAGCACCAAATGGTAATGT
ACCTGATTTTAACCAATCACCAATCCAAAGAAGAACAAACAATAATATTTCTATCGGAGA
TGAATCATTTAATAATTTGTCAATAGGTAATGTATTAGGAAATGCAAATGCTCCAAACCC
AATGGAAAACCAGAGAATAATTAGAAGAGTTCCAAGGCCAACTGTTCCACCAATCCAAGA
AACAGTGCAAATAGCCACAAACCCACGTGTAACATACATATTGGAATACGAAAGTCTTCA
GAAAGTTTGTCAAAGTAAATACTATTCAGATGGCGATGTATGTTACCATTTGGTAATGAA
ATTGTGTGTATAAATTTATATAATCAAAATTTACAAAATAATTAATTTTTTTTTTTTTTT
TTTTTTTTTTTTTTTTTTTTTTTTTATGAAATATAGTTTTCCCCTGCTTTACTTTCTCTT
TTTCTCAGCCACATTAATTATGAAAATTATCAAAATGATATTTTCATAAAAGAGTTTGTT
GACTCTTGTAAAACAGGTGAAGAGAAACACTGGTACCCAGATTCAGTTCCTTTAATAAAG
AGATTAATTTCAATATTAAATGATTTTAGTAGTAAATTTGACTCTAAGGCTAAAATGAGA
AAAGATGCACAAGAAGCTTTTCAATTTCCTCATTCTGCACTTTACTTAAATTCTTCCCAA
TAAAAGTTTTAAAATAATTTTTAAAATTTAAAAATAAATTTTATTATTAAAAAATAATAT
ATCTGTGTATTTTATTGTTCACATAAAATTTTATTTCATACTATAGTTTTAAAATAATTT
TTAAATTTTTTTTTTTATTTTTGTGGCATTATTAATAAGGTGCTTTTAAATGTAATTATT
AATAATCTTTAAAATTCAATTTTTAAGGAGCTTTAAAATGTAATTATTAATATAATTTTT
AATCATATTTTTAAGTAATTTTAAAGAGCATTATAAAGTTAATTTTAAAGGGCATTTTAA
ACTTAATTTTAAAGAGCATTATAAAGGTAATTTTAAAGGTCATTTTAAAGGTAATTTTCA
AGGTCATTTTAAAGTTAATTTTAAAGGTGATTTTAAAGGTAATTTTAAAGGTGATTTTAA
AGGTGATTTTAAAGGTGATTTTAAAGGTCATTTAAATAATTGCTTTTAAATTAATTTTTA
AGTGACTTTTTTATAGGACTTTAAATCCACTTTTAATTTAATTTAAAGTTGCTTTAAAGG
TGTAATTTTCATCGCTGTGACTTATAAAGTATATTTATTAAGTATACTTATTAATTGTAC
TTATTAAGTATTATTTATTAAGTATACTTATTAATTGTACTTATTAAGTATTACTTATTA
AGTATACTTATTAATATATATTAAAAAGAGTACTTGGATTTAAAGGTGCTTTAAAGTGTT
GATTTTCGCCGCTGTGGTTGATCACAGTGCAGATACGTTTCGATTTTAAAATTCACATCT
ACCCTTGCACCTTTATTGTGTAGCAATTTGACCAGATCTACCTTATTTTTTTTCACTGCC
CAATTCAACAACTTCTCACCGTTATCATTAATCGCAACATCTAAGTCTGGGAGTTTACTC
TTGGAAGAAAGGTAAGTTGTTAGAAGAAGGTTTAACAAATCATTACTCGGCCATGCGAAG
CCAAACCCAGAGAGGTTTTTTTTTCACTATCTCGTTAAGCATTTCTGTAATAACGTAATC
GCTATTACCCTCACCACGCAGTTCGATTATCATGGCAATTTATTCTGGGTTAAGTTGTTT
CTTTTGGCTTTTACTAAATGCTGATCTACCAAGAGATAATTGTAACTTGGCGCTACACGA
ATTTGAGCAGGTTGGTGGCGTACCGGTTTCCATTCTAGCTAAATAGTTCTTAGCGAGGAT
GCGTTTGAGCGCTCCACATAATGGACAGTAGAAGTCGAAGTATACACCGCCTTTCTCTTT
CAAAAATCTGCGATAACGTTCACTCTTAATTCGATTCTCTTCTACTGTAAGAATCTGATA
TCGTCATTGGTCCTATCTTCATCCATGTGATCTACTTGTTCATTGGGCGATAATAATCTA
CCCAACTTCACCGACATTAAGTATTATGCGTAAGTCCGAAACGATCATGGCTGCTGTTGA
AGCGTTTTCTTTTATCAGAACACTCGATTAGATATCCGAGAAGCCATTGTTCTTTAAAAC
GGTAACTGCAACTCTAAACGCATTTTGACTCCTTAATGGTCTATCAAGGTAGTCATGTAG
GACTAAGAATATCTGCCACCGAAACCAATCATTCTACCAACTGAACTACACGAGCAAATA
TGGAATGAGACCTAGGAGTCGAACCCAGGACCGCCGGATTTGAATCCTATGCTCAACCAA
GTGAGCTCATATTTAAAAATTTAATTTATTAAATTATATTTGAATTTCCCAAATATTTAA
GATAATTTTTTAGAATGTTCTAGAACATTCGAAGAATAAAAAATTTTCGAAAGAAAAGTA
AAAATTTCGAACCGGCACAATGACGCGATCATTGCGCAAGGTCGAAAAATTAAAAATTTA
ATTTATTAAATTATATTTTATATTAAATATATATATATATATTATGAATAACATTTATTT
ATTTGAATTTCCCAAATATTTAAGATAATTTTTTAGAATGTTCTAGAACATTCGAAGAAT
AAAAAATTTTCGAAAGAAAAGTAAAAATTTCGAACCGGCACAATGACGCGATAATTGCGC
AAGGTCGAAAAACTGAAAAATTCCGAACCGACACTATGCACAAATTTGTGAAGGGTCGAA
AACTCTTATTTTTTTGAGTTTTGCGAAATTTTTAAGAAAATAAAAACGTATAAATAGTGG
CACTAAAAACTAAAACAATTTGATTTATGGAATTCCGACTAAGGGCGGGTGGGATGGGAC
TAATATATATATATATATTTAATATAAAATATAATTTAATAAATTAAATTTTTAATTTAT
ATTATCATATATATATATATATTATGAAATTTGAACGACAGTATTTAAGAAACCACCAGA
TTTTTCACCAATGATTCTTTTATCGTAGAAGGTATCTACAGTATCGTTTGATTTCCAACG
ACCCATCTTCTTGACAACGTGGAACGGAACGTTATTTGACAACAGCAGAGAAGCCATAGC
GGAACGGGTAGAGTGTGATTTGAACTTGACAATATCAATGCCTGACTTTGAGAGTGTTGA
TAATACAATTGAATTAATATCATTAACTTGGAGCGGTTCACCCTCATTCTTAATAAAGAC
AGAGTCACCCGAATGGGGCTTTCTTCTTCCTTTAGAGGCTCTAAGGTATGTTGCAATGTG
GCGAACAGGGCATACTTGAGAGTTTGTATCATCTAACGATGTTAATTCTAAGATTGAAAC
AACACCACTTCTTTGTTCTTTAGCATTAATAACTGGACCTTTGATTGAGTCAGGAGTAAT
AATGAGACCCTTGAACGACCACTTCACCAAGTCTGATGATCTTGCTAAACCAAACATTTT
ACAGAGTACAAGTGTCTTGTTTAATAGCGCAGTGTATGTGTACTTGGGGATGACTTTGAT
AGTAGATAAGTGCTTGAATACTTGATTTGCATCCCATATCTCTTTATACTTTGCAGATGA
AGGACGCAACTTGTGAATACCAGTCATAATTCTTGTAATGAATGGATCATTAACAATATC
AGTTTGATTCCTAAGGAGTAACAACTGATTCAACATAGATCGATGACCGTTAATTGTTGA
GAAAGCTAACGGAGGTTTGTGTTTGAATAGATGTGTAAGATAATCTATGAAAACAACTAA
GGTAATGTTTGCTGGATTCAAAGAGTTCAAAGTACAGAAATTGCGGAATCTTGTATAACT
GGAGCTATATACTTTGAGAGTTGAAGGTTCCCAAGACTTCATTAACAGCTCAGCTGTTTT
TGTATTTGTTGTACGAGCAAAGGACATTACATGAGATTGGAAAGTTGAATAATCCCCAGC
TTCCAACGTTGTTGAATCTGGATTGGTATCGACTCTACTGATTGTTTGGTCAATACTTCT
TGGAATGTTCCCAGTACTTGAGGAAACATGTGACGATGATGACGAGGAACTTGTGCTTGA
ATCATCGGATACCAAGTTGCTGATCTCCAGATTGGGAAGATCAGTATTATAGAAACCTTC
TTCGAACTGGATGAGTTCATCTTCTCCAGGATAGAAGGCAAAAGAATGGGTGGTGGGAAG
GCTAGACATTGCTTCCATTGACTCCAATCGAGGTGGAGTGCATTCATTCTTATTGTTGAG
TAGTTGTTCGTTTGATGGTTGAGGTGAGATGCGAACAGATCCATCTGTATTTGACCGAAT
TGAAGTTGGATGCGATTGAACACTTCCTTCTTCAGTTGCCAGTTGTAACTCTTGATTACT
CTGGTCGATGATTTGTGATTCATCTCTGAAAGACGACTGAGGTGGTCGGCTTTTACATTG
AAGAATCCTGGAATATGCTCTCCAATTAAGTTTACTTTCTTCTTGAGGCATTGTTTCCAA
AGTTGTTCGAACAGAACTGAGAGATCTTGTATTTGACCACCCTGGCGATTGATATAAGAG
AGAGTGGTAGTGTTGTCGGTTTGAATCTTCAGCTTGCAGTTGTTCAGTTTCCGACATAGC
GCTTGATAGGCCATCAGCAGCGCGAGCATTTCTCGACGATTTGACGACATGTTTGATTGA
GTTGTTGACCACTGGAATGACCAAGTTTTGATTACCTTGTTTCCTTTCTTGAGAGTGGCA
CCTGCACCTGATTCCGAGGCATCGGTTGTAAGAACATAGTCGTAACTTGGAAACAGACTG
ATTTCTTTTCCATTCCATTGGTTTAGAACTGTTAACCAATGTGAAATCTCTGACTTGACG
TCTTGAGGAATGGGGAATGATTGATCCCAATCTCCATTGGCTAGAGTCAGACAGTGAGAG
TGAAACTTGTTTGTTCGACGAGTGTAAAGTCTGAAAGGGATGACTGCATCTTTCAGTGCG
ATTAGCTTTCCTTTTAAACCAGCAAGCTTTCTTGGGGAGCAAAAATCTAGTTTTAAAAAG
TTTCTTATTTCTTTGATGACACTTTTCTTCTTTTCTTTGGGAACAAGAAGCTTCATTGAT
ACCGAATCGATTTGTAATCCGAGAAACGTAATTGATTGAGTTGGTTCGAGAACACTCTTT
TCTAGGTTTAACTTGAAACCTAGTTTGACAAGTAAGTCCATTGTCTTTTTGAGGTTGGAT
AAACATTCTTCTTTTGTTGAACCTACGATTAATAGATCGTCCAAGTAAGCGATGACGGAT
ACGTTGATATCTCTCAACATTCGAAGTACAGGTCTTAACAGCATTGTAAAGATACGAGGA
GCTGTCGATAGCCCGAACGGCATTGTTTTCCAACGGTAGTGCGAACCTTTCCACACGAAG
CGGAATAAGTCTCTGTATTGTGGATCTACTAATACGTGGAGGTAGGCTTTCTTGATATCG
AGTTTTACCATGTAATAACCTTGTTTGACCATTGATGGTAGATTCTTGATTCCTTCCATC
TTGAATGATTGGTTGTTGATGTAAGTGTTTAACCTTTTTAAATCTAGAACTGGACGATGT
AGATTCGTTCCAGGTTTTGGAACCGTAAACACGTTGGAGTAAAAAACGCGCTTTGAATAA
CGGTTTGGAAGTACTTGTTCGATGGCATCGTCTAATAACAAGTCTTGTACTTCCTTTGTG
ATGCAATCTGATTTCGGACCCTCCGGAATTGAAATCGGAATTGGGTTTAGCATCGGCTTG
AAATTTGGAAGCAGATGGATTTTTAATCCATTTACGACCTCTTGACAAAAGTTTGGAAGA
CCCAATTCTTTCCAAACTTGTTTGTGGTGGAATAGACGTCCACCTACTGGTAAGTTTACT
TCTTGTTCTTCTGAAAACGGTTGTTGGTACCGTTGGCAGACTTGGTATTGTTGCTACCTG
ATGCAACATTACTTGGTGATCCATTGAAGTTGTTAGATCGGCCATTACTCCCACTACTGG
ATTTACTATTACTACTGTTTCCTGTAGTGTTATTACCACTTGAGTTAACTAATTTCTTGA
CATTGGGCTTGGAATGATAATTCAATTTTAACAATGATTGTTTTGCTTCGTTGTTCTTTC
TGATTGACTTGGCTAGCTTTCTTACACGTTCAGTTTCAGTTTCATCAAACATCTTTGGTG
TATCCTTGATCTTAATTGGTAAGAGTACTTCAGAACCATAGATTTCTTTAGCGATGTTGT
TACGACGGACACGACTAAGCGATGCTTGAGCATTAACAGCTAAGACGATTGCACTCTGAG
TTAAGTAACTAATAAGTTCTACATCGACATTAGAGCTATCAGATGATAACATACTTGATA
TGAGAAGCAAAGGTTTCAAGCTATCGTTGATTCGCTTTTCGACAATCAACAAGTCAGTAT
CATTGTTTTTGACGTTGGATGATACAGTAATACCTTCAGGTGTACCGAATGGAGCGACAT
TCACTTGGAAGTTAGATGGAAAGTTGAATACTTTATTCAATTCGGATATCTCATCTTTCT
TGAGGATACATTCTTCTTCGACGAGTAAACCTTGATTGTTTACCATATGTTTGTACTGAC
CAAGTAAGGTATCGGATAATTGATAATCGGTTGGAACATCGACATTGTTACTTGATTCAT
CTTCACTTTGTTCATTCTCGGTGTCAGAGTTATCATGAGAAGGTTGGCTACTTGAATTGG
TATTAGAAGAGAACATAGGTTCTTTCATGAATCTTGTAAAGGCTAAGGAAAGGTTGTTGA
TTTGATCTTCCATTGATTTCATTCTTAAATCAAAGGATTCAGCGCTATTAGAGGCAGAGG
TACTACTACTAGAGGCTTCGTTATTATTAACAGTGGTAGACATATTTTATTGTTGATATC
TAAAATTATAATATGAGAAAAAAATAATAATAAAAATTAATAAAGAGAAATAATTATTTG
TATAAAATTTGTGTGTGTGTGTATCTTAAATATATATAGGAGGAATTCCCAAATAAAATA
AATCAAATTGTTTTAGTTTTTAGTGCCACTATTTATACGTTTTTATTTTCTTAAAAATTT
CGCAAAACTCAAAAAAATAAGAGTTTTCGACCCTTCACAAATTTGTGCATAGTGTCGGTT
CGGAATTTTTCAGTTTTTCGACCTTGCGCAATTATCGCGTCATTGTGCCGGTTCGAAATT
TTTACTTTTCTTTCGAAAATTTTTTATTCTTCGAATGTTCTAGAACATTCTAAAAAATTA
TCTTAAATATTTGGGAAATTCAAATAAATAAATGTTATTCATAATATATATATATATATG
ATAATATAAACATAAAAATTCCGAACCGACACAATGCACAAAGTTGTGAAGGGTCGAAAA
CTCTTATTTTTTTTTGAGTTTTGCGAAATTTTTAAGAAAATAAAAACGTATAAATAGTGG
CACTAAAAACTAAAACAATTTGATTTATTTTATTTGGGAAAACTCTTATTTTTTTGTATT
TGACCACCTTGGCGATTGATGTAAGAGAGAGTGGTAGTATTGTCGGTTTGAATCTTCAGT
TTGCAGTTGTTCAGTTTCTGACATAGCGCTTGATAAGCCATTAGCAGCGCGAGCATTTCT
CGACGATTTGACGACATGTTTGATTGAGTTGTTGACCACTGGAATGACCAAGTTTTGATT
ACCTTGTTTCCTTTCTTGAGTGTGGCACCTGCACCTGATTCCGAGGCATCGATTGTAAGA
ACATAGTCGTAGCTTGGAAACAGACTTATTTCTTTTCCATTCCATTGGTTTAGAACTGTT
AACCAATGAGAAATCTCTGACTTGACCTCTTGAGGAATGGGGAATGATTGATCCCAATCT
CCATTGGCTAGAGTCAGACACTGAGAGTGAAACTTGTTTGTTCGACGAGTGTAAAGTCTG
AATGGGATGACTGCATCCTTCAGTGCGATTAGCTTTCCTTTTAAACCAGCAAGCTTTCTT
GGGGAGCAACAATCTAGTTTTAAAAAGTTTCTTATTTCCTTGATGACACTTTTCTTCTTT
TCTTTGGGAACAAGAAGCTTCATTGATACCGAATCGATTTGTAATCCGAGAAACGTAATT
GATTGAGTTGGTTCGAGAACACTCTTTTCTAGATTTAACTTGAAACCTAGTTTGACAAGT
AAGTCCATTGTCTTTTTGAGGTTGGATAAACATTCTTCTTTTGTTGAACCGACGATCAAT
AGATCGTCCAAGTAAGCGATGACGGATACGTTGATATCTCTCAACATTCGAAGTACAGGT
CTTAACAGCATTGTAAATATACGAGGAGCTGTCGATAACCCGAACGGCATTTATATTATC
ATATATATATATATATTATGAATAACATTTATTTATTTGAATTTCCCAAATATTTAAGAT
AATTTTTTAGAATGTTCTAGAGTTTTGCCAAATTTTTTAGTGCCACTATTTATACGTTTT
TATTTTCTTAAAAATTTCGCAAAACTCAAAAAAATAAGTGTTTTCGACCCTTCACAACTT
TGTGCATAGTGTCGGTTCGGAATTTTTCAGTTTTTCGACCTTGCGCAATGATCGCGTCAT
TGTGCCGGTTCGAAATTTTTACTTTTCTTTCGAAAATTTTTTATTCTTCGAATGTTCTAG
AACATTCTAAAAAATTATCTTAAATATTTGGGAAATTCAAATAAATAAATGTTATTCATA
ATATATATATATATATTTAATATAAAATATAATTTAATAAATTAAATTTTTAATTAAAAG
TCCATCTGCTTCCAAATTTCAAGCCGATGCTAAACCCAATTCCGATTTCAATTCCAGAGG
GTCCGAAATCAGATTGCATCACAAAGGAAGTACAAGACTTGTTATTAGACGATGCCATCG
AACAAGTACTTCCAAACCGTTTTTCAAAGCGCGTTTTTTACTCCAACGTGTTTACGGTTC
CAAAACCTGGAACGAATCTACATCGTCCAGTTCTAGATTTAAAAAGGTTAAACACTTACA
TCAACAACCAATCATTCAAGATGGAAGGAATCAAGAATCTACCATCAATGGTCAAACAAG
GTTATTACATGGTAAAACTCGATATCAAGAAAGCTTACCTACACGTGTTAGTAGATCCAC
AATACAGACTTATTCCGCTTCGTGTGGAAAGGTTCGCATTACCGTTGGAAAACAATGCCG
TTCGGGTTATCTTTACAATGTTGTTAAGACCTGTACTTCGAATGTTGAGAGATATCAACG
TATCCGTCATCGCTTACTTGGACGATCTATTAATCGTCGGTTCAACAAAAGAAGAATGTT
TATCCAACCTCAAAAAGACAATGGACTTACTTGTCAAACTAGGTTTCAAGTTAAATCTAG
AAAAGAGTGTTCTCGAACCAACTCAATCAATTACGTTTCTCGGATTACAAATCGATTCGG
TATCAATGAAGCTTCTTGTTCCCAAAGAAAAGAAGAAAAGTGTCATCAAGGAAATAAGAA
ACTTTTTAAAACTAGATTGTTGTTCCCCAAGAAAGCTTGCTGGTTTAAAAGGAAAGCTAA
TCGCACTGAAGGATGCAGTCATCCCATTCAGACTTTACACTCGTCGAACAAACAAGTTTT
ACTCTCAATGTCTGACTCTAGCCAATGGAGATTGGGATCAATCATTCCCCATTCCTCAAG
AGGTCAAGTCAGAGATTTCACATTGGTTAACAGTTCTAAACCAATGGAATGGAAAAGAAA
TCAGTCTGTTTCCAAGTTACGACTATGTTCTTACAACCGATGCATGGGAATCAGGTGCAG
GTGCCACTCTCAAGAAAGGAAACAAGGTAATCAAAACTTGGTCATTCCAGTGGTCAACAA
ATCAATCAAACATGTCGTCAAATCGTCGAGAAATGCTCGCTCTGCTAATGGCCTATCAAG
CGCTATGTCGGAAACTGAACAACTGCAAGCTGAAGATTCAAACCGACAACACTACCACTC
TCTCTTACATCAATCGCCAAGGTGGTCAAATACAAGATCTCTCAGTTCTATTCGAACAAC
TTTGGAAACAATGCCTCAAGAAGAAAGTGAACTTGATTGGAGAGCATATTCCAGGATTCT
TCAATGTAAAAGCCGACCACCTCAGTCGTCTTTCAGAGATGAATCACAAATCATCGTCCA
GAGTAATCAAGAGTTACAACTGGCAACTGAAGAAGGAAGTGTTCAATCGCATCCAACTTC
AATTCGGTCAAATACAGATGGATCTATTCGCATCTCACCTCAACCATCAAACGAACAACT
ACTCAACAATCAAAATGAATGCACTCCACCTCGATTGGAGTCAATGGAAGCAATGTCTGG
CCTTCCCACCACCCATTCTTTTGCCTTCTATCCTGGAGAAGATGAACTCATCCAGTTCGA
AGAAGGTTTCTATAATACTGATCTTCCCAATCTGGAGATCAGCAACTTGGTATCCGATGA
TTCAAGCTCAAGTTCCTCGTCATCATCGTCACATGTTTCCTCAAGTATTGGGAACATTCC
AAGAAGTATTGACCAAACAATCAGTAGAGTCGATACCAATCCAGATTCAACAACGTTGGA
AACTGGGGATTATTCAACTTTCCAATCTCATGTAATGTCATTCGCTCGTACAACAAATAC
AAAAACAGCTGAGCTGTTAATGAAGTCTTGGGAACCTTCAACTCTCAAAGTATATAGCTC
CAGTTATACAAGATTCCGCAATTTCTGTACTTTGAACTCTTTGAATCCAGCAAACATTAC
CTTAGTTGTTTTCATGGATTATCTTACAAATCTGTTCAAGCACAAACCTCCGTTAGCCTT
CTCAACAATTAACGGTCATCGCTCTATGTTGAATCAGTTGTTACTCCTCAGGAATCAAAC
TGATATTGTTAATGATCCATTCATCACAAGAATTATGACTGGTATTCACAAGTTGCGTCC
TTCATCTGCAAAGTATAAAGAGATATGGGATGCAAACCAAGTATTCAAGCACTTATCTAC
TATCAAAGTTATCCCTAAGTACACATACACTGCTCTATTAAACAAGACACTTGTACTCTG
TAAAATGTTTGGTTTAGCAAGATCATCAGACTTGGTGAAGTGGTCGTTCAAAGGTCTCAT
TATTACTCCTGACTCAATCAAAGGTCCAGTTATCAATGCTAAAGAACAAAGAAGTGGTGT
TGTTTCAATCTTAGAATTAACATCGTTAGATGATACAAACTCTCAAGTATGCCCTGTTCG
CCACCTTGCAACATACCTTAGAGCCTCTAAAGGAAGAAGAAAGCCCCATTCGGGTGACTC
TGTCTTTATTAAGAATGAGGGTGAACCGCTCCAAGTTAATGATATTAACTCAATTGTATT
ATCAACGCTCTCAAAGTCAGGCATTGATATCGTCAAGTTCAAATCTCACTCTACCCGTTC
CGCTATGGCTTCTCTGCTGTTGTCCAATAATGTTCCGTTCCACATTGTCAAGAAGATGGG
TCGTTGGAAATCAAACGATACTGTAGATACCTTCTACGATAAAAGAATCATTGGTGAAAA
ATCTGGTGGTTTCTTAAATACTGTCGTCCAAATTTCATAATATATATATATATATGATAA
[truncated: 34,511,241 more chars]
