# Supplementary material for: Abundantly expressed class of noncoding RNAs conserved through the multicellular evolution of dictyostelid social amoebas
Source: Genome Res. 2021 Mar;31(3):436–47. doi: 10.1101/gr.272856.120 (PMC7919456; doi:10.1101/gr.272856.120)
Supplement: Supplemental Material [file supp_gr.272856.120_Supplemental_Code.zip › class_i_code/fasta/dicty_chromosomal.fa.fai]

DDB0169550	55564	69	60	61
DDB0215018	161967	56631	60	61
DDB0215151	16660	221368	60	61
DDB0220052	75732	238376	60	61
DDB0232428	4923596	315442	60	61
DDB0232429	8484197	5321169	60	61
DDB0232430	6357299	13946841	60	61
DDB0232431	5450249	20410166	60	61
DDB0232432	5125352	25951324	60	61
DDB0232433	3602379	31162170	60	61
DDB0237465	85150	34824658	60	61
