# Supplementary material for: Abundantly expressed class of noncoding RNAs conserved through the multicellular evolution of dictyostelid social amoebas
Source: Genome Res. 2021 Mar;31(3):436–47. doi: 10.1101/gr.272856.120 (PMC7919456; doi:10.1101/gr.272856.120)
Supplement: Supplemental Material [file supp_gr.272856.120_Supplemental_Code.zip › class_i_code/fasta/GCA_000277485.1_ASM27748v1_genomic.fna]

>JH723757.1 Dictyostelium firmibasis strain TNS-C-0014 unplaced genomic scaffold scaffold00001, whole genome shotgun sequence
ttttattatgtttttttaaaaattatatattttatatatatatatatatatataataagtttattatttttaataatttt
ataattattttatttttttttgtcacataattaatatttagtTCGAATAttgacaataataaataaaacgaAGATTCGAT
TAGATATTTAATTGTGTAGTGTGTTTGTATGGTTgaaattttgttgtttggaatttgaaaaagaacaaataaacaaaaca
cTATGGtgcaattattattgtttcattttataagaaaaaaatacatGAATgaataaatgtttttaaaatagattatggtt
ttatttatttaattttaaaatattttaaaacccTTTAAAgtatgataaaaaaataaaatcatcatttctattgttatgtt
tttttaaaaaaatatatatttttttttttaatagattaAAAATGGTGGTAAGGGACATAGTgtctaaatattttattttt
tattttatttaaaataaaaaaaaaattaaaaaaaaagggttttccattgtaataataattactattatttaaaaataatg
taatGATAgcgataaattaaaaaagNNNNNNNNNNNNNNNNNNNNNNNNNNNNNNNNNNNNNNNNNNNNNNNNNNNNNNN
NNNNNNNNNNNNNNNNNNNNNNNNNNNNNNNNNNNNNNNNNNNNNNNNNNNNNNNNNNNNNNNNNNNNNNNNNNNNNNNN
NNNNNNNNNNNNNNNNNNNNNNNNNNNNNNNNNNNNNNNNNNNNNNNNNNNNNNNNNNNNNNNNNNNNNNNNNNNNNNNN
NNNNNNNNNNNNNNNNNNNNNNNNNNNNNNNNNNNNNNNNNNNNNNNNNNNNNNNNNNNNNNNNNNNNNNNNNNNNNNNN
NNNNNNNNNNNNNNNNNNNNNNNNNNNNNNNNNNNNNNNNNNNNNNNNNNNNNNNNNNNNNNNNNNNNNNNNNNNNNNNN
NNNNNNNNNNNNNNNNNNNNNNNNNNNNNNNNNNNNNNNNNNNNNNNNNNNNNNNNNNNNNNNNNNNNNNNNNNNNNNNN
NNNNNNNNNNNNNNNNNNNNNNNNNNNNNNNNNNNNNNNNNNNNNNNNNNNNNNNNNNNNNNNNNNNNNNNNNNNNNNNN
NNNNNNNNNNNNNNNNNNNNNNNNNNNNNNNNNNNNNNNNNNNNNNNNNNNNNNNNNNNNNNNNNNNNNNNNNNNNNNNN
NNNNNNNNNNNNNNNNNNNNNNNNNNNNNNNNNNNNNNNNNNNNNNNNNNNNNNNNNNNNNNNNNNNNNNNNNNNNNNNN
NNNNNNNNNNNNNNNNNNNNaaacaaaatttaaatttatacgaatttaaaaataatatttaaataaaaaaaaaaatttaa
tttttatttttaattattgtgtTATTATGATGAATCGAAGTGTTTTGATGATtgctcaaaaaaaaaaattttatttataa
aaaaattgtaactTTAATTTTGGTGAGAGTCTAGAGGTTGTGGTGTTTAAACTGTCAATTTTATTAGGGGGACCTCGCGA
AACCTTCTAAAAACATTATTGTGAGCATTGTTTTTGTCATCCACCTAATAGATTAATGATCTATAATGGGAATTGATAAT
GCTTGATGTTGTGTGAGCttgtcaaaaaaataaataattttaattaaaaaaaataaaaataaaaaaaaaacaatttttcg
AACGAATGTTGTCATTTTtcgaattttttaaaaaatttgttatttttttcaaaaatggaaataactatttccttttttag
aattatgatatttttttttttattttcaattacaCTATACCAAAATTTCTTTGTGAtgatatcatttaaaattcactaaa
ttaaattcactatatttaattattattattattatttttttttcttctctcTCTCTTTAACTTTTTTCTCTCAAAACTCa
tactatttttataataattattattattttttatttttattttttatttcaaaccATTATGACCCAATTATTCCGTTTGA
TGGTATCAATTAGTATTCCATCCCNNNNNNNNNNNNNNNNNNNNNNNNNNNNNNNNNNNNNNNNNNNNNNNNNNNNNNNN
NNNNNNNNNNNNNNNNNNNNNNNNNNNNNNNNNNNNNNNNNNNNNNNNNNNNNNNNNNNNNNNNNNNNNNNNNNNNNNNN
NNNNNNNNNNNNNNNNNNNNNNNNNNNNNNNNNNNNNNNNNNNNNNNNNNNNNNNNNNNNNNNNNNNNNNNNNNNNNNNN
NNNNNNNNNNNNNNNNNNNNNNNNNNNNNNNNNNNNNNNNNNNNNNNNNNNNNNNNNNNNNNNNNNNNNNNNNNNNNNNN
NNNNNNNNNNNNNNNNNNNNNNNNNNNNNNNNNNNNNNNNNNNNNNNNNNNNNNNNNNNNNNNNNNNNNNNNNNNNNNNN
NNNNNNNNNNNNNNNNNNNNNNNNNNNNNNNNNNNNNNNNNNNNNNNNNNNNNNNNNNNNNNNNNNNNNNNNNNNNNNNN
NNNNNNNNNNNNNNNNNNNNNNNNNNNNNNNNNNNNNNNNNNNNNNNNNNNNNNNNNNNNNNNNNNNNNNNNNNNNNNNN
NNNNNNNNNNNNNNNNNNNNNNNNNNNNNNNNNNNNNNNNNNNNNNNNNNNNNNNNNNNNNNNNNNNNNNNNNNNNNNNN
NNNNNNNNNNNNNNNNNNNNNNNNNNNNNNNNNNNNNNNNNNNNNNNNNNNNNNNNNNNNNNNNNNNNNNNNNNNNNNNN
NNNNNNNNNNNNNNNNNNNNNNNNNNNNNNNNNNNNNNNNNNNNNNNNNNNNNNNNNNNNNNNNNNNNNNNNNNNNNNNN
NNNNNNNNNNNNNNNNNNNNNNNNNNNNNNNNNNNNNNNNNNNNNNNNNNNNNNNNNNNNNNNNNNNNNNNNNNNNNNNN
NNNNNNNNNNNNNNNNNNNNNNNNNNNNNNNNNNNNNNNNNNNNNNNNNNNNNNNNNNNNNNNNNNNNNNNNNNNNNNNN
NNNNNNNNNNNNNNNNNNNNNNNNNNNNNNNNNNNNNNNNNNNNNNNNNNNNNNNNNNNNNNNNNNNNNNNNNNNNNNNN
NNNNNNNNNNNNNNNNNNNNNNNNNNNNNNNNNNNNNNNNNNNNNNNNNNNNNNNNNNNNNNNNNNNNNNNNNNNNNNNN
NNNNNNNNNNNNNNNNNNNNNNNNNNNNNNNNNNNNNNNNNNNNNNNNNNNNNNNNNNNNNNNNNNNNNNNNNNNNNNNN
NNNNNNNNNNNNNNNNNNNNNNNNNNNNNNNNNNNNNNNNNNNNNNNNNNNNNNNNNNNNNNNNNNNNNNNNNNNNNNNN
NNNNNNNNNNNNNNNNNNNNNATTACTATCAAACCCTTTTTTACCTTATTTTTTNttttttttttttttttgtaaaaata
tttaaaaaaaatgaaaaaaagagaatggtaaaaacaataatagtatgAGAATTGATAGAGGTGCACTTGAAGAAGAGGTT
AAACAAGAGATTGTTAGTATTATAGATGCAGCATCAAAAGAAGTTACTAAAgattgggaaaaaaaaatagactATTCAAA
GCTTAAAACGAAATATGAAGAGTTTGTTGAAGAGTTACCAAAAATTATAGcaatatttgataaaatgGAGGAAATTTGGA
AccttaaaaaatttgtagaAAATCCTAATCAATTCATTGATCTCTTTAAAATGACACATATAGTAgatgattcaatttta
attcatgaaattgaagagttaaaaacaattgtaatctatttttaatttatagttattcttttttttttttttctctttaa
ccattttgtttttatgtGTACATTTCTAACATATCttaattatatatacatatattcatgtactttttattttcaacaat
gaaataaaaaaaaatatataaaaaatatagcaacatttaaataaatatttaacaggaatattaatgaaaaccattttaaa
actttcaaCATTAGTTTCTTATTTAGATATTACACAACCAAACTACGAAGAAAATAATCATACCAAACAATTAATTAGAG
TTTTAGCACAAGGTTTAATGAAATATATAACTAATATGACAATgcaatataaatttattagtcTTCATGATGCTAGAATT
ATTGGACCACAAAAAGTAAtttatcttattttttaattttttaataaactaattaattaattaattgatttaattatata
tgtatatatatatatatatattttacaatcaaaattattaatttaaaatataaattggaaaataatactaaaataCAATC
ATAAACTCTTATTACTACAGTTAAAAAAGTATCCATTAGTAGAGGATATTAAAACATTATCAGATTCTTATATTTATGTA
AATGTTTATACATCTATATCGGTGGTTAAGGAATGTAAACATATTGTATATagtctttttaattttttacgtattaataa
agataattggAAAGAAGTCCACGAttctctttaaaaaaataaaaaaataaaaataaaaaaataaaaattaaacaaaaaga
taatatttaatatataaaacaaatcaaagaaaaaaaaagaaatgccATTCAAACTATTTTGGTaagttaaaattattgtt
ttttgtttttttatttttttttttttctttaaattctattattttattatattttttttatatatttggggtagtggttg
tggtgattcaactaaaaataaaaaattaaacaattctTATTCCAATATTacaaagaaaagaataataatcatcaacaaat
ttaagtaaaaagagtttttttatatatgttCTACTATTGTTGTGGAGTATTTTcgcttaaaaaaaaaaaaaaattgatgt
tAACAAATAACAACAGTAATTTTGCAATGGtagatttaaatgataacatatttttaataaacatgtcgatatattaaaaa
aaagataaattttaatttctttttttatatgtcaTCCTGCAAAattaatgttaaaaaaaaataaacacacGTACAAATAT
TCGCAAACACAcatacacacacacacacactcGCACACTCATATAAACATACACGGGTTACccattcaataataaaaata
tattaaccaaaaaaaaaaaaggtgaataaaattggttttcttttattctcttttttttttatttttttatttagatcCTA
AAATGAGTTATGGTATTCAAAGGGAACTACAGCATAATTCATAccttcaattattaaaattgtttgaGGATTATCATGTG
TGGTAGGTTACACACTactaaaaaaagatttaatttagTTGTAATTAAAGCatgaaacaaataaatttatatttttagac
attattattattaacaatttatattattaaatattttatttattttttttaaattttttttttttttttttttaaaagat
aactataaatataatcaataaattgttattaatttcaaaacaattatattaaaaagaaatgattataaataaactttgta
tcatttttattattttatcagCTTTATTACTTCAGGCTCATTCTTCAAGTAattacttattattattataatttttcatt
taattaataacaaaatatttataaattaattaatttctatttttaatttttaatttttattttttcatagaTGTAGATTG
TGAATCATTGAATGAAAATTCATGTAAAGGTAACAATCAATGTCAATATTTACCATTTGTTGGATGTTGCGGTGAGAGTA
AATTCTTTTGTGTAAAAAATGAAGGaaattgttttgaaaatCGTTTATCTTGTGGTAGAAATAAAAACACAGGTAAAATT
TTCGAATTTTGGTCAGCATGTAAACCacaaaaagattttaaagaatatttcCCATCCAACCAAACTTGTGATTCTTTAAA
ATGTGAAGAAAAAGGTTATACTTGTAAATGGATTGAACCAAATTGTTATGGTACTTCTTGTTGTTCTCGTGAACCAAGAT
GTTTTGATCAAGATGATAACATTGTTGAtccaaataaagataattctaaacaacaccaacaacaatgtACATGTCCAGtt
gacaataataacaacaccaacaccaacaacaataataacaacaatggaaacaataataatggaaacaatggtaataacaa
cggaaataataataataataataataacaataataatagcaataataataacggaaataacaacaatggtaacaacaaca
acaacaacaatggtaacaacaacaacaacaatggtaataacaacaacaatggcaacaacaacaacaatggtaataacaat
ggtaataaCAACCAATGTAAGTATTTTTTGCTATTATTAACTATTAAAgatgataaatttattaatatgttttaattttt
ttaaagttgatTGTGAAAATGTTACAAACCAAGATCAATGTCAATCGAATTATCCAAAATGTAAATGGTTATCATACCCA
GGATGTTGTGGCGATCAAATTTCAAGATGTTTAAATGATCCACATAATAATTGTTATGATAATAAACTTTCATGTGCCAC
ACACGTTGAAACCAATAAAATCTACGAAATCTGGAGTACTTGCAAACCACAAAAAGGTTTCAAAGAATATTTCCCATCAA
ATGGTATgtataattttcatttaattttttatccaAGAAATTGTaagttaattttaaaaattcaattttaatagcTTCAT
CATGTTCTCAACTTGATTGTGAAAGTAAAGGAATGGATTGTGTATGGTCTCAAGATAATAAATGTTTGAGCACCCATTGC
TGCCAAAATATTCCAAAGTGTGTTgcaaagaacaacaacaataacaataataacaatggtaacaaccataacaataacaa
tggtaataaCAATGGCAATAAcggtaatggtaataatggcAATAACAATGGCAATAAcggtaatggtaataatggcaata
acaatggtaataaCGGTAATAACGGTAATAACGGTAATAACAATGGCAatggtaataacaataataacaatggaaACAGC
AATGGTAacggtaataataataacaattgtaagtattttcatttttttattggaaaGAGTTATGGTTTTGGAAAGAGTTA
TAGTTTTATTAACACTTCcatgtatttttaaaagttgattGTGAAAATGTTACAAACCAAGATCAATGTCAATCAAATTA
TCCAAAATGCAAATGGTTATCATACCCAGGATGTTGTGGTGATCAAATTTCAAGATGTTTAAATGATCCACATAATAATT
GTTATGATAATAAACTTTCATGTGCTAAACATATCGAAACCAATAAAATCTACGAAATCTGGAGTACTTGCAAACCACAA
AAAGGTTTCAAAGAATATATCCCATCAAATAGTAagtaaaaatgaataatacaACCTACATCAACCAAAAAGAGTataga
tttttattaaataatactatttaatttatattttagttACATCTTGTTCTCAACTTGACTGCGAAAGCAAAGGTATGAAC
TGTGAGTGGTCACAGGATAATGATTGCCTTAGTACTCATTGTTGTCAAAAAGTACCAAAATGTGTCACAAAGAATGGTAA
CGGTAATAACGGAAATGGTaacaatggtaatggtaacaatggtaatggtaacaACGGTAACGGTAATGGTAACAACGGTA
ACGGTAATGGTAACAACGGTAACGGTAATGGTAACAACGGTAACGGTAATGGTAACAACGGTAACGGTAATGGTAACAAC
GGTAATGGTAACAACGGCAATGGTAATAACGGTAACGGTAATGGCaacaatggtaatggtaataacgGTAATGGCAACGG
TAATGGTAACAATGGTaacaatggtaatggtagcaatggtaatggtaacaatggtaatggtaacaATGGTAATGGCAACG
GTAACGGTAATGGTaacaatggtaatggtaataacgGTAATGGTaacaatggtaatggtagCACAAAATCACCAGAGCCA
GCATTAGCAACTATTACAATTGCAACTGGAGGTAGTCCAAACAACGGTCAGTCTACTGGCGGAACAGGTACAACTGGTGG
ATCTTCACCATCTTCTTCAGGTTCAACAACCTCATCAAATGGTAATGGAAATGGCAACAATGGCAACGGTAACAATGGTA
ACGGTAACAATGGTAACGGTAACAATGGCAATGGTAACGGAAATACAAAATCACCAGAACCAGCATTAGCAACTATTACA
ATTGCAACTGGAGGTAGTCCAAACAATGGCCAACAAACTACTGGAGGAACAGGTACAACTGGTGGATCTACCCCATCATC
TTCTTCGGGTTCAACTACTTCAtcaaatggtaatggtaataatagcggcaatggtaataacaatggtaatGGCAATAACG
GTAATAATGGCAATGGCAATAACGGTAATAAtggcaataacaataatggaaataataacaacggtaataataacaacggT
AATAGCAATAACGATTGTAagtatttttcattttttcttgaaaagaaagagataTAGTTTTATTAACACTTCcatgtatt
tttaaaagttgattGTGAAAATGTTACAAACCAAGATCAATGTCAATCAAATTATCCAAAATGCAAATGGTTATCATACC
CAGGATGTTGTGGCGATCAAATTTCAAGATGTTTAAATGATCCACATAATAATTGTTATGATAATAAACTTTCATGTGCT
AAACACATCGAAACCAATAAAATCTACGAAATCTGGAGTACTTGCAAACCACAAAAAGGTTTCAAAGAACATATCCCATC
AAAtagtaagtaaaaaaaatgaataataccATCTACTTTAAccaaaaaaagtttaatttttattaatattatttaattta
tattttagttACATCTTGTTCTCAACTTGACTGCGAAAGCAAAGGTATGAAATGCGAGCTATCTCAAGATAATGATTGCC
TTAGTACTCATTGCTGTCAAAAAGTACCAAAATGTGTCTCAAAGAATGGCGACGGTAATAACGGAAATGGTAACGGTAAT
AATGGCAACGGTAATAACGGCAATGGCAATGGCAATAATGGCAACGGTAATAATGGCAACGGTAATAACGGCAATGgcaa
tggtaataatggtaacGGTAATggaaatggtaataatggcAATGGCAATAATGgcaatggtaataatggcAATAATGGCA
ACGGTAATAACGGCAATGgcaatggtaataatggaaatggaaatggtaatggtaatggaaACAACGGTAATGGCAATGgc
aataatggtaatggcaATGgcaataatggtaatggtaatggcAATAATGGCAACGGTAATAACGGCAATGGCAACGGTAA
TAATGGCAATAATGGCAACGGTAATAATGGAAATGgaaatggtaatggtaatggtaataatggcaatggtaatggtagtg
gtaatggtagtggtaatgGAAATGGTAACAACGGTAATGGAAACACAAAATCACCAGAGCCAGCACTAGCAACTATTACA
ATTGCAACTGGAGGTAGTACAAACAATGGCCAACAATCTACTGGTGGAACAGGTACAACTGGTGGATCTTCACCATCTTC
TTCAGGCTCAACAACCTCATCAAGTGGTAATGGAAACAGTAGTGGAAACGGTAATAACAGTGGTAATggaaatggtaata
ataacaatggtaatggaaatggtaataatagcaatggcGACAATAAAGATAAACCAGAGCCAGCATTAGCAACTATTACA
ATTGCAACTGGGGGTAGTCCAAACAATGGCAAACAATCTACTGGAGGAACAGGTACAACTGGTGGATCTTCCCCATCATC
CTCAACAAATGgaaatggtggtaatggaaACGGTAACAATGGTAATggaaatggtaataatggtaatggaaACGGTAACA
ATGGTAATggaaatggtaataatggtaatggaaACGGTAACAATGGTAATGGAAACGGTAACAACGGTAATGGAAAAGGT
AGTGGAAACGGCAATGGAAACGGAAACGGAAGTGGTAACAATGAATCAGAACCAGCTTTAGCCACAATTACAATTGCAAC
TGGTGGTTCAAATAAAGGTCATCAATCAACTGGCGGAACAGGTACAACTGGTGGATCTGCTCCATCTTCATCAggatcat
catcttcatcaggATCAACATCTTCATCAGGATCGTCATCCTCCTCATCCACATCAGGATCAGgatcatcttcatcctct
tcatccaCATCATCCACATCAGGATCATCTTCGTCATCgtcatcctcttcatccaCATCAggatcatcttcatcatcttc
tacAACATCAAATAACAATGGTGGAACAGGTAAAGGTGGAGATGAATCACCAGAGCCACAATTTGCTTCAATTACAATCG
CGACTGGTGGTAATCATAAAAGTAATCAAGGATCAGCTACAACTGGCGGATCAGTACATGGAAATAAACGTAGTGCATAT
GGTGGAGGTTGGGGATCAGGTCCAAGCTTTTCAGTAAGTAATGCAGATAATGTTATGGAGTTGAAAAAtggtgaaaatga
aataaatgaaaataatcaatacTATGAAACTCAAGGTGAAGAAACCAATTACGTTGAAAATCATAAtgaaaacaatcaaa
ataataactacAACAACGAAAATTACAATACCAACAGAGACTGGTTATCTCAACAACAAGGTTATTGGTATACAAAATCC
TCACCAGATGGTTCattagaaattaatattcCAGAAAACTATAATGACTATGAAAGacaattatttgatgaatctCGTGA
TAGTTTAGGTAGTTCATATGATGGATCCTCCTACGATGATACCCCTAAAAATCCATATAGTGGCCCATATGGTGATTCAT
CAAAATCATCTCAATCTAAAGCAActttaaattaattcattaaataactATTTCTAtacatttatatatttatatattta
tccactactatatatattttatttttttaataattatttaaatataattttatattttttttcatacattaataaattat
aataataaattttttacacacatatattttatattttcaatttttattttatttatttttttatttatttattaatttta
cgAATCTTTGATTAGatgtggtaaaaaaaaaaaaatgatcagatttttttataatcaacTTAATCTATATAAGGTACCAT
TTTATTGAACAACtcttcaatattaataacatcaCACTTTTGGTATGAAGTTACATCTCCACtcttaatttatatataga
aaaaaagagTTCCGATGACATAATATGTGAAAAGtgtttttaaatgaatatataaattctttttagtCATAAGTAtctgt
atttttttatcatcacttcattttttttttttttttttaaactaagACTCTTTAAAAttccaataaaaataaaaaaatag
ggataaaaaaaagaattgactATCATAAAATAagttgttttattaaattttaattataaaaaaaataaaaattaaaaccc
aCATCAATTTTTGTGTATTGCAATTATATTGTGCATGAgtcaaatatttaaaaaaacaaaaaaaaaaaaattcaccaagc
gaaatctttttttttaaattttttttatttttataatttgagTTTTTAAATTGCACAACTGTtgcttcatttttttattt
gtacttttaataatattaataataataataataataaccatattaataacataaaatattcatataattttaatagaaat
aaatcaaagaaaaaagaaaatagatatattatatataaaagaaTGAATAATAACTTTAGCTTTATAGATTCACAATACTC
CACACCACAAGGAGCATATTATGATAATACAGGTAGAATGGGAGGTGGTGGTGGCGGTGGTATGAGTGGACCAACAGACT
CTTTCGACAAtgaattaccattattagaGGAATTAGGTATTAATTTCGACCACATTAGAGCCAAAACATTATCAGTATTA
AATCcattaaagaaaatagatTCACATATTATGGACGACACTGATTTAGGTGGTccaattttatttggtttgtTATTGgg
tttttctttattaatggTATGTGTGCGTacattataaataaatagaatttttaatattaataatgttttttttttttttt
ttttactcacAAAAACAGAGTGGTAAAGTTCAATTCGGATATATTTATGGTTTGGGTTTAATTGGATGTGTATCAATGTA
TGttgtattaaatttaatgagtGAAAAAGGAATTGATATTTATAGAGTGATCAGTGTTTTAGGTTACTGTCTTTTACCAA
TGATTTTCTTATCTTTTActtctttaattattaatataaagtATGTACAATAATTAACATAAACTATGATATGTTATTAG
aagaaaattcaattattaataatattcctttatttatttagtgGTTTGGTTGGatatatattaattggttttgcTATTGT
ATGGAGTACATATTCAGCATCTAAAATGTTTGTTAAAGTTTTGTCAATGATTGATCAAAGAATATTAGTTGCATATCCAG
TTGGTTTATTATATACAGGTTTTGCTCTTATTACagctttttaaaaaaagtgatgatattagaaataaaaaaaaaataaa
aaagataaataaaaaaaaaaaagaaaagaaaccagttgatagttttaatatttatatatccgagtatatatttttacaat
ttttaattactttttatttattttatcgtttatcttttttcttttttatatgaaGATCTACCTCTATCTCTGTCATCTCT
TCTATCTCTATCACTACGATCTCTATCTCTGCTGTCTCTGTCTCTACCGCCACTACCACTTCCACctccactactactac
cgtTGCTACTGCCATAACGATCCTCTTCATCTAAATTATCTATATATGATCTTCTTTTCTTTGAGGTTGATTGGTCACTA
CTTGATGGTTTCTTTGGTGAAAGAACCAATTCACCCTCTTCATTGCCATCCTCTTCTTCGTCGACTGCATTTTGGACCAA
AAACTCAATGTAGTCTTTAAATATTCTTAAACGTTCTTGATCATCACCTAAATCTATATACTCTTTCTTTGATTCAATCA
TTGGTTGAATGTCTGACCACTgtgatgatttatttattgccTTGGTATctgttaataatattttaaattgtgatattctt
ttcttctttttctttgccAAATTCTTTTCTCTACTTtcttctttatattttaactgataaaaaaaaaagaaaaaataata
aaaattaatatttaaaaaaacatattataAAGTAAAGGTGGTGTTACATACATATTCTAAATAAGGTAAAAAGTTAAATT
CttgtattaaattataattgggATGTTTTGAAAATTCAGATTTTAAAGATTCTAAAGTTGTTGTTTCAGgtgaatatttg
aaatttgtttcttttaatatctcttttaattttttataatcattttcataCTTTATCTCTAATTCATCCTTAAAATCTGA
AAATAATTCTAAAGGTGTTGAACCAATTGATTTTTGACTTagaataataaatgaattatgACTTTCATTAATTACTTTAA
ATGCTTTCCATTTTGTTAGTGCATGTAAATCAccacttttaaatttttcatttaacaattcctttatttttaaaaaaaaa
ttaataaaaaaaaattaataaaaaaaattaataaaaaaaaattaattaatatatgaatgataaaataaataaaaataaat
aaaaagaaaatagcTACTCTAAAATTATCTCTATCTTTtcttgaatctttttttagtttttctttttctattcttttttg
atcatctaatttcttttctaaaTCACGAAcgaaattttcaaaaacagTTAGGAAATCGAATTTATCAAGTATTTGAAAGA
CCTCATCATTTTCGAATTGATCTCTAACTTTACGCCATTGGGTGAAAACGTTTATTGATTGATCGGATTCTAATTTCTGA
cgtaatattttcatttgttcttttttaacTGACATCAATTGATTCTTCTCTTGTTGTTCCAACTCTTGAATATGATCGTG
TAATAGAGATTCACGTTCACGTTCACTTTCAATCGCTTCCCAACGTGGTTCGGACTCGAAATAGAGTGATGCTCTTCTCC
AAGACATTAGTGGTGTTACCTCTTTACTATCACGTAATAGTTGAATGAAATCCTCTTTGGCTTTTTTCTccttctttctt
ttctcaTCTTGTTCAACTTTTTTCCTATCAACTTGGTAATCTAAAAATACTTGTTTACGTTCGCTCATCgtctttaaaat
ttgatatcTCTCATCATTtgcaattaattttaatgctTTTTCAAATGTACATATTGAACTAACTGAATTATCTGTCAAta
gatttttaaatgtttgaATTGGATCCtctttatttgtttgttgtggttgttgctgttgtggttgttgttgtgaatcTATG
GCTGTTGTAGTAGAAGGTACTGCTGGTGCAGCTGTTGTGGTTTCATTTGTATTTATAGTAGAATCTTTTGATTCCTTTCC
TTCTTTATTTGCTTGTTGTGATGTATTTATATTAGATATGGGTGTAatagttgatgatgatgattgtaaCTGTGGTGAGg
atgttgttggtttttgttgtaattgttgaaatTCAGGTGGAGCTTCCCATTGTCTCACACCTGTAAttgtattataataa
tatttttgacCTTTTTCTGTTTTATATTCTTTCCAATCGCCAATATTAACTGGTTGATTGTTTGAATTGGAATCATTAGA
TGGTGTTGGTGATTTTAAATCCTCTGGTATTTCCCAAACACTAACTCTTGTAACtttatgataataaaactttttaccAT
CAGCTGAAATAGCTTCGGCCCAGTCACTTGAcattataaattttcaaaaaaacgataataataataataatatgtttTTG
GTtatagaaagaaaaaaagaaaataaaaaataaaataaaaaaaaataaaaaaaaattttaatttaaaaaatttcgaaaaa
ataaaaaaaaaaataaaaaataaaaaaaaaaaaaataacctcTAACGTTATGATGANNNNNNNNNNNNNNNNNNNNNNNN
NNNNNNNNNNNNNNNNNNNNNNNNNNNNNNNNNNNNNNNNNNNNNNNNNNNNNNNNNNNNNNNNNNNNNNNNNNNNNNNN
NNNNNNNNNNNNNNNNNNNNNNNNNNNNNNNNNNNNNNNNNNtttttttttattttttttttttaattattttttaatac
ttcGCTCTCTTTCAGTACCCCACATACtcttaactttttttttttttttcattgctttttttattaatgaatattaaaat
tttctcaTATTCACACACATAGTTGTTTggcatttttttattatttttattttttttttcccataTCATtgcttttttta
taaaaaaaaatgtccaCTAAAACAAAAAGTGAACCATTTGAATCATCGCCTCACACTAAAACAGtcacaacaacaccaac
aacaacaacaacagataTTACCCCGATGACTACAACTACAGCCACCACTAAAGCTAGTAGATTAAAAGCATCAAAAgctg
ctgctgctgctgcCGCAGCGGCGGCGGCGGCtgcttcattatcattaccaacacaaacaccaacacaaacaccaacacaa
acacaaacacaaacaccaacacaaacacaaacacaaacacaaacacaaacacaaacaccaaCACAAACACCAACACAAAT
ACAAACGCAAACTCCAACACCAACTCCAACACCAACTCCAACACCAACTCCAACACCAactccaacaccaacactaacac
caacacaaacacaaacacaaacaccaacaccatctTTACcctttaataacaatactaTTAATGcaccaaataaaacaaac
CTACCTTATTCTAATTATAATGCTAGTACTGTATATAACCCAAATGCAATGACTTATCCAACTCACCCCAACTACCCTTC
GccatattattatcaacctCCAACAACAGTAACAACCacaccaccaacatcaaTACCACATAATGTTGGTAGTAGCAATT
CATATAATGTAAACCCACCAACAAAAAGGTCATATGATagtataaattataatacatATCCACCCCATCCTCATACAAGC
ACTACTAGTGGTTACGGACATCcgacaacaacagcagcgACAACAATGGTTGACTCATCAAatgaacaagaaaaaaagaa
aattaaaaaaatgaaatcagGTCCATTATTAATTGCAGAAGAGGATTTTATAGCCAATGCATTTAGAAATGTTTCAGATA
AAGCTTTAACACCAGAATTGAGAAGAATAAAGAGAAAGTTTGTTGTAAGAAAGCAACAAAGATTTTGCggaattgaaaat
tttaatattgacgACAAAGTTTATCAAGGTTTTAgtaaaattaagaaaaaagaacaaaaattaaatctatattatgaaaa
agatgaaataCCTAGTTTTCAACCAAAAactttacaacaacaattatcagTATTACCAAGTTCTGCAACTAGTGCTGTTG
CTTCCACtataatatcaaataatataaacaacaatacaacctcaacaactaCCACAACCATTACaccaccatcaacaaca
tcaacaattgtaaataataacaccaacaccaacaccaacaccaacaccaacacaaatataaataatactatATCAGGGGG
GAGGCAAACAGCTTCGAATACAACGGATCAAATAGTTAATACGGTGACATGTACAGTTAAACCACCATTTATTCCAACCA
CAAAAACTATCGATCCACCCAATTTAATGTCACCATTAATTGCAGCAACCTTGGAACAAGAACGATTAGATGCCGAAAAT
ATAGAAAGGGAacgaaaagaaaaagaaagattagaaaaagaacGTTTTGAGAAagaaagaattgaaaaagaaaagattga
aaaagaaagagaaagagaaagaagagaaagaagagaaagaaaagaaaaagagcgtttagaaagagaaagattagaaaaag
aacGTTTTGAAAGGCAACGATTAGAAAAAGAgatattagaaaaagaaagattagaaaaaaaagattagaaaaagaacaat
tagaaaaggaacaattagaaaaagaaagattagaaaaacaacaattagaaaaagaacaattagaaaaagaacaattagaa
aaagagaGAATAGAAAAAGAGAGAATAGAAAAAGATCGTTTGGAGAAAGAAAGATTAGATAGAGAACGTTTGGAGAAAGA
AAGAATTGATAGAGAAAGACAAGAACGTTTGGAAAAGGAAAAGTTAGAAAGAGATCGTAGAGAAAAGGAgagaagagaaa
aaaaaacaagaaaaaattagattAGAGAGAATCAAacaagagaaattaaaacaagaGAAGGAGATACTGGAGAAATTAAA
GTCTGAACCAAATCCACAAACTgcattatataaatattatcattggGTAAAATCTAATAACAATGGTAGTGGTgtcgata
ataataataataataataataataataataataataataataataataataataacagtaataataaaccgAAAAGACCA
TTTCAAcctttaaaagaattattatatGGAAGAAGGCAATTATTAGATCCATATGTTAGTCCACATACCTCAAGAGAATT
AAAACCATTCATTCGTAGAGATTATGAAACATGTCCTCCtaaattacaacaattacGTGAACTTTatcaattctttaaaa
tcaatgGTTTAATGCCACCAAAAACTTCACCAACAATAGTATCGATTTATGAATCCTCTTCCTCAACTTCTTCTTCACAA
GAAATTTATCCTAttgattataaatatttaacacCAGAATTAGCAAATAGAACAAACCAATACCTTTGTGAACATTTTTG
GCCTGGTATAAAtggtaaattataataataataataataataataataataataataataataataataataataataat
aataataataataataataataattaattttattaattatatttggaGAAAGAAAGAATTGATAGAGAAAGACAAGAACG
TTTGGAAAAGGAAAAGTTAGAAAGAGATCGTAGAGAAAAGGAgagaagagaaaaaaaaaacaagaaaaaattagattAGA
GAGAATCAAacaagagaaattaaaacaagaGAAGGAGATACTGGAGAAATTAAAGTCTGAACCAAATCCACAAACTgcat
tatataaatattatcattggGTAAAATCTAATAACAATGGTAGTGGTgtcgataataataataataataataataataat
aataataataataataataataataataacagtaataataaaccgAAAAGACCATTTCAAcctttaaaagaattattata
tGGAAGAAGGCAATTATTAGATCCATATGTTAGTCCACATACCTCAAGAGAATTAAAACCATTCATTCGTAGAGATTATG
AAACATGTCCTCCtaaattacaacaattacGTGAACTTTatcaattctttaaaatcaatgGTTTAATGCCACCAAAAACT
TCACCAACAATAGTATCGATTTATGAATCCTCTTCCTCAACTTCTTCTTCACAAGAAATTTATCCTAttgattataaata
tttaacacCAGAATTAGCAAATAGAACAAACCAATACCTTTGTGAACATTTTTGGCCTGGTATAAAtggtaaattataat
aataataataataataataataataataataataataataataataataataataataataataataataataataataa
ttttttttcttaaaatttcattaacatgttatttttcttttttttttttttttttttttttaataatttttaattttagt
tgaTGATATTTTAGAATATCCAGATTTTACGGTATTGGCTCTTTATAGATCAATGGTTATAGGGTGTGGGTTAATGAATC
CAGATGGTTATATTATGTTTATTTCGGTTCATCCTGAATGGCAAGGATGTGGCATTGCATCATTTATGTTGTACCATTTA
ACACAAACCATGATTGGTAAAGATATTACTCTTCACGCTTCGGTTAATAATAGTGCTCTAACATTGTATCAAAAATTTGG
TTTCAAACCTGAAGAATTCATTAATAACTTTTACGATAAATATTATAGTGATAATAGtggtaaatcaaaaaatgCGTATC
TCCTTAGATTAAGAAGATAAGgatgatatttattttataaaaagaaaataaaaaaataaaaaaataaaaataatacaaaa
aaaaaaataataataatattaaaatatatttaaaaacttataaaaaatatcttattacccatttttataattttataata
ttgtttggtcaaaaatgaaaaattaaattaatatggTAACCatatctattaaaaaaaaatttaaataaaattataataaa
aaacaaaattaattttttttataatatagtATAAAACCATTTTAAAGTAGGAtcaaagtttatttttttatttttttttt
tcccacccattaattttcaataaaaaaaaagagtaaaaGAGTAAATGgcacaataaaaaatataaatattttcatatatt
aataattaatgaaaatgagaTTTTAACACATTAccaatttgataaaaaaattattattatggttaaaaaaaaaaaattta
caaattatttattcaaccaataaattattaaatttaatcgGTAATATCTCTCTTTCAatcaattctttaaaaataaaaaa
aaaaataaaaaaaaaaaagaaaatctcttttaatgataaatccaatttccttttttaattttaaagttcATCTcggtatt
ttaaaaaaaaaataataataataataataataaacaacaatcagttaataaaaataaaaaaaaaaaatacttagAGATAT
tgttaaaagaaaaatattttaaattttcaaaatttgggcttttttgaaaatgtgTGTGTGGGTGGggaagagaaaaaaaa
aaaattaataaaaaaataattaagttgactattattaattaagttttttttttcatttatttttattaattatttttgtt
gatttaaaaagaaatgattAGAATTTGGACAATTAGAAAAACTGAGATTGGAAAATGAAATGTtgaaaaatagtaatatg
tTGTCAATATCTTAATATCATAGATAATTATCATTGCTTAGTTTGGCAGaaaataattctaattttcaaaatacaataaa
aaaattgatgttACCATCTAATAAAAGATATCTTACAGATTCTAAAGTTaatcaccatttttatttttgaaaaattttca
GAATTTTATATAGAttaattattcatttattaatttctcaaaataaacaacacacgaactaaataaaatctaccgatatt
tttttactcaATTTTACCACTACTTTGTATAAAGTGAACCGTTCTACTATTTTTTTGGTGAAAAAAACTGTTGATCTTTT
ATTGTTGAActcaattttatattaatgtcAGTTCGAAGTTTATCCCCTTTAATAGTGTTGtgtgtttttgattttgttgt
tgttggttgaaggaaaaaaactttttcttattttctaatatttaaatatttttttttttttcaaaattttttttttttga
ttataatcTGATGAtcattttacaaaaaattaaaattttaaataaaatttgttgttgatatgcAAAGAAGGGGTGGGGGG
GTGTGTAAAAAAACAGTTTTTTCGAAACATTCTATtatcaatttaatttataaagaaattgaatcaataaaatattttct
ttttattatttttatttttttttaatttttttttattttattattttttNNNNNNNNNNNNNNNNNNNNNNNNNNNNNNN
NNNNNNNNNNNNNNNNNNNNNNNNNNNNNNNNNNNNNNNNNNNNNNNNNNNNNNNNNNNNNNNNNNNNNNNNNNNNNNNN
NNNNNNNNNNNNNNNNNNNNNNNNNNNNNNNNNNNNNNNNNNNNNNNNNNNNNNNNNNNNNNNNNNNNNNNNNNNNNNNN
NNNNNNNNNNNNNNNNNNNNNNNNNNNNNNNNNNNNNNNNNNNNNNNNNNNNNNNNNNNNNNNNNNNNNNNNNNNNNNNN
NNNNNNNNNNNNNNNNNNNNNNNNNNNNNNNNNNNNNNNNNNNNNNNNNNNNNNNNNNNNNNNNNNNNNNNNNNNNNNNN
NNNNNNNNNNNNNNNNNNNNNNNNNNNNNNNNNNNNNNNNNNNNNNNNNNNNNNNNNNNNNNNNNNNNNNNNNNNNNNNN
NNNNNNNNNNNNNNNNNNNNNNNNNNNNNNNNNNNNNNNNNNNNNNNNNNNNNNNNNNNNNNNNNNNNNNNNNNNNNNNN
NNNNNNNNNNNNNNNNNNNNNNNNNNNNNNNNNNNNNNNNNNNNNNNNNNNNNNNNNNNNNNNNNNNNNNNNNNNNNNNN
NNNNNNNNNNNNNNNNNNNNNNNNNNNNNNNNNNNNNNNNNNNNNNNNNNNNNNNNNNNNNNNNNNNNNNNNNNNNNNNN
NNNNNNNNNNNNNNNNNNNNNNNNNNNNNNNNNNNNNNNNNNNNNNNNNNNNNNNNNNNNNNNNNNNNNNNNNNNNNNNN
NNNNNNNNNNNNNNNNNNNNNNNNNNNNNNNNNNNNNNNNNNNNNNNNNNNNNNNNNNNNNNNNNNNNNNNNNNNNNNNN
NNNNNNNNNNNNNNNNNNNNNNNNNNNNNNNNNNNNNNNNNNNNNNNNNNNNNNNNNNNNNNNNNNNNNNNNNNNNNNNN
NNNNNNNNNNNNNNNNNNNNNNNNNNNNNNNNNNNNNNNNNNNNNNNNNNNNNNNNNNNNNNNNNNNNaataaataatat
ataataaattgaaaattaaattattaattaaaattaaaaataaatatatatatattataaataaattaaattaaattaaa
tttaaatttaattttttatttttttttatttttttttttttaaatttatccaatttttttattttattttatttttaaaa
ttgaattagaAGGTTTCCAATTAAAAGTATAATATTTCCATggattaaaatttattggaTTGAAAGATTCTTTAACACAA
TACCTCTGTTTACAATAATAGTTTGATCTTGATTTTTCACCgaaaatatcaatattacaCATTGAATTTTCTTGTTTACT
TTCCCAATAATAAACACCATTTTCAGAACAATAAACAGGATATCCGTCATCATCAAATGGTACACAAAAAGGTTTTTCGG
TTGCATATTcccaatttttaattattgtacCATTACAAGTTTTACATTCTTCACCAATAAAATTACCAGAACAATGACAA
AAACCAAATTCATATTTATGatcatataataaaatatttttaatattattactatagtATAAATCTTGATCatctatatt
tataattttaccaATTGTTGATGGAGttgtataaattaaataatttaaaccaTGAAAAGCTTGTATTGAATTGATACCag
tttcttttaaaatatatgatCCTCTACATTCATCACTTGTagtataataattttcatttataaaattattagttaAACAT
TTAATTGGTTTTCCTATGATTCCATCTTCTAGTGCATAGTAAATAAAATCATATGCAAATGATATTTTACTTGAATCTCT
ATATTTTGGTAGTGTTAATTTTgttgaataatattttattgaacAATTTATACAACGTAATGTTGTGAATccaaattcat
caaattcacTTAAAGATTGTGAATAATATGGTCttctaaaataaatatttgaatctATTTCCCATATTGATTTACAATTG
ATAtcattgtaaataatattctCTGCACTATTAATCTCTTTAAAATATGTTGAATTTATTCTCAAGAATTGTtttgtaat
taattttttttcaaaacaaatgTATTGTGTAATTTCACCAACCTCGTTCTCTTCTTGAGATATTGTACTTGGAAtttcta
aaatttcttttccaattttatcaatatcatctatattaccattattacaaAGTCTGCTAATTAtttcaacatttttattt
ggattaTCAACAAACAATTGAACACCAGTTACTCTTTTGTATTTAGTTTGATTTTCATTGCGTAATAAATCTTCATCTAT
TTTCATATGTCTTTGAAAACCTTCATTTACTTTCTCATTTGTAATtggaattgaaaataaaaatgtttcctctatatttt
taattgtatacCTTCCaacaaaatatattttattttcattatgaTTTATAAAACACCCTCCAATTATAAAAACTTGATTA
TCTTTTCTACAATATCCATATGGAGGTTCACATTGGTCATCATTTAAACATTTATGAGATAttacaaaatttattaaaat
tataaaaattaaatttaataataaaatataattaatttgaaCTTTTctcatttgtttttttttatttatttatttttttt
cataaatataaaaaaaaaatgaatatgtaattaaaataaaaNNNNNNNNNNNNNNNNNNNNNNNNNNNNNNNNNNNNNNN
NNNNNNNNNNNNNNNNNNNNNNNNNNNNNNNNNNNNNNNNNNNNNNNNNNNNNNNNNNNNNNNNNNNNNNNNNNNNNNNN
NNNNNNNNNNNNNNNNNNNNNNNNNNNNNNNNNNNNNNNNNNNNNNNNNNNNNNNNNNNNNNNNNNNNNNNNNNNNNNNN
NNNNNNNNNNNNNNNNNNNNNNNNNNNNNNNNNNNNNNNNNNNNNNNNNNNNNNNNNNNNNNNNNNNNNNNNNNNNNNNN
NNNNNNNNNNNNNNNNNNNNNNNNNNNNNNNNNNNNNNNNNNNNNNNNNNNNNNNNNNNNNNNNNNNNNNNNNNNNNNNN
NNNNNNNNNNNNNNNNNNNNNNNNNNNNNNNNNNNNNNNNNNNNNNNNNNNNNNNNNNNNNNNNNNNNNNNNNNNNNNNN
NNNNNNNNNNNNNNNNNNNNNNNNNNNNNNNNNNNNNNNNNNNNNNNNNNNNNNNNNNNNNNNNNNNNNNNNNNNNNNNN
NNNNNNNNNNNNNNNNNNNNNNNNNNNNNNNNNNNNNNNNNNNNNNNNNNNNNNNNNNNNNNNNNNNNNNNNNNNNNNNN
NNNNNNNNNNNNNNNNNNNNNNNNNNNNNNNNNNNNNNNNNNNNNNNNNNNNNNNNNNNNNNNNNNNNNNNNNNNNNNNN
NNNNNNNNNNNNNNNNNNNNNNNNNNNNNNNNNNNNNNNNNNNNNNNNNNNNNNNNNNNNNNNNNNNNNNNNNNNNNNNN
NNNNNNNNNNNNNNNNNNNNNNNNNNNNNNNNNNNNNNNNNNNNNNNNNNNNNNNNNNNNNNNNNNNNNNNNNNNNNNNN
NNNNNNNNNNNNNNNNNNNNNNNNNNNNNNNNNNNNNNNNNNNNNNNNNNNNNNNNNNNNNNNNNNNNNNNNNNNNNNNN
NNNNNNNNNNNNNNNNNNNNNNNNNNNNNNNNNNNNNNNNNNNNNNNNNNNNNNNNNNNNNNNNNNNNNNNNNNNNNNNN
NNNNNNNNNNNNNNNNNNNNNNNNNNNNNNNNNNNNNNNNNNNNNNNNNNNNNNNNNNNNNNNNNNNNNNNNNNNNNNNN
NNNNNNNNNNNNNNNNNNNNNNNNNNNNNNNATAATTcctattgaaaataataataataataatatcaaatctACATTTT
ATATTACCTGTTAACATACCTGTTGactgatttaattttattttcaaacaatcaaatgtaaaaacaaatatatctGAACA
TAAATAATTCTCCATACGAAAATTGGACAAATAGTTTTCTAATACATtcttcgaaaaaaaaaaagttagtaaaaaaaatt
acattttttttgtttgttgatTGAGAATGCCAACACTCagaataaaacaataaatattaaagttttttatcTCCGATAGA
AGAATTGATATTGTTTGGTGTTGAACTGATTGAAATTTGACCcaccaaaaaaattaacaaaaaataaagtttttttttta
tttttttttttatttttttttatttttattttattattagtttaacATGagtatatttttgttttatttgatttatttag
aGTTCATCGTGATCAACTTTTTTGGTTGATTTTTTggtttcttcttttttatcatcagTTTTAACTAAATCTTCCTCAGC
GACTTCTTCagcttcttcttcttcagcTTCTTCAGCAGCTTTTTCGGCAGCTTTTTCGGCGGCTAATTTTTCATCagctt
tctttttctcttcaGCTTTGGCGGCTTCGAGGTCGTCGAACATTTTCTTTTCAGATTCTTGGTTGGCAACAAAGGTCTTT
TCAGAGAATTCTTTAGCTTCTTCAATAGAGTCAGTGACGATCATATTGTTAAAGATGGAACCAGATTTAACTTGCCATAA
TTCGAAACCGATGGCACCGAGGTCATTGAAGAGGTAGAGTTCATTGTCTTCAGCGTATTCTGGATTTGAGATTAATGGGT
GGACCCATTCACCTTTGTATTCTGGGTTTGCGATTTTCTTGGCTTTCCATTCACCTTTGTATTCTGGATTGGCAATGGTT
GGGGCTTCCCATTCACcgtcatcttcttcattcCAATCTTCTGGTTTGACAGCTTCTGGATCAACAATTGAGGCTGGGAT
ATCGTCGTGACCGGCTGGTTTAACATCTTCTGGATCATCAATTTCCTTTACATCAACCCAGTCAACTGGTTTAGATTGTT
TTGGgtctttgatttcttttggtGGAAGTAATTCCCAATCTTCAGCGAGGTTACCTGTTTGGATCTCTTTGTTATCGACG
AGAACTTTGTAGGTGTTATCTGGTGAAATGACCAAAGTGTATTGATGAGTTAATTGATCGGTTTCAACTTTGTTGATTTC
CTTCTTGATTAAATGGTTTTTGCCTTTGTAGTTGAGAATGACGTGAATTCTCTTGGAAGCACCGCAAACATCTGGACCAA
ACATAATGGCGTATTCAGATTCACCATCAAAAGCTGATTGATCTAACTTGGATGGTAATAACTTAATGTATGAACCACCA
CAATCAACTTTTTGTTCATTCTTTACAGTGTATTGGAGAACTAAATCTTTACCTTTGTTGCTGATGGTTGGGAATTTGGC
TGATGCAGCGTAGAAACGAGCATCTTCACTGGTTTGAATACCTTTTTGGCTTTCATCACCAAACCATTTACCTGCAGTGT
GAACTAATTTACCTGATTTACCGTCATCTTTATGCCAATTACTAACAACCCATCTTGATTCCCAATCatctaaaaaatta
ttaataataaaaaaataaaaaaattgattagattaattttttttttttttcacacttaaaaataaaccacTATtgagtaa
ataaaaaaacttactgTCAAAGGTGTCTTGGAAATGAACGGTTGATGNNNNNNNNNNNNNNNNNNNNNNNNNNNNNNNNN
NNNNNNNNNNNNNNNNNNNNNNNNNNNNNNNNNNNNNNNNNNNNNNNNNNNNNNNNNNNNNNNNNNNNNNNNNNNNNNNN
NNNNNNNNNNNNNNNNNNNNNNNNNNNNNNNNNNNNNNNNNNNNNNNNNNNNNNNNNNNNNNNNNNNNNNNNNNNNNNNN
NNNNNNNNNNNNNNNNNNNNNNNNNNNNNNNNNNNNNNNNNNNNNNNNNNNNNNNNNNNNNNNNNNNNNNNNNNNNNNNN
NNNNNNNNNNNNNNNNNNNNNNNNNNNNNNNNNNNNNNNNNNNNNNNNNNNNNNNNNNNNNNNNNNNNNNNNNNNNNNNN
NNNNNNNNNNNNNNNNNNNNNNNNNNNNNNNNNNNNNNNNNNNNNNNNNNNNNNNNNNNNNNNNNNNNNNNNNNNNNNNN
NNNNNNNNNNNNNNNNNNNNNNNNNNNNNNNNNNNNNNNNNNNNNNNNNNNNNNNNNNNNNNNNNNNNNNNNNNtaataa
taataataataatatatatatatatatatatatattNTNTNTNTNTNTNTNTNTNTNttttttttttttattttgggaAG
TTAAACTGGTGATTCATTTTACAATGGTTAATGagtcattaaataattgaattgtttaaaggggtttttttttaaaaaga
aaaatccaatgattttatttctatttttattttttattttattttggtttgtttttattttttttattttttttcaaaca
aaaTTTGAATACTTAACAACATaatgattaaaatttattattaaagagaTTAAACATTTGGTGTGGATGATGAAGAGAAT
GTTCCCAATTGCTTCTATCGGTGTCTTTACGATTTGAAACGGTtgagatattattatttaacatCTCTAAACGTAAGAGG
AGAGAATTTGAGGAGTTTTGGAAATCGGAACCAACTTGAACAGTCTTTTCAAAGGTGGTAGTTCTTTGATCGGCCTTTCT
AGCATACAAACGTTTATTGTGAGAATCGATACGAGCTTGAATATCACCATCCATAATGAGTTTACTGATCTCCCTCTCTA
ATTGAATTACGGTGGTATTGAATGCACCAGCCATAATGTTCATATCGACCGATTGGTATGGTGAAAAGTATTGAATCAAT
GCTTTACTTCTAATTTTTTGATATAATGACTCTACATGTTTATAGAGATGAATATCCAACAATAAGATTGGCTTCATCTT
ATCGAGATACTTTAAACATGATCCATACTTGGTATTGTAGAAATCGTTGATCAACTCTCTAAGTTCTGGTACCAATTcta
aatagtttttaaacATTGGATCATCaattacttttttctttaattcatTTCTATCAAATGTTGCCAATGCACATAATCCA
CCATAATATGCAATATCTTGTGGtgaaattatcttttttaatttttaattttttatttttatatttttatttttttttta
aaaaaaaataacaaataatatattaattatgttattatttattactgTTTGTTACTATAAATAGTTTATTGATTACTTAC
ATCAGAAAATACATTTGATTGTTCGAAAGGGGTTTCAATGAATTTTCTAGCGGCTAATTTAAAACGACTACTATCCAAAT
TGAGAAGACCATTAACAGAACGAAGTTTAGCATTTGAGGCGCTGTCTAAATCTGGACTTTGTTCAGCCTTTGCGATGTAT
GATGGTGCGTGAGTATAGTTTTGATTGTCTACAcccaatttaataatgttaaaacACATTGCTAAAACATGTTTTGATGT
TGTACAATAATCTCTAGTTctaataaaacattttaatGCATTTTGATGGTCTcctaatttataataaaattcacCTAAAT
CATTTTGTgcaaacttttaaaaaagaaataaaaaatagagttaaattttatttattatatgtaagtgtatatgtatatat
attagATATAGATAAGTAATGATTTATAATAGGGAGTACACATACACGAATACTATCTTTAACCATATTTGATTTGGCAG
TATTTAAATCTTGTTCTAATTTATCTAATTGTAAAGAATTCTTTTTACTTAGATTTTCAATGTATGATGGATCAAATTCA
AGAATACCATGTGATTTATTGATGATATTATTGTAGAGTTCAAGATTTGGGGTTTTTTGAACCTCTTTCAATGCCATATT
GTATGCTTCAACCTCTAAAGGCTTACAGTTTTCagcaataaaaattaatctaTAGATCTTTGTAAATCCTGTATAGTTAT
TAATATAGGTTTCTAAATcgaattcatttgaaattgaactattattgttatttgatgatgatgaacctTCTGAATTCTTT
TCAACTTCCATATCttccattatttttttattttttttttcaaaaaaaattatatatatattattatttgtgatTAATTA
ACCTAAAAAAAAGCACACAgataatatcaaaaaatatataaatataaggtgtatatgtatatataaattataaaattaca
aagaaaaaataaagaaaaaaaaaattagaaaaattttaaaaaaaataaattaaaaaaataaattaaaaaaaaattgattt
tcaaaaaaaaataaaaataaaaaaaagattttttaaatttagtttttttttattattcacactaaaaaattttcaaacaa
attattttaattttaattttaatttttatttttatttttaatatataaaatttaatatggAGTTATTCCATTAGGTAAAC
AAACTGGAATGCCAGTTGTATCAGCAACACATTTTGTACCAGGTGAACATTTTACAAAGTCACATAATGGAGCACAACGT
GATTGTTCCAATAaacaaatttcatttaatttacaaGTCATAATTGGACCACATGGAATTGATTGttcattaccatcatt
accatcatAATCATTTGATGAAGATTGATATTCATCACTATCACCATCCCAAGATGGTAAACGACAAGATGGAATTGAAT
TACAACAATCACGAGAACCTCTTGGACATTTATTTGGTACCATAGCACATTCTAATGAACCACAATTTACATCCTTACAA
GTTTGACAATGACCAGGATGTGGTGGTCTTACACATGATGGAAGgtcatttataatttcacAAGAGTAACCTGCTGGACA
ATGTAAATCACGACATGGATAATTTGGTGGTAACGGATTACGAATACATGTTGGAACATTATTTATAGCTTTACAAGCAT
ATCCATATGGACAAGTTACATTACGACAAAGTGATCCTGGATGTGGTCTTTGACAATGTGGATGATGATGTGAATCAACT
ACACAATCATATCCTGGTGGACAATGATGATTTTCACACTCTTTCTCTGGGCATTCTACACAGTTGGCTGTTCCACCAAA
TTCTACACAATTAAATCCTTTTGGACATTGAACTGCATCACAAAGacatggtggtggtggtggtggtggtggttttgGTA
CACAACATGCTTTACCATCTTTTACTACACATTCTTTACCTCTACCACATTTAACTCCCTTACAAAGTTtatgtggtggt
ggtggtggtggtctTGGTTTCTCAACACAATAAGCTCCACCATGAATATCTTGACAACAATAATCCTCTGGACAAATTAC
ATTCTTACATGGACTAACTGGTCCTGGTCCTTCACCACCTTTACAAATTGGATAACGTGGACAACATGATGTACCCATAC
ATGGTACTGGGTCAACCCATTCACAAACTcctctaaaaaaaaaaaaaaaaaaataacaaaattaaataaaaaaattagta
tataatatataataatatatatatattttattttaattaccCTCTAGCTTCACATGATTTTTGATCACAAGTTTCATTTC
TAACTTGATAATCATATAAAAATGGTTGTTTAGGTTTACAAGAACtccaaatttcaaaaatggCACCGGTTTTATCATCT
TTCATACATGATAGTGGTGCATTTCCACATCCACTTCCATCATCTTCTACACAAAAGAATTTCTTTGTACCACAACATGA
AACAAATGGTAGATATTTACATCCTGAATTTGGTGCTTTACATTGATCTTCTGATAAAGTATCACAACCtttttttggga
aaaaaaaaataaagattaatgaaaaaataacttttttataaaaaaaaataaattttactTACTTCTAGGAGGTGGTTTCC
ACCATTTGTCATGTTCCGGATTAGCATTGGATAAAGATAAAGTTGAGAAAACTAATACCAAACAtactaataaattattt
attctcatttttaaataatatttatttgttttaaatttggttgattttataataataaaaaataataaaaatttggtggc
cttttatatcttttttttttttattttttttcttaaaaaaaaaaaattaaataaataaatacataaaaataaaaattaaa
tattcatatttaaattatatttattcaaaatattagaattatttCCATTATTGAAATACAAATAAGATATAAGATTACGA
GCAATTGCTATGCAAATTAGGAATAATCAATTACCACACCAACACCACTCACATTCATTATTTCATTCAAAAATTCACAC
TAACTCCTAAAAACAAACAGTGGTAGCCAttgtttagtttttattaaaattttttttattttcccaaAAGTATGGTATCA
TATATACAATGGTGGggtattattgatttatttatttttttttatttttttattttttttccaattaaaaaacataaaat
ttttttttaaaaataaatattttaaatttataattcacactcaaatatatattaatatttaaaagaacaTAAGAATTATT
CATCAATATACAAATGGTTGATATATTTAAGATAAAGTCAAACTACAAATGGTCTAAAAAAGGAGTAGTgggagtttttt
ttttttttataaaaatattttaattaatatatttatttttattttatttttttttttttgaaaaaaagcCAACTCCTACA
CACACCAAATTTAATTccaatttttcatttgtatattttttttaagtggCTAACATGTTATCAAAGTTCAGTTaagtgaa
ttaaaaaaataaaaaaataaaaaaataaaaaaaataaaataaaaaaacttttatttctcaagaagttattattatattat
tagattattgcatatataaattttgtgattttttgagaaaattaaagtttttcattttttaatctttttttttatttatt
tatattctcATCGCAATCTCAATATATTTCTCATAAATAATGTAGAACGCACAGgtgaagatttttttttaaattttttt
ttttttttattttttttttttcttcataactgaaaaaaaaatcaacacaattttttaaaaaaaaaaacaatattattacc
attattgttattgttattattattttttaatttatacttaaaaaataaataaaaataaatataagaATGTCAGATCAAGA
ATATTATAAagatgtaaattttttttttttttttttttNNNNNNNNNNNNNNNNNNNNNNNNNNNNNNNNNNNNNNNNNN
NNNNNNNNNNNNNNNNNNNNNNNNNNNNNNNNNNNNNNNNNNNNNNNNNNNNNNNNNNNNNNNNNNNNNNNNNNNNNNNN
NNNNNNNNNNNNNNNNNNNNNNNNNNNNNNNNNNNNNNNNNNNNNNNNNNNNNNNNNNNNNNNNNNNNNNNNNNNNNNNN
NNNNNNNNNNNNNNNNNNNNNNNNNNNNNNNNNNNNNNNNNNNNNNNNNNNNNNNNNNNNNNNNNNNNNNNNNNNNNNNN
NNNNNNNNNNNNNNNNNNNNNNNNNNNNNNNNNNNNNNNNNNNNNNNNNNNNNNNNNNNNNNNNNNNNNNNNNNNNNNNN
NNNNNNNNNNNNNNNNNNNNNNNNNNNNNNNNNNNNNNNNNNNNNNNNNNNNNNNNNNNNNNNNNNNNNNNNNNNNNNNN
NNNNNNNNNNNNNNNNNNNNNNNNNNNNNNNNNNNNNNNNNNNNNNNNNNNNNNNNNNNNNNNNNNNNNNNNNNNNNNNN
NNNNNNNNNNNNNNNAAAAGAAgattgtaatattaaaatcaaaattattttatttatttattatttattttttttattaa
aaaaaaaaagtttagtaataaaattattaaagaaaggaaaaagaatttGGAAAATGATGAGTCCAAAGTATTATATTTTA
CATTGGCAGGCAGTCATTCATTTAATTTGAATGTAGAGACAAGTGATAGGGATTACTTTGGAGTCTATTGTTCAGATATT
GATGATATTTTAGTTGGAGATATTAAACAACCAATTATTGATAGCCATGAACCTGATGATTATATTCTATTTGAGGTAGA
GAGATTTTGTGAACTTTTATATAAAGGTAATCCAAAGTTAATTGAACCAATGTTCACCAGTAGATTTTGTTATAGATCAC
CAATTTGGGAACAGCTAATTTTAAATCGTAAAGAATTAATTAGTCAATCTGTAATTCAACATTATTTAAGTTATAGTAAA
TCTCAAATGGGTGATGCatctaaattaattttcaaaaagaatGGTAGTACctccactactactactcaagaggaagaaga
agaagataaaaagaaactattattatcaatgattAACAGTAATCATAGTTAtagtaaaaaattatatcatACCTATAGAT
TACTATTAGACACAAGAAGAATGTTAGAATTAGGTGAACCAATAGTTTATTTACAAGGTGAAGAAAGAGAgaaaattatg
aaaattcGTATGGGTGAAGAGGATTTAACAAAGACATTAACAGAGATTCAACAATTGTTCAATCAATGCTATCAACAATT
TCAAGAGgttaaagaaaagaatttaattcaagagaatttaaatatcaaagttttaaataattggttAATTCAAGTTAGAA
AACAATCATATCTTCAAAAGGAAGCATCATCAGGTATTTCAACTGTAAAGTATACTGATGCAGATTTCGAAATCAATGAT
ATCAAATCttataatcttttaaaggtttacaatcattttcaatcacTTTTAACCAAACATAAATTAGAGAATGCCAgaat
tttaatgattaaaaGATCCGGTTCAGTATCtcataatttaaaacatgaaaatgaagattcAACCGATGAGAATGGTATAG
AAAAGAAAGAGGATTGGATAGGTGTTTATGTTGCACCAACTGAATccatattttcattatatcCACCACCAAGACGTATT
GATTCAGCTACTTTACTTTGTACATCATCAAAGATTGAAGAACCAGAGGATAACACTAATCAAAGGGATACCTATCTTAG
TGGtattcaattatttgaattgggTTATTTCATTCAATTACTTTCATCTGGTAATCATCGTGTAGTAGAATGTTTCTATG
ATAAAAACTCTGCAAGTGATGTGGTTGAAACAAATATTTggaaagatattaaaaaacttgAAACTGATTCAAACTTTTTA
TCTGTtaatttaattcatcattGTTGGGGTGTTTCAAAAGGTTTAGTTGAAAGACTTCAAAGATCTCCTTCTTTTTCACC
ATCAACTCCACTCTCCCCAAATACTACAAATGTAATTCCACTCTCAGAAAAACGTAAATCACTTTATCATGCTCAAAGAT
TAATCAATAGAGCAGAGGAGattttagataaaaaaaattttactgTCTATttggatgaagatgatgatttgACCGAAAGA
AATCTTTTACTAAGAATTAAAAACTCTTCCGATTTCACCTCTGAGCAATTAGTACAACTCACAACAAATTGTCTCAACCA
AGTTAAATCTGTCaatgaaaaaattcaaaaactttCCAATATCTCTTCTGctgataaaaaattaaatgaattatcaATCA
AACaatctttaaaaacaattttaattaaaattagaaaatcaatgattaaaattattgtataataaataaattaataaaaa
taaaaaccaaaaaaaaataaaaaccaaaaaaaaaaaaataaacaacttTTTTGGGAGTTTGTCAATGGTTTAATTGGGNN
NNNNNNNNNNNNNNNNNNNNNNNNNNNNNNNNNNNNNNNNNNNNNNNNNNNNNNNNNNNNNNNNNNNNNNNNNNNNNNNN
NNNNNNNNNNNNNNNNNNNNNNNNNNNNNNNNNNNNNNNNNNNNNNNNNNNNNNNNNNNNNNNNNNNNNNNNNNNNNNNN
NNNNNNNNNNNNNNNNNNNNNNNNNNNNNNNNNNNNNNNNNNNNNNNNNNNNNNNNNNNNNNNNNNNNNNNNNNNNNNNN
NNNNNNNNNNNNNNNNNNNNNNNNNNNNNNNNNNNNNNNNNNNNNNNNNNNNNNNNNNNNNNNNNNNNNNNNNNNNNNNN
NNNNNNNNNNNNNNNNNNNNNNNNNNNNNNNNNNNNNNNNNNNNNNNNNNNNNNNNNNNNNNNNNNNNNNNNNNNNNNNN
NNNNNNNNNNNNNNNNNNNNNNNNNNNNNNNNNNNNNNNNNNNNNNNNNNNNNNNNNNNNNNNNNNNNNNNNNNNNNNNN
NNNNNNNNNNNNNNNNNNNNNNNNNNNNNNNNNNNNNNNNNNNNNNNNNNNNNNNNNNNNNNNNNNNNNNNNNNNNNNNN
NNNNNNNNNNNNNNNNNNNNNNNNNNNNNNNNNNNNNNNNNNNNNNNNNNNNNNNNNNNNNNNNNNNNNNNNNNNNNNNN
NNNNNNNNNNNNNNNNNNNNNNNNNNNNNNNNNNNNNNNNNNNNNNNaaaaaaactaattatttataaataaaaaaaaaa
aaaaaaaaaaatactgtATTTTGTTTGGATgcattttattcatttaattttttaattatttttttaatgttttattcAGA
CAACAAACTAAATTGTTATTGAagtaaattctttttattaacaatttcAATACCTAAacatttattacaattaatagaca
tatttatttaaaattgaattaatattttgtaaTTGGGTTTGTAATTCAGAGGATATTTTGTTTGTGGGAGAATTTGAGGG
CGAAGATAAATTTGTGGATAACGGTCTTGGGGTGGCCACTGGTCTTCTTATTGAAGAGGAGatagaagaagaagaagaag
gaATAACTGGTTTTGGTAGTTCAGTGGTGATAACTTTAATGGATTCAAGTAATTGTGTAGCTTTTTGAGAGGATTGCATT
TTACCAGGTTGGCCACTTGATGGGTCAGGTTGTTGAATAGTAGAGATGAGTGAATTATCTACCTCTTGAATTAACATAGG
TAATGATTGAAGTAATTGTTCATATAATTCCAATGGTATTGATTGTGGTGGTACATTGTAGAGTATAGAGATAATTGTTA
ACATTGGAGTGGAATAACGTTCAGTATCATATGGTTTCAATCTATCTCTTTGTTGACTGTTCTTTATGTATTCAATGAAT
TCTGGTGTTGCTAAATCATATTGATCTTGAAGGTATTGATGGAATTCAAACTCATCTGTTACAACGTTTAAGCAATTTAA
AAGggttataaaaaattgatcGAAAATAAACATATCGAATAAAATTGTCATATAGACTCTAATGATTGGCATTGATAGTA
TTAATGGCGGTCTGTTCTTTGCAGAGAAATCAATGATATCCTCATCGTTTGGATTGGTTCCATCACCAATTGGATTTGGA
CTATTTAGTAATCTCAAGAAACCTTTCATAAAATGTAATTGAAGAATAATTTGATCTGAGTTTGTTAGATACTCATTAAG
TTTCATTTCTTCTAAATCTCCATTTCCATAGATAATTTGTCCACCAATTGATGATGttaattctttatctttacCACTGG
TGTTTGCTCTACCCATCGATGGTGATGTTGCTGTTGAATTTCCAACTGAACTtgatctattattttttaatagtggtgat
gatggtgctTGTAATATACTATTATTTCCACTAATGTTTAATGGTGTTTGATTGATTGAGGTGTTTGATGACCCTAGCGG
TAATAAAATATTGGTTGAATCACCTAAAGAATACTTCTTTTCAAATATACTTGGATGTAATAATAAACGAACGATTGGCA
TAATTTgtggtaattttaatttaaataattcaacgACTTGAATTGCAAATTGGAAACATCTATTTGTATCATGACCCAAT
AATACCTCGACTAAATCAACTATTGTTTCCATTCTAATACTATTTAGGTCACCTTTTAATGTTGATAGTACATCTCTCTC
AATGTCTTGAatttcatcaccaacacctttaaagtttttaatatgATACTGAATATCCAAGTTCACCTTTAACTCTTTAA
TCTTTGTCATTAAATTTGTGGATAGTTTTGTTTGGAATTTCTCATAAAAAGTTGGTGGAATAAAATAGGCATATTGTTCA
ATCTCTGCTAGAGTTtcttttttacaatttactTTTGGGATTGTTGATTTCAATACATCCGCTAAACTATCATCAAGATT
CTGTTGAAAACAAAGAGACAATAGAATCTTTGCTTTCTCTAAACTTGTTGCGCTACCAGCACGTGAATGTTTGTTTGCTT
GAGTGATTGCTTTCTCAAAACCATTGATGAAATCACGATTGTAGATTAAACGTTCAGTGATTTTTTCAGAACGTTCTTTC
TTATCGAATTTACTATGAATGATTGGATTCATAAATTTGGATTGAACATTTGCATAGTAGACCTCGCCAGATTGATTAAC
ACCAAAACTATTGTAACCATCATTCTCAAAGAAACCAGCCGATACAAATGGTGATGTTTCATCCTTTTGAAAGAGATTGT
AATGAGGTTCATTTAAGAGGGACCAAAATTTATACTCACCATCGATACCTGAACTAACCAATAGTTCACTATGAGCAGGA
CACCAGTCGATTTTGctaatactactactatGTGCAAGGAAACTAATTACAGGTTCCAATGTGGAACGAAGATCCCAAAT
TGATATTTCACCACTATCACTTGCAGAAGCGAACCAATAGGGTACGAATGGATGCCAAGAAACATCTTTTATTGATACAC
TCGATTGATAAGAGGAAGAgttattactaccactaccaccaccaattgCACCACTATTATTGAACCAAACTGTTGGTGAT
TTTCTAGTGGTACTATAGCTACTCAATAGACGTGTATCAGTTATCTTTATAGAATTACTAGAACCACCTATAAGAGAGTA
GTTTCTAGAATGTGGTGACCATTGACTACAATATACAGGTTGTTCGGATACTTTGAATGAAATGGTTGGTCTAACTGCAT
CTGAGAAATCCCAAATATGATAGTAGTTATTCTCAAGTGATGAGAATTGGTGTGTAGAGAGTTGATTGATTGCCACTGCT
TTTATTGATGTATTAAATCCCATTGAACCTATAGTTTGTGAAACACTCTCTTTAAAtccttttaattttgtatgTACAAA
TGTTTCTCTTAATTCTGGATCATCAGTTGTAGTTGGGTCATtctgataataatagatatGACCATCATTTGAACCTGCTA
CCATTGAATCATTCCAccatgataatgatttaattgttgacTCCTGTATAAACTCTTTAACAACTGATACCGCTGGTTTA
CctccaatatttttttcattggttgcatcatcttttgattctggtcttttaattgatactACTCTACAAACATCTCTTTT
AGTTGATGTATCTGATATTACAATTTGATTTGTTATCTAAAATtatgaaatttaaaattgatattaaaattgaaattgat
atttgatagtgaaattaataatggtggtgatgaaaaaaaaaaaataaaaaaaataaaaaaaaaagatttttttacatttg
aaCTTGTAGCAGttgtaatattatcaatCGTTCTATCTAATAATCTTTCAAATGttataaaattctttttatatctTTTA
CCAGTGACCAACGCTAATTTTCTCCACGATGAGCTTGCTTTACCTGGTGCATAAACATCTGTTCccatttatatattatt
tataatatatgaTTAAGtcgaaaaaacaaattatccAATATATTTGgattgattattatatatatataatataatatata
taatcaaAACACTCgtgtgttttttattttttgtttaattttttttttttgttttgtttttagtaatatttttttttaat
tttaaaattggNNNNNNNNNNNNNNNNNNNNNNNNNNNNNNNNNNNNNNNNNNNNNNNNNNNNNNNNNNNNNNNNNNNNN
NNNNNNNNNNNNNNNNNNNNNNNNNNNNNNNNNNNNNNNNNNNNNNNNNNNNNNNNNNNNNNNNNNNNNNNNNNNNNNNN
NNNNNNNNNNNNNNNNNNNNNNNNNNNNNNNNNNNNNNNNNNNNNNNNNNNNNNNNNNNNNNNNNNNNNNNNNNNNNNNN
NNNNNNNNNNNNNNNNNNNNNNNNNNNNNNNNNNNNNNNNNNNNNNNNNNNNNNNNNNNNNNNNNNNNNNNNNNNNNNNN
NNNNNNNNNNNNNNNNNNNNNNNNNNNNNNNNNNNNNNNNNNNNNNNNNNNNNNNNNNNNNNNNNNNNNNNNNNNNNNNN
NNNNNNNNNNNNNNNNNNNNNNNNNNNNNNNNNNNNNNNNNNaaaaaaaataaaaaaaaataaaaaataaaaaaataaaa
aaaattttcttttaatttttcaacttGTAcgcaaaaaaaaactaaatatatatataaatggATAAACAATTAGCAGATAC
TTTCACTCAACTGTATgtgaatatatatatatatatatatatatatatatgaataaacaaataaattatcagttaattta
aataaactgaGGATActtaaaaaactaatatattttttttatttaatttagttCCCAACAAAATGGTGTTGTTGGATATT
GCTGTGTAGATGAAAGCGGACTTTGTTTAAAGGGTATATACAAACTAcaatactatttttttaggaattcctaaaataaa
taaataaagatattttcaCCAGGCTTAAAATCTATAtttagattaaaaaaaatagttttattaattttaactttctttaa
aaatcaataatttagCACACGGAAATAAACAATCAACAAACGCAGGTTTTTATAAATCACTTATAGATAAGTCAAAATTT
TTCTCTCAATCCAACGAACCAGCAAATATTGTCATTGAAACAGATACAGcgtatgttttatttttttgatctgattaaaa
aatttataaaaaactaatatatatatttaatattttatattacagtaatatttttattcaacaaaatgataaaattactC
TTAGTGTATCAAAACTTccataaatattttaaaataaataaataaaaaaaataaaaaaataaaaataaaatcaaacaata
aattataaataatacaattgattttttttttttcttcaaaattttgaaaaaataaaattaaaaaaatataagagATCTCT
CTATTTATATATGTAAAagcataatttttttaaataaaaaacataaagttattgaaataaatttagaaaaaaacccaaaa
aaatatataataaataaatttgtaacaaaaataataaaaaatttaccaaataaatctgtaaactaattttatttatttaa
aaaaaatattttggtttttcttaaaaaaaaaatgtgaaaGTGTGAGTAAAAAATGCAAAACCTACCCTTTTTGGGTGCCA
AAAATCCACTAATTAAAGGGCCAACACACGATTTGGATTCTGTGCTGGGTAGGAAAGAATCTGATCCTTTTTGTCCAATG
GTGTCATGAACCAAGAAAAGATCAGATCCTTTTTTGTCCCATTGTTGTTATGGGACATCCCCTCCTAATATATCCTATTC
TATCTATGTGAAAAACTAacttattaaataaaatcaattattagtttttacaaataccttttaaaaaatattatttaaca
aCCTTACCTTTGAGATTTTGAATCTAATTTGAAACCAAATatactaaataaataaaaacaattctttttttttggaaaaa
tataattaatctgaatttccttttttaatttttaaattttttttaaattattaccacattaactatattattttttaagt
tacttcatttttaaattatttattgttacattgttataaaataaattctaaTTTCATTACTTttggaaatgaaaaaaaaa
aaaacttttcatTTATATGAATAAATTTGTACAACCCATGGGGGAGAGTAAAATAGTTTTTCCAACATGATAGTGGTTGT
TCActcattaaaataaaataaaataaaataaaatttaatacaataaattataatacaataaagttttttttacctttttt
tttggatacttttattttgttttattttatttttttaatggtttataatttataatatgaaCGTTTTGTAACACGACCAT
CAGAGCCACAGGAGAATAAACCATTATTTTCTAATCTAACTTGCATGACACCATAGGTTGAAACAGGTGATTTGAAGACG
CCTGTTGGACGAACGAAAGTTTGTTTTTTATGAGCATCCTCAAAGGTGTTAAGACAAGTCATCGAAGGTAAAGACCAAAT
CTTAATGTTACCATCACTGCTACCGGAACAAACAAACTCTTCGAATGGATCCAATGCCAACGATTTTGTATTTAAGTGAT
GAGCTTTGAAGCTATCTAATTGTTTGTGAGTACGAATATCATAGAGTGAGAGTGAACCTTTTTTACCACCTACAATAATA
GTTTGACGTTTAGGTGAGTAGACTATAGAGGAAGCACCATTCTCTTGGTCGGCATAAGAGGCGATCAATGATTTATTTGG
AGGCAACAATACATCCCATAGACATATGTCACGAgatttattatcaccattgcTAATACCAGCGGTTGCCAATAAACTAC
CAGAATTTAGGAAAGTGAAATCCAAACATTGTTTCGAGTGGGCTTGAAGTGAGTAGAATGGTTTCAAAGTGTCTTCTTGA
GCAGCGAATTGCCACAACAAGATATTACCAGCCATATCACATGCACCGAATTTAGTACCACTTTGATTGAATTTACATCT
GACGATTCTTGGTTTCTGAGGTAGTTGATAGGCAGTCAATACTTCGGGTATGCCAAATTGCCACAAACAGACTGAACCAT
CAATACCACCAGAGAGGTAGAACGAGGAATTTGGATGACTCTCTAAACATTGTACAATTATATTGTGATCCATTTGTCTA
TTAGATCTTAGACCACTAAAGACGGTACTAATCTTACCTTTGGAGATATTCAAAGATGAGGCAGACTTACCACTGATACG
TGGTCTTCTGTTGTGTGAAGATGGTGAACTAACGAGATTCTCCGATGGATCAATGTCATATTCATCTCTAACCTCACTAA
CTAATTGTTTATGATCGATCTCTCTAATACCTCTTGTGGTTGCAATAGCCATAACATTCAATTCCGGTGAAGTTGGGTCC
AAACAAAACGATTGTAATAAATCGCTATCTTTGTAGAGCTCAATCTcttcttcaaatttaattttaccactaccactacc
aaaTTGAACTTGGCTActtatctttttcaatggCATTGGTTCATTGTTCTTATTTGCTTTATTTGCGGCTGTATTGGCTC
CATTTGCATCAGGTAAAACAATTTCAATGCCAAGTAAAATATGatctaataattctttttgatttgtgattaaaattttc
caaatttgatattgatcagttgtattaaattctttatatgGTCTTAATACTTCCAAAAAGTTTTCAATGGTTGTTTTGgt
agtattatttttaaattgatctAGAATCTTCTCTGGTACATGTAAAAGTTTGGATTGTGATGAACCGATCCAAAGTGATA
AACGTTGATTAACTGAATCGAATACTTGATGATATGGTAATGCCTTAACCAATTGATCAAAGCATTGCTTAAAGTATTTC
AATGAAAGGAAATCAAAGAATCTCTttaagaatttaaatattaatttcttttcttcgtTTATTCTCTTCAATTCCTCTTT
ATCAAATATTTCATCAGcgtcatcatcgtcatccaTATCgatattatctttatcatctTTGCCATCACCTCCACCTAGGA
TTTCAATGTTTTCTGTGTCTTTATAACCTCTAATTGGTAATTGTCTAACTTGATCAATGAATTGATTAAACTGTTGAATA
GTATTCTTATTCTTAAATAACACTAATAAAACATCGAAACGTTGTGAACCATAActcaataaaaacaacatcaTATAAAC
TGTCGATAGAATTAACGAATGATTATGATAACGTTTATCGATGGACATAATCGATTGATGGATCTCCAATGAAACTGTTA
ACAATGGTTGTGAAGCTGATGAATTCATCAACATTAATATATTGTCATCATCAAATCTTAACAAtgatttaatgattgat
attgatatcaACTCCAATACTTCCATTGCTTTTTCATCACCACTGCCACTATCGACGACACTATATTTGCTTAATTGAAT
TACCTGATAAACATATTGTCTATTGGAACAATATTCAACTAatgatttaatgatttcctttggaattaattgattctttt
tacATAAATATTCCAAAGAATCtttgaaatctttaaatttgtCATCCCAATTATCGGATTCTCTTGTTTCCATAATAGTT
TCAAGTAAAACTTTTACAACCAATTTAgcttttaattcattatcaacCAATGAATACAATGatagtttttcttttttact
tGGTACAAATGTtggtttatttaatgatgcTTCTGATGCTGATAATGTTGCTTTatcttctttatctttatttgattgtt
cttcttcaatctctttaattgattcttctTTTGGTTTACTCTCTAAGAAATCCCAActactgttattattgttggttGAT
GTGTTAAAATCTAATCCCATATAgtttgatgatgttggtggCTTTGATGGTGAACCAAAATCCAATCCCAAATCGTTTGA
TGCTGATGGTTTACTAAAGAAatcactactaccaccaccaccaccaccaccaccaccaaaatcTAAACCCAAATCATGTG
AAGGTTTACTAAAGAAACCACTACCTCCACCACCAAAATCTAAACCCAAATCATATGAAGGTTTGCTAAAGAAACCACTA
CCTCCACCACCAAAATCTAAACCTAAACcatttgattgttgtttttctttttctaaacgATCtatttcttgttgttttaa
tttttctaatttttctaatttttcgACCTCTAGACGTTCTTGGTTATCAGTTAAAATCTTTGGATGAGATGCCTCTAATC
TTTCAATGTTTTCAAGTGCCAACAATGAACAACCACTATTGAAATAAGAGTAGGAACTTGTTCTAAGGAATTCATCCTCT
TTCTTCTTTTCCTCTGAAAGTTGACGTAATTGGACATGATTCTTTAAGAAACGGAAGAAATACAAGATTGAAGGACCCAA
TTGAGAAGCACGTAATTGTTGGGTGATTGGTGATACTGCTTGTGAAGCCATGGTTGTACTTGTAACGTTTGAAAAGTTTG
TACCAGCGACTGATCTATTGATTGGTGATGATACCATCGAGTTACGACTAGACATACCCAATGGTGTTGAATTACCTGAA
ACACCTAAACCATAATTACGTTGAGTGTCATCTTCATCAAGTTTTCTATCATCATCGATCTGTACTGATGGTATTAGACA
TGTTACGGCATCTTCATACTTTTTCAATAACCAATTACAGATACTTAATAAACTACGATCGTTTGTTTTCTTTGCAAGTG
GTATTATATGATCCTCAATGATCATACGAGAGCATTCACCATTCTCACCCTCATACAACCTAGAGATGACCAATGCCAAT
TGGAAATCACCTTGCATTTGTATTAAAAGATTAACTGCCTTCTTTAATTGGCCGGCTAAAAGGAACAATGAAGCAGCCAA
TTCATATTTATGTTTACTTTGTAGAAGGAATGCACTCTTGTTGGCTGCAGTGATCCATTTGGCTTGTGTGAAATCTTGTG
AAAGGAATTCAACTTGTTTTACATCTCTTGAAGCTTTATGCAATGCAACTAATGCACCTTTTTTACCCAATGCCAAATAG
TATAGTGAACATTCTCTTGGATCTCTTTTGAGGATATATGTTGTTTTGGCCAACTTCTCAACGACATTTCTTAAGGTGCT
TGGTGATTTAATCCATAGACCAGCGCCAATTTGTTTCAAAGCGTCCCAATCTGGATCTGTAGGGAAACAACTAGAGAGGA
TGGTCTCTTGTGCCTCTGAATGTAGAGCCCAAAGAATATCGGTTGTACTCAAAGAAATTGGACGATCtagtggtggtaat
gatCTACGTAAAAATTGGAACACCTTTGCACCTAATATGAAACGTGATCCATTCTCATCTAGACCACCACTCATTTCACC
AATTTCACCATAAGTATCTGTAACCgctaataattgaatttgttcaCTACTTGAAAGATTACCCAATCTGattgatgata
aaatttcACTTAATTTTCTAGCTTGTCTCtttgtaaatttatttgaattcttaaagtcaatatcatcatcacttGGATcg
ttttcatcttcatcgtcatcatcgtcgtaatcatttttatcatgttcaattaaattcattttatcCATATCATCGGAGGT
ACCagttttctttgattttgaatttaattcatcATAATGAATGATCTCTTCAATTGACACTGGTGGAATGAAAACTGGTG
TTTTTGGAAAATCATCTAGGTCACCAAATCTTTCAAATAGGAATTGACAAACATGTTTCAAAATTTTCTCAACCACACCA
AATTTACCAGCCATCATATATTCGGTTAAGAGTTTTGGGTGATACATTGGTAAAGAACGTTGAAGTTCAGAATGCTGACT
ATagattgaatttaattttgtattATAGTCATGACCAATCGTTTGGAATTGTGATAATGCTAAGTTATCACTGATATTGT
TAAGTTTTGACCATTTTGTAAACACCATAATTTGATTTCCAGCACTAACATACAATGATAAATCCTTGCCCCACTCTAAA
CTACTACATGGTGATGTTAAATCATCATAGTTGTGAGTTTGAACCCATGGTCTCTTATAACTACCTATCACTCTATCAAC
TGGTTTACTTAAAATCTTAACTTGATTACCAAAACCAAATGCAACTGAATAACTACCATCATCCAAACTAATGAAACTAA
AACAACAAGCAATGATCTCTTCATGTGTCAATGCTGTACTTGTACTAGTTTTCAATGAGATTGTGGTTGTAAGTGGTGGT
GATTTAAATGCACCAATTCCAGATGCATTTGGTGATGTTACTATAACCTGTGGTGTGGTAAGTGTTGGTAGTTCACTATC
AACATAAAATTTAATGGTATCTTCTAAACGTAACTTTGGTGTGTGTGATTCTAATTCCCAAATATGGATTTCTGGATTTG
GGTTTGTGGAGAATGCCTTTGATGCAAATCTACCGAAATAAGCTGCTTTAACAGATTCAACTGGTTGTTGATATGCGTGG
TGGCCAGCCATCTCACCAATTGTCCAATCTTCAAATCTAATCTGTTCCTGATCCTCACCTTCGACCTTtataaatgatat
ttttgGTGTTATACCAAGCACTGATATGTATCCATCAATACTTCCAGTAACACAAATTGGATGTGTTAAAATTACTCTAT
CCCTATCTATTGAATCATCTTGTTGGCTGTTATCACCATCGTAGTCTTCGTTACTGTTGCTGCTATAATCATCTTTACTT
TTGTTCATTTTATTGACTGTAGTTGTATCGAAAATACCTTTTGGTGCGGCACAAATACAAGAGAGTCTAGAATCTCTTTC
AAACTCTTTGGTTGctaataatttagattttaaaattgatggtgaggatgatgatgaatatttGAAATCCTTCTCAACAC
TAACACCCCAAACATATAATTTATCGGAATGCTTatttaaaccaattaaaaagaattgataTGGTAATAATACACTACTC
TCACCGCCACTACGTCTATTgttgttaattttattctGATCGAAATCCATTGAATgacaattataaattaaatgtaaTGG
ATCAACTATATGAACCTCATCAATCCAATCGTCTTCCAATGTTGATTCCTCAATCAtaccaattgataataatgatgatt
ttacATAATTCTCTTGGCTAACCTCTATATAATATACAAATACACCATCTCtatttgaaaagaaacaaaactTTTGATTT
GGTGACCATGTCATTGAATAATAAGATGGAAATGATccaatatcaattaaataatttggtgattgaattttctttttttt
ataaaaaataaattttatttaataaacaaaaatagttaatatcaataataataataataataatataataataataataa
taataataataataataataataataataataataataataataataataataataataataataataataataataata
ataataataataataatNNNNNNNNNNNNNNNNNNNNNNNNNNNNNNNNNNNNNNNNNNNNNNNNNNNNNNNNNNNNNNN
NNNNNNNNNNNNNNNNNNNNNNNNNNNNNNNNNNNNNNNNNNNNNNNNNNNNNNNNNNNNNNNNNNNNNNNNNNNNNNNN
NNNNNNNNNNNNNNNNNNNNNNNNNNNNNNNNNNNNNNNNNNNNNNNNNNNNNNNNNNNNNNNNNNNNNNNNNNNNNNNN
NNNNNNNNNNNNNNNNNNNNNNNNNNNNNNNNNNNNNNNCTTACACTTGAATCTGTTGAATTCCAAATGAttacattatt
ttcataatcTAAAGATGAAAGATATGGTGAATTTTTTGATGCtgctaattttttaattgtactTTTATGACCATAACATC
TCGATACTGGTGATGCGTTTGAActaacatataaaaaaaatcaattagtaTTTTTTGAGATAAATATATATGTTTATATC
AATAAATATTACATTTGagtttgattttggttttgaatataaaatcTTCTTGAAGAGATTGCGCcattaaaagaattgaa
acAAACTTTAATTGAGCCAGGAGTATTATCAGTTAATGACATTGGTTGATATAATGAAATGATTCTATTTGGACCAATTT
CTTGAGGTGATAAAATTTGACTATTTATCCAAATTGAGAGTGAAGAGGTTTGCTTAGTCATTGAATCATCAGTTCTTAAT
TTCCATAATACCAAAGAACCATCCaatttaataacaatgatcCAATCAACAATTTGTTTAGTTTTCGCTAGTGAATCCTT
TTGTCttaataatattggattCGTTAAATGTAATTTAAAGTCATGACTTCTTAAATATGAATTTGAATCATCcgaagaat
tattattattgttattattcaATGATGTACCTGTCGTTCCACTTGAAGATTTAGATAATTTACCACCGctaccactatta
ttgttactattattattattgttattattattgttttcatcgtttgtattattttcatcattatttttattaaatatatc
aaATTTATCTTCGTTTTGAGAATAAACCCAATCGACTATATCAGAACCAGAAGGTATAATACTTGAAACATTAAATTGTA
ATCTTCTAGATTGTGGTGATTGTTGCCATAAACGAACGACACCATCTTTACAGTTTGTTAATAGAATGTTGTGAGTTGAA
GTTTTTCTATTTCTCCATGATATCCAAGTGATTGAACGTGGATGTGGTAAATAGATGAAACCATAAGTTTCACCCTCGAA
TTTCTTAttcttttgtttattaaacatctcttttaattgattcaattgtttttgtaattcttcaattgattgcttttctt
cttcttttggtgcatctttattttttatcgaTGAATCACTacctctttctttttctttttctttttgtaatttatctctt
ttgtttaattcagtattaatattagttGAATCCTCTGCAgtaccaacaccaccactactaacGACTTCATCGaaaccaat
tttatttgCTTTATAGATTGGACCTTTGTTTGTGAGTTTATTGAATTGTTCTTTGTATGCACCTTTACTATTCTTTTGTT
TTGCCAATTCCTCACGTTGCAATAGTAGTGAtagttgttcttgttgtagTTTGATCTGTTGCTCCTCTGCCAATAACTTT
GCTTTTGACTTCTTTTGAAGGAACCAAACCTTTATTAAACGATCAAATTTACCACAAGTTGCAAAGAATGAACCATCAGG
TGAacatgataaattattaattgcaCTCGAACTATCAGTTTTCCAAACTATCTGTGCTTGTTTGttaaatagtttttgtt
CTTTCATTCTTTGATCCTGTAAAAACTTTTCATTGGTAACTCTAACCTGTGCATTAACTAATGCACTAGTCGTTGGtgta
ttattaccacttccatttaaattgattttatttgttgttgtcgttgttgaACTAAATTCTAGatccaaattatttttatt
attattattatttggtgaaaCAGGTGATGCAGCTgaattactactattattaacaccatcactaccaccattattaattt
gataatttttcataattGCTTGTTGATCTATTTTCCATTTTACAATTTGTGAATTACCACCAACGATAAAAGAGTTTGGT
TGTAACCATGATAGAGCTGTAATTTCAAATTGACTTGGTATTGTGAATACATGTTCCCATAGTCCTCtctctttatttaa
aacatataaaaatatttcatgtgatgatgatgttaaCAATTTGGTATCATTCGATAACCATGATACACATGTAACATCAC
TTTGATGGCCTGTTAAAACTTGAATCACCTTTAATGAAACACCTTTCAATATATAAACATTAGATCCTGATGAATAAGAA
TAATATACATCATCTTCATAAATTGTATATGTAAATGTTAGAGGATTTGAATTGGCCGATCCTGTTATAATTTGACTTGg
tttcattttgtttttttttgtttctttttttttaaatttttttatgaaaaaaaaaaaaaaaaaattaacaatttaatcaa
ataaaaaaataataacaaaaatagtaatagtaaaaagAGTGAATTTACTATCTATCTATCCTTTATTaagtatttatttt
atttaaattattattttattcctTTATAagttattttataaaatgtatctctaaaaaaagtgaaatgaattaatgttctt
tgttgatttttttaatttgcaaaaaaaaaattaaaaaacctttttatttaaaatttaaaaaaaaatatttttcccagtga
aaaataaaaaaaaacactttGATTTTCAtgtcatttttttatctccaataaccaaattaaattatttttgcaCTTTAAag
gaataattttttaagttgaaattatttttattaacataaaaataaatgaaataaaaaaaataaaaaaaattcttaagata
acaaaatttttaaattattgaattgggtttatttattattaaaaagaaataataaataatattttttattttttttaatt
aatattttttttatttatttcttttattaattttttttatttgtttcgttactttgaaaaaattttacagtGAGTGAATG
ATTTTGTCTAGTAACTATTTTAATTCCTCCGAGTTCTTTTAATGTATGAATACTTCctatcatttgaaaatagatttttt
tcttACTATAATTAATGCAAATAGACCTCcgaacaataataattattaaaatataaatattaatatttttcacccattat
tattggtaagaaaaattttatttttatttttttttcaaagaaaaaaaaaaaaaaaaaagaaaaaaaaaaataaataagat
aAAAGTTTTTAGTAAAGGTTGTAGGTTATNNNNNNNNNNNNNNNNNNNNNNNNNNNNNNNNNNNNNNNNNNNNNNNNNNN
NNNNNNNNNNNNNNNNNNNNNNNNNNNNNNNNNNNNNNNNNNNNNNNNNNNNNNNNNNNNNNNNNNNNNNNNNNNNNNNN
NNNNNNNNNNNNNNNNNNNNNNNNNNNNNNNNNNNNNNNNNNNNNNNNNNNNNNNNNNNNNNNNNNNNNNNNNNNNNNNN
NNNNNNNNNNNNNNNNNNNNNNNNNNNNNNNNNNNNNNNNNNNNNNNNNNNNNNNNNNNNNNNNNNNNNNNNNNNNNNNN
NNNNNNNNNNNNNNNNNNNNNNNNNNNNNNNNNNNNNNNNNNNNNNNNNNNNNNNNNNNNNNNNNNNNNNNaaaaaaaag
aaaaaaaaaaacaaataaataaataaataaatagataaaagTTTTTGAAGGTGTAGGTTATGattgtggaaaaaaaaact
taagttcaatttttttttcaattttttttttttcaatttttttttatttttttttatttttttttatttttgacgggttt
ttggtttttaattttattttattttttttttttctgtgtTCTTTTtctcaattattaatatatcaataataaataataaa
aaatgacaaTCTTTGACAGCGACGAAGAGTTAGTTACTAGTAGGTAtcatattgataatattttttttcaaaagctTCAG
ATTTTCAGCAGAAATAGATATAACCAacctataattttttttgggaaaCTCACaagaattttaataaaataattataata
aaaaaagaatgataataataataataataaaaatgataataataataataataacttatTCCTTTTTTCTCCTATTTCTA
TTTAATATTGACATATGAAAAGCTCTCAGTGATTTTGAACCACCAGTTCAAATTGATTCATCATTCAGtaaatttattgt
tgttgataatattCCAGTTGCTCCAGAAGCAAAACATGAGAAATTGAAATCGATTTTAGTTAAAATCTATTCAAATAGAC
CAGGCGCTGAAGTTGTTGGAATTCATTTGGCATTAGATGCTCAAAGAAATACTAAAGGGTaaagtataaataaaatatag
aaaactatcaacaaataaaaattcaatggAACAGTAAAGagataacaataacaaccaaCAACACtacatatattaatatt
tatttaaaatcatttttgaaattataaatatatatatctaGTTTTGCATTTATTGAATATTCTAAAAAAGAATCAGCAAT
TGATGCAGCAacttcattaaataattatccaTTAGATAAATCACATACATTAAAAGTTAATTTATTAGATGATTTTAGTA
AATTTGCCAACTTTGATGAAAGTTATAAACCACCAACCAGAGAGGAAtttaaaccaaaaccaaactACAACCAATGGTTA
TCAGATTCAAAAGCATTGAAAGGTTATGATCAATTCGTTACACGTTATGGTGAATATACAGATATTTGTTGGAATGAGAT
GTATGTAGGTAAACCAATGGTTGAGAAATCATCGGTTTCATTAACATCATCATATGTTCAATGGTCCAATACTGGTAGCT
ATTTAGTTACCTTCCATCCAGATGGTATTGCATTATATGGTGGTAAAGATTGGATTCAAGTGAATCTTTTCGAACATCGT
GGTGTTCAATTGGTCGATTTCTCACCAGaggataaatatttaataacatTTGCACCAATTGCATCCGATAATCCAAATGC
ACCAAAATCAATCGTAGTATGGGATGTACGTAGTGGTAAGAAATTAAGATCATTCATGGCACCACCAAAGGAGCATTTCA
CATGGCCAGCATTCCATTGGTCCGCCAAAGATAAATTCATTGCTCGTATTGAACAAGAAAAAGGAATTCACATCTATGAA
ACCCCATCCATGAATCTCTTGGAAGACAAGATCTATGAGGTCAAAGGTATCAAAGATTTCAGTTGGTCACCAACTGATCT
CTCTTTAGCCTACTTTGTACCAGCTAATGATCCATTACCAGCTAAAATCTGTCTCGTTGAAATGCCATCTAAAAAATTAC
TCGCTGAGAAAAGCATTTGGGGTGCAACCGATGCACGTTTCCATTGGCAAAATGAAGGTGCTTACCTTTGTGTAAAGACC
GATAAAGTTATCGCAGGTAAgaccaaaaaagaaaagattccAACCACAAGCTTTGAACTCTTCCGTACTCATGAACCAAA
CGTTCCAATTGAGTCATTCGAAATTCAATATGCTATCAAAGCCTTCTCATGGGAGCCAAGAGGCAAGAGAATTTGTATCA
TTCATGGTGAATTCAAGATGAACATGTTTGTTAGTTTCCTTGAGGTTCAAAAATCAAGTGTTAAACTCGTCAGTAAATTA
GAGAATCGTAAATTGAATACCATCTTTTGGTCACCACGTGGTACTTTGGTACTTTTGGCTAATTTAGGTGATACTGGTGA
ATTAGAATTCTACAACACTCAAGACTGTGAATCCTATGGTACTCAAGAGCATCTCCAATGTACTGGTGTCGATTGGAATC
CATCAGGTCGTTATGTTACCACCTTTGTTAGTCATTGGAAAGTTCAAACCGATACTGGTTTCAACATTTGGTCATTCAAT
GGTGATCTCGTTTACTCTGTACTCAAGGATCGTTTCTTCCAATTCAACTGGCGTCCAAGACCAAAGTTTATGCTCACcaa
caaagaaatcaatcaaatcaaaCAAAACATCAAAAAATACCAAGAGAAATTCGACAAACAAGACGAAGATGACAACAAAG
CCATTCAACATATCGAACAAACTCGTCTTGACAATTTAATGAAAGAATTTTTATCTTTCCTCCAAAAAGGTGAACAAGAA
TATCAAGCTCTCGAACCAACTAGAAAACAACTTGGTTCCTATGAAGATATTGATACAAATGATGTTTATGAATCAGTTGA
AACAATTGAAGAacttattgatattaaaactattgttttaaaaaaataaattaaaataaatataaaaaaataattttaaa
aaaaatacatatatattttttttccaaaaatcaattaaaatcattggaaaaaaaaagaatatttttgaaNNNNNNNNNNN
NNNNNNNNNNNNNNNNNNNNNNNNNNNNNNNNNNNNNNNNNNNNNNNNNNNNNNNNNNNNNNNNNNNNNNNNNNNNNNNN
NNNNNNNNNNNNNNNNNNNNNNNNNNNNNNNNNNNNNNNNNNNNNNNNNNNNNNNNNNNNNNNNNNNNNNNNNNNNNNNN
NNNNNNNNNNNNNNNNNNNNttttaatttttttataataaattacaagatgatttcttttttttgattggttGATCAGTA
TTTTGTTCTTGAGAATTTGAATGTTGATTTGATTGACGAGCTTTTTTAACTTCTCTAACTAATTCATAAAAAGATTCAGA
TACATTGATTCTTTCTTTGGCAGAGGTTTCTAagaatttacaatttaatttctttgccAACTCTTCACCTTCGGCGGTTG
AAACCTCACGATATTCATTGAGATCACATTTATTGCCTACCAATACGAATGGTACTGAATCTAAATCTTTTACTTTCAAA
AGGTGATTATGTAAACGatgaatttctttaaaacttTGAAGATATGTAATTGAGTAAACGCATAAAAATCCTTCACCTGT
ACGCATATATTGATCTCTAACTGCACTGAAATCCTCTTGACCTGCAGTATCATAAATATCTAATAAGCATTCCTCTCCAT
CGACTGTGGTTTGCTTTCTATATGAATCCTCTAATGTTGGGTCATACTCATCCACAAATTTTTGTGCAATAAATTGAATT
GTTAAACATGATTTACCAACACCACCTGGCCCAACTAAtactaatttaaaattaaacatgttttctttttctaaagtgtt
tgaaatttctttcttttttttcttttttttccaattaaaaaaaaattatatataatacaagttataaactattattcgtt
atagtaataataaattatttattttaataacaataaaattaatatagtGATATTAATATAGTGATATTAATATAGTGTga
atgatattgatttttttgtgttttggATGTGatgaattcaaaaaataaaaaaataaaaaaaaaaaaataaaaaaaaaata
aaatagataaaaaataaaaaataaaaaaataaaattattgttgaaaaaaaaataaaaataaaaaaattaaaaaaaatttt
tataaaaaattttaaaaaaataataaaaaaataaaaaaataaaaaaaatggaaaacaATTTTCCACACAAATATTAACAT
TGATTGCTTCAGAGAGTGGTTAGAAAGATAGATAGAGTCGGTTATATCGAGATTAGAATACTacacattaataataataa
taaataatatattatataatgttttttttttttttttttaattttattttatttttatttgttttttattttttttattt
tttttttggttcttttttttttttatttaaaaatttactaattttNNNNNNNNNNNNNNNNNNNNTtggcttttttttta
ttaaaattacaattttgtGGGTCCATCTTTgtatggttttttttttttgttttttcttaattttttgtatattttttttt
cttttgaaatttgaataaataagAGAGAAAGGAGGGGGGTATAAAGAAATATTAATGTGCTTTATTTGAAGATGTAGAAA
TTAAAGCAGCATTTAAAAGTGGTTGTTGGAAATAATCATTATCCATTGAATTACCTAGTGCCCAATCAGCAGAGTCGAAA
AATTTTCTACCATGTAGTCTTTGATTCATTAAACCTTTCTTTTGTAAACCAGAGTATTTTGGATTTGCTGGTGGTGGAGT
TAAatgattatcatttttattaattgaaacaattgtatttatagtattattattattagtagtattgttgttactattat
ttaaagtattgttgtttaattctaattttgccattttttttatatgatttaatttatatggtAGGTGGGTATCGGAATTT
ATtgtatattatataattttatattaaaagtaCAGCTAAAGagtattataatatttatttttgaaaaggttgtattaaat
aataataattttttttttaaaaaattttaattgaattagaaataaataattattgtacagaagaaatttataatttgaaa
tgctgaaaataaaaaaaataaaaaaaatgaaaatgaatattaGAAATtgtgtatttatttttttggtgttgtttgtttaa
aagaatgaaaaaataattgtttgaattgttttagtcagtttataaattattttttttaaaattttttttttaaaataaga
aaaaaataataaaaataaaaaaaataataatttttacaaTACACGTTGGCAATATTATTCGGTGTACACAAATAAATACc
acaatatatatattccgtgtgtgtgtgtgtgtgtggtATTTTGAGAGACAAcaaattaatcttttttaaattttgtgggt
gtttttatatttttatttgtgtttttaaaatttggagaGGGATTTGAAAgttaatacaaataataaatttttttattttt
tttataatattttattttagttatttttttattattttttattaccaaatttcaaaattaattgaattaaataatcgtCA
TTATTGGTGTATCACggtcattttaaaaataatttaatttttttatattatttttttaattttgtatatattggtgtgat
gatgatttcatgtttatataataaaaaatcttttgatcTGTTGTATCACCACTTTGTATAGAAtaaaaatccaaaaaaaa
acaaaaacccaattaaaaaaaaactattctatcgatatttttttttctaagaATAAGCCCAATTGaaccaaaaaaacaat
acaaaaataaaaatcattttatcgTTATAAATTagttgtaatattattttttatcttaCCTTATAGGTTCTCAGAATtaa
gagaaaataaaaaaaaaaaaaaaattaaaataaattaaaaaaactaaaaaaaatagaaaaaaagtaaaataaattaaaaa
aaataaagaaaaaataaaaaaatagaaaataaaataaatcaaaaaaataaaaaataaaaataaaataaaaaacaattaaa
acaaaattttttttgaggaaataaagaataaaaatgtgtcgaattttttttcttttttaactaattatttgaaaaaaaaa
agatattattttggttgattggaaataaaaaacattaataattgaaaaaaattaaacaatagaATCCATGAtagtcaaaa
aaaattatttttatgatactattttatttatttatttatggaTTTAAAtgagaaatttttttttccaattgagtattctt
ttttaattattaattaaatcaactaaaaaaaaatattcctTTTTAACCTTAATTCtccaatttgttttttttccaaaaaa
aaccTAGTCTAGAAAaggtatttaaaaattaaaactgagaaagttattattttattttattatattttttttttttaatg
aaaaatttgtttaatttgaCAATGCACGATGATTTTAANNNNNNNNNNNNNNNNNNNNNNNNNNNNNNNNNNNNNNNNNN
NNNNNNNNNNNNNNNNNNNNNNNNNNNNNNNNNNNNNNNNNNNNNNNNNNNNNNNNNNNNNNNNNNNNNNNNNNNNNNNN
NNNNNNNNNNNNNNNNNNNNNNNNNNNNNNNNNNNNNNNNNNNNNNNNNNNNNNNNNNNNNNNNNNNNNNNNNNNNNNNN
NNNNNNNNNNNNNNNNNNNNNNNNNNNNNNNNNNNNNNNNNNNNNNNNNNNNNNNNNNNNNNNNNNNNNNNNNNNNNNNN
NNNNNNNNNNNNNNNNNNNNNNNNNNNNNNNNNNNNNNNNNNNNNNNNNNNNNNNNNNNNNNNNNNNNNNNNNNNNNNNN
NNNNNNNNNNNNNNNNNNNNNNNNNNNNNNNNNNNNNNNNNNNNACgtattagttttaatttttttaagtttttttaatt
tttttcgaatttttttttttttttgtaaaaaataaaaaaaattttcatttttcattCACATCACAAAACATACACAATCA
AACAAAAATGTTAGGTCGTCTCATTAAAGATACTACTCAATTAGTTAAAACCTCAACCAAATTTGGTATTGTTTGGGGAC
CAAAACTTGCTCCATGGGGTATCACTTTAGGTAAGAGAACTTCACAcatatatagtttttttttcattctttttattttt
atttcacaaATAGACCACTAGGACAAGATAGTAGTGAAtgcaaattttaatatttataattttttttcaatttttgaatt
gttttttgtAGGTCTCGGTGCTCTCTACTTTATCCAACCAAGATTCTTATTCAAACACCTCCCAATCATTGGTGATAACT
ACCTCACCCAAAAAGATCTCGATAAAATGAGTGAAGATgctgaaaaaaaacaataaatttataacaacttaataaaaata
ataataataataataataataataataataataataaaaacgaaaaaaagaTTCATGATATggatgtaataataaaagaa
aaaaaataatcttaaGGTGGGTAGTCTTAtcattattcatattatatTAGTTTTATATAAGAAATTTTGTGCCCtaacat
tttttataatttttaaacctAGGTTTTTTCTTggtcaataaaaaatttaaaataaaaaaaatatactaTATAAAACATAA
ATTCATACCATGTAGCATTTTGAAATTAgggtttattttattatctttaatttggatattaaaattaaagaaacaaaaaa
aaaacaaaatactAGTGACACATTTGCACAGCAGAAagaagttttttttcttttttttaattttaatttattatcattgt
atttttattgtcaaaatttttttattataacctATTCTCATTTTCAAtctacaaatttatttatttatttatttattatt
tttattttttcatttttgtttGAAATTCACACAGAACCCACACACCCAATTAATTTgttacatttattttttaatgtttt
gaaatttttttactcaCTCTTTTATTCATTCACTAGTtgtactttttatttttataccagtttaatatattaaaaataat
ggccAAACCAACTTTAACCTATGTAATTAGcttgaaattaaatcatgctatttattttatcatttacttattgttttatt
tttcttttttttttttctttttgtattTTGATAACTAGTTTCCAGTTCGTGGAAGAGTTCAATTTCCCAGATGTTTATTA
GAATATCTTGGTGAAGAGTACAACTTCAATGAGGTAAAAGCAATAactgatgatttaaaaaagcaattattatttaaaca
aattcCTCTTTACCAAGAGGGAGATTTTAAAATCGTTCAAACCTCTGCCATAGTTGATTATATTTCAGAGAAGCATGACT
TTCGTGGAAAGACAAAGTAATGATTatcataattttattttttccttCTATTATAGTAGTGCTAACacatctttaaaatt
tataattcttaaatttaattaaggGAAGAAAGAGCTAGAGCTCATCAATGTTTTGCAGGAATAATGGAGGTTCTTGAAAA
TTGTTTACATTATTCATTTAAAGTactattagtttttttttcaaattacaGCTTTACTTTGAtatataacttttttttta
ttttattttttttatttatttattattttttaaaaataattatagatggacaaacaacaacaagaaaaattCAGAAATGA
AAATccaataaagaaaatttttgatGGTTTGGAAATTATACTTTCTCAGAATAAATATTTAGCATCAGGAGAAAAAGAAA
CTTATGCTGACCTTATGGCTTTTGTGATAGTTGACTATGTTACAAACTTGGGTATCATGCCAAGCGGCGATTATTCAAAA
CTCATTTgcttaaaaaaacattatgaATCATCTCCACAGCTTAAAAAGTACTTGGAATCAAGATCACAATCTCAAGTgta
aacaaatattaaaaaaaaaaaacaattaaagaatGGCCTATCCCAGATTAATATgtggttttcttttttttatttttatt
ttatttaattttatttttttaaaatattttttatattattcaatcatttatgaaaaaatttcaatcttGTTTCAAAAGTG
Aaggatttgaatttatttttctctgattggtttgaaaattattaacaaaaaaaaaaaaaaaattgaaaaaaacaaaaatt
taaattttattatcatcaaatgataaattgCTTTCAGTGTCATCATAATCTAATTCATAACcattgtcattattattgcc
attgaaattattattagtattttgattttgaagattgaatttattgataTCGGTATGAgtatcataatcatcatcatttg
gtaatttaacCATTGATTTTATCTCTTGTAATAGATTATGATAACAAATCTGAGCGACAATTAATAAAGCTAAAATCCAA
AATATTACAACAAAGAAATTTagataatgaaaaacaaagaaagcAATACCAGTTGAAATTGACATTAAAAATCTTGAGGC
AGAAAATGCAGAAACGTTATCATTTGGATAAAGAGATGCAATAgtaacaaaaattaaaatggttTGAAGTGAATCAAACA
TACCATTGATAGCTGCAATTACATAAAACATTGGAATCTGATCGAAATAATTGGCAAACGATAACAATGTCAAcgatatt
aaatataaaattccCATTATAATTGCTAATAGCTTTTTACCACTCTTTACTTTATCATGAACTCTTCCCCAAATACTCGA
CCCAATAACAGAGACAATACCCATTGTAACACTAATGAATCCGACACGATCCAATCCAATAATTCCATTAAATGTTTCAT
AAAAATAACTTTGacttttttttaccaaaaaaaaaaaaaaaaaaaaaaaaaaattaagtaaaggaaaataaaaaaattta
aaaaggaaaattaattttaaataaaaaaccaacatACGATTGACCTTgtacaattaataatggaattaaaaataaaaatt
ttctaTCTTTAAAAATCATGAAAGCACCAGTAAATGTTTTTGATAAAGTTTTTCTTGGCGTTGGTACAATTGGGTCAACT
CTTCTTAAGAATGCTAATATAATACAACCAAAAAATGTAGATGAACCTAAAATCGATAGAATAATTGTTGGATTCACATC
TTCATTTTGTAAAGTACCACTAATGGCATTTCCTACAATTGACCCTATTGAATAGATGGTTTGGAACATACCTGAATAAA
GTCCCAATTCTTTTTCAGTTGGTGCATTTCTTGAAACATAAACTGGTTGACTTGTCCATAATAAACCTGCTCCAAATCCA
ATCAATATTGATGCTGGTAAAAACAATCCCTCCAATACTGCTACACCTGTTATCgaacaaaatataaaaatccCATATGT
TATTCCTGCAATAGTTAATgatttactttatttttttttattttcccaaaataagaaaaaaaggttagaattttttttta
aaaaaaaaataataataaaattgattatatATCTCTCTCTGTCTCTCCTTACAtcaaaccaattttttttaaaactacaG
GTGCAATAAAACAACCAATtgcaaatgaaaaatataataatgctAAACCAATAGAACCATTATTTTGATGtaaatttgta
attaaaCTTTGAGTTGGTgaataaccaaaaaaaataaaaagaaaaccaaTCGCACAATGAACTGTGTTGTATAAAGATGA
TGGTtgatctttaaaaaaataatatattcttGATATTATACtttgatttatataataatcttcttcgttgtttttattat
tgtttgtatttaaatcatttaattttatatcttGATAGTTGTCGTTAtagctattattattatttttattattatcatta
ttatttaattgaatattttcatcatattTATGTTTATATTGATCAGAGGATAttattacattattattttcattagaTGC
ACCATCAACATATCTAGCTAAGTCATCCTCGATTTCTTCTCTTTCTTCTAtatcattatattttattgcCATAaacaaaa
ctaaaaattaaaaaatagaccaaaaaaataaaaataaaaataaaaataaaaaaaattagttgttataaaaaaaactgagA
GTTAtcgaaaaaattaaaaaaaaaagctattattattatttttattattatcattattatttaattgaatattttcatca
tattTATGTTTATATTGATCAGAGGATAttattacattattattttcattagaTGCACCATCAACATATCTAGCTAAGTC
ATCCTCGATTTCTTCTCTTTCTTCTAtatcattatattttattgcCATAaacaaaactaaaaattaaaaaatagaaccaa
aaaataaaaataaaaataaaaataaaaaaattgttgttaTAAAAAACTGAGAGTTAtcgaaaaaaattaaaaaaaaagaa
tatcaaACCACCAGGttgctattttttttatttttttaaaattttttttttttgtaccaattatttttttaaaaaatatt
ttattgattttttttttattagttcaAACTAATGAAAAACCATCGCCTTCAGTAATtgctaattttaaatttttaaaagt
taagCAATTGATAGGTATATCTAGCCTATTGAAACAAGTATGAGATATTGGTAATCTATTTACACCATTTTGGATAGGGG
GAGTTAGATTAATGGTGAAATGAGGGCAAAGTTGATAGAATCCACCCAATGGAACCGATGAGGAGCCAGTgacaaattta
attaatgactTCTTTTCATCCTCATTAAAACCATAAACAATTGACCAAAATTCATCGATTAGTGTTTGATTAAAGTAACC
AGTGAATGAAGAATGTTGTTTCAAATCCTCTAAATTAATTCTTTCCCTACCACAGATTAACATTTCCAACTCTTTCCAAT
TGAAAATCGATAATATTGAATGTGGTATCATTTGGAATAAACCTTCTTTGTATTCTTCGATTTGAGTTTTAACAccatta
taaaataaactattaacCCATAGTTCTAAATATTCCAATTTATTCTCATCTGTAACTCTAATAAGATTTCCAAATGGTAT
TAGATTTATAGTTTtcataatttgaatttgttgtggttgaattttaaattcccgattattattatttagagaTGACCTTC
TTGATAATTCATTTTGGTTATAAATATCACAAACAAAACATAATGGTTCACCCAAAATTTCATTAACTTGATCCATTGGC
GTATTTAGGATTAGTTTTACTTTATTGTTATAGAGTGCAGGGTCAATTAACTCTAAATCCTGTAAAGTTATTTTTTCAcc
taaaatcattttataaaagaTTGGAGTGAAACGTAGGGAAAAATGTCTATCAGCTTTTGTAATACTATCAATAATCGATT
TACCTGTGATTCTTCCCAATGTTCTAAAGATTGATCTATATTCAGGGATTAAATTGGAGAAAGGTGATGGATGATATTTG
TTACTATTTGAATACTCTTGAAATAGATGATAGCCATTCAATGGAGTGTTTGCTAATTCTTCACTAAAGTTTGAAAACCA
CTCTTTGGAGATACCACCAATGTCGATGccttcttcatcattaaatttaacgAATAATCTACTCAATACTAAATCATTTG
GGTCGATTTGTTTTAGAACTTGAATTGATTCCGTTAGAATTTGGCTCCTACTTGagatatttaatttcaaagttattatt
ttcttttgaatctTACAAAGTTTACCTTTTAACCACTTAACCTTGTTATCGAATTTTGGTTCACTATGTGTTGTATATCc
aaaaaagtaaaaactTGTTAAAAGTATTAAAAAGCTTTGATCCATCGATATACCctttaaataaactttactattattat
cttgaATAACTAATTCACCACCaactaataaaatttgaaccGTTgggttaattaaaaattcatataATTTAAGAttcata
aaataataactttctataatttcaattttctacaaaaaaaaaaaaaaaaaaaaaataattaaaacaattaatttattatt
ctttcttttttattattattatttttatttacttaaaGTGGTAGTTACATTTTGTGTTAAATATAAAGAAGTATTTGTTA
ATTTgccatttttttcaatttgacAATTAAATGAAGCTTTTCCATTTACATAAAAATTCGAAAGTGATTGAAagtctttt
tctttaattgttgCCAAAATGAATGGGctatttaaaattgggtCATCATTAATTTTCACACAAAAACAATACCATGCAAC
TTGATTCTGTTGATCACCATTGAATGTAAATGAAATACTACCTTGTTTATTGTAATTGATCGAATTGGGtgatatttcaa
ttaaatcctTTTCGAAATCTTCgccattattactattattgctattgctattacttttattttcatcagaaaattctaat
tgtttttttctttttctttttcgttttcattttcttcattgctgttgttggtatttttataattattatcaatatattca
ttactattattattattattattattattattattattattattattattattattattattattattattattattatt
attattttatttattattattgttgctatttaataaaattggtgacaatgatttttttaaataaaatttaaagtcATTAa
cactatttaaattttgattaatattaccaaatttatcttttgtttcaattataaatttaaactcCGGTGGTGTATTCGAT
TTTTGAAATGTTGATCCATtgctattattttgattatcttttaaaatgaataatttattcTCAGAAATTAACTCTTTACC
ATCCCAAATTAATtgtgaatatttaaaagacACAGGACCAGGAATGACGGTAATTGTTTTACTAAAAACCAAAATCCCAG
TTGTTGATCCCtccaattattatatatatattactattacttattattattattattattattattattattattattat
tattattattattattattattattattattattattattatttttattattattattgttgctatttaataaaattggt
gacaatgatttttttaaataaaatttaaagtcATTAacactatttaaattttgattaatattaccaaatttatcttttgt
ttcaattataaatttaaactcCGGTGGTGTATTCGATTTTTGAAATGTTGATCCATtgctattattttgattatctttta
aaatgaataatttattcTCAGAAATTAACTCTTTACCATCCCAAATTAATtgtgaatatttaaaagacACAGGACCAGGA
ATGACGGTAATTGTTTTACTAAAAACCAAAATCCCAGTTGTTGATCCCTCCAAAATATATTCACCACTTTTTGTTAATCT
AAATTTACAAATCATCATCgattcaaaatcattaatcatcctattattgctatttgatgaaaatgaagatgaatcACCAC
TATTACTGTtgctactattactattgtttattgaatttaaaatttctgaATTTATCTCGACatttgttttctttaaaatt
ccattttcttttataaaaattgatagatcaattttatcatttataataTGTGATGATACTCTAGTCGGTGAAATCTCACA
AGTGATTTGATTACCTGCAATAATTTGATTGtttaatgatggtgatggtggctGAAAAACTGAGGAAGAGGACGATGACG
AAGCTGAAGAGGATGAATGTGATAgtttttgtttaatattaACAGAATAGGGAATTGGTGAAACGAAAACTTTAAAAGGG
CTACCAACAACAGGTACTTGATTTACGAATactgaaattaaataatttccaCTTTTTGAAACGTTGTAATAAACTAAATG
ACAACCATTCATTCTATCGATTACTCTCGATTTAATTTGTTCTTCAATGTTTTGATAATCACATCCTTGAATATTTACCG
ATATTATATCCCCACCTTGTTTCTTTCTAACACCATCCTTATGGTATGATGAAACTTGAAAACAAAAATCCTCTCCAACA
TCTCCAATATTTCCAACTATACCATTACCAGACACAATTGAATATAATCCACTACCAACTCTATCATTTGATAAACTTTt
catattttcttttttctttgaaattaaaaatgattcactactatttaaaatactattgttatttattaattccaTTTGAC
TACTATTTGTAATGTTACTATTTCTAATGCTACTATTTGTATTGCTACTATTATtggtggtattattattattattatta
ttatttttattattatttgaattgcTAATTAAATTACCTAGTCCAAATATATTCAAATTAAACATATTGAAtattaactt
taaaattgaaataaccaataaaatatttaataataataggaataaattaatttgatagttattggtaaaaaattcgttgt
tttttaaaactaaatcaAACCAAGAATCCTCACCACTCATCAAATTTGAATCTTTGAAAAAGAAGTCAAACTATTATTGA
TGGGagcaatattaatttaaagtaGATTAATATTATGTAACTTaattataatcaaaataattattagaaattaaaaaaaa
ataaaaaaaaataaaaaaaataaaataaaaaaaaaaaataataatgataataatttttttttgttattaaaattataagt
TAAAATTTTCTATTACTGAaattagaataaaaaaaagtgataaAGGGTGGTTGttatctaaatttttattagaacGCACA
TACATGCACATTATAAATAAacacaataataacaaatttgtttttattggaGTGAGTATGTTTGGGGGTGGgtcaaaaac
aatttaaaatatattgtgAATCTGTgatatctaaaaaaaaatgaaaataaagataaaaaaaagtggatGTAAAATTGTGG
GTGTGGTTAGGTGTCTTTGTTTGGTGAAGTGtgtgtggttttttttaataaaaaaaaattccaaaaaaaacaaaattata
atttttaataaacaaaaagtATGTAGTGTTATAttccaattaaaatatcacagtttcatttaaaaaaaaaaagataaaaa
aaacaaaattgcccacaaaagtttttttttcttttataaaatatgtattcattaaaaattttgagaTTAATTTGGGatta
atctctttttttttttttctcttaatttttttattatttttattttccaaacAATTGTTAATTTCActatgtaaataaaa
taaaatttttatacacctcttttttttttttgaaacaaaaaaaattaaaagaaaaaaattaaattattaaggATTTTACA
TTTAATTTGTATACATACAAGTCAAacaaaataacaattttttattaaaattttaacccTAAAAAACAcattaaatgaaa
acaaaaaaataaaaaaataaaaaaaaaggaattaaaTAAAGGAAAAATCTTTTGGATTGGATTGAATTGGATTggtatta
attgaaattaaaatattggtCAATAATTGACACAGTTGAggttgataaaataaaaaataaaaaaaatgaaaaaaataaaa
aaaaaaagtttaaataaaCGAAcagaaaaggaaaaaaataaaaaaataaaagaaaaggaaaaaaaagacaaaacaaaaaa
aataaagaaaagaaaaagagaaacaaaaaaaacaaagatctacatattaaaatgatttatatgtaatatttaatatgAAT
CTTGTTATATCTGCATTTTTTAagaagattattttttttaaaaaaaaaaaaaaaaattaaaataattttccaAGTGCACA
CATACAAGAATAACAACGATgcatataaaaagaaaatatatatatattttaacaacacacatatatttttaataaattac
catttttattattcgattgtttctttaaatattatttccgctaatttttgttttctctcggattttcaatatatataaaa
ttactaatagtaataatgaaataatatttataaatactaTAATAAGgttctcttcttttttttttttttaaaataaaaaa
aattctgttccctaattttttaattttatttttttattttttattttttattttaaattttattatttttattttatatt
accTTATTCGgatttctatattttttttttttttttatttaaaccaaTTATATTTGAGaattatctatttatttacaGGT
GAAagtaaattcttttttttttttatgtatattttgtttttattttaaaaaaaaacaaaaaaaacaataatattatttga
tatacTTTTACATATAAATTGTGTATTATGAGTGTCCAATCTACATCAAACAATAGTATGAATAGACACTGTTATATAGT
ATAACTATATATTAACaccacaattaaaaaaaaaaaaagtaatatttgtcttaaataaataaaataaaaaaaattttaaa
aaaaaagaaaaaatttaaagagaaaataaaaaaaatgtttgatgatattggtgttgttatttttttattattttaattat
tattattattattattattaatattattattattattgttattgaaattatttatcatatttaagaaaaataatttgtgg
GTGGTCAATGTGTGTgtatgttaaaaaaatagaaaaataataataataattaaatataaatagggTGCGACATTTAACAC
ATTTGGTAAATTATGTTTGtgtgttttaatttttagttttttttttttttttttaattataattatgaaGATATCCCACA
AGTGCACTTGTGTATTTNNNNNNNNNNNNNNNNNNNNNNNNNNNNNNNNNNNNNNNNNNNNNNNNNNNNNNNNNNNNNNN
NNNNNNNNNNNNNNNNNNNNNNNNNNNNNNNNNNNNNNNNNNNNNNNNNNNNNNNNNNNttaattattgtttgttgtgtt
ttaatttttagttttttttttttttttttttttttttaatataattatgaAGATATCCCACAAGTGCACTTGTGTATTTG
AAAAGAGTTTGTATGTGGGTTGTGTGTCTGATGAGTTATCATTGGAtggtttttataataaaacaaacaaaaaaaaaaaa
aaaagaaataaggGTTATAAATCCACTTCATTATGGTTTTGAACTGTTGAATATATTTtgactattatttaaatcaaaat
tttatagaaataaacacatggaaataaaaaaaaataagaaaaataatgattcaacttttaattttttatttttttatttt
ttatttttttattttttaaataatacaatttatggcaattgatttataataaagtgttttaaaaaatgtggTAGTTATAT
GTTGTAATTGAACACTCAATGGCTTTATTAGTGTTTGTCTTTTCaatttctaataaatttttatacatataaatataaac
tgaattctattattagaatcaattttttgtttttttttataaattgtggtgttgaaaaaaataagaaacgattattatat
ttaactCTAATAAATTTCtgaattctttaattaataatagtattaacaatatattatatcatcattttaattgattgtat
ttttaaagtttttttttattggttatttattttttaatcgtttttttatttattttaatccaTTTtaactataaaataaa
acaaaataatataaaatcaattgatcttctatttgttttattatttatttttttttgtgtgatTTTCGTCAAtgggtgaa
aaaaaaaaaaaaaacaatgtttttcaaaaaaaaatacaaaaaaaaaatttaaaaaaaacctaacTTAAAAAcgtttatta
taaatataaaatatatattaagtaacaataataattataataataaatagctatatcaattatttatacaCATATTACAC
ATACATATCAAAATACATATAcagttattaaaaaatgagtAAATCATTTCTTTCAAAGAAGAGTTGGCATGTCTCTACTA
TGAAAAATCAAGAGAGAGTATGGAAAgcagaaaaagaaaaagaagaagaacaaaaaaaaattgaccaattaaaaaaggaa
atgaGAGAAGAAGAACAAATaagagatttaaaaaatcagtTTAATGAAGCGTCAGGGAAGTatgtaaattaaatataata
ataataataataataataatattagagtgtttttttattttttatataatactTACATttaacaaacaaacaaatattta
tatagaaAACCAGATAATAAAATGGATTGGATGTATGAAGGTGCATTTCAAatatcaatgaaaaaaacaGAAACAGTTGA
CGATTATTTATTAggtaaaaaaatagatgATTCAGCAGAGGATATTATAAAGAAAGCTGCACAATTACCAGGTGCATTAT
TCCTTTCCTCTTCAAgtggaaataataatgataaatctCAAGATATTAAAACACTTGTTAGAGAAGATCCATTAATGGTA
ATAGAGAGAAAGAAACAAGAAGCACTCGataaaattatcaacaatccattacaaatgaaaaaacttgaaaaagagaaaaa
agaagccgaaaagattttaaagaaactaaaaaaaaagataaaaaagaaaagaaagagaaaaagagaaaaagaaaagaaag
aaaaaaagaaaaaagataaagagtACAACGATAACAATGACCATGATGTTGATtctgataatgataatgataatgaaaag
aaaaaagataaatacaAAGAccaagataataaaaaaattgaaaactcAAATAATCACATTGAACAGAGatctaaaaatga
tgaaagaGATGATAGATATAGAGATAGAGATCATTATGATAGAGACAGAGATCATCATAATAGAGACAGAGACAGAGATC
ATCATGATAGAGacagagatagagatagagatagaaGGGATGATAGAGacagagatagagatagagaaagagaaagaaat
aGGGACCAATATGATAGAAGAGATGATAGaaatagagatagagatCATTATAATCAAGAGAGAAGAGATGACAGAGATAA
AGATAGAGATAGAAGAGATGATAGAAATAGAGATAGGGATGATTATCATCAAGAGAGAAGAGACGATAGATATAGAGATA
GAGACCACCGCGATAGAAGAGGTACCATTGATGAAGAAAATAGAGATAGAAGAGATGATAGATATGGAGATAGAAATTAT
GATAGAAACAAAAGAGATGAAAAGACAAACTACATTGATAAAAGAAGAGAAGACTCAAGATATAGGGATAGAGACCATAG
TGattcaccaaataaaaagagaaatagAAATGATTATGAGGATATTGCCCCTccttcaatttcaaattctaGATCTTCCT
CATcaaatggtggtggtaatggcGGTGGTTTAAGTGAAgaagagaaaagaaaaagactTGAAGAAATGAAACAAAGTGGT
TTACAAAGAGAAGAggaaagattaaaaaaatcaaagaatgaagaggatgaaaaAGATTATGTTCCAAAATCCTTAGAAAA
TAGAGGAAAAACATTCTTAgagtatgtatttttttttttaaaaaaaaaacaacccacatactaattttttttatttttaa
tttatccaaTTTAGTACAATTAACAAAGAAGCATTATCACttgatgataatataaaaagaaataaattttatatttccaA
AGATTAATCAATCTTTGCATGCcccaaaaattttattcagatatttttatttttatttttttattttccattttttttat
ttttttatttttttttactttgggtcccaaatcatttaattaatttttttttattttttatttttttaccaccaaatttg
aattaaaagaaaaaaaaaaaaggaaaaaaaaaaaaagaaaaaacataataaaaaaaaacacacacacattaaaaaataaa
tacacatataaaaaaaataaaaataaaaaataaaaaaaaaaatgaatagattattaaatttgatgataataattttatca
atatcagtgattttaattaaagGTGATTATTTGGAGTATAGAAAAGTTCATTTAGTTGATCAAACCACACCATTAGGAaa
tggtaatattaattatttatttagagGAAATGAACCAAAGGAACTTATCAATGGTACTGAATACTTTGCCTATGAAGAGT
TAATCAATTGCATGGTTAACAACTCTTTAAGTGCTGGCGTTAAATTACCACCACAATTTATCATTGTTGATATTAAGCTT
ATTTATGGATTAATAGATGAAGAATCAGATATTGAATTAGAACAAACTTTCTTTAATGCAAATCCACAATACGGTGAATT
TGGAACAAACGTTACATTGGGTGATCTTTGGGATCCAAACTTTTTGCCAGAAAGAGATGTTAAAAATTGggctttaaatt
tatcagaTTGGCAACATGATAATTTACCACACAGAATCCCATTTTATCATGACCTTTTATACACTCAACATGATTtacct
ttaattttatatattcattggtatgtaaattaaaaaaaaaaaaacttttaaactGCCAAcctttatattataaaaaaagt
tcaTTTAGTTGATCAAACCACACCATTAGGAaatggtaatattaattatttatttagagGAAATGAACCAAAGGAACTTA
TCAATGGTACTGAATACTTTGCCTATGAAGAGTTAATCAATTGCATGGTTAACAACTCTTTAAGTGCTGGCGTTAAATTA
CCACCACAATTTATCATTGTTGATATTAAGCTTATTTATGGATTAATAGATGAAGAATCAGATATTGAATTAGAACAAAC
TTTCTTTAATGCAAATCCACAATACGGTGAATTTGGAACAAACGTTACATTGGGTGATCTTTGGGATCCAAACTTTTTGC
CAGAAAGAGATGTTAAAAATTGggctttaaatttatcagaTTGGCAACATGATAATTTACCACACAGAATCCCATTTTAT
CATGACCTTTTATACACTCAACATGATTtacctttaattttatatattcattggtatgtaaattaaaaaaaaaaaaaaaa
aaaaaaatttttaaaactgcCAAAcctttatattaataaaaaatttactcTATTTAAATAGTGAGTGTGGTTGTGATAGA
ACTGGTGAAGTATTTGCATCTTATGCTATGAAATATTTAGACTATTCATTCAAAGAATCTATGGAATGGGATTACAAAAT
CGCAGGTAGAAGAATTATGATAAACCATCAATTTGCTTCTCAATGGTATTGCTACTATTTACAAGTTGCCGAAGGAATGA
CTATTGATTGCTCgccaccaccattattagaataaagttttaaaaaagtatttttttttccttatcaaattgtaaaataa
aaagaataataaaaataaaaataaaaaataaaaagtgtatttattttacaaaaataaaaaataaaaaagaggTATAAAAT
ATAAcctttattatatataatatatttttttttgtatggTCTATATATTTTAAGTGGGGGGGGCTTCAACTTACCCACTT
GTGTGTATATGgctttgtttttgttttaagtggatatatatgtttttttgtttttttgggGCATAATGAtacatagtttt
ttttttcataatatttATCCTTGAGATGGTGGCGGTGGAACTCTTTgtaataaactttttaagCCAGAAGATTTAAGTTC
GATTTGAGGAGATTGGTTTAATTCAGgcaattgtttttgaatattatctTTTGAAGAGGTGAGAGTTGGTGAGGAAGAAG
TTAAGGATGTTGATGAAGTGGTTGTTGAAGTGCCCGATTGAAGTGGTGGTAAGTTTGGGCGAATTGTTCTTTTTACCATA
CTTGGTGACATTGATGGTGAATTATTTGCGGATGTCGGtgaaattggtgatgttggtgatCCATTATtactttgttgttg
taattgttgatgttgttgaatttgttgttgtaattgttgttgtaattgttggcTAAATATTAATGACATACGATTTGATA
CTGGTTTTTCTGGTGTTGAATTCGatgatatttctttttctttttctttttctttttccttatCTTTATCCTTatctttt
tccttttctttatctttttctttatctttttctttatcctTGTCCTTGTTACTTGacaataaatttgaaattgataaact
agatgaatttggtgatgttgatgatgaagtttttttatgtcccttcttttctttttctttttctttttctttttcttttt
ctttttctttttctttttctttttcttttctttttctttttctttttctttttctttttctttttctctttctttttcct
tttctctttctttttctttttctttttctttttctttttcttttttatctaataATTGAGATTTTGAAGGTGAACTTACA
CCCAATTGAATTGGTGGTAAAGTTGAAGAAGATTGAGTATATTGTAATGGTGGTGGAGTATAACTTCCAGAGTTGTTgct
gctattattatttgttagtTGTTGTGGAATTGTAAAAAATGGTGGTGCTATGGCAgatggtggttgtggtggtagaTATG
ATGGTGGTAAACTTGAAACTTGTTGTGGTGTgattgatggtgatggttgATTTGGTGGTGAACTAGATTGTGATTGCGAA
AAAGTTGTTGCTGATGGTAAAGGTAAAGAACTTTCGGCACCTAATGCTGAACCTCCATTAGCTGGAgtagatgatgataa
tgtggtggtggtgattgtatttgatgaattattattattattattattattgaatgacggaatttgaatttttgagTCAA
TATCATCTAATTGAATTGGACAAACATctgataattttgaataaCCTCCAATGATTAATTTAACAAGGGTTTTTTCTCTA
TCTACATTTGCTAAAATCATATCTTGACTATCACATCTTAAGAAAGAAGGAGCAAAAACCATTGCAACATTATCTAAATT
CATTTTACTTGTTAAAACATTTTCTGGTTGAACCAATTCATAAAGGAAACCAGCTAAATATgtgataattttttgatttg
aagctggtaaaaatttaaagaatacaATAAACTCTTCGATTGATTGACATTCTAATGATTTATCGTAGACATAGTTTGGA
ATTAAAGGTTGAGGCATTTCACGTAACCAAAGTTTTAATAGTGAAGCTATAGGATGAATAGAATAGAGATCAGGAGGAAA
TTGATATTCACCTtgttcattaattaatttttttaatgcatTAACTTCACTAGTATGACCAGGAATTCTAAAGATACCCT
CAGTTTTCATACCCATACCATTATCTAACTTTTTTATAAGATTAACCAATAGTACCAATATGTAAGGTATATCTAAATTT
GGGAATTTCGATTTTTGTTTAAACATTATCTCTTCAATGGGAATTTTAAATACAACTGGATTATTTAAGATATTAATACT
GCTAGTATTTCCAGTTGAATTTAAAGATCCATTTACCATGGTTCCATCATCTTTGACAAAGGCATTACCAATTTTCAATA
CAGATATTGTTTGTCTCCAACCACCTTTTTTCGATTTCTTATTTGCAAGTGAGGATTCCTTTTGATCACATGATTCAAAT
TGAAAATCTGGTGTCGATGTATTTACtgttttattaaagtttGTGAATGATTGAATGTCCTGTTTAGTATCTATGGAATT
GATTAATTCCTCTGAATCTCtaattgattgttgttgtctcTGTGGTATACTTTCAAATTCTGTGATATATTTCTTTAGat
ttgttttcattttttgcATTCTAACAGTCTCTAATctaatgatttcattttgtATCTTTGGTAATTTCTCTTGGTGAAAA
GCTACGTGATATTGATTACATGCTTGTACCTGAAGTTTATATTCTTCTTCGGATTGTTGAACTTTCATTACATCGGATTC
GGGATTATTACACATTTGTTCATAATTTGCTTTAGAGGATTTCAAAGAATCAAACACTTGTTTTCTCTCTTTCGCTAAAT
TTTGTCCTTCCAATGAgtattgttttaattctcCCCTAAGATCCTTTATAAATCCACCTAATGGTTCATTTACATCTTGA
TTGAATCTTTGAATAGTCGATATGATATGACCGGAGAATTGATTGGTACTTTCCACTATCGTTAAAAATGCTTCTGATGT
ACCACCtgatttcaataaaattggCGTGGCTTTACATAGCTTTTGTAAATTCTTTGCATATTCCTCCTCTATTTGTGCCC
TTTTCtcaaaaaattttctaattGTAGTCGAATCGTTTAatcctttttcaatttcatctgatattaattcaacttcattc
taataaaaatttaaaataataataataataataataataataataataataataataataataataataataataataat
aataNNNNNNNNNNNNNNNNNNNNNNNNNNNNNNNNNNNNNNNNNNNNNNNNNNNNNNNNNNNNNNNNNNNNNNNNNNNN
NNNNNNNNNNNNNNNNNNNNNNNNNNNNNNNNNNNNNNNNNNNNNNNNNNNNNNNNNNNNNNNNNNNNNNNNNNNNNNNN
NNNNNNNNNNNNNNNNNNNNNNNNNNNNNNNNNNNNNNNNNNNNNNNNNNNNNNNNNNNNNNNNNNNNNNNNNNNNNNNN
NNNNNNNNNNNNNNNNNNNNNNNNNNNNNNNNNNNNNNNNNNNNNNNNNNNNNNNNNNNNNNNNNNNNNNNNNNNNNNNN
NNNNNNNNNNNNNNNNNNNNNNNNNNNNNNNNNNNNNNNNNNNNNNNNNNNNNNNNNNNNNNNNNNNNNNNNNNNNNNNN
NNNNNNNNNNNNNNNNNNNNNNNNNNNNNNNNNNNNNNNNNNNNNNNNNNNNNNNNNNNNNNNNNNNNNNNNNNNNNNNN
NNNNNNNNNNNNNNNNNNNNNNNNNNNNNNNNNNNNNNNNNNNNNNNNNNNNNNNNNNNNNNNNNNNNNNNNNNNNNNNN
NNNNNNNNNNNNNNNNNNNNNNNNNNNNNNNNNNNNNNNNNNNNNNNNNNNNNNNNNNNNNNNNNNNNNNNNNNNNNNNN
NNNNNNNNNNNNNNNNNNNNNNNNNNNNNNNNNNNNNNNNNNNNNNNNNNNNNNNNNNNNNNNNNNNNNNNNNNNNNNNN
NNNNNNNNNNNNNNNNNNNNNNNNNNNNNNNNNNNNNNNNNNNNNNNNNNNNNNNNNNNNNNNNNNNNNNNNNNNNNNNN
NNNNNNNNNNNNNNNNNNNNNNNNNNNNNNNNNNNNNNNNNNNNNNNNNNNNNNNNNNNNNNNNNNNNNNNNNNNNNNNN
NNNNNNNNNNNNNNNNNNNNNNNNNNNNNNNNNNNNNNNNNNNNNNNNNNNNNNNNNNNNNNNNNNNNNNNNNNNNNNNN
NNNNNNNNNNNNNNNNNNNNNNNNNNNNNNNNNNNNNNNNNNNNNNNNNNNNNNNNNNNNNNNNNNNNNNNNNNNNNNNN
NNNNNNNNNNNNNNNNNNNNNNTTTTTTTAactcaataataaatagaaagaaaaaaaaataataaaaataaaaaaaaata
atttaaaaaaaaaaattttattagagttgattatttataaaatattaaatttcttttgattaaatttaatctGATGAATT
TTGTAGGTATTCAGAAAACTTAAACCGAATAACAACAGAccctactactactattttaCCCATTTATTAAGGATCAGTTT
ATTGGATGTAAAGATGACTGTACAACCTAATTATATCTTTTCATTGGTTAAGATTACCTTTGAAGTATATTTCTAATACT
GGTCCACCTTgtgatattattttcttaatGTTCTCTTTGACGGAATTCCATTCTTCCAAACCTGAATCCTCGTTGTTGAG
TTTTGAATTCAATTGTAAGATCATACATTGTTTACTAACTAAAAGTACTATATTAATATGATCTTTTGATAACAAAGTTA
ATGaaacattaatattattaaaatctttaatttgaaaaaaaagataaaaaaaaaaaaataataaaattaaaaaaatataa
gatTATAAAAGCATAGTTTAAGTTAATGAAGtgaatttagaaaaaaaaacctaaaaaaataataaaaaaaatttaaattt
accaaataaatctgtaagaaaattttatttattttaaaaaaaaattaaggtTTTTCCTGAAAAAAGTGAAAGTATGAGTA
AAAAATGCAAAACCTACCCCTTTTTGGGTGCCCAAAATCCAATAATCCACCTAATTAAAGGGCCAACACACGATTATTTG
GATTCTGTGCTGGGTAGGAAAGAATCTGATCCTTTTTGTCCAATTGTTTCATGAACCAAGAAAGAGCCTGATCTTTTTTT
GTCCCATTGTTGTTATGGGAAATCCCCTCCTAATATACAACCTattctatttatttgaaaaactaaaaataactataaaa
taaaatcaattattaggTTTTAACaaattacttttaaataatattatttaacaaCCTTACCTTTGAAATTTCgtatttaa
tttgaaaactggtttaatatttgaaaaactaaaataaactaactaaatataaaaaaatctataattagttttaataaata
attaaaaaaaattattttgcaACCTTACCTATGAGATTTTGAAtctaatttgaaattaaaaaaaattcaatatatttgaa
aatttaaataattatattttgaaacctaaataagtaaaaaaaaaaaaaaaaaaaaaaaaaaaaaaggttaattgaatcat
aataattgtgagaatggtgataatgatgatactGTTGATGGTTGTGagaatggtgataatgataacgatgataaagatat
tgatgataatgataaagatgataaggataatggtgataatgataacgatgataaagatattgatgataatgataatgatg
ataaggataatggtgataatggtgataatggtgataatgatggtgataatggtgataatggtgataatggtgttaATGGT
GGAGATAATTGTGATAATGGtgttaatggtggtgataatgatgataatgatgatattgatgaaaattGCGAAGaaggtga
taatgataatgataatgatgatgatgatgatgatgatgatgatgatgatgatgatgatgatgatgatgatgatgaaaaaa
aaaaaaaaaaaaaaggttaattgaatcataataattgtgagaatggtgataatgatgatactGTTGATGGTTGTGagaat
ggtgataatgataacgatgataaagatattgatgataatgataaagatgataaggataatggtgataatgataacgatga
taaagatattgatgataatgataatgatgataaggataatggtgataatggtgataatggtgataatgatggtgataatg
gtgataatggtgataatggtgttaATGGTGGAGATAATTGTGATAATGGtgttaatggtggtgataatgatgataatgat
gatattgatgaaaattGCGAAGaaggtgataatgataatgataatgatgatgatgatgatgatgatgatgatgatgatga
tgatgatgatgatgatgatgatgatgatgatgatgatgatgatgatgatgatgatgatgatgataatgatgaagatgatt
gtgatggtggttgtgatggtgatggcAATGATGAAATCGGGGAACAGGTAAAAACATTACCGGTCAtatcttttataatt
tcattgcAGTACTTTCTACATTGGTAGAGACTgccttttctttttgaatttaataaatagattttattaaaaaagtaaat
ttcttttaattctgataatttaaaaaatgtatgcattattatttaatatgttggaaagaataaaataaattaaaattata
atttttatttttttttgaaaataataatttttttttgaaaaaataaattactaactaaaaaaataaataatattctgaat
ttccttttttattttttttatttttcattttttttattgtttttttttttttttttttttcttatattcTTAATTATGTT
TGAggtttaataatgaaaaaaaaaggatttattctaaaaatattgaaatgaacagtttttcaaaaaaaaactattattat
aacttttattattactaatttattattaaacaaattttaattatattaaaatttgtaaattgatTGGTTAAATGTCAACT
Gtgtaataatttgaaattaaaaacaatattaaaaaaaatatattaaaagttttttttggtattttttttacttttttttt
ctcaccTTTGGCCTTAACTTTAAGTTTGACTGACTACTTATCTATTGAAGTCATTTCAACATTcttattaaaatcttttt
ctctttctaaCATATCGAGTATTTCTTGAGGTAATGGGACTGATACTGCCTCACTATTATTTGGATGATATGGTGAAACa
ttagatgatgatgatgatgatgatgccTCACCGTAATAGTGATGATATGGGATAAAATTAGGTGGATTATTTGATTGTGG
AGAATAAGGTTCTTTTGCCCTTGCCACAGGTTCTTTTGCCTTTGTCACCGATGGTGATGTATTTAATGTCATTGGTGTTG
CTGatattgttactatttgTGGTGGATAATATTGTGTTGTATCAACCATTGGAATTTCATctaatttttgaattgatCTT
GGGAATGATATTCTTACTGTATATTCATAgtgatctttttttaataaacgtTGAAATTCCCAAACAATTGatctttcttt
attaatttcgtttataattgataattctctgtttatattttttttataaattgatgatgatatatAATAAGAACTTGATA
TAAAAACTATTCCTACTATTAAAGTAGCAACACCTATAACGATCAATGCAACTCCAGTTGTTCCtctattatcattactt
TCAACtgttttattgaaaaaatcatCAGTATCCTTTCCTCCTTTTAAAATTGCTCCACCAATAATCATCCCAAATCCTCC
aaagattaaaaatataaataatagaaatagtttattataaactggatatttatttaatatatttattgtttttaaaaact
ccTCATGCTTTATTACaccaaataattcatttgggAATTcggttttaaatttatttgaagtaTGAGATATTCTAACTCTT
TCcatgtttatttattttttataaaaaaaaaaaaatgtcaaacaaaaaaaaattaaaaaatacgCCAGAAatttttcgaa
aaaaaaaaaaattttggaaaCCCAAGAAAGATGTCTGAAACTATcataagtaaaaaaaatctatttccACTCGTTTGACA
GTTGCCAAAAAAAAAANNNNNNNNNNNNNNNNNNNNNNNNNNNNNNNNNNNNNNNNNNNNNNNNNNNNNNNNNNNNNNNN
NNNNNNNNNNNNNNNNNNNNNNNNNNNNNNNNNNNNNNNNNNNNNNNNNNNNNNNNNNNNNNNNNNNNNNNNNNNNNNNN
NNNNNNNNNNNNNNNNNNNNNNNNNNNNNNNNNNNNNNNNNNNNNNNNNNNNNNNNNNNNNNNNNNNNNNNNNNNNNNNN
NNNNNNNNNNNNNNNNNNNNNNNNNNNNNNNNNNNNNNNNNNNNNNNNNNNNNNNNNNNNNNNNNNNNNNNNNNNNNNNN
NNNNNNNNNNNNNNNNNNNNNNNNNNNNNNNNNNNNNNNNNNNNNNNNNNNNNNNNNNNNNNNNNNNNNNNNNNNNNNNN
NNNNNNNNNNNNNNNNNNNNNNNNNNNNNNNNNNNNNNNNNNNNNNNNNNNNNNNNNNNNNNNNNNNNNNNNNNNNNNNN
NNNNNNNNNNNNNNNNNNNNNNNNNNNNNNNNNNNNNNNNNNNNNNNNNNNNNNNNNNNNNNNNNNNNNNNNNNNNNNNN
NNNNNNNNNNNNNNNNNNNNNNNNNNNNNNNNNNNNNNNNNNNNNNNNNNNNNNNNNNNNNNNNNNNNNNNNNNNNNNNN
NNNNNNNNNNNNNNNNNNNNNNNNNNNNNNNNNNNNNNNNNNNNNNNNNNNNNNNNNNNNNNNNNNNNNNNNNNNNNNNN
NNNNNNNNNNNNNNNNNNNNNNNNNNNNNNNNNNNNNNNNNNNNNNNNNNNNNNNNNNNNNNNNNNNNNNNNNNNNNNNN
NNNNNNNNNNNNNNNNNNNNNNNNNNNNNNNNNNNNNNNNNNNNNNNNNNNNNNNNNNNNNNNNNNNNNNNNNNNNNNNN
NNNNNNNNNNNNNNNNNNNNNNNNNNNNNNNNNNNNNNNNNNNNNNNNNNNNNNNNNNNNNNNNNNNNNNNNNNNNNNNN
NNNNNNNNNNNNNNNNNNNNNNNNNNNNNNNNNNNNNNNNNNNNNNNNNNNNNNNNNNNNNNNNNNNNNNNNNNNNNNNN
NNNNNNNNNNNNNNNNNNNNNNNNNNNNNNNNNNNNNNNNNNNNNNNNNNNNNNNNNNNNNNNNNNNNNNNNNNNNNNNN
NNNNNNNNNNNNNNNNNNNNNNNNNNNNNNNNNNNNNNNNNNNNNNNNNNNNNNNNNNNNNNNNNNNNNNNNNNNNNNNN
NNNNNNNNNNNNNNNNNNNNNNNNNNNNNNNNNNNNNNNNNNNNNNNNNNNNNNNNNNNNNNNNNNNNNNNNNNNNNNNN
NNNNNNNNNNNNNNNNNNNNNNNNNNNNNNNNNNNNNNNNNNNNNNNNNNNNNNNNNNNNNNNNNNNNNNNNNNNNNNNN
NNNNNNNNNNNNNNNNNNNNNNNNNNNNNNNNNNNNNNNNNNNNNNNNNNNNNNNNNNNNNNNNNNNNNNNNNNNNNNNN
NNNNNNNNNNNNNNNNNNNNNNNNNNNNNNNNNNNNNNNNNNNNNNNNNNNNNNNNNNNNNNNNNNNNNNNNNNNNNNNN
NNNNNNNNNNNNNNNNNNNNNNNNNNNNNNNNNNNNNNNNNNNNNNNNNNNNNNNNNNNNNNNNNNNNNNNNNNNNNNNN
NNNNNNAATATTTGATAGTTATCGCataatcaatataaaaaaaaaggttaaacGTTCAACTTGtcaattatatattatat
tttatttttaaaacaaacgAACGAATGTTTACAAAACcctttttatgaaaaaaattaaaaaaaaaaaaaaaaaaaaaaaa
attttttaaaaaaaaaacaaataaaaaataatggataCCTTTAATTAAGAAGATAgctataaaaacaataaacaaattaa
caTAAAACACATAAATTAGatatattttctttacaaaaactaatatttaaactctttacttttaatagtcattatttatt
taaattactttTAATCGGTGATAGTGGTGTAGGTAAATCATGTCTTTTACTTAGATTTGCTGACGACACTTATTCAGAAA
GTTTCATTTCAACAATTGGTGTTGATTTCAAGATTAGAACTATCGAATTAAATggtaaaacaattaaattacaaATCTGG
GATACTGCAGGTCAAGAAAGATTTAGAACAATTACATCCTCATATTATCGTGGTGCCCATGGTATCATTGTTGTTTATGA
TGTAACTGATAAATTGACATTTGAAAACGTTAGACAATGGTTACAAGAAATTGATAGATTTGCATGCGAAAACGTAAATA
AACTTTTAGTAGGAAACAAGAGTGATCTCGTCGCTAAAAAAGTTGTAGATTTCAATACCGCCAAAGCTTTTGCTGACTCT
CTTCAAATTCCTTTCCTCGAAACCTCTGCAAAACAATCCACAAACGTAGAACAAGCATTCATGACAATGGCCactgaaat
taaaaatagattaaCAGCTTCTCAACCAACCCAAACCgttgataaaaataaggTTGTACCAGGTTCTTCTGCTCCAATCT
CTCCAAAATCTGGTTGTTGttaaaaaacattattatatttttataattttttcaatttaaaatcattacttAAAAACTAC
AACCACGAATTTTAActcaatatcatcatcacatCACTACCCATCAACCAAACAAGTAAACAAAAACTATATTTGTTGTA
TAAAACTAAACAGAAatcaaaccaaaaaaaaNNNNNNNNNNNNNNNNNNNNNNNNNNNNNNNNNNNNNNNNNNNNNNNNN
NNNNNNNNNNNNNNNNNNNNNNNNNNNNNNNNNNNNNNNNNNNNNNNNNNNNNNNNNNNNNNNNNNNNNNNNNNNNNNNN
NNNNNNNNNNNNNNNNNNNNNNNNNNNNNNNNNNNNNNNNNNNNNNNNNNNNNNNNNNNNNNNNNNNNNNNNNNNNNNNN
NNNNNNNNNNNNNNNNNNNNNNNNNNNNNNNNNNNNNNNNNNNNNNNNNNNNNNNNNNNNNNNNNNNNNNNNNNNNNNNN
NNNNNNNNNNNNNNNNNNNNNNNNNNNNNNNNNNNNNNNNNNNNNNNNNNNNNNNNNNNNNNNNNNNNNNNNNNNNNNNN
NNNNNNNNNNNNNNNNNNNNNNNNNNNNNNNNNNNNNNNNNNNNNNNNNNNNNNNNNNNNNNNNNNNNNNNNNNNNNNNN
NNNNNNNNNNNNNNNNNNNNNNNNNNNNNNNNNNNNNNNNNNNNNNNNNNNNNNNNNNNNNNNNNNNNNNNNNNNNNNNN
NNNNNNNNNNNNNNNNNNNNNNNNNNNNNNNNNNNNNNNNNNNNNNNNNNNNNNNNNNNNNNNNNNNNNNNNNNNNNNNN
NNNNNNNNNNNNNNNNNNNNNNNNNNNNNNNNNNNNNNNNNNNNNNNNNNNNNNNNNNNNNNNNNNNNNNNNNNNNNNNN
NNNNNNNNNNNNNNNNNNNNNNNNNNNNNNNNNNNNNNNNNNNNNNNNNNNNNNNNNNNNNNNNNNNNNNNNNNNNNNNN
NNNNNNNNNNNNNNNNNNNNNNNNNNNNNNNNNNNNNNNNNNNNNNNNNNNNNNNNNNNNNNNNNNNNNNNNNNNNNNNN
NNNNNNNNNNNNNNNNNNNNNNNNNNNNNNNNNNNNNNNNNNNNNNNNNNNNNNNNNNNNNNNNNNNNNNNNNNNNNNNN
NNNNNNNNNNNNNNNNNNNNNNNNNNNNNNNNNNNNNNNNNNNNNNNNNNNNNNNNNNNNNNNNNNNNNNNNNNNNNNNN
NNNNNNNNNNNNNNNNNNNNNNNNNNNNNNNNNNNNNNNNNNNNNNNNNNNNNNNNNNNNNNNNNNNNNNNNNNNNNNNN
NNNNNNNNNNNNNNNNNNNNNNNNNNNNNNNNNNNNNNNNNNNNNNNNNNNNNNNNNNNNNNNNNNNNNNNNNNNNNNNN
NNNNNNNNNNNNNNNNNNNNNNNNNNNNNNNNNNNNNNNNNNNNNNNNNNNNNNNNNNNNNNNNNNNNNNNNNttttttt
tttttttttatattttaaaatgaaataaaagtaaaataaaaataaaataaaatcataaaaaaaaaaatattaacatcaat
ccttttatttttttttattaaatatgaaCTATTTTTTGAATAGAAACCATCAAGTTTTGGTTTAATGAGAAACAATAGAT
TTTATTCAACTGAAAATAAACAAGAAGCAGAAACACCAACAGAAGGTGAAAATAAACCAGCACCAGGATCATTAGAAGAA
ACCAtcgaaaaattaaaagaagaattaGAAGAAaccaaaaaacaattattatatacCGCAGCCGACAGAGAGAATGTTCG
TAGATTCGCAAAGGAAGATAGTGAAAAAGCAAAGAAATTTGGTATTCAATCCTTTACAAAAGAGTTATTAGAGGTCGTAG
ATCAATTAGAGATGGCAACCAATTTATTCCCAAAGGAGAAATTAGAGGCaaacaaagaattaaaagatttacaTGAAGGT
GTTAAAATGACAGagacattatttttaaagattatgGGTAACCAAGGTTTACAACGTTTCAATCCAATCGGTGAAAAATT
CGATTTCAATAGTCATCACGCAATCTATGAACTCAATGATCCaaccaaagaaaataataccGTTGGCCATGTCGTTAAAC
AAGGTTACAAATTACACGATCGTTTAGTGAGACCAGCTATGGTTggtgtaaataaaattaaaccacaataaaaaacaaac
aaaaaaaagttaaaataaatacaaaggTGTATTTgtggataaaaaaaaaaactatatttgtataaattaattttattttt
attaattattaagaTATAAAAAGATCACCGATATGAacacttttaaaatttaaagatttactATTTTCCCTATATTTTTC
ATCATCCAAAGATTTATTAGAATGAAGTAATTGATCTAAATCATCTAAAGATAGACTTTGGTCATAGATTGGATTATTGT
AAACATCTTGAACTCTATTAATTGTTACAACAGACATTGGTGAATAATTCTCTGATAAACATAAACAGTATGGTTTATTT
TGGTAGATTTGTTTTTGAATGATTGGTCTATTACCATTGAATTCGAATCTATTTGGATGATTAATACCATTTCTAATTcc
ataatatttaataataccaTTAATAATCGAGTCAACATCATTGCATCTATAAATTGTTGAACATAAATCCCAAGGATAAT
TCCAATCTCTTttacaatcattatcatttctattccattttaaatatttaaaataatttgaattattttcaccacaatta
ttgttgttgataattgtatttgaatttaaaggCACTGTAATATCTTCGTTACAAGTATGACAATATTtgatgtttttatt
taatttcatataGAAACCTAATGCCAAtggttcattatttaatgattgacAATATTCTCTTAGGTTGAAATCATTGTAGA
AAAGAATATCATCAACTGAAAacattatatatttatatttatttgttttttgaacCAATGTAATCAATTGATCAGTGAAA
TTATCTTCTTTAGTAAAAACTACCTGAGGGAAAGAATTAATTACCAACTGATAAGAGTTTTTAAActtttcatttgaata
tgTAAATAGTACATCaacaataatttcaaatttttcttttccaaaatcatcaccattttttaaatatttaaagaatgtTC
TTAGAAATTCCTTTAATTGGAATGCTCTATCTTTTGAGAAACAAATTATTCTTATtccattttctttaaatttattatta
ttattattattattattattggatttTGATGTGGATGAAGTTAAATTGCCTGAGAtaagatttaaaattgagatatcact
attattactattgtttagAGTAGTGGGTGTTGAaggttttaaatttgataaaagaGAAAGCAGCTGTGAAGTTGGATTTC
TTGATAACCATTTTTCCCAAAGTAGAGTTGATTTTTCATGGTTTGGGTATTTTGATAGACACAATGATACCAATTCACCC
ATCTTTTCATTTGTTGCATCTTTTAtactatttaaatagtttggttgttgttttataCATGATTGCTCAATCAGTTCTAA
ATATTTGAATGcaacatcaaataattcaatggataattcatcatcatttgttttattgttattattaaatgataaagata
aagatgagGTGGTGAGTTGAAAGAATTTGGTAACATCTTTCATTGATATTAAGGATGTTTCGATAATTTGagaatcaata
ttaaatcttttaaacagtagatttaaataatagcaaGATGCATTAACTGTTGaaactttttgtttttcaatatttttaaa
ggatATTGAGTTATTATGTTTtcttaaatataataatggaGTTGATGATtgaatatttgaaatattcaAACCTTTCAATA
CTAATGATTTTAACCAAAATACATAATCCTCGATGAATGGAAATTGATTACTATCTTCATAACAATGATCCTTTTCACTG
AATATcgatcttttaaaaattactgAAGGATGTACAAtacaacaattgaaaaacatTGACCacattaaaatatctttatc
aGGAAANNNNNNNNNNNNNNNNNNNNNNNNNNNNNNNNNNNNNNNNNNNNNNNNNNNNNNNNNNNNNNNNNNNNNNNNNN
NNNNNNNNNNNNNNNNNNNNNNNNNNNNNNNNNNNNNNNNNNNNNNNNNNNNNNNNNNNNNNNNNNNNNNNNNNNNNNNN
NNNNNNNNNNNNNNNNNNNNNNNNNNNNNNNNNNNNNNNNNNNNNNNNNNNNNNNNNNNNNNNNNNNNNNNNNNNNNNNN
NNNNNNNNNNNNNNNNNNNNNNNNNNNNNNNNNNNNNNNNNNNNNNNNNNNNNNNNNNNNNNNNNNNNNNNNNNNNNNNN
NNNNNNNNNNNNNNNNNNNNNNNNNNNNNNNNNNNNNNNNNNNNNNNNNNNNNNNNNNNNNNNNNNNNNNNNNNNNNNNN
NNNNNNNNNNNNNNNNNNNNNNNNNNNNNNNNNNNNNNNNNNNNNNNNNNNNNNNNNNNNNNNNNNNNNNNNNNNNNNNN
NNNNNNNNNNNNNNNNNNNNNNNNNNNNNNNNNNNNNNNNNNNNNNNNNNNNNNNNNNNNNNNNNNNNNNNNNNNNNNNN
NNNNNNNNNNNNNNNNNNNNNNNNNNNNNNNNNNNCGGTTAACAATTTCAActaatttattgttattaaacaTTTTAATT
GGACAACCAAGTATGTCGattgaatcatttgattGAAGATATTGTAGTTGGGATTGTAATCTTGTGGGATGAGAAATATC
ATCAGCATCCATACGTGCAATATATTTTGAAGTTGGTGAACAATGATTTAGTATTGCATCGTTTAAACTTTTAACTATGC
CTTTATTCTCTTTAtttataatgaatttaatccTATGCTCTGTATGATATCTTTTTGAAAGTAGTTCATTCAAAGTTTCA
TTATTCGACCCATcatcaattataattaattccCATTCCTTAAATGTTTGTTCAATAATACTGTCGATtgatatcattaa
attattagttccttcatcttttaataatttttcctCATTATCGTCATTGTTTCTTATTAAGAAAGGTAAAATTACACTTA
TTTTTGGAGAATTGTTCATTGTGttggaaatttttttttattggtttgtgaaaaaaaaaaaaaagttaaaaaaagaaaag
gttttttttttttggaataggtttttattggtttgtgaaaaaaaaaaaaaaagattatgaATTATAAAATGTACAAAAGG
GGTtggttattaataaatattttatatatattatatattgcATGATGATATGATATGTAAATATATGGTGGTGAGGTTTG
ATGGGTAcggtttttttctttttttttaataggtTTTAGTTTCGTAACGATTTAGGTTATCTTTTTCAACCAATTCATTT
CGAAGCTCTCTAAATTTATCTTTCAAAAGACATAATCTTGATCTTTCAGCCTCAGCAATCTTTTTAACTTGATTTAATTC
TTGGTCTTTTTGAATTGCCTCCTTATTTAATCTTTCAATCTCTTTTAGCTTATGCATTATCATTTCAGATGgtgaaccaa
ttaaaaattgttggCCACTGCcactcatcatcatcatactGCTCATACTACTAATACTATTACAACCACTGCTGCCATTA
CTTCCATAGCTATTTGATACTACATTTGGGCTAAATGCTGAAGTATTTGATAGGGAAGATGAAGACCCATTTACATTTCC
AACATTGTTATTGCCACcaccattaatattatcatgaCTAAATGACCTTCTAATTGATGATGGtatattaattgatgatg
aaattgaattcGATCTTTGTGATTttatgttgttattattattggtattgataGGTTGTTGAGTTGGAGATGAAGTATTA
TAACTATATCTTGGTGATAGACATggatttaaatgatgatgttgatgattgtGATTTGTTGGTGGATATTTTTGAGGAGA
TTGTGATAGGATGGTTGGTGGAATcaatggttgttgttgtggattTGCAGAGATTGGATAGAGTTGTTGTTGACTATTAC
TTCGATTGTGGCTTTGATGAGGAGGGGTCATTCGTGGACAAGCATTGCCAAGTATATATGTTGACAATATATTTTCATCG
CAATATTGGTTCAATGAGAGGTCTTGGAATTGCTTTAAATCCCCCATCTCCATAAACACTGGTTCTAATTCtggtgattt
aatatttttattaatcatattattgttaacacttgaattattactattgttggcattattactgttattgcTGGTATTAC
TACTGCTagtattactactattattattactattactattactattgttattgttattgttgctgttattattatttgat
ttatttttatttattgaatcttGATAAAGAGCCCttgataatcttttaatttcatcttttaattggtttgattttaatct
ttctttttgaGCCCTTAAAGCAACTCTAAAGATTGCATCATCCTTTTCCTTTATTTCCAACattgattgattttgaaGAC
TATCTACCTGTCTACCTTCTTCCTctaatatcaattttaattcattgaCTTTATTTGAATAGAAAACTGTTTTAAATGTG
TCATATTCtataatatcttttattcttctaatttcatcatcttttttctctgacaatattattaaattcaccaATTCCTT
CTTTTCATCTGTATTgtaaatattgttattattattacaggGTGTTTTTGGTGAGTGGAGTTGTTGTAGtggtgaaaata
atttatttggtgaaattgattttgaataatGATGACTATGTTGATTAGGAGTTTGATGGTTGTGATGATGGGTGTGACCA
TGATGAGTGTGgggatgatgatggtggtggtggtggtggtgactACCAATAGatgaagaggaggaagaagaggagcTACT
AATTGGTCCAGGTGAATTACTCAatgattcaaatgaaaatctatcattgatttttttaatatcaaccACTGAATTCTCTC
GAATCTGgctaattgaatttaaagatttcttTAGTTTTGTAATTTGATCGGTGCAATccatcaatttctttttctgatTC
TCTGCAACCATCAATAACCTGTTTATCTCTTTCTCCTTGTGATCGACATCTTTTCTTCTCTTTTCGACAATCGATGTCCA
AAAACTTCTTTCAGAGTGAACCAATTGTGATAGCTCttcaaatttagattttaataaCTTTGATCTTGCAGATTCTGCAT
TGGCTCTATTAACAACTCTTTCTAATTCACTATCTTTACTTTGATATGAGCTAACCAATAATGAAACAGTCTCTTTTTGa
tctttattatcactattattattattattattatttattggttgtggttgtggttgtggttgtggttgtggttgtaattg
taattgttgttgtggttgttgttgttgtccaTTCGCTTCAACTGGTTGTTGTGCAACTAATGGAATGGTTGGTATAGCAG
ATGGTGATAGTTGAttctgttgttgctgttggtTTTTATGAAATTGTTCTGGATGTTGGGTGGATTGTTGTTCGTGTTCC
ATTATTGGTGAAATTGTTGGTGGTATATTGCTTATTCCATTTACATTGGgaataccattattattggtattattattaac
aacaCATGAGTATGAAGTACTTTTTTGAATTGGTGAGTCCCAAAATGATAATGAggataatggtggtgatttaCCTAAAA
CAGTATCGGACAGAGTTGATTGTGGGGATTGgtttaaaaatgttattgGTGAAAATGGTTGAAATGGTGATTGAATTGAA
GTGCCTTCTATATTTGATAACGCGGCTGATCTCTCTAATATATAATTCCTTCTCTTATGTATATCagtttcaattaataa
actatCATTTGATGGTGGTGAAGGTATTGGTGATGCTGTTGGTGTGGATATAttagttgtggttgttgtagtggttgttg
tagtatttggtgttgatggtgtTCTATTTGTTCCATTTATATattcttcatcctcttccccataaaaatcttttatatAT
CCATCTAATTGCTCTCTATATTctgttatttattaaaaaaaatagaaataaaaataaattttattagtattattattatt
attattattattattattattattattattattattattattattattattattattattattattattattattattat
tattattattattattattattattattattattattattattattattattattattattattattattattattatta
ttattatttattatttattattattattattattgttgtattAATCTATtaagaaaatgaaaactaattaattatttata
atataccttttatataattcacataaattaatgaatcttttttatctttttcagcCAACTTTGTTTGTCTCTttatttct
ctttctctttgcTCAATCTATtaagaaaatgaaaactaattaattatttataatataccttttatataattcacataaat
taatgaatcttttttatctttttcagcCAACTTTGTTTGTCTCTttatttctctttctctttgcTCAATTTGGGtagata
atatatttttagcTTCATCCTTATCAATTGAATAGGGcttaaattcatttgaattccttttattaaaactactgctatta
ccattattggAAATTCTGGATGGAGAATTCCCATCAACAGAAAATCCTCtacttattatttttggttGGTAGTCCGTTAT
AATATCAGATTCATTTATTTGGTTATTATATTCATctttactatttaaattactcccactttgttttctttgctgactat
tatatttttctaaGGACGATTTAATAGAAACctccattttatttttattacttttttatttttttactattttttatttt
tatttttttttgtttttttattttttgtttttttttaattcaatttattttatttaattttactaaattctattattatt
atttttattattattatatctttttaatattataaatattattattctatttaaattcaatagtttattactattataat
tagtattttgtttaaaaaattattattattatattttttttcttttttttttaaaaatttttttaaaattttatgtaTTT
CAAATTACAAAGAGTGTGCTTGTGtgttaaatatatattaattttttgtatgtataatatatattaaaaatattactgct
attaatgttatttttaatgtactattatttgctttagtatttttttttgttgttgctggattgttattactttattgtta
atatttacaattttttttaaaaaaaatattaattttatggTATGAATGAGTATTTTATGATATAAATATGTGTATTTTAT
GAAGTTCAAAAAAATTGTGAAactgttattactatttttaaatatttattgaaagGAAATTCTAATATTCTATTGTTTCA
AATGTTGTTGATTCTAatgtattaataaataaataaataaaaaaagttttaatataattttaatttaattaaacgtttaa
ttatttttgcaaaaatttcaaaaaaaaaataaaaaaaaaagaaaaaaaaataaaaatttttttttgaaaaaaacaaaaat
aaccAGGCATTGTGGTGCTAATTAATACATTACTCATATTTCAAAGTTCTAAGcttgattttatttgatttcaGGTTATT
TTAAGATGttactaattttaatataaaaaaaaaataaaataaaaaaataaaaaaattggttaaTTCGAgatattttagaa
aaattggttggaaaaaaaattcataaaaaaacaagaacacacttgcaaaaaaaaaaaaaacctttaaatatacaaaatca
ccaaacaaaaaaaaaaaaagttaagttggttttttttcttttttttctttttcctttttatttttatatattttattaat
ttaaaaataataaaaaaataaaaaaaataaaaaaataaaataaaataaaaagagagtttaaaaaaaaagaaaattggtgt
gttataaaaaaaaaaaaaaaaaaatggggaaaaattaaaatttaatgaaatgtGGTTCACAgctgtcaaaaaaaaataaa
aaaaaactttgttaaattaattataagataaatagaatattttatttacatgtAAATAGGGGTATGGAATTGGGAAACAA
TTGGAATGTtgcgaaaaaaaaaattaaaaaaataaaattaaataaaataaaataaataaaaaaaataaaaaaattaaaaa
aaattaaaaataaaaaatttaaaaaataaaaataataataataataataataataataataataataatagagtTTAACT
TTAAACTTTAGATTTAaagttaattttatttcattttatttaaaagatcttttttttaaaaaaaataaataaaaataaat
aaaattttaaaataaaaattataaaataaaatgaaaaaaattattaaaaaaaatggaaagtaatatgaaaaaattaaaaa
aataaaaaaaaaaaaaatgaatatatgCGTTCGATCAAATATGTtgtgtttatttattttctttttcttttttttctttg
ttttttttttttttctttaattattaaaatcatttaaattatctatATTACAAGGTCTAGAGAATTgcatttgaattaaa
ttaatagttCTAGTATCAAAAGCAGCGGAACAATAACAAAAGTAATAATCGAATAAGTTTATAAATTGATCATTGAAACC
GTCCAATTTAAGGATTTCCCTTTTGTTAGCAAGGAAATTCTTTCTCCAAATATCCAAAGTTAGTGCGTAATGAGTACCAA
AAGTTTGAGAATTTTGTAAAACCAAATTTGAATTCTCTGTTGCAGTGTTTATAACTGCTGTAATTGATGGTAATAAACCA
CCTggaaatatatatttttgaatGAAATCACAACGCTTCTTGAGTCCTTCAAAATCTTGATCCTTAAATGAAATGAATTG
TAAAACGAGTATACCATTTGGTTTTAACAATTTTTCAACAGATTTAAAATAGGTTGCATAGTTTTCATATCCAACTGCCT
CTAACATCTCACAACTTATGATACTATCAAATTTACCATCAACATTACGATAATCAATATATTGTAAATCAATACGATCT
TCCAATCCCTCCTCTTTAACTCTTTCAcgaccaaattttaattgctCTTGTGATAAACTAATACCTGTAACACGACATCC
TGTTCTTTTTACTGcctaattgtttattattattattaaaaaaaaaaaaaaaattttaaatttccaagttttaattaaaa
tagatattaaaaaataaagtttaaaCTTACTTCAATTGCAAGTGCACCCCAACCACAACCAATCTCTAAAAGATgatcat
ctttttttaaatttgcttgatcaattaattttctaattttattaaattgagCTTCTTCAAGATCTTGTTTTCTGTGATCG
AAATATGCACAAGAATAACTCATTGTTTTATCAAGGAATAATTTAAACATatcatttgataaatcataatgtgcttttat
attttcttttgatccTTCAATTGTATTTCTATGTAAATAATGTACAAATCTATTAACACCATCCATTAAAAATGACCATc
ttgtatttaaattatctaaTTCATctctatttataataaaaacttggagaaaaaaaaaaatatataaaaaaataaaaaaa
gtaagtaattattaattttaaaaaattttgaagattgaaaaaaataaaattcaaataaaggAAATCNNNNNNNNNNNNNN
NNNNNNNNNNNNNNNNNNNNNNNNNNNNNNNNNNNNNNNNNNNNNNNNNNNNNNNNNNNNNNNNNNNNNNNNNNNNNNNN
NNNNNNNNNNNNNNNNNNNNNNNNNNNNNNNNNNNNNNNNNNNNNNNNNNNNNNNNNNNNNNNNNNNNNNNNNNNNNNNN
NNNNNNNNNNNNNNNNNNNNNNNNNNNNNNNNNNNNNNNNNNNNNNNNNNNNNNNNNNNNNNNNNNNNNNNNNNNNNNNN
NNNNNNNNNNNNNNNNNNNNNNNNNNNNNNNNNNNNNNNNNNNNNNNNNNNNNNNNNNNNNNNNNNNNNNNNNNNNNNNN
NNNNNNNNNNNNNNNNNNNNNNNNNNNNNNNNNNNNNNNNNNNNNNNNNNNNNNNNNNNNNNNNNNNNNNNNNNNNNNNN
NNNNNNNNNNNNNNNNNNNNNNNNNNNNNNNNNNNNNNNNNNNNNNNNNNNNNNNNNNNNNNNNNNNNNNNNNNNNNNNN
NNNNNNNNNNNNNNNNNNNNNNNNNNNNNNNNNNNNNNNNNNNNNNNNNNNNNNNNNNNNNNNNNNNNNNNNNNNNNNNN
NNNNNNNNNNNNNNNNNNNNNNNNNNNNNNNNNNNNNNNNNNNNNNNNNNNNNNNNNNNNNNNNNNNNNNNNNNNNNNNN
NNNNNNNNNNNNNNNNNNNNNNNNNNNNNNNNNNNNNNNNNNNNNNNNNNNNNNNNNNNNNNNNNNNNNNNNNNNNNNNN
NNNNNNNNNNNNNNNNNNNNNNNNNNNNNNNNNNNNNNNNNNNNNNNNNNNNNNNNNNNNNNNNNNNNNNNNNNNNNNNN
NNNNNNNNNNNNNNNNNNNNNNNNNNNNNNNNNNNNNNNNNNNNNNNNNNNNNNNNNNNNNNNNNNNNNNNNNNNNNNNN
NNNNaaaaaaaatttaaaaataaaaataaaaataaaaataaaaataaaaataaaaaaaaaaaaaaaaaaaagaaaataat
taaaataataatcgtCATTCAATGGTTTATAAGTTCTTATAAATtgcaatttattttattttatttttttttttgatttc
caCCTGCGTGCACAAATAGCAACACCccaaaaaatatcaaatcaCATAATTTGTTATGAAAGTCAAATAATTTGGTAGCA
CAACCACACATGTTtttactttaattttatttttttattttaataccaaagaaaaaaaatttaatatttgagtGCGAACA
ATCAAATGacacaatttaattttttttttttaaatttttttaaattttttttaaattcttattCTTAAACAACGAGTttg
aaacattaaaaaataataaaatcgattttgaaaaattcggaatttttttttttttaatcaaaattctatataaatgtatt
atatacttttttttttatccaaaAATATAGAGATCTATAATTTggatttatcatttattattaattggttttaCTTTTTA
AGTTTAGtgttattgatttaaattttaattttggttttagtttttttttttttttggtgtagCTTTAAATcttatattgt
tattattaatattgttgttgtgtaaTGTTGTTTTCTATATACagttatttatatatatatttgaaaaaaaaatatatatt
tgtacttttttttttttttttttgtaaagaaaaaaaatgataattaaaccattttttttactttaacCATAAAATTTTCG
ATGATTTCACCTTCATTTACTGGTAATCCGTCAAAATGTGATCTTACAATACTTGCAAGTTCCGCCTTTGATGAGTTATG
TTTGGTTTTTAATCTGTAAtgttttttatatcttttcAAAGCTGCGACATCTAATCTTTGTATTACATCTTTTGATGGTA
CAATTgccttttaaaattttttaaaaaaatttaaatagtaataataataataataaaatatattttatttattaattatt
tatcacTCCATAACTatgtttaaatataaataggaaataaaaataggaaatagaaatatatttataaacttacatcatcg
tcatcatttCTTCTGTATATACATGTTTTAGAATGTCTTTTTTTGCCGCCACATTTTGCACAACCTCCGCTTGTCATCAT
CATGGTTGAGGTTTGGTTTGTCGCTACAACTATTGGCATTGTATTATAATTTACCACACTATTAGCATTACTCGAAATGT
ATGATGAAATATAATTTCCAGcgttatttgataaaatattattggttgtggttgatgaagatgaagttGACTTTCTCTTC
ATTCCAACACTTACACCGCTACCACCAATATGATATGGGTGATGACTACCACCATGGTGATgaccattatttaataatac
tttTGTTGACCCAGAATccatatttaattaaatatttttattatttattttattttcttatttatttttattgttattat
ttgttttttatttattttttgctattattattatttatttgtttgttgtttCGTTTGTTGtttcgtttttttaaattttg
atttttttttttttttaatttttggttttttttttttaatttttgtatttttttttttttttttaaaaaaattttatatt
tttaaattacggtttttggtgttttaaacaagaaaatataaaaaaataagaaaaaactattttagtattatttcttttaa
agctatgtttttttatttgttaaattattattattattattattattattatgttttttgtttttttattttaaatttat
taaaaatttaaaaaactaaacaattttaaaatagttaATTTTGTGTATAACAAGTGTGAAGACTAtagtttatatatatt
ttagtatatttgtattatttatttgtttattggtttatgtttttatttttattatttttttttttgtttgtatttttttt
tttttttctatattttttttatttttttttttaaaatttttaatttatattattttatttttattttttattttttacga
aatggattaaaaatttattgtatttgttgttgtgtgtTTGAAAGAAAGAGGTGTGGTGTGTGTATGTGTGTGAAGTggtg
tttattttattttttttattttttatttattttttttacttataaAAGTAAAGTAAACTTTATGGTGTGATTGAGTTTGT
GGTGTTTCgaaagattattattaagttttatattattagtatttatCTATTCAATATTGTCTGTACTATTGGTAACAAAT
ttgtttgtaaaaaaaaaaaaaaaatttaactaaATTNNNNNNNNNNNNNNNNNNNNNNNNNNNNNNNNNNNNNNNNNNNN
NNNNNNNNNNNNNNNNNNNNNNNNNNNNNNNNNNNNNNNNNNNNNNNNNNNNNNNNNNNNNNNNNNNNNNNNNNNNNNNN
NNNNNNNNNNNNNNNNNNNNNNNNNNNNNNNNNNNNNNNNNNNNNNNNNNNNNNNNNNNNNNNNNNNNNNNNNNNNNNNN
NNNNNNNNNNNNNNNNNNNNNNNNNNNNNNNNNNNNNNNNNNNNNNNNNNNNNNNNNNNNNNNNNNNNNNNNNNNNNNNN
NNNNNNNNNNNNNNNNNNNNNNNNNNNNNNNNNNNNNNNNNNNNNNNNNNNNNNNNNNNNNNNNNNNNNNNNNNNNNNNN
NNNNNNNNNNNNNNNNNNNNNNNNTGTCTGTACTATTGGTAACAAATttgtttgtaaaaaaaaaaaaaaaaaaaaaaatt
tactaaaaattagttacttttaaaaaaaattaaaaaaattaaaaaaaatttaaaaaaaaataaaaaataaaaaaaaataa
aattaaaaaaaaataaattaaaaaaaaataaattaaaaaatgatgaagaaagtaaaataacaaaataagaaataaagtta
acaaaacaaaacaaaacagtATTgagacaaaaaaaataaaataaaaaataatgatatagtaaaaacaaaaataaaatata
tatttataatatatacaTTATATAACTTCTCTTTTGCTGGATAAaggaaaagaaaataaaaaatataaaaaaaaataaaa
taaaagtaaaaataaaataaaagtaaaaataaagaaaaaaaaaaaaaaaaaaaaaaatttaatctaTTTATATCAAgttt
gttaatttttattaaatcttaaaaaaaaatataaaaaaaaaaaataaaaaaattttaatttgaaaaaaaattaatatttt
tttttttaaaaaaatagttatttATAGTGTGTTGATTTgatcaatattttcatttgtgATATCACAATTTGTGTGCTACA
TTTTGGTCAATCTATATTTAACAACCACACTGCGgcacattaaaaaaaaaaaaaaaaaaaaaaaattaagaaaaaaacct
taagttttttttattgattattgCAATAacatcaaatatttttttacaagaAATTACATTGGATATCAAAGTAAGTtggt
taaatatttataatatttttagattgatcaaataaattttatttttagaataatCATTTAGGTATTGCATCAACAgcata
aattatcaaatgttGTTTAGATGTAccaaaaaaatgattttggaGATGGAGGTGTATCAGTGATTTGTGAAGGATTCATT
GGCAATAGTactataaagaaattatgaATGGTAATTTCAAACAATTGAAAACCAAATCTAGATTATCAGTAATTGAAAGT
GTTTTATCATTACTAGAGTCTAAATGCCGATTGGCACTTATATGAAAGTATCAGCTtgtatttttgttttttttattttt
tttttcaaaaataatcttttcttttttttagaattcccttttttattggttttgtaATATCAAAATTAGGATTTAATAcc
tttataaataattttagaacCTGAAGTGTTCAAACAAATTTGTTACACTTATTAATAGTCTCGTTCTGGTGGGTCAATAA
ACTTGAATTTTCGAAATATTGAGATTGAAAATGAGTTGGGATTAAAATGACGAGAGCCACAgaaaaaataagaatttaAA
ACTGAATTGGacaaatcaatcaaaaaaacaGAATAAAATGAGATTGGGAATGggttccaaaaaaaaaataataaaaaata
atagagtaattaaataaaatattggttttaattttccTCACATTCcctaaatataaaaaaataatttattttattatata
attaatttttttttatttttttatatttttttcacaaattatttcaaataataaagtaaGGCAGTCGAATACAGATTTga
actactattattattaggatGAATAATCTTCATAATCACCACCTCTacctttattttcatattcaaaatcatcatcatcg
tcattacatcatcatcatcttcaatgTCATTATCACATTTTACTGAAATAAGGTCATTGACTCTTGTGTTGGTAATTTAT
CACCAAAAAATCTTTACATAAAGCCaagttggtgttggtataACTTTGTTTTAGTATGATATTATTTATGGTGAGTGTTT
AACTTAGCATCTTGGTTCTTTGtgatattcattatttgttcactttttttttttttcaactaattttttttttttcaatt
ttttttttttttttctaatttttgtttttttatttttcatttttttttcttNNNNNNNNNNNNNNNNNNNNNNNNNNNNN
NNNNNNNNNNNNNNNNNNNNNNNNNNNNNNNNNNNNNNNNNNNNNNNNNNNNNNNNNNNNNNNNNNNNNNNNNNNNNNNN
NNNNNNNNNNNNNNNNNNNNNNNNNNNNNNNNNNNNNNNNNNNNNNNNNNNNNNNNNNNNNNNNNNNNNNNNNNNNNNNN
NNNNNNNNNNNNNNNNNNNNNNNNNNNNNNNNNNNNNNNNNNNNNNNNNNNNNNNNNNNNNNNNNNNNNNNNNNNNNNNN
NNNNNNNNNNNNNNNNNNNNNNNNNNNNNNNNNNNNNNNNNNNNNNNNNNNNNNNNNNNNNNNNNNNNNNNNNNNNNNNN
NNNNNNNNNNNNNNNNNNNNNNNNNNNNNNNNNNNNNNNNNNNNNNNNNNNNNNNNNNNNNNNNNNNNNNNNNNNNNNNN
NNNNNNNNNNNNNNNNNNNNNNNNNNNNNNNNNNNNNNNNNNNNNNNNNNNNNNNNNNNNNNNNNNNNNNNNNNNNNNNN
NNNNNNNNNNNNNNNNNNNNNNNNNNNNNNNNNNNNNNNNNNNNNNNNNNNNNNNNNNNNNNNNNNNNNNNNNNNNNNNN
NNNNNNNNNNNNNNNNNNNNNNNNNNNNNNNNNNNNNNNNNNNNNNNNNNNNNNNNNNNNNNNNNNNNNNNNNNNNNNNN
NNNNNNNNNNNNNNNNNNNNNNNNNNNNNNNNNNNNNNNNNNNNNNNNNNNNNNNNNNNNNNNNNNNNNNNNNNNNNNNN
NNNNNNNNNNNNNNNNNNNNNNNNNNNNNNNNNNNNNNNNNNNNNNNNNNNNNNNNNNNNNNNNNNNNNNNNNNNNNNNN
NNNNNNNNNNNNNNNNNNNNNNNNNNNNNNNNNNNNNNNNNNNNNNNNNNNNNNNNNNNNNNNNNNNNNNNNNNNNNNNN
NNNNNNNNNNNNNNNNNNNNNNNNNNNNNNNNNNNNNNNNNNNNNNNNNNNNNNNNNNNNCACACAAACCCATTATCTGT
TGAAAAAATCACATAATGGACCCTGATCTTTTATTAGCAATTGCATTAAGTGAAAGTTTAATGGTATGGTATCAGCTGAT
AGTacaatttttacaaaaaaaaatcttgcacttaattttttattcatctaaccctttttttatttttttaattatatttt
acttctatattttttttatttttccattatattatctctttctttaatataggataataataataataataacaataaca
ataacaacaacaacaacaacaataataataatagtaataacaataataataataacaataataaaaatgtagAAATGGGA
GAAGTAGAAAAGCAACCAGAAGATAAAATTAGTacatattttaaagaattaaccagtttattgaaaaaagacacaataat
taaaaatttaaaacctcTTCTCACCTTATTGAAATCAAAAGAATTGTTATTGGACCAAATCTATTTCCTTTCAAAAATTT
TGGAATCAATTTCCTTTAATATAGTTTATAGTGGCAAAGAAAAAGACAAAggtaattattattcaagttatttttattta
tttttttgatttcttttttattgttataaaaaaagtttattactttcgtttttttttaaaccctGCCCCACAATGAAAAC
GTTTTTATCTCAACATTTTCTCAACTTGGCTATGACCTTTTAAAAGTTCAAtcgatttttcttttttttttttttttttt
tttttttttttttcaccaaaaattttattttccacAAAttcctttaattttttaatttttttttgaaatatttcatatac
taatttattattttctcttattttttattttttatttttgccTATCTAGTcgaaaatgaatttgaaatattttgtaAAGA
TACAATTGAGTTTTGCTTGGACATATTAGAGAAATGGGGAAATGGCGACATTGATTTATGGGCCATTCCAACCAATAATA
AcgataataaaacaaacgACAATAGTCaaggtaataatagtaagaAATTAACACCTCtaacattattatcaattattgat
ATGTTATGTTGTATCGAATTTCCCTCAactgaaattgataaatccTTTGATTACATACCTTCTTTTTTGAATGTTTCTGA
ATTAGATGAGATATTAAACTCATTACACGATGAGAACAAAAAAGAGATGAAAGAATTGTCttcaaaaacaattgtttCCT
CACCAATTCCTattacaacagcaacaacaaatttaGAAAAGCAAACCTCTAGTGATAGTAACATCTTTagtcaattttta
aatgaggGACTAAAGGTAGACGGTTTAAATGAAACAATCATGCCATCATTAAAACCATCCACTTTAATACCCTTACCAAC
ACAACTACTACCATCACTATCAACTGTTTCACAACCAGAATCATACAATAGTAATGCTGAAGGAGGAATGGAAACATTTG
CCAAGgttaattcaaattatttcgATAGCAAATTATTTGGATCATCAagattattatcaatttgttCTAAACTTTTAGTA
CCTTACCAATCCGATTTAACATCACCATCCACTGGTGAAAAGTttgaaaaattcaaaaagaatcaaCTTTTGATCCAAGA
TTTTATAAACAATGTACAAGATATTATATTCTCTGAAGGATTTGATTCATTAGATAAACAAACAGCACCTTGGACTATTG
ACTTCTTTGGAAGTTTAATTGGAACTCTTAGATCTTTTGAATCCTTTTCAGCTTTAAATGGTTTATCTtaccataataat
aattctaaatttttatcaaaacatgtatgtatttaaaaaaaaaaaaaaaaaaaaagaaaaaacaaataataatagattct
tgttttttatattttagttatttgaaaatatatttgaaGTTTTAGGtagtaaattaaattacccaaatttacaaattaaa
gCAGAGATATTCTTTTCATTATGTATTTTATCAgatgtaaataaaatgaaaattgatATTGTCAAACTTTTAGAAAGAGA
TCAATCAACACCATTGGATAAAGAGTATTTGGTATTGAGTCctcaattaattattttagcAATCGAGTTGgtattcaaaa
atattaaagagaTAACAGagattcaaaataataatgataatgaagattttaacgaattattaaaaatcgAATCAACAGTT
AACAGTAATACTACAGGTATTGAAAAACCAACcactaaatttttattaacatcGTCAGAATCATTGGATGGAACTGAGAT
TactaatagcaataataatagtgaagtTTGGTTTGacttttcaaatgaaaacaaacaattattttcaaaagactctttat
ttaaattatttattaaaccaCAATTACTCGAtactttatttaatattttatatttatgttattttaaatcaacgaaaaca
accacaactacaacaacataTGATTCCATACCAATGGAAACAactaaaacaacaacaaaaaattcattatcatcatcaac
taaATCAACACCTAtaccaattgtaaataataataataataatagtaatgatagtaAAAGCAGCAGCAGTAAAAAATCAC
CTTCAGTCAAAATAAATGATTCCTATTTCGGAGAGGATGATTTGTTTGGAGGATTGTTTGATCAATCAAGtacatcaatt
aataaaattaatgagGGAACACCAAAACCATCAGCAAACACAGTTACCATTAGTACACCcgaaaattcaaatataaagGA
ATCATCTAATGACAGTGGCCTTGAAATAATCAAatgtaaaatatttaatcttttaggttttatttatttggtacAAGATG
ATCTAATGTATAGAGAGTTTACAAAGAAACATTTGACATTAACTCATCTCAGagttttatttacattaattGCACCAGCT
AGTAATTCATCAATAATGGcaccaaaatcaaagaatCCAACCGTTTTCAAGTTATTGACAAACATTTGTTTCCTTTTGTG
TAgaaattcaatcattgatGATTCTTTGATGGATCAattcattgattttatattcaCATCTGTTggttatcaattattaa
caCTTCCAAAGGAACAATTGGCTTGGGTTGCTTGGATATTTGTAAAGAAACAATCAACTTTAGCGGTTACTCCTGCCACC
AATAGCGTCATGGTGGTTAATCTTTGGGATGGctttttaaagaattcttCACGTGTCATTAGAGAGGTTTCATTGGTTGG
ATCTGAGTTTAAAGAAGTGATCTCATTGGATTATATTTTGTTACTTTTGTTCTCTTTCCATACATTAGATGAGAAACATC
GTTTAGGTATAGTTTCAACATTATGTCAATCTTTGAATGAAATAGTTTGTAAAGTTAAATCTGATCAATCATTCCTTCCA
AACTCTTTGATGCTCTCTAAAAGTTTAATGATATTCAACTAtatactttttaattttgatacaGTGAATCCAGTACTCTC
CAAATTATTCCATACACAattgttatcatttaaaaagtcTAGTTATCAAACTGGTGGTGAATTTTATAAACTTTCAATTG
TTTATCTAAACTATAGTAGcacaattgaaaaattaactaaaaaatctgcttttataattaataatttggtTAAAGTACCA
GAATTTTATGATCTTCACTTTATTCCACCAACTACAAATCCTTTGACATCGCCATCAAAATCTATAAATACGTCGAGTAA
TATATTGTCACCAATTACACCAATTAtacaaacaacaacaacaacaacaacaacagctgCAACTAccactaataataatg
aagattgGTTTAGTCATCCAACTAATCTTGAAAAGATTACAAGtttattacaaaaatcaacaaataatgaaaatatttat
gaacaattttataataatattgtgtCATTATGTTCATTGACCCCAACTGTAAATAGTACACAGGATGGTAGTTCATTGGA
TTCCTTATATTTCGATTATATTGTAGCATCAAGTTTAAAGTTTTTGAGTTGTCTTCCATTGTCACTCTCATTTTTAAAGT
CAATTAAAGATCCACAAACTTTTATAACCGTTACCAACACTTCGCCAATTTTTATCACATATTTGAAATCTATCTATCCT
TCCCAATGTAGCAATCCAGAGATACCGTGGTTGGCACATactgaaaatattttaactCATTTCAAGTATAATGGAGGTAC
TCCTTCCGATAGTTCTTTGAGGGTAAATGGTATCGTTCAAAGTTCATTAGGATATCTTACAAAGGTTTTCGATGTCGGTA
CCTCattgaatataaataaaaaattggcAGAGTCTTCTGGTAATATCGATACAAGTGGAGGTGGCGGTGATAGTTATTTT
GATGGTTGGGAATCACTATTTAATGATGAGGATGAcgatgaagaagaggaaatGGATGACGATGATTCTGAAAATGATGA
GGACGAAGacgaagatgaagatgattctGAAGAGAGTGAAAAAGAACAAAGTAAAGATAGCACCTTGAAAACTTCATCAT
CCACCACCACAGCATCACCAAAAGAATCTACAATTCGTTCAAATATTTCAACATTATTACCAAgcttatttaattttatc
attgaCACATTGGGTCACTATAGATTTATCTATAAAAAGTCATTGATTGAACAATTGTCAAATCATTCCAATCCATTACA
CGTTAAACTAATTCAAGAATTGTATATTTTATCTTCTAAAACTGAGGTATTAGAGGTAATGAAATCTTTGGATTTCTCAA
GTGATGATAGAAACACTGTAGAGAAATGGGATGAAGAGTATAAACCAGATTCATTGGTACCAAAAGatcaaaaacaattg
tttGGATGGTCAACTCAACCATATAATCCATCATTTACAGAGGGTAAAGTTTATAGCATAGCCCTTCAATCCATAATTAA
GTTACTCCTAACTCTTTCAAATCAAGCATTGGTTCATTGGGATAATGTTACAGAGACTAATCCAGATTCTACAAAACCAA
TACTCTCCAAGGTTAGTGAGTTAATCTTTGAACAAGTTTATATCTCTACTGATAGATCATTCTCTTTTCTAAAGGAGCAC
TATGATAACTATTCGTCTTTAATAAGTGGTGCTCAATCTGGTTACCTTAtcaatcaaattaaattggCAAACTTTGAATC
CatttcaaagattttaattgatccaGGTTTTTCAACATCAAACAACAAACTTTTATCAGAGAACTCCTATCTATTGACAG
TTTTAATCAGTTATGTCGATTCATTGATTTCAATGTCAAAATTGAATGGATCTCATatctattgttattatatttCCGGT
TTCAATGGTTCAGTTGCACGTGGTACTCgtgattttgaatttgttttgcCAACTGGTGATCTTCAACTCTTAATTTCAGT
ACTCTTCAATAACCCATGTGAAAAGTTTAATCTAAAGGTTTTGTCAGCTTTGGTTCACTTTATGTCCATCTCTACACCTT
CTGAATTTTTCACTTCTTTTAGATCTCATTGTATTACAACTTTTAGTAAAACCCcggttaatgatttaaagtTATGGTTT
GAACAAAAACTTTTAGGTatcaataatgaaaaaaattcaacTGGCACAGAAAAAATGGATATCGAagtctttttaaataa
taataacaacaacaacacaaatATTGGAGGtaaaatcaattcaacaaCCTCAATTCAAGAACAAATCATAAGGTTAATTG
GTTTATTGGTTGGtaataaagatttatcatgttattcaaaagattacttacaacaacaagcagCAGCCGCAGCCGCAGCA
GCTTTGGCAGCCAAAGAGTCTGAAGAACTTTTACAACTACAATTACTTCAAGAATCTGAaggaaagaaaaagaagagatc
AAGTGGTAGTAGCACACCAACTAAATTGCCTCATGGCAAGAAAACACCAGTCACAGGTCAAGATAGTAACTCTTCACCAG
CTTTAACAGCATCTTCTTCACCACCTTCTTTGGAGTTTGTTGATTGGGATGAAAAAGTTACATCATTTGCTTCAAGTCTT
TTCGATATCCTTTTATCAACTATCAACAATGCATTTACTATTTGGATAGACCAACCAAAATTACTCAAAGGTTACTTTGA
ACTATTGCAATTCATTGCAATGGAACAACATCAgcttttgaaattattcaaTGAGATTTCAAATCTTTCATCTCCACTCT
TAACTAATCCAACCTCTGATCAATTGGAatcattaaatcttttagttgaatttattgaaaacattttagatttatctaga
tctttaaaaaaatcaactacAAATGACCAACAACATCATAGTGGCTGtcaacaccatcaccatcataaTCACCATCACAA
CCGTAAAGATGAGATGATGGTTGATAAGTCATCAGTTGGCACAAACGTTGTAGAAGAAGATATATTAAAGGATGACGTAG
AGgtaattgatgatgaagatgaggatgagCTTCAATATCTTTCAGAGGATGAAAAAGCTGCCAACGGTAATGAAAACACT
GgcgaagaagatgatgaagaaagaAAACTCTCATCAAAAGTTTGTACCTACACATTCACTAAAAATGATTATATAGACCA
ACATTGGTACTTTTGTTACACTTGCAGTTTGAAATTCTCTGAAGGTTGTTGTTCGGTTTGTGTAAAGGTTTGTCACAAAG
GTCATCAAGTTAGTTATAGTAGATATAGTAGATTCTTTTGTGATTGTGGCGCTGGTGCTGGTAAAGGTAATCCATGTAAA
GCTCTTAAACCAAGACTTTATACACcaccaaaacaacaaccacaacaaccacaacaaccacaatcatTAACTCAAGATCA
ACAAAAGAATACAACGGCCGAACAAAACCCACAACAAGAAGAGCAACAAGTGGCTTCAACAACTTCATCAGCAACCAATA
GCAATGAACAACCAATTATCCCAGATAGTctatcatcatcgtcatcatcgtcatcatcaccaacattaaataataataat
aacaatagtggTGCAAGTGGTAATACcttttcatcaattaataattactttttcaatttaccAACCCAACAAGATAAAGA
ACAATTATTCAATGAAATCtttaatgataaatcaaatatcATTTCGAAATTATCAGAACTTTATCcgaaattaattgaaa
tgtATAAAAAGGTACAGTCCGATCTTATTAAGCCACATTCAGATTCTAGTAACAATAGATTTGAAGTGTTTGATGAATCT
TCAACATCCACATCAACAACCAGAGAAATCGTTTCAAAGACTGATATTTTCACCACCAAAAAAGTATCAAAATATGGTAC
TTTTGAAGCAAAACTTAAACTTGAAGGTGTTGAAGGCAACCAACTTAAGGGTTTCCTCTCAAGTGGACCAATTCAAAGAA
AAGCAATTGCTTCGACCTCCAAAGGTTTATTGGCAATTGCAGAGGGTGATTCGGTTTCgttatttaattcttcaaAGATT
TTGGATGATGATGCTCAATTGGACAAACATTCGTTCAAGGCTTTATCAAAGAGTTCCGTAGCCTACCCAATCGTTAGCAT
GGTATTCAATCCACTCAATGAAAGATTCCTTGCAGTTGTTGGATTCAAAGATGTTAAGATTCTCACAATCAATCAAAAGG
ATGAAATTGTAGATCAGTTAgtaattgatttatctttGGATGCTTTAGGTGAAACTATCTATATCATTAAGGTTGAATGG
ATAATTGGTAGTCAAGTTGAGTTGGCAATCGTAACTAACGAATTCATCAAGATCTACGATCTCTCCAAAGATAATCTCTC
TCCAATTCATTTCTTCTCTTTGCTTGAAGACTCTATTAAAGATATGTGTTTGGTTCAAAAGAATGGCAAAAATCATATCC
TTGCTCTCAGTAATTATGGTTTGTTATACTTCCAAGCTATCGAagattcaattgataatgagTCTTGTATTATGATTGAA
ACACTTCAAGTACCAATAAACAAGATATCAGCTGGTGTTAGTGTACACTATAATATTGATTTGGATCTAGTGATTGCAAG
CTATACTAATGGTGAGTGCTATGCTTTCCAAGTGAACGATACGATGACCAATGTCACTCATTCATTCCCAATTGTTGATC
CTGCCAAGAAATTACCAATGCCTGCTCAATACTTTATCAACTTATCACCAATGTTCCCAAATGTTTACGCTTGTTTGGCC
GCACGTGGCGGTTATTTTTTGGCTTTCAAAATAGGTACCAAAGACATCACCATTCAAAACCTTAAACTTACACCAAGAGT
TGAAGGTATGACAATTTTAAATCGTTCCTCACCAAAATTGTTAATTCTATTTGATGACGGTTCAATTGGTAGATATGACT
TTAGCCTTGAAAATACTATTCAACAACCATTACCAACcacctcaacaacaaatgacTCAACCAATGATTCTGATAAAAAA
GGTTTAGATATTCTCTTATATTTGAAATCGAAATATcaagattcaattaataagaataacaatagcaatggCAGTAATGT
TGCTACTGTATCATCATCTACAACTTCCACATCAGTTGTTTCAAAgccttcatcatcaacaacatcaccagTATTCccaa
ttgatttctttgaaagTACAGAATGTATAAcaccaaatgttaaataTGGTGGTGATCCATTACAATGGTTCTCACAAGAt
gtaattaaacaaaaacttACATCCAATGATGAATACATTGTTTGTCAATCTTTGGAAACACTTACTTTAGTAATTATGAA
TAACAATTTCAATAATGCCATTTGCGGTATTCGTATTTTGGTTGGCAATGCATCCACTAAACATATTCCAACAGAGATTA
AGATTTTCAATCGTAGTATTCCATTAAAGGAAGGTCAAAGAAGATGGTATGATATTCCATTCACCACCGAGGAAACTTTa
agatcaattaaaaaggTTTCTTTCACCGCTGGTTCAACATTTACAATGGGAACATCACCAATCATCGATCAGGTTGAAGT
TTACgctaaaaataaagattcaCTTGGCTTCAATGATTCTGACGATTCTGACGATGAATTACCAACAGTCGATGAAAATA
TTACAGCCTCTGGCTTATCCACAAGTGCAAATGGTGGAGGTGTTGCTTCGAATGATACCAACACAACTGATAAACATACC
CCATTGGAAATTGTTATACTCCATTGCTTTAActctttgaaaaattatttctcAAACCACGCAGCCAATGATGACAGCCA
AAAATTCATTTCACTCAAAGAGAAAACCTTATCGATCCTTCCATCGATGATTACTGATTCACAGTTATCCTTTGTTAGAT
CTTCCATTAAAAAGTTATTGAAGATTCTCTCAACCGATAGCGAACACTATCAAACCTTGAAACATAGCATTCAATTGAAG
TATGCTAGTCAAACAGTTTCATCTATCTTATCAAGTAATGGTGGTTCACTATCAAATTCAGTTGACCTCGAAAAATTGGA
TTACTTAGTTGGCACCTTGAAAAAGATTTCATCATCCAATTCAAACAATATGGAGAAATATTTATTCACTGATCATCCAA
ACTTTTTATCTGATCTTTTAACAATCTATCGTAATACAACTTCACCATCAGCAAACAAAGGCAAATCGTCAACCgttagt
aacaataataataaagcaGTTTCCTCTTCAATTGCTTTACTCTATTCCGATGCCTTCATCTCAAATTTAGTTCAATTGGT
TTGGAATTGTCAAAGATCAAAGGTTTTCTCTTCTGACCTTATCtttacattattaaaatctttgtTATCACattcaaatg
aaatcattagAACTAGATCATCTCTAATATTGGTATCTTTAATTTCCAAATCAAACAATATTAACTCAACCTTGGTTGAT
AGTTTATCACCATCGTCAAGTGAAATTGTTAACAACGAAGGTAACGAAAACGACAACAAAAATGATAGCAATGAGAATGA
AGGTGATGTTCAAATGGTCGATGAAGTTTTATTCTCCTGTGACCTTTGTGGCGTGAACCCAATTACAGGTAAAAGATGGA
ATTGTAGTAACTGTGGTGATTTCGATCTTTGTAATCAATGTTATCAAAATCCAGATAAAGACCATCCAAAAGATCATACA
TTTAAAGAATTCATAATTGATGAGCCAATgaaagatgatgaaaaagaattaacaaCAAAGCAACAagaacaaccaccaca
agaCTTACAAGATGATCCAGAATATGATGAGGAACTAAAACTTGCAATTTCGAtgagtttaaataataatgaatcaatgg
ATACTTctacttcaacaacaaaagatACCTCCAcatcaataacaacaactaaATCAAATGAAGAACCAATGGTTGGtttc
attaaattaattattgaagAGATCACAACATCATATGAAAAAGGTTTTACATTTATGATTCCATATATGCAAATCCTTTA
TTCTACAATTTTACATAATACCACATTTATTCTCAACAATACTCAATTATCCAATCAACTTGTTACAACtcttattaatt
taattggtaaaCATAAATCAAATCTTTCCAAATTCTTATCAACTAAATCTAATAATCTCGAGGGtgacattttaattttc
tcatTATTAAGTTTGATATTGGATTCTGATGAACAAAAGAGACAAAAGattcaaaataaacaaactgCAATTGCTTCTAC
TACCACAACTACAGTAACTCCttccaccacaacaactcCACATGGTTTACCTTCAACATTAATTTATCATCTATCAAAAT
TATTCATTGATAGAGatataattcaattattaagaGTATGGATTGAACAATTGTATACCTGTATCTCCGAATCACATGGA
TTATCTGTTGGTGAGGAAAGAGATTCACCATTTGGTGCATTGTTAGTTCCATCAATCGATGAAAATCAAACCTTACCAAA
GAATAGATTCTTACCATTCTTTGGAAAATACCTTCCACAATCGATGGGTTCAATTCATTTGTTACTCTCAAAGGCAGTCT
TTAAATTGATGATTACATTCTATCGTTGCGAGAGAAGAAAGAAATCAATCACTCAAACTACCTCCATATTGATAAAACCT
CTCGAATGGACCAATGTAATTtgttcattcattcattcaaaGAAAACTGCTTCCATCGTAAAATATCCAAAGAAGTTATT
GTTCTTAATTTATCACACAAAATCATCCTACTATTCAATTCGTGATGAATTcttattgaaaaagaaatttgcCGGAGTCG
TTGATTTAGAGGGTAAAACCAAAGGTTTTTCTGATGAAATTGGCTATGATCATTTGGCTAAATTAATCTCTTACCTCACT
TTGATGTTAGAGGTTGCAAGTGATAGACCAAAGAGCTGGCAATTCTTTTGCGCTCACAATGATGTATTACCAAAACTCTA
CAAAATCTTATTCAATCTTGCAGAAGAACCATCATCATTGTTATTGGAGTTATTAACATATGTATTTGTTGATGAAATAG
CTGAACAACCATTGTCAACATCTCAGGATAAACAAGAAtctaataacaacaataatagtaacaatgaTATTTTAATGCAA
GACATTGATACAAAAGCAAAACACATTTCAATCTTCCTTCAAGAACAATACTTTAATGTTTtaatctttaatattttatt
agaatCAAACTCTTCTGATTTAAGATCAATTGCCAgtagttttatttattatttatggaGAGTAagttaggaaaaaaaaa
aaatattttcacatttttctaattgtttttttttttcaattattttttagtcttcaaataatgaacaaAGAATTTTCATC
AATAAATCACTTTggtcaaaattaaataatgttgCATCGTATGGTAAAAATGCAAGTGAATTTATGGATTTACTCACCTA
TTTTGTCAATGAAACTGATCCACAATCTTGGAAAGATCAACATTATGGTTTGTATTcagttatttattttttttttattt
ttttttcttaaaaacattttattaatttatttttattagaattcacaactaaattaattgatagctttaaacaacaaaat
caaatttcattaaatcacCCAAATTCACAAATTTACAATAGTTTAGGAAAGATTTTAGAGTTTGATGGTTATTATTTAGA
GAGTGAACCATGTTTAGTATGCAATAATCCAGAGGTACAATATCAGACATTACGTTTAGAATCATTGAAACAAGAGGTTA
AATTCTCAGAATATTCACAATTGATTAAATTCAATGGTGTTTATAATATCTCCAAGGTTATGATTCAATTGCATGATGTA
AAGAAAGGAAAGATGATTAAGACCATCAATCTTTTCTACAACAATAAACCAGTGGCTGATATTGGTGATCTCAAGGGCAA
GTTCAATCAATGGAAAAAGTTGAAACAAGTCCACTTCACTCCATCTCAAACAGAAAAAGCTGTCGTATTCCAAATTCCAA
TATCTGCTAGAAACTTTATGATTGAATACTTTGATTTCCATGATAACCTTCAAGCTGCCTCATCTGAAAAACTTCAATGT
CCACGTTGTAGTCGTATCGTTACTGATAAACACGGTATCTGTAAGAATTGTCATGAGAATGCCTATCAATGTAAACATTG
CCGTAATATCAACTATGAAAATTTAGATGCTTTCCTCTGTAATGAATGTGGTTTCTGTAAACATGCTAAATTCGATTACT
CGTTTGTTTGTAAACCAACTATTGCAATCGAAAAGATTGAGAATCAAGAAGATCACAAGAGAGCCATTCAAACCATTGAG
AAAGAGTCTGAAAATGCtcataaaaaatatcaacGATTAATAGGTTTCAAAAAGGTTATCTCTGGTCTCATCAATTCTTT
TGAAACTCAAGAACCATGGTCAAAGGATGATTTAATCAAGAGTTCTGGTGGTACCATTAGTATCGCCGCCAATAGTTCAG
CCATTTCAACCGGTAGTAATCAATCTAtcaatagtagtagtggtaatatCTCTACAAactcatcttcatcatcctcatct
tctTCAGCGAGCTTTGGTATTGCCAATCAATCAAGCGGAAGTGGTGGTGGAGTTGTCATAAATCAAAGTGCcacttcaaa
taattcatcatcattccTTACACTTAGAATAAACAAAAAGATTGGTTACCTTAGTAGACTATATGAAAGAGAATGCAGAA
ATATTTACGAGGGTTTAAGTAAGAGTGTTCAAATTTTACAAACTAATAGAATGGAGATTTCAAAATATATGAATTTCATT
TCGGGTAGTCAACCATCCTCTGGAACTGGtaaacaaccacaacatcaATGTTCTGTTCATGTTCGTGAAGAGAATAAATG
TTATGGTTgttcaaattcatttattgAGCAAGTTTTATGTTTCTTAAATTCCTTCTGTAGAAATTCAGAGTTAACACCAA
TTAGgaatgttttaattgaaaaaggtTTACCAAAGGaaatattctttaataatattcacCATGGAAAGAGCATTGCAAAG
GGTTGGGCTAAATCTTCATTATCCTATCtcacaaaatcaaatatccAATCTACTTTGTTGGTTAATCAATGGATAAAGGA
AAAGATTTACTACACACTTGGCTATTATTCATCATTGGATGTACCAAATATGGTGTCAAGCGAAATGTCCTTATTGAAAG
AATGCTCCTCTCTCTCTGATAATATTTGGCCACAAAGATTGTCATTCATTATGGAGTTATTCTTTAAGGCTTTATCAAGT
GGTTCACAAAGTCCAGTGGTTTCAGAGTACATCATTTTACCATGTCTAAGAATTATCACTCATTTATGTACTCTCGATCG
TAAGGGTGGTTTCATTACAAAAGATGCAAAAGAACTCGAAGTCTCTCAAAAATCATTGGCAACaagatttgaaaaattaa
aatcttctAAAAAACAAGCTATTACATTAACAGCTACTACCACAACAAGCTCTACAACTGAAAAGAAGGTTGATGCATCA
TCACTAATCTCACCAAATACAGTTAATAATATTGCAATTTCCGTTGGATCATTACTCTCGCCACAACAAATGCaattaca
aattcaacatcaaattgctttacaacaacaacaaattcaacaacaaattcaacagcaacagcaacaacaacaattaaatg
aatCTGCTTCGggattaaaatctttatcaccatcttcttcatcatcttcaccatCTGGTGTTGGTGCAACTGGCAGTGAA
AATGGTAGTAGTggttcaatttcatcaactCAAGATCCAAACATATTGTCAATCTTTGACAATGATACTTCAAATGCTGG
TGGTAATGAATCATGGGATGGTGACGATAATCCAATCGCAAATGCTTGGTCATCAAAATATGAAAACTATTTATCCAATT
TCAATGTAAACACTACAGTCGGTGAGTTATCGAAATCATTGAAACCACTCACCCAAGATGAATTAAAGAGTAAGTATTTC
AAAAGATGGTACGCTCAAGttaaaaagagaaaacaACAATCTTCTGGTGTTGGTTATGCAACTCAATCAAGTTTCGAAGT
ATTGTTTGAAGAGAAATGGTTggagaaattattattcaattcaacatcaccaattcGTTTTGAGATCATTACATTAATGG
GTATCCTAAGTAAGAGTAGCAATAGTAGAACACTTAAATTCTTAGATCTCCTTACAAAGATTCTTCCACACGCAACAGAA
GCAGGTGAGTATTCTGCAGAGTTTTTCGGACTTTTCACAAGTTTCATTTCAACCTCCCAAGATCGTAAGATTTATTTGGC
TGTAAAAGGTTTCATACCATTCATTTGCGATGCTATCATCAAAGAGATTGAACATATCAAATCAAAGGAAGGTTCATTCA
GTACTGACGTTTCACAAGGGTTTGTTTTGAAAACTTTGGTTAGTATTCTAAAGTCATTCGTTGATGTACCAACTCTTAAA
GCAAAGATGAAGAAAGATAATATGTTAGAGAAGGTTTTGGATGCATTCCTATCACTTCGTGGTGTAATCATCCAAAAGAA
CAAGTTAACTGAAGATTCCGTACGTTATCTCCAAGAGTTGATGAAATCCCTCAACAATGAATCCGTTCAAGATAATAAGA
AATTCATGGCTGCCAACATCAAAGCATTGGCCAAATATCAATCAGATGGTAGAACACCaatctttatttttgaaCAACTT
TGTAATATTGTTTGTCCAACTAAACCTGATCCAATCTATCAATTAATACTCTTTAAAGCTGCATCCCAAGAGGAATACAT
TAGAGGTTCAATGAATCGTAATCCTTATTCCTCTAATACCTTTGGTGGTCCACTCATGAGAGACGTAAAGAATAAGATTT
GTAAAGCTTTGGATTTAGGTAGTTTCTtggatgatgataatggaaTGGAGCTATtagttgataataaaatcatcaaatta
GATCTTCCAATTAAAAAGGTTTATGAATTAGTTTGGAAAAAGAGTCCACAAGCATTAAGAACCGCAGATATCAATGTTCC
AATGAATGTTGTCTATCGTCTTCAAGGTTTAGATGGTGAGGCAACCgaagaaattattgaaaCCCTTAATGACAATAACT
CTGAAGAAAAGGATCCAGAGGTTGAATATGAAATCACAAGTGTTATGGCTGAATGTGGTGGTTTAGAATCAATGATCTCA
ATGATTGAACGTATCAACGATTTCTCTATTGAGAAGGAATTGGCACAATTGGTCATTAAATTACTCTATCATTGTTGTAA
GATTAAAATCAATCGACAAAAATTACTTACACTCAATACCGTCGGTAGGTtattagagaaattaaaacaagCATTCCACC
AACCAGAACTTTCCGAACATTTATTGGTCATCATTGAATCAGTTGTTAGTGAGGCCAATCGTGATTACCTTCGTGGTTCA
AACTCTTCTACCTCGCTCTCTCATCATAAAGATATCAAAGAAGCTCAAGAACAAATGATTATGTTTTTGGATAAATTGAA
TAGTCCACAAGTAATGTCAAATCCAAAGATTATTCAAGCAATCACAAGAATTATTCCATTCCTTACCTATGGTCACACCG
AAATTATGGAATATCTCGTTGACTTTTTCACTCCATATTTGGACTTCCAAGAGTTTGATCAATCAAAATCCAAAGATAAC
AATCACGTTTATCATCTTGATTTCTTCACCAAAGTTATGGAGAACACTCGTCCAGATTCAAATGGTAGAAGTATCCGTTC
CATTATTGCTCAACGTGGTATCACTAAATCATTGGTCGACTATTTATTAACTCACTTTCCAGAGAATGCTGACAAGACTA
GCCAAGAATGGCTTTCATCATTAGAGAAACCTGCTCTACCATTTGTTTTGGTATTATTGAAAGGCCTGGTAATGGGTCAC
GAACCAACTCAAAATATGACCGTCGAGTCTAATCTTATCAAAAGAATTCATATCCTTGAAGAAACTGCCGGTACCAGTGC
AAAGATTGGCAGTTTAGCTGAGAATTTATTGGAGTCAATAGCTGAAGGCAATGAAAAAACGTCAAAGATCGTTAGTGACA
CTCGTAAAGAATCAAAGATGgagaaattaaatcaagCTCAAAAACATAGAGAAGATGTATTGAAACAGTTAGGTTTGGCC
CAACAAGGCAAACATATCATGGCTAACGTAGTTCCAGGATCAATTGAAGATTTGGATGACGATGAAGGTTTTACATGTAT
GGTTTGTAGAGAAGGTTACTCATTCAAACCAACCGATGTATTGGGTATATATACCTTCTCAAAGAGAATTGCTCTAACTT
CAGTCGGTGAAACAACTTGTCCTCTATCACCCGGATCACTTTCCCTCTCACCAAATAATGGCGGAGGTGCATTATCTTAT
GGTTTCACTACAGTGACtcatttcaatttcattcaCTTTAACTGTCATCGTGATGCAACCAAAGCCGATAGAAGTATGAA
GGTACCAAAAGAAGAATGGGAAGGTGCAGCACTCAGAAACCAACAAACCAAATGTAATGGTCTTTTCCCTGTACTCCCAC
CAAAGATGAATAGTGATTCATTCACACCATACTCTGACAAATTTTGGGTTAACCTCAATAATATCTCACGTGTTGATGGA
CCAAAATTCCGAATCCTTTCACATGATCTCAAATTCTTATTGATTCGTTTGGCAAAGGATGAATCATTTAGTACTGATTC
TAAAGGTGGTGGCAAAGAAAGTAACATTAGAATTGCACCATTCTTTGTTCAACTCGGTATGTTTTTATTGGATCAAAAAT
TGTTAGGTGGTAACTCTGCCAATCAATTAAGACGTCctcaatttgaaaaaacatTGGCACAATTCACTACAATGCCATTG
GAAACTGCCATCGTTTCAATGTATCAAATGTTATCGGATAATGTTCCATACTTTTTAGTGGTTTCAATCTTTTTACATTC
ACCAAAGgaatttgaaaatcaaaaattcaattaccTCACCAAACTCATGGCCTATGCTTTTGTAGACTATCTCACAACCA
ATGTAAAGAATGGTTTAAGCTCTCCAGAAGAACCATCAAAGGAGAAACTATTCGATATAACTCGTCCTTGGTTAATCTTC
TtctcattattatcaaaattccACTCAATCATTAAACCGTCCTCCTGTGCCGAAGAAAATTGGATTCAAGAAACCAAGAA
TCATTTATCAACAAACTGTTCAAAGATTCAAGTCGATGTCAAAGagttattaaattgtttcgaaaatgaattaaaagaat
tccAAGATGAAATGGAGTTCTTTGATGATGAAGGtacattaaaaaatgttttattaaataacaaAGATTCgaatgaatat
ttattaaaattatataaatcggttaaatcaaataaaaaataattaaaaaaattaaaaaataaataaaaaaagaaaataat
tattaggTATTTTACTTAATtacttttgaattttattggAGAAAAAGTTATCATTTCttttaagaaataaaaaagggTGA
AAATGAAATGGATGAAACTAAAATTACACACTAAAAGTAACCATAAACTTGGTAGTTGAGGTGGTTGTGGTGCAAATTGA
TATAAAAGATGACAAATCAccatacaaataatatttaaataaaaccaataatttaaataaatactgTACGATGATAGTTC
TAAAAGACTTTCTTGAGATTTTTGATGtttgaattgattatttgaacgagtgattgaatttttaaattgatatcCAACCA
CAATATATAATGTCATTATTGCAAAGTATGGAATTAATAAACCATCTTTGAAAAGTAATGGGAACATACTAAATGTTGAA
ACTAAAATAAACCACCAAACTGAATTTGGGTGATgtaatatcaataatgatATTGGTAATGATACTAATAGAATAGTTTT
TTCATGAACTtggaatgaaaataaaaagaatgaaaatgaactattaattaatgaatatataaatacaaatttgTTCTTTg
gtattctttttattcCATAAACCAATGGTAACATTGTAACtaatgttaaaattaaactaaaaaaagaaagagaaaatatt
ataattaaaattttaaaagattatttttataaaaaaatttaaaaaaaaataattaccaaattttaattaattgatcagtt
gtaaataatttttttatattcactATTACAGAAATAAAACACCAAAAATTTGCAACTTTGTCTTCATATAATCCTCTTGC
AAATGGGAATAATCTAAATAAAACTTGTGAAGCTtgttcaattgataaaaatggaatccaacataaaataaatgtaaaaa
ctacaacaataccaatcttaaaaattttataaactgATAAAAGCCTATGTTGTgtgaataaatattaataataataataa
taataataataataataNNNNNNNNNNNNNNNNNNNNNNNNNNNNNNNNNNNNNNNNNNNNNNNNNNNNNNNNNNNNNNN
NNNNNNNNNNNNNNNNNNNNNNNNNNNNNNNNNNNNNNNNNNNNNNNNNNNNNNNNNNNNNNNNNNNNNNNNNNNNNNNN
NNNNNNNNNNNNNNNNNNNNNNNNNNNNNNNNNNNNNNNNNNNNNNNNNNNNNNNNNNNNNNNNNNNNNNNNNNNNNNNN
NNNNNNNNNNNNNNNNNNNNNNNNNNNNNNNNNNNNNNNNNNNNNNNNNNNNNNNNNNNNNNNNNNNNNNNNNNNNNNNN
NNNNNNNNNNNNNNNNNNNNNNNNNNNNNNNNNNNNNNNNNNNNNNNNNNNNNNNNNNNNNNNNNNNNNNNNNNNtttgt
taaatttaatgttattacatacatattatttattgaatttaattctaaatttgataataataaatagaaaaagaaagctG
GTGAATAATATAAAGACAtttgtttataatttaaagaaaggACGAAAAAGAAACTTGCTAATAGATGTTGAtctctaata
ataaaagtgatTGCAAATAATGCCAAACCTAAACTAATTCcattatattgaaaatgaccatgatcaattaataataaacc
tgGTTGTaatgaaatgaaaagaaatgCTGATATCTGTTGAGATATATTTCTTTGTttataaaaagttttaacaAAAAACC
AAACCGATGGTAaccaaattaataaatccgAAACTATAACTGTCATTCTcataaataatttacttgAATCTGTTTCATAT
CCTCTTGATGTAAATAATTCCATTGATTTTGGTTCAATAAATTCTCcactaaaaatattaattaagttttattgatatta
ttaatatctaatttttgtaatagtatatataatatgatattataaatattattacattttACCAAAGACCCAACTAGAAT
ATGCAGTTAGAGGTGGGTAATCCAAGCCCCAATACATTAGATCATTATCTGTAGAATTAAAGTACCACTGGTGAATATCT
AATTTTGTTGTAATCTCCATCCAATGTCTTTGTGCTTCATAATCACCAAACATTGGTGGTTTTGATTGGCCAGAGTAACC
ATTTAGTGAAACTAAATATCTAGCCAATAAAGAtatcatcaaaatcaataaGACTATAGATACATTTAAACTTGAGAAtc
ctaattttttattactgaccgatttcatttttttattttgttttttttaaaatcaaggTGATgttctttttgattttttt
ttgaaattcttttttttttttttttttaggtttttttaaaaaaaaacatattgacattttttttttttttaaaggttttt
taagcaaaattgtttttttttaaattacaaacttaagaaataatttatcatttttattttaataaaataatctaaataaa
ctataaaattttgtgtattcaaaaaaaaaatattttcttttgtttctttCTTGACTCTAAAGATACAATGGTTTTATAAA
TACACTCACTTttctttgattattttttttttttctttNNNNNNNNNNNNNNNNNNNNNNNNNNNNNNNNNNNNNNNNNN
NNNNNNNNNNNNNNNNNNNNNNNNNNNNNNNNNNNNNNNNNNNNNNNNNNNNNNNNNNNNNNNNNNNNNNNNNNNNNNNN
NNNNNNNNNNNNNNNNNNNNNNNNNNNNNNNNNNNNNNNNNNNNNNNNNNNNNNNNNNNNNNNNNNNNNNNNNNNNNNNN
NNNNNNNNNNNNNNNNNNNNNNNNNNNNNNNNNNNNNNNNNNNNNNNNNNNNNNNNNNNNNNNNNNNNNNNNNNNNNNNN
NNNNNNNNNNNNNNNNNNNNNNNNNNNNNNNNNNNNNNNNNNNNNNNNNNNNNNNNNNNNNNNNNNNNNNNNNNNNNNNN
NNNNNNNNNNNNNNNNNNNNNNNNNNNNNNNNNNNNNNNNNNNNNNNNNNNNNNNNNNNNNNNNNNNNNNNNNNNNNNNN
NNNNNNNNNNNNNNNNNNNNNNNNNNNNNNNNNNNNNNNNNNNNNNNNNNNNNNNNNNNNNNNNNNNNNNNNNNNNNNNN
NNNNNNNNNNNNNNNNNNNNNNNNNNNNNNNNNNNNNNNNNNNNNNNNNNNNNNNNNNNNNNNNNNNNNNNNNNNNNNNN
NNNNNNNNNNNNNNNNNNNNNNNNtaataataataataataataaaataaacaatggaattttttaatcataaaataaaa
atagtaaaaacaaaataatttttataatttgtattttattaaactatataaatataataaattcattaaaccCTATCAAT
TTCAAGATTGCAGGGATCACTAACGGATATAtagataatataaatgaatttgGTTTAAGCTACATGTTTGAACaggaatt
aaataaaattggttcTGATTTAGGaataccaaataataatataagattttatgatttaaatgaCAACAATActaataaga
ataataataataataataataataataataataataataataactataatattataaatgataaactatataatataatt
ttcgaagagaaaattaatttaataatattttataagtcaattttttttgaaaatgcaATAAATATTTCGAATAcgtttaa
taatttaacaacaataataataaatgaaaataaaataaataataataatagtaataatacaaataataatttttttgaaa
taaaatatccaTATAAAATCTCAACGTTTTTAAGTGGATATGTATCTGGATTAATCACAGAGACAAATATAATAGGATAC
ttaaaaaccaataaaattgatgatcaattattattggattcattttattatggAGCAAAATTATCAAACTCAATGGTTAA
ATTAATGTTTTACACCATTGattatgattttaaatttccaacaaataataatttccaaTTTCAAGAGATCGTTGAATTGG
CAGTATCAGcattattaaagaatgatGTCGActtaatttcatcatcatttgaaaattatgaATATCtaacatttaataat
atcctTTTagagaaaaatataaaaattattggcTCAAATGGTTTTACACtatcaccaccatttaaCGAAAAtgatgtttt
atttaattcagtTTTCAATTTAACCTTCAATCTTTTaccaataatttcaaatttaataaatctaagcaatagtaatagta
acaaaacaatcaattcatataatattaatttaatttttaacccaacaatttcaaatttaatagttaaaaaagtttattca
aatctatcaatcattaaaaatcaaGTTTTAAACGatacaaatataattttaacaaatcaattaaataatgaaagcATAAT
AGATTTTGGTATTATAAGTggttatattttatttgtaagttaaatgtttttttttaattaatattaattttacatatttt
ttttaatttattaattttattatttctttaaaaataaaaagaaaccattatcaaaaacaattgaatatGGTATTACGAGT
GTTTCATCGATTCTAATTTGCGGATTAGCAATTATACAAATttgtataattaaatataaagacaaaccatcatttaaatc
agCAAGTccaacttttttaatatttatagtttttgGAGGAATTGTTGTATATGTTGGGGTTATTGTTTGGGTAAGTGGTG
TAAATGTTTTTACATGTAATGCAAAATTTTGGATTATATCATTAGGATTCACAACGATGATTGGTGGTATTGTAGTAAAG
AATTTTAGAATTTGGTTAATTTTTGACAACCCAAAACTTTATCATATAAAGATCACAAATCTTCAATTACTTCCATGGGT
ACTTGGaatgtttttattgaatGTTTTTCTATTGTCATTGATTACAAGCCTTGGGAAATTAACACCTTTCAAAGTTTTtc
ataatgataatttcaCTTCATACGAGATACAATGTGAAATGATGGATAAAGGTTTAGTTGCATTGTACTTTCTATTGGTT
TATTTTGGAATAATACTTATGACTGGTATTTTCGTATCATGGAAAATTAGGATCGTTGATATTGAAGAATTTAATGAATC
AAAATCTGTTGCCTATAGTCTATATTCAATTGTCTTTTGTCTTTTGATAATCATTCCATTAATGATATCTAAAACCGGTC
ACAATACTGAAATACTTTGTTCTGGTTGCATTTTCATTACTACAGCTATCATTATAATCATGTTCATACCAAAATTCTGg
ggtttaaaaatttatggTGCCGAAGGTTCAAATGAAATCTTTAGACAATCGTCatccaaaagaaaaaataaatcttcTAT
GACCAATGATCCAAACAATTTTGATTCACTTTCAAAAAAGAGTTCAAAAAATGCACCAAAAAGAGTAAATCTTTTCTTAT
ATGATTTCACAGATGACGATGAAGAAAGTAAACAATACTCAAAAGATATAGAATGTAATGATGTTTTTACCACCATTGAA
TCTGTTCAACCAAACTCTGAAGCAGCAAACGAAATAACCTTTAATGAAGATCCAACATTTTCCGAACCAAGTGAACAACC
CACTTTCACTGAAGTAAGCGAACAACCAAATCCAACACCTCGTACTTTAACTGCTACCCCTCGTACAAATGATCTAACAA
CTCCACGTACCAATGATTTAAGTACTCCACGtactaatgatttaaatacaCCACGTACTGATGGTATTTTAACACCAcgt
tcaaataatttattggcAACTCCACGTGGAATTGAAGAACCAATGTCACCTCGACAATATCATAATATGATGGTAACACT
ATCACCAATAatagaagaagaaaataatgacaatgatttaaaaaaagatgaacAAGTTGAAATTTCCGATTCTGATTCTG
ATTctgatttaaaatcaatcgatgatgatgatgatgaaggtggtgataaaattatagaataatttaaagaaaaataaatt
ttaataaataataaatttttattttaaattaaataacagtttcaattaaattatttgacgAACTTGATGTTAATGTATTa
acaacttttttaaattgaatttcttGTCTAAAACTTGTAACTTTTTGAAGTACACAATCCTCTGATAAATCATCTATATC
ATCACATCTTAAATCACAATGAATTGCAGATTTTTGTTTAAACAATAATGTGACAGCAGGAGAATGACTACCAACCATTG
CTCTTTCTCTTGTACTAGAATTATTACCTAACCATTCAATAAACAATCCTTTATGGGTAAaggtatttttattattatta
gcaaGATTTCGTGAATCAGAGAATACtataccaacaacaccaaaataTGCCTTCGATTCATCTAAATTTTGAGTTAATTC
TGGTAACCCATTAACACCTTTACctaccaatttcaaatactTTCCTTCATAACCAACTAATAACCAATTAATCTTTCTTT
GATTAAATTCTTCAAATgcttcaaaaattaattgtggTCTAATGTAAGAGACTTGATTTATCTTTGTAATTTCATTTCCT
TGATTATCTATCACATGCTCAATTGTATTACTTGTTGGACTTAATGGTAATGAAAACATGTAATTTGATGATCTTGATGA
TGTTAATGAAATCGGTGGTGATGGTTGGTTAGATgatattgattcaatattatctgaatttatattactaATTGTTGAAG
GTGTTGAAACCTCttcattaaaagaattattactattattactactatttttgttgttgttgttatttgtaTTACCATTT
TTTGAAACCAAAGGTGAATAAGAATTTGGTGAAACACGTTTCTTAATATAAAAACTTGGAGAACTTTCAGTTGAAGATTT
GAGAGATAAAGATGGTGATATCATGGGAACTGAAAATGAAGATCCTCTAAACATTTTTCTTGAACTATTTGATAAACTGA
ATCCACCTGGTGATTGAATACTATGATATCCATCATGGAAAGAATTTGATGAAACTATCTCTTCTAAAGAATTGACTTGT
AATTGTGATGTTAATTTAATAACttcaatattatatttattagattcctgttaaaattattattaattttataaaacaaa
aatgttaaaaaataattttataaaaaataaattaaaaaaaaaaaaaaagatacaaaccgttaaaaaaatataaataaatt
gaaataataaatttgatttgattttttgaaatGCAGATGAAGATTTTGAAGTTGGTTCttctaataaaatataaattaaa
tctttataattttttttataaatacaaatactactatcattattatgttttaataattgtttaacatcaattatatttga
taataatgaataataaatgGAATCATAGGATTTCGGAGAACTAAATACAATTGATTCCTTATCGCATATTCTATTTATTA
TATCTGAAACATTATTTTCACTACaatgttgatttttatttacaaacaCTGATTTAAATgtatacttttttaaatgttgt
tcaaataattgatcttgtttatattgttgacaaaaattaaaaacttttttaattttaatttttttctgtaaaaaaataaa
taataataaaaaaaagtaataaaaataaaaaaaacataagttaattattactaaaaaatattaattattaaaaaaattat
aattactcacagataatattttaattaaatttaaaaatgaatcttGGAACTGTAGTTTTTCCAATGGTTTACAATTTGGA
CCTTCATAATAggcaataataaaagaaggaccagaattatcattatcagtGAATACTTTATTATTTGGGTGTTGTAAGAC
TTTTGGAGTTACTATATTGGCATATACATTTTCatgaattataatatttaaacaagtattaaatttaaaacttgtACATA
ATTCAGATATGCTTGAACCACTATGAATAATAGTTAggtcattttcaaaaattgtccttaaagaaaataaaaacaaaatg
gttttaatatttattattgttaataattagtaaaaattttttttttttagtttttttatttaccatttatttttttttat
tgaagatATAAATTTTCCATGAGATAaactattcattttttttaatatatttttaaaactacacacaatttaaaaaaata
atggataTAATACAAATGTTTTatagataaattaaattagaaaaaaagaaaaaaaatttaaaaaaaaataacttaggatt
taggaaaaaaaaaataataaaatacataaataaaaataaaaaaataattcctTCATTTGATATGATCGATTAAAAccaga
tttatttaaattactattacgaaataaaatttattgtcTATAGAGTTATTCCTAAATCGAAAAACTTAATTATTCCACAC
ACcacataaaaatttttttttttttttgttttttNNNNNNNNNNNNNNNNNNNNNNNNNNNNNNNNNNNNNNNNNNNNNN
NNNNNNNNNNNNNNNNNNNNNNNNNNNNNNNNNNNNNNNNNNNNNNNNNNNNNNNNNNNNNNNNNNNNNNNNNNNNNNNN
NNNNNNNNNNNNNNNNNNNNNNNNNNNNNNNNNNNNNNNNNNNNNNNNNNNNNNNNNNNNNNNNNNNNNNNNNNNNNNNN
NNNNNNNNNNNNNNNNNNNNNNNNNNNNNNNNNNNNNNNNNNNNNNNNNNNNNNNNNNNNNNNNNNNNNNNNNNNNNNNN
NNNNNNNNNNNNNNNNNNNNNNNNtaattaaaattttttaattttttttttttgtttttttgtttttttgtttttttttt
tttttttttttttttttatatttgggTTGGTTTTATctgaataaatttatttatgacGTCttggatttttattatattgt
catatttttattattatttttaaaattaaatggataatgagtttaaaaaaaaattttatttttattttaattattttttt
tcaattaattttaaatcacccaagattttaaaaattaacaagtgaaaaaaaaacatatatataaaaaaaaataaaaaaaa
gttatttaaatattgttttattaaataaaaaaaatgatttcttctttaaattcaattaataaaataaatacttttaaaaa
taaggaTCAAATTtgtgtaaataaaaattttaacttcAACGAAATTAAAccctttattattaaagagaTTTCAAGGGAAT
TAGAAATTAATACTGGTTTGTTAATTTTAGAGAATACTTTGGAACAATATAATATAAGTGATGAAGGtgcaataaaaatt
aaaaaaaatttacatacTAAGGATATGATATTTAGtattaaacaaattaaaaatttaagaatTTATGATATTATagaaaa
ttcattatttcaattacgtaaaaatactaatatcataaaactttcaaaattataattttaattataaataaaagaaaatt
aaaataaaataaaataatattaaataaaataaaataaaattaaattaaataaaaaaaaataaaattagcaaaataaaaac
tttttaaagtAATTCTGTGTATAATTTTATGATCTTCAAATTTCcatgaattttaaaaatattttaatattaaaaaaaaa
taattttatttattaattttttttatttttatttttttaatttttttttttttaattttcaaaaatatcatttttttttt
tttttttaattttttaatttttggaatttactaagattatttatttatacacacaaataaataatttaattaaataaatt
atattaatgatGGAAACAATGGATACCTCAGTTGATTTACCAGGTAGATGGATAGATATTgaaaagataataaagagATC
AGGGCCATTTGCCTCACCAAGCTTTGAACCAGACACAAAAGCTTCACCAAATATTATGAATGGTTTacaaaatgatttca
aagTACTAGTTATTGGTGCTGGTGGTTTAGGTTGTGAGATCTTAAAGAATCTTGCTTTATCTGGTTTCAGAAATATTGAT
GTTATCGATATGGATACTATTGAtgtatcaaatttaaatagacAATTCCTTTTTAGAAGAAAAGATGTTGGAAAATCAAA
AGCTGAAGTTGCTGCAgcttttattaattcaagaATTGCAGGTTGTAATGTAACTCCGTaagtaatataataataataat
aagctTCACCAAATATTATGAATGGTTTacaaaatgatttcaaagTACTAGTTATTGGTGCTGGTGGTTTAGGTTGTGAG
ATCTTAAAGAATCTTGCTTTATCTGGTTTCAGAAATATTGATGTTATCGATATGGATACTATTGAtgtatcaaatttaaa
tagacAATTCCTTTTTAGAAGAAAAGATGTTGGAAAATCAAAAGCTGAAGTTGCTGCAgcttttattaattcaagaATTG
CAGGTTGTAATGTAACTCCGTaagtaatataataataataataataataataataataataataataataataataataa
taataataataataataataataataataataataataataataataataataataataataataataataataataata
ataataataataataataatagtagtaataatgacaataaattaatatcaattgttcgtttttatttttaaagacaTAAA
TGTAAAATTCAAGATAAGGATGAAGATTACTATagacaatttaaaattattattgcaGGTTTAGATTCAATTGAAGCAAG
AAGATGGATAAATGGTTTATTAGTAAATTTAGTTGTTgtaaatgatgatggtgatattgAACCAGATACAATTATTCCAT
TGGTTGATGGTGGTACAGAGGGTTTTAAAGGTCAAGCAAGAGTAATTCTTCCAAAGATTTCCTCATGTTTCGAATGTTCA
TTGGAAGCTTTCCCACCACAAGTTTCATATGCCATCTGTACAATTGCAAACACCCCACGTGTACCAGAACATTGTATTCA
ATGGGCTTTATTATTTGGTCTTCAAGATGCTTCTCTTGAAAAACCATTTGATCCAAGTaagttataattatttttaaaaa
aaaaataaccaaggtattaattttttatttttttatacttgaaaaaaagaacaatttgataatgataaccCAGATCATAT
GAATTGGTTATTTGAGTGTGCCAAAAAGAGAGCtgaaaaattcaatataaaTGGCGTCACATATAAATTAACCCAAGGTG
TTgctaaaaatattattccaGCCATTGCATCAACCAATGCAATCATTGCAGCAGCATGTTGTAAtgaagtttttaaattt
tgtacTGATAGCAGTGgttatttaaacaattatatGATGTACAATGGTTTAAATGGTGTTTATACATTCACATTTgaata
tgaaattaaagaaggTTGTGCAGTTTGTGGTACTAATTTGGTAACATTTGAAGTCGATAAATCGAATACCCTCTCTACTT
TCCTCGAAAAGATTACAACCGATTCACGTttccaatttaaaaaaccatCACTTCGTTCAAATGGTAGAAACCTTTATATG
CAAGGTCTTCTTCATCAATCAACCGTTCCAAATCTTGAAAAAACTTTATCAGAATTAAACGTtcaagaagatgatgaaat
tacAATCACCGATCCAGCTCTTCCAGGTAATCTCGCTGTTAGAATGAGAATTAAATATACttcttaaatttaattgggtg
aaaaaaaaaactattttgttatgaaaaacaattttaaaaaaataataataaaataaactctGTAACTTTACataaaagaa
agaagaaaataaaataagattcctctgttttttctttattttgtgttttgtttttttttggtttgtttttattggaGGTt
gcatttaaataattttgatgtctattgttgttatttgtattactatttgtattattaattgttattattattattattat
tattattgtttgattaataattttatctctttttagtttgtttatttcctttttttgcTTCATCACCAACTACACGAACg
aaaattgaatttggttgATTTGGATCGAAATATTGACTTCCTTTACTCCAATCATAAGATGATGCATAAGCGTAGAAAGA
AGCATCAAGGTTAAAGGTAGCGGTTGAAATTGATTGGGGTAATTTAGAGAATTGTTTTAATCTAAATTTGGCTTCTTTAT
CCCAAAAACTAAAACCACCATCAGAACCTGCTGTTGCAAATGTACCATATGGTAATgcaaatgaaatattattaactgCA
TATGCAACTGTATCATTTTCTCTATGACACTTAAATGTAAATGAATTTCTTTcgttttaattgtaaatatcCCAAACAAT
CatcaaatataataaataaataataaggGAATGGAGGATGTatgattaatattattattattattattattattatatta
ttattattattgtttgattaataattttatctctttttagtttgtttatttcctttttttgcTTCATCACCAACTACACG
AACgaaaattgaatttggttgATTTGGATCGAAATATTGACTTCCTTTACTCCAATCATAAGATGATGCATAAGCGTAGA
AAGAAGCATCAAGGTTAAAGGTAGCGGTTGAAATTGATTGGGGTAATTTAGAGAATTGTTTTAATCTAAATTTGGCTTCT
TTATCCCAAAAACTAAAACCACCATCAGAACCTGCTGTTGCAAATGTACCATATGGTAATgcaaatgaaatattattaac
tgCATATGCAACTGTATCATTTTCTCTATGACACTTAAATGTAAATGAATTTCTTTcgttttaattgtaaatatcCCAAA
CAATCatcaaatataataaataaataataaggGAATGGAGGATGTatgattaatattattattattattattattattat
tattattattattattattattattattattattattattattattattattattattattattattattattattatta
ttattattattattattattattattattattattattattattattattattattattattattattattattattact
attattattattcttcttcttcttcttcctcttcttctttacTTTTgtttatgtatatatatttaaaagatatacTCACT
CTTGTTTTGAATCATCTAAAGATTGAATTGCAACTCTACCTTCGATTGAACCCAAAGCGAAACCACTTTTATCAGGGAAA
CAAGATATACACCTTGTTTGATACTTTAATAAAGATTCTACAGTTTTATAAGGTGATTGTGGGTTTTTAAGatcataaat
ataaatttttctaTCGGCTGTTGCAACAGCTAACAATGGATATAGCATATCCATTGCATATATTCTTTCAGTTAATTCTA
ATGATAGAACAGGTGTACCTGTTTGTTGTCTTGTATCCCAATATTTTAATGTTCTATCCCATGATGCTGTAACTAATACA
TTACTCTCTTCAATCCAAAAACATTCTTTAATTGGTGCTGTATGTTGTGCTACTTGTACAATTTGATTAGTTGCTAAATT
CCAACATTTTGCTTTACCATCAACTCCACCTGTAAAAACTTTTGTACCATCctaaaataaatcaaaaaatgtttaattaa
ttattattagtttctAATATTTATGTTGTTTGCTTTTCTTTAATTCGTTTGGTTGatcttgatatttttttttttttttc
taaactTACACCACTCCAATCTGTACATAAAATTGCTGCTTCATGACTTATTATTGCTTTTGGTAAAGATGATTTGGTTG
GTGCATTTATTTCCCAACATCTAATTTTTTGATCCCATGAACCTGCCACAATCAAATTATTTGCTTTtggtgaaaatttt
aaacaagATACACCATCACTTGGTGGGCTTGataattcaatatcattatttggatttgtagttgttgatgttgaaaacat
tgtttaaaaaatatatatatatatatatatataaaaagataaatagaTTGTgttattcaatttaaatggtatttgtttat
tttcaccctaaataaatattgaatttcaataaagttcgaaaaaaaattttttatttttttttatttttttttaatttttt
tttttttcaagaatTTTTTTCAGCATGAATTTTCATCAAAcgcattaaataataattattttaatcacACTTTTCTCACA
CATTCAACACCAAACAATGATTccttgatttttaaaatttacactaaatttcttttttttcttttttcttttcttttttt
tttttttttttttttgNGTTTTACATTGTAANNNNNNNNNNNNNNNNNNNNNNNNNNNNNNNNNNNNNNNNNNNNNNNNN
NNNNNNNNNNNNNNNNNNNNNNNNNNNNNNNNNNNNNNNNNNNNNNNNNNNNNNNNNNNNNNNNNNNNNNNNNNNNNNNN
NNNNNNNNNNNNNNNNNNNNNNNNNNNNNNNNNNNNNNNNNNNNNNNNNNNNNNNNNNNNNNNNNNNNNNNNNNNNNNNN
NNNNNNNNNNNNNNNNNNNNNNNNNNNNNNNNNNNNNNNNNNNNNNNNNNNNNNNNNNNNNNNNNNNNNNNNNNNNNNNN
NNNNNNNNNNNNNNNNNNNNNNNNNNNNNNNNNNNNNNNNNNNNNNNNNNNNNNNNNNNNNNNNNNNNNNNNNNNNNNNN
NNNNNNNNNNNNNNNNNNNNNNNNNNNNNNNNNNNNNNNNNNNNNNNNNNNNNNNNNNNNNNNNNNNNNNNNNNNNNNNN
NNNNNNNNNNNNNNNNNNNNNNNNNNNNNNNNNNNNNNNNNNNNNNNNNNNNNNNNNNNNNNNNNNNNNNNNNNNNNNNN
NNNNNNNNNNNNNNNNNNNNNNNNNNNNNNNNNNNNNNNNNNNNNNNNNNNNNNNNNNNNNNNNNNNNNNNNNNNNNNNN
NNNNNNNNNNNNNNNNNNNNNNNNNNNNNNNNNNNNNNNNNNNNNNNNNNNNNNNNNNNNNNNNNNNNNNNNNNNNNNNN
NNNNNNNNNNNNNNNNNNNNNNNNNNNNNNNNNNNNNNNNNNNNNNNNNNNNNNNNNNNNNNNNNNNNNNNNNNNNNNNN
NNNNNNNNNNNNNNNNNNNNNNNNNNNNNNNNNNNNNNNNNNNNNNNNNNNNNNNNNNNNNNNNNNNNNNNNNNNNNNNN
NNNNNNNNNNNNNNNNNNNNNNNNNNNNNNNNNNNNNNNNNNNNNNNNNNNNNNNNNNNNNNNNNNNNNNNNNNNNNNNN
NNNNNNNNNNNNNNNNNNNNNNNNNNNNNNNNNNNNctttaataataataataataataataataataataataataata
attttttttttttttttttttttttttttttttttaataaatagattatggtgtaatattttataaagatGTAATTAATA
GATAtggtttttttaacaaaGTTATTGCACCATTAATGTTTAGAAGTTCATTTGTTACATCAGACCCTGATGGTGAAACA
TCATTACTACAATTGAaagatttttatatttatggTAATTTAACAGTAACTAATCAAGCTTCAATGAAtttagaatcaat
tgaatcattagAGGTGCATGGAgttacatttttaaataaaaattcaaaaacaaatattgtTTACTCAAATTTGGTACTCT
TGAATGATTGTCAATTAATTGAAGGAGCAAATTTAACCTTAACAGAATcaactataatttttttatttccaacATTAGAT
CCCACAAAAGGTTTACTAATGAATAATTCTGGTGGtgtatgtttttattaattttttaaaaaaactttaaatttattaac
tttagttataaactaataatatatatattttttttttatttaaaaggtctcaaatgaatttaaactTTCAAAGTCATCGA
TTGTTTTATCAGATTATTCTTTTAGATTAGAATACAATTCAGTAATGACTCTTTTAAATAGTTCCATTTCTGCATTTAAT
TCTAATCTTAGATTTAGTGTATgtaaaaactaataaaaaataatgttaaaaaaaaaataaatactaataattttaagaaa
ACTTATAGctaaattcaataatatcattaaccAATAGTTCTATAGCTTCAAATGatacaaaattaattatgaCCGAGTCA
TCTCTTTTTACGCTCGATAAATCATACTATGTAGTGCTTGTGGATGAATCATTAAATCCAACAATTTGTGTTTTATAtgt
aggttttttttatataaaaaattaattataaactaatttataattgaccaattattaacataaataaataaaaaggatAC
TAGTAGAATTAGTTTAgttaataattcaacattTGCCATTCAAGGtccaattcatttaaaagataattcTAGATTAACAG
TTGACAATTCACTTTTGTTAATTCAAAGAGCAGCTATATTCCTCAAAGATAATTCATCAGTATCAATTATAGATTCTGTA
CTCCAATTTAGTGGTGATTATTATATGTCAAACTCGAGTACAACCTACATAAAGAACTCaactttatatatatttggtCA
TTTTAGTGGTATATCCAGTCCAAGTTTCCACGCATTCAATAGTTCAATTAATATTCAGAATTCTATGGTTTTAGTAACTA
GTGGACTAGTTATATTTGACTACAcagttttaaatatattttctaatggttcattattttttggaggtccaaatttttta
attcaagatTCACTAGTATATATTGGGAATTACTTTTATTCATATGGTTCGATAGTTTCTATTAATAGTACATTTCTAGT
TTATAGAAACTTTGAGATACTAGGTGAATTTTATGGTCAACTTTTAAAGATTGAAGTTTATAACGGTAATTTAACCATTT
TAAGCGATACTTCATTCGTTTGTCAATATTgtgatattgatattaaaagtGGTCAATTTGTTACAATGAGTAATACAAGT
ATTACTTTAAAAGGTactacaattaaaaatggtgGTAAATTTGTTTCTGGTGGTGACATTCATTTATCACCTGGTTCATc
tattactaataataatgaattcattCTATCTTCTaatattttatcatcaaatgaTGATTCCAAAATGTATCTTGAGAATC
AAGGAAAATTTACATTTATAAATGATTCGAAAGTTCAAGTACCAATGAATAGTAGTGGTCAGTTAATAATTGGTAAAAAT
CAAGTTGAAGTTGAAAGTTTCAAACAAGAAATGGGTGGTTTATTCTCATTGGAAAGTGGTTCAATGTTTAGTAGTAAATC
AATTATTCAATTCCATGGTGGATCAATTATTGGTAATGGTTCATTCATTGGTAATGTTTCAAACTCTGCAGCTATAATTG
GTGATTCAAATTCtacaattataaataaaattaaaatagatGGTAATTATCAACATGATTCAAATgctacaattattttt
aatgttgaAAATGAGAAAGATTTCTCTtctattgaaattttaaatgaaattttagtAAATGGTGGTTTGGTTGAAATtag
aattaatattgaatttttagagagtattttaaatcaatattcaaataacaatatcacttctaaaattgatttaatttctt
ttaatagtttattcAATGGTACTGCTACTACAAACTCTActtcaaatacaacaacaacaacaacaacaacaacaccaaag
aATACATTAGGATTAGATAATATTACATTTAAATcttatgataaaaataatagtacaaATGAAAAGGTTTTATCAAATGA
TTGTATCTCaacttcttcttcctcttcaaagttttcattactattaaaatcATGTACACCATCTAAAGATATTGATGGcg
gtgaaaataataataaaccaattacAAGTAAAGCATGGATAGCTGGACCAATCATTGGTGTGGTTGCTTTGACATCAATT
GCAATTGTAATCTATGTTAAAAAAGATAGATTATCAATTTTCTTTAAACTAAAGAAAATTTCATTTGGTGCAAAATTAAA
AGCAATTCGttctaaaaattaaaaaagaaaaaaaataaaaaaataattgaataataataataatagttttattttattat
attttaaaaatgattaaatttaaaaaaattaattttaataaacaacAGCTTTAATATAAAGATTTGCTCTTGTATTACCT
TTTAAGATGAAACCAAATGTGTAAGATGcatctttattaattgatggtTGAACAGTTGGTAAAATTAAGTCACCATTGGA
TAATTTTTGCATACCCcataatgatgaagaatcACGTAAATTCAATGTTGCATCAGTTCCAATTAcaatgtttttaatat
taataccaaCGTGATTGGTGATATCGACACTATATTGAGTGAAGGTTTCACCATTCGATTGATATGATGTAATTACATTT
TGTGATAAGCTTACATAATGACATGAATAATATGGAATACAAGAACATACATTGTTAAGTGTGTATGAAATTTCACCATA
TTTACAAACATTGGTACTTGCTGATGAAAATGCAAtacttaataataaaacacaaaagattgaaattaatttcattttat
attattttctctttctttttctttttctttttctttttctttatctttttctttttcttttttttaaaattttaaaccta
tttatatttattttaattcctAGTGtagaaacttttttttcctttacttggaaaaaaaaaaaaaaaaaaaaaaacgaata
cctattaatattgtaaatttataCCTAAAACTGCAAATGAAGAcatcttcaaaaaaaaattaataattaataataaaata
atattaatattttttcacaCAAGATctcccaaaaaaaataaaaataaaaataaaaaatgtaaaaaaaatagaaaaaatag
tTGAATAAAACAAATAGCAATTGCcacatcaaaaaaaaaaaataaaaaaaataaaaataaaaaaaaaatagaaaataaaa
attttttttaaatttttttaatttttatattaaacgTTTGAAAACATATGTCCCAATctattttgtatttttaaaaaaca
acacaAATAGCtacaataaatattattcatattatctATATActttgggtttttttttttttcattttgttttcaaataa
ttgtaaaaatttaataaatatttattaaaaaaaaaaaaaactattaaataaataaaaaatgacaTCTAGATgggatcaac
aacaacaacaacagcagcaaatacaacaacaacaatcattgTTGGGTAATgtaaatagtagtaatggaTCGAATTTAGCt
gtaaatcaaaataatttagatagTTTAAAAAAGGAGAGAAGAAGACTAGAGAGTTATATAGATAGTAAATTGAATCATCT
ATCAGCCTTGAGCGATAAGGTTCAGGCTGACGATGAACATGTCGACATAGAATATAGCAAAATAGATTTTTCTGACTTGT
CTTCTGAATTGGATGGTgcttttaaaaatgtattgtatattcaaaatatatataaattaaaagatggtgaataatattat
ttattactatgAAGCCCATTAACTAAcaccaaaaacaacaataatattaataataataataataataataataataataa
taaNNNNNNNNNNNNNNNNNNNNNNNNNNNNNNNNNNNNNNNNNNNNNNNNNNNNNNNNNNNNNNNNNNNNNNNNNNNNN
NNNNNNNNNNNNNNNNNNNNNNNNNNNNNNNNNNNNNNNNNNNNNNNNNNNNNNNNNNNNNNNNNNNNNNNNNNNNNNNN
NNNNNNNNNNNNNNNNNNNNNNNNNNNNNNNNNNNNNNNNNNNNNNNNNNNNNNNNNNNNNNNNNNNNNNNNNNNNNNNN
NNNNNNNNNNNNNNNNNNNNNNNNNNNNNNNNNNNNNNNNNNNNNNNNNNNNNNNNNNNNNNNNNNNNNNNNNNNNNNNN
NNNNNNNNNNNNNNNNNNNNNNNNNNNNNNNNNNNNNNNNNNNNNNNNNNNNNNNNNNNNNNNNNNNNNNNNNNNNNNNN
NNNNNNNNNNNNNNNNNNNNNNNNNNNNNNNNNNNNNNNNNNNNNNNNNNNNNNNNNNNNNNNNNNNNNNNNNNNNNNNN
NNNNNNNNNNNNNNNNNNNNNNNNNNNNNNNNNNNNNNNNNNNNNNNNNNNNNNNNNNNNNNNNNNNNNNNNNNNNNNNN
NNNNNNNNNNNNNNNNNNNNNNNNNNNNNNNNNNNNNNNNNNNNNNNNNNNNNNNNNNNNNNNNNNNNNNNNNNNNNNNN
NNNNNNNNNNNNNNNNNNNNNNNNNNNNNNNNNNNNNNNNNNNNNNNNNNNNNNNNNNNNNNNNNNNNNNNNNNNNNNNN
NNNNNNNNNNNNNNNNNNNNNNNNNNNNNNNNNNNNNNNNNNNNNNNNNNNNNNNNNNNNNNNNNNNNNNNNNNNNNNNN
NNNNNNNNNNNNNNNNNNNNNNNNNNNNNNNNNNNNNNNNNNNNNNNNNNNNNNNNNNNNNNNNNNNNNNNNNNNNNNNN
NNNNNNNNNNNNNNNNNNNNNNNNNNNNNNNNNNNNNNNNNNNNNNNNNNNNNNNNNNNNNNNNNNNNNNNNNNNNNNNN
NNNNNNNNNNNNNNNNNNNNNNNNNNNNNNNNNNNNNNNNNNNNNNNNNNNNNNNNNNNNNNNNNNNNNNNNNNNNNNNN
NNNNNNNNNNNNNNNNNNNNNNNNNNNNNNNNNNNNNNNNNNNNNNNNNNNNNNNNNNNNNNNNNNNNNNNNNNNNNNNN
NNNNNNNNNNNNNNNNNNNNNNNNNNNNNNNNNNNNNNNNNNNNNNNNNNNNNNNNNNNNNNNNNNNNNNNNtttttatt
aataaaaaattagtatagattaaaatcaacagaattaaaagttattaataatttagaaacagaatttttatcattacatT
GTATTTTACCAATTGATATAAACCtaaaatctaataataataaaaatggaatgatatcatttgaaaatgtaaaaaaagat
ataaaagaaatctttgagaatcaattatttaaagaatctattattttgattgaaaatgaattggctaatgataatgaaat
aatatcaaaactatttaaatcgAAATCAAacttaaaaattgatttattaataaaccaattagattcaaatttaacttcaa
catcatcacttcaatttaattttaataataataataataataataatatacacAACAAAACACATTGTATTGCTTATATT
CATCAACTTGAACAAGTTAAAACtgcaattaaattcattaaaaaagatattataaaATCTGTAGAGTCAagatttgattt
attatttaatgaaattcattcaaataaaaatgaagataaaataaaactttcaaAAGAATCACCAATTTTAGAATTACCAA
GAAGAGTTAATATTCAATGGTTATCAAATGATATTTCAATTTGTGATTATTTATCATCGGATGAAACAATTGAAGATTGT
TGTAAAACAATTACTGATTTATTACAAATTGATTCTcctaaaattaattcaattgaatcttcaaaaaacaatgaaaaact
taccactaaaaaaaatattacagaaaaaaagaaaatgagggtgccaaaaaagaaattaatgaaactAAATCACAACTACC
Aaaacaatcatcatcacaaaatatacaaacaaaacaaacaaataatttatattttattattataatttccgttttagttt
taatgatggcattttattttaaattttttgtttaatgtTACATAAGTATAACagcaaataaataaataaataaattaaat
aaataaggtttatggttttttttttttttctgattCTTATNNNNNNNNNNNNNNNNNNNNNNNNNNNNNNNNNNNNNNNN
NNNNNNNNNNNNNNNNNNNNNNNNNNNNNNNNNNNNNNNNNNNNNNNNNNNNNNNNNNNNNNNNNNNNNNNNNNNNNNNN
NNNNNNNNNNNNNNNNNNNNNNNNNNNNNNNNNNNNNNNNNNNNNNNNNNNNNNNNNNNNNNNNNNNNNNNNNNNNNNNN
NNNNNNNNNNNNNNNNNNNNNNNNNNNNNNNNNNNNNNNNNNNNNNNNNNNNNNNNNNNNNNNNNNNNNNNNNNNNNNNN
NNNNNNNNNNNNNNNNNNNNNNNNNNNNNNNNNNNNNNNNNNNNNNNNNNNNNNNNNNNNNNNNNNNNNNNNNNNNNNNN
NNNNNNNNNNNNNNNNNNNNNNNNNNNNNNNNNNNNNNNNNNNNNNNNNNNaaataataataataataatagttagtttg
tttttttttttttttttttttttttcttgattCTTATAATCCATTGATTTAATCATCCCAAGcaacttcttcatcatcgt
cataATCATCTTCATTCATATTTTGTCTTCTATCAATAAGAGCTCTAACCAAAATATTTACCATTGAACCATCGTCTTCA
GGTGGATTATTATGAGCCATATCGGCTTCAGTAacttttttcaattcttttgGTTGACGAATTGACTCCAATAGATTATT
TCTAGAACTATCAGTTGAAGATGGTTtaaatgatggtggtggtggaggtggtgatGGAGCaactggtggtggtggtggtg
gtgaagaAATTGGCGAAGTAGTAGTAGAAGTATGTTTTGTAGTTGCtgctgatgatgatgatgatgatacttgatcttgt
aattgtttaatctttaataataaatcatctttttcagatttaaatttattttgaagatcaaataatttttgttcattttg
attatttgattcattttgaccgattttaattttagattcCAATTCTACGATCTTTTGTTCATAGTTACCTTTGATATCGA
TTGAATCTTTTCTTAACTTATCGATGGTTGATTCATATTCTTCATTCTTTTTAGTCAacttattatttgaatcggTCAAA
GATTTCAATTGATCAGATTGTTGTTTATTGGCTGAATCTGAAATATTTTGAGATTGAGCTTGAGAGAGTTTAATTTGTTT
GAGTTGATTCTCTAATTGATCGATTGTAGATTGTAATTGATCGGATTGAGTTTGAGATTTATTAACTtgtgatttaaatt
catctcTTTGCTTTTGAATTGAATCAAAGTCTCTTTGTTTAGATGTTAACTCCATTTCGAATTTATTggatttttgttgt
tcttttgaGAGGTTGTTAGAGAGTTGATCGATTTCTGTCTTTTGATTATTCAATCTTTGATTATATTGTTTCTCATAact
ttcttttaattctttttctttttgttggaATTGATTTGAGATCTCTTGAATCTTTGAtgataaatctttattattcGATA
AAGCCTCTTTCAAAGAATCTAATTGACTAGATAACTCTTTGATCTTTACTTGATACTCAAATGATTGTTGTTCAAAATCT
TTGGATTGATTATTCAATTCCTTTACCTTTTTCTCAAGTTCTTGATCCTTTGATTGAATGGCtttcttttcaaattctAA
ATCTTTCAATTTCGATTCCAATGTTGAAATCTTTTCAATCAATGGTCCTTTATCAGCGTCCATATTCTTTTTAGAGTCTA
AAATAGATCTCTTTAGAGTTGCCAATTCATTCTCTTGATTTTTATTCTCATTTTGAACTAATTGATTATTGGTTTCCAAT
ACTTTAAtcttatttaataatgagcTATGTTCACGTTCTAATTGTTCTAATTTGGATTTGGCTGTCTTTGCTTCGTTGAC
AGCTTGATTTTGATTAGTCTCTCCACCAGTATATTTGGATTCTaatgttttatattttgttaataataaattatgttCCT
TTTCTTCATTGGCCAATTTGTTTTCTAGTTGCTTAATTTTATCtcttaatttttcaatttcaccaTTATTGTTAGAATTA
CCAGATGTTGATGATTGTGTATACTTATTGGTAGTATTGTAAGATGAATTTGACAATGATGAtacagatgatgatgatga
tgatgatacagATGATGATACAGATGAAGGTGTTGATTTAACGCTACCGCCATAGGAAGAAGTTGAAgtattggtggtgt
tgttgataGAAGAAactgatggtgatggtataGTTTTTGGAGCAGATGGtaatggtttattatttccatttggttttggt
ggtaAAGCTGGAGCATTTGCAGAGGTTGCAGCAGGTGTAGTTCTTAATGAAACGTTTGGATTTGGTGTTTGACCACTTAA
TACTGCATTTAAGATGAATGTTGCCTCTTTTTTTGTAATACCTCTTTTACCATTTTGTTTGAGTGCTTGATCAACCTTTT
GGAAGGTTTGTTTCCATTCTTCTGGAATGTTTCTGGTTGAAATACCACCATTCTCTGTAATTCCAATATGAGTATTATGT
TTATAATCGGTTGGTCCTGAAATTTCAAATCCTCTTACCTCtgaatcattatttgatgatgatgaaaatgtaCTCTCTTT
TAATGTATTCACTTTATCTGTAACAGCATCTTTAAATGATCCAATCTTACTCATAAACGATGAACCTGATGACTTAGAGg
atgatgattgtgatgTTGTTTTTGGTGAACTAGTTGATGGacttgatgatggtgatgatgaagatgatgatgattgtttT
GAAAAGTTTTGGGCTTCTGGTCTCTTTTTGGTGGTGTTTGTTGATGACAACGATGACGATGACGATGACGATgacgatga
cgatgatgatgatgaagttaAATTTGGACTTGATGGAGATTTTGATGGAATTTTTGGTGGCAATGGTTTATTCTTTTGTT
GGTTcaacgatgatgatgatgatgatgatgatgttgatgttgatgatgatgatgatgaaccaCTAATTGTTGCGCCTTTA
TTAGTGGATaaggatgatgatgatgatgatgattttggtgGCGTTGGTGTACTGTTCACTGAAACATTTGCACTCTTAAC
CTTATGATTATGGAGACATACTGAACAGTATAATGGTTTGAATGGGTTGGGATCAAATGTTTTACAATCACAATTTTGGC
ATTGATTTGTCATTTTTTTGTGCTgttaaaacataaaaatcTTACTTTCTATGTGggttaattttttgttgcaatggaaa
aaaaaaaattaaaaaaaattaaaaaaaattaaaaaaataaaaaaataaaaaaattaaaagaaaattaaatttttgaaaat
aattcgatttgattttaaataaacacctaaattaatactttttatttcaaaataaattatttaaaaaaaaataaccttga
aataagtttttttattaatttaaataaaattaaataagattttttctttttatttgaaagatAATAAATNNNNNNNNNNN
NNNNNNNNNNNNNNNNNNNNNNNNNNNNNNNNNNNNNNNNNNNNNNNNNNNNNNNNNNNNNNNNNNNNNNNNNNNNNNNN
NNNNNNNNNNNNNNNNNNNNNNNNNNNNNNNNNNNNNNNNNNNNNNNNNNNNNNNNNNNNNNNNNNNNNNNNNNNNNNNN
NNNNNNNNNNNNNNNNNNNNNNNNNNNNNNNNNNNNNNNNNNNNNNNNNNNNNNNNNNNNNNNNNNNNNNNNNNNNNNNN
NNNNNNNNNNNNNNNNNNNNNNNNNNNNNNNNNNNNNNNNNNttttttattttttattttttaatttttttattaaaatt
ttttcccATTACCACCCAcccaattaattatttatttatttattagcctccattacttttaatttctttcatgtcaatca
attaatttcgattatattaattaattattaccatttttatttttaattcatacaaaaaatataatataaacaaacaaaaa
ataattatataacaaaataaaaataaaaatatatgtgTGGTTgtgtatatatttttaaaaatatatatatataacatata
atatatataatatatatatatatatatagtcATTTTATATACaatgaatttctttttcaattgttgttCATGTAATAATA
GGTTCAATTTTCAAGAGAGTTATTGTGAACCATGTTtacaaagaataaaatatGATCAAAGTAGAGTATTCGAATTAATA
CAATCTATTTTTGACAAAAAGAAAGCGaatttaatagaaaaaaataaaatacttgAATCAACAACACAAccaaaaaatca
attacaagAACAAAtcgatataaaaaaaacttacctAGAGAGTaagaaaattcaaattgaaattttaaaaaataaaatac
aaacaTTAAAAACAACTGTATCCAAAGGTAAGAGTTATTggtacaataaaaaaaatataaatatttaataattaattaat
aaataattagtaataataacaataataagtATTAATATGGtgaaatttatttcaaatagaTAATGGCTTAATAGaagtta
aaaagaaatatctTAGTACAAGAAgatcatcattaaaaaagaataaaatttcttttgaaactGTAAATAACTCAAAGAGT
GGGTTTTCATCTCTTGGCGatgaaattcaaaagaaaaaagatcaATTAGCAGCAGAAAATACAGCATTACAAATTGTAAA
ACGTTCAAAAATTGAGCAATTAACAAATTCAATGACTAGACTTCAACTTAATCCTTCAGCTCCAgaccacttttttttat
ttaatatggttttaaatgatcaacaattattaagtatgtttaataataataataattaataataataacaataatatgtt
aaaaaaatttactaatGGAAAACtaatactttttattttattttttttgaaaaaatgataaaaagaaTTCCCAAAAGATG
TTATATTTACAACATTAGGATATATAAGTAAAATAGTTGTATTAATATCAGGTATATTGGGTATAACGCTACCTTATCAT
CTATTATCAAAAggatcaaaatcaacaatacATCATAACATGAAATCAAAAGACTATCCACTATATTATCAACAGAAAAC
GAAATCTAGAGAATTTCAAAAGGCATTACATTTATTAGGcgaaaatataatatttctaAGATGTTATCATGGTATTCAAA
CACCAAAAGAATCcaatctattatttttaaagaatatatttgaattaattaaatcaaataatttaggaaagtaggtaaaa
aaaaaaaaaaaaaaaaaaaacattcatCTGAAAAACATCTTCagtgaaaagaaaaaattgatttgaaaatatattaatct
TTGTTATTGTAATAGGGATCAACAATATTTAGAGATTGGATCACCAATGTCTGGTGAGTACGATGATTGTGCAAAAGAAG
ATGAATGGGAAGTCGTAACATCTATTGACGAAGATGATAGTTTTGAGAAATTCGTTTATGaccaatagtttttttttttt
ttccacctCTTGCTCATAATTTTTCCTtcatatatgtatatataaatatataataaataaaataaaaaaactgtacatat
tgtaaataattataatatcttattactatttttttatttttattattactttttttttttttttttttccttacAATTTT
TccattacttttattattttgttattattttttagttttgtttatttactAATGAATCTATATTACTTTCCAATTCTTCA
CCAACTTTGAGGGTATCTTGTAAACCTTCAAGATCTCTTAAACCTGGTTTAAGAGAAACAGCTCCAACGAGtttatttaa
tcttttaatattattttgtaattCTCCAACTCTCtttttatttcctttttCACTTTCTACtcttaataaatataaacttt
TGCTTAATTGATCTCTTTCTCCTAAAACTACTTTAATTGCTGCCATTGATTTTCTAACCTAAATTTTACCACATTCAATA
TTTAGTTTTAtcgttttaaattataattattatttcatgttaaaataaaccatagtgaaaatttttataaaaatagataa
atgATAGATAGATATATTAgtattctttttcaaaatctttataaaagttttagagaaattttttatttatatttcttctt
ttttttttttttataattaataccTTTTTAATACGTAATGGATTTAtaagatttttatttttatttaattctttttcggT
TAAAAGCTTATTTCTTTCTCTTAATAATTCAAACCAAATTTCAtgtaaatcattaaaagatttacCACGAAGATCAGTGG
CAGTCCATGAACGACCTGCTAATGGATATGATCCAACTGGATATTTATGTTCAAAAAAATCACCTAAACTTCTGGTATTG
TTATTGATGATAGTTGAACCTGGTGCAATTTGTGCTGCTGGTGCTGCACGTTGTGTATATGTTGCAccttttataatatt
tgaaataccACTTCttaatatattattcattttttttttatcttttatcttttattttccaatcaaaactttaaaaacaa
aaaaaaaaaaacctaaaatTATATGcaatgaaatgaaaaataataaaaatacgNNNNNNNNNNNNNNNNNNNNNNNNNNN
NNNNNNNNNNNNNNNNNNNNNNNNNNNNNNNNNNNNNNNNNNNNNNNNNNNNNNNNNNNNNNNNNNNNNNNNNNNNNNNN
NNNNNNNNNNNNNNNNNNNNNNNNNNNNNNNNNNNNNNNNNNNNNNNNNNNNNNNNNNNNNNNNNNNNNNNNNNNNNNNN
NNNNNNNNNNNNNNNNNNNNNNNNNNNNNNNNNNNNNNNNNNNNNNNNNNNNNNNNNNNNNNNNNNNNNNNNNNNNNNNN
NNNNNNNNNNNNNNNNNNNNNNNNNNNNNNNNNNNNNNNNNNNNNNNNNNNNNNNNNNNNNNNNNNNNNNNNNNNNNNNN
NNNNNNNNNNNNNNNNNNNNNNNNNNNNNNNNNNNNNNNNNNNNNNNNNNNNNNNNNNNNNNNNNNNNNNNNNNNNNNNN
NNNNNNNNNNNNNNNNNNNNNNNNNNNNNNNNNNNNNNNNNNNNNNNNNNNNNNNNNNNNNNNNNNNNNNNNNNNNNNNN
NNNNNNNNNNNNNNNNNNNNNNNNNNNNNNNNNNNNNNNNNNNNNNNNNNNNNNNNNNNNNNNNNNNNNNNNNNNNNNNN
NNNNNNNNNNNNNNNNNNNNNNNNNNNNNNNNNNNNNNNNNNNNNNNNNNNNNNNNNNNNNNNNNNNNNNNNNNNNNNNN
NNNNNNNNNNNNNNNNNNNNNNNNNNNNNNNNNNNNNNNNNNNNNNNNNNNNNNNNNNNNNNNNNNNNNNNNNNNNNNNN
NNNNNNNNNNNNNNNNNNNNNNNNNNNNNNNNNNNNNNNNNNNNNNNNNNNNNNNNNNNNNNNNNNNNNNNNNNNNNNNN
NNNNNNNNNNNNNNNNNNNNNNNNNNNNNNNNNNNNNNNNNNNNNNNNNNNNNNNNNNNNNNNNNNNNNNNNNNNNNNNN
NNNNNNNNNNNNNNNNNNNNNNNNNNNNNNNNNNNNNNNNNNNNNNNNNNNNNNNNNNNNNNNNNNNNNNNNNNNNNNNN
NNNNNNNNNNNNNNNNNNNNNNNNNNNNNNNNNNNNNNNNNNNNNNNNNNNNNNNNNNNNNNNNNNNNNNNNNNNNNNNN
NNNNNNNNNNNNNNNNNNNNNNNNNNNNNNNNNNNNNNNNNNNNNNNNNNNNNNNNNNNNNNNNNNNNNNNNNNNNNNNN
NNNNNNNNNNNNNNNNNNNNNNNNNNNNNNNNNNNNNNNNNNNNNNNNNNNNNNNNNNNNNNNNNNNNNNNNNNNNNNNN
NNNNNNNNNNNNNNNNNNNNNNNNNNNNNNNNNNNNNNNNNNNNNNNNNNNNNNNNNNNNNNNNNNNNNNNNNNNNNNNN
NNNNNNNNNNNNNNNNNNNNNNNNNNNNNNNNNNNNNNNNNNNNNNNNNNNNNNNNNNNNNNNNNNNNNNNNNNNNNNNN
NNNNNNNNNNNNNNNNNNNNNNNNNNNNNNNNNNNNNNNNNNNNNNNNNNNNNNNNNNNNNNNNNNNNNNNNNNNNNNNN
NNNNNNNNNNNNNNNNNNNNNNNNNNNNNNNNNNNNNNNNNNNNNNNNNNNNNNNNNNNNNNNNNNNNNNNNNNNNNNNN
NNNNNNNNNNNNNNNNNNNNNNNNNNNNNNNNNNNNNNNNNNNNNNNNNNNNNNNNNNNNNNNNNNNNNNNNNNNNNNNN
NNNNNNNNNNNNNNNNNNNNNNNNNNNNNNNNNNNNNNNNNNNNNNNNNNNNNNNNNNNNNNNNNNNNNNNNNNNNNNNN
NNNNNNNNNNNNNNNNNNNNNNNNNNNNNNNNNNNNNNNNNNNNNNNNNNNNNNNNNNNNNNNNNNNNNNNNNNNNNNNN
NNNNNNNNNNNNNNNNNNNNNNNNNNNNNNNNNNNNNNNNNNNNNNNNNNNNNNNNNNNNNNNNNNNNNtaataataata
ataataataataataataataataataataataataataataataataataatattaaaaatgatttttattgaaattaa
tttattaacatagatgaaattgattattataataatatcctatttttttgatttttttaaagttttgagaaaaaaacTAC
CGGTTGGGTTTCTATTTATACGGCTgtccaattttaaatcaaagaaaaaaggATCGTGATTTAATAATCATATAATTAca
ggatttttttttattgattattttatttgaaacgattattaatataaaatcaaaaaacaaaaaaatctttttttttaaaa
aaaatcaaacagTAAAAATTTTGTGGTAGCCAGAATCAAACACAACAATGAAGGAAATCTTCCCActaaaatcaatcaat
ttttttttgtatatttcCGTTGTTGTttgtaaaaaatatcaatcacaataaataattatcgtttataatttgaaattaca
aattttcgtttgtaaattttattactaataataaacgcaaattttttaaacccTTTGAGATGCTGTTCTTTGTGGTGGTG
TcactcaaaaaaaatttgaaaaaataataataataataataaaaataataataataatctattaGCCCAATATGATTCTA
CCAATTATTTGGATGTATTGAACAGATTCGTTTTTACCTTTAGGgttgtttttttcaaaatcttttaattacGTGATGgt
gtatatatttattttaattttttcaggattttattttattttttttatttatttttttttaaaatataatcacaaaaaaa
aaaaaNAAANAANANANANANANANANANANANANatatatatatatatatatatatatattattattattattattatt
attattattattatatatatatatatatatatatatatatatatatatatatatatatatatatataNNNNNNNNNNNNN
NNNNNNNNNNNNNNNNNNNNNNNNNNNNNNNNNNNNNNNNNNNNNNNNNNNNNNNNNNNNNNNNNNNNNNNNNNNNNNNN
NNNNNNNNNNNNNNNNNNNNNNNNNNNNNNNNNNNNNNNNNNNNNNNNNNNNNNNNNNNNNNNNNNNNNNNNNNNNNNNN
NNNNNNNNNNNNNNNNNNNNNNNNNNNNNNNNNNNNNNNNNNNNNNNNNNNNNNNNNNNNNNNNNNNNNNNNNNNNNNNN
NNNNNNNNNNNNNNNNNNNNNNNNNNNNNNNNNNNNNNNNNNNNNNNNNNNNNNNNNNNNNNNNNNNNNNNNNNNNNNNN
NNNNNNNNNNNNNNNNNNNNNNNNNNNNNNNNNNNNNNNNNNNNNNNNNNNNNNNNNNNNNNNNNNNNNNNNNNNNNNNN
NNNNNNNNNNNNNNNNNNNNNNNNNNNNNNNNNNNNNNNNNNNNNNNNNNNNNNNNNNNNNNNNNNNNNNNNNNNNNNNN
NNNNNNNNNNNNNNNNNNNNNNNNNNNNNNNNNNNNNNNNNNNNNNNNNNNNNNNNNNNNNNNNNNNNNNNNNNNNNNNN
NNNNNNNNNNNNNNNNNNNNNNNNNNNNNNNNNNNNNNNNNNNNNNNNNNNNNNNNNNNNNNNNNNNNNNNNNNNNNNNN
NNNNNNNNNNNNNNNNNNNNNNNNNNNNNNNNNNNNNNNNNNNNNNNNNNNNNNNNNNNNNNNNNNNNNNNNNNNNNNNN
NNNNNNNNNNNNNNNNNNNNNNNNNNNNNNNNNNNNNNNNNNNNNNNNNNNNNNNNNNNNNNNNNNNNNNNNNNNNNNNN
NNNNNNNNNNNNNNNNNNNNNNNNNNNNNNNNNNNNNNNNNNNNNNNNNNNNNNNNNNNNNNNNNNNNNNNNNNNNNNNN
NNNNNNNNNNNNNNNNNNNNNNNNNNNNNNNNNNNNNNNNNNNNNNNNNNNNNNNNNNNNNNNNNNNNNNNNNNNNNNNN
NNNNNNNNNNNNNNNNNNNNNNNNNNNNNNNNNNNNNNNNNNNNNNNNNNNNNNNNNNNNNNNNNNNNNNNNNNNNNNNN
NNNNNNNNNNNNNNNNNNNNNNNNNNNNNNNNNNNNNNNNNNNNNNNNNNNNNNNNNNNNNNNNNNNNNNNNNNNNNNNN
NNNNNNNNNNNNNNNNNNNNNNNNNNNNNNNNNNNNNNNNNNNNNNNNNNNNNNNNNNNNNNNNNNNNNNNNNNNNNNNN
NNNNNNNNNNNNNNNNNNNNNNNNNNNNNNNNNNNNNNNNNNNNNNNNNNNNNNNNNNNNNNNNNNNNNNNNNNNNNNNN
NNNNNNNNNNNNNNNNNNNNNNNNNNNNNNNNNNNNNNNNNNNNNNNNNNNNNNNNNNNNNNNNNNNNNNNNNNNNNNNN
NNNNNNNNNNNNNNNNNNNNNNNNNNNNNNNNNNNNNNNNNNNNNNNNNNNNNNNNNNNNNNNNNNNNNNNNNNNNNNNN
NNNNNNNNNNNNNNNNNNNNNNNNNNNNNNNNNNNNNNNNNNNNNNNNNNNNNNNNNNNNNNNNNNNNNNNNNNNNNNNN
NNNNNNNNNNNNNNNNNNNNNNNNNNNNNNNNNNNNNNNNNNNNNNNNNNNNNNNNNNNNNNNNNNNNNNNNNNNNNNNN
NNNNNNNNNNNNNNNNNNNNNNNNNNNNNNNNNNNNNNNNNNNNNNNNNNNNNNNNNNNNNNNNNNNNNNNNNNNNNNNN
NNNNNNNNNNNNNNNNNNNNNNNNNNNNNNNNNNNNNNNNNNNNNNNNNNNNNNNNNNNNNNNNNNNNNNNNNNNNNNNN
NNNNNNNNNNNNNNNNNNNNNNNNNNNNNNNNNNNNNNNNNNNNNNNNNNNNNNNNNNNNNNNNNNNNNNNNNNNNNNNN
NNNNNNNNNNNNNNNNNNNNNNNNNNNNNNNNNNNNNNNNNNNNNNNNNNNNNNNNNNNNNNNNtgatttttaataatta
ttaatttattttttattttctgaaaatatatttattattaaaaattagcatggtataaaaaatattgtttacCCAATGTG
GTTTTGTACATTAGAAAAACGAGGACCAGAATATTTACCAAAGtttattcaatatttatGGGGGTTGTCACAATTATTAG
ACccaaattttgatttttttaaaatatttcaagAGAATGGAGTTAGAATTATTTTCTATggtgaatataaaaaattattg
gaacgtggtaatgattttgaaCTTTTATCTAAATTTGAAGAGATAATggagaaaacaaaaaacaattccaaaaaaatttt
attattaggtACTAATATTGAAGAGCCATCACAAACAATTATCGATAATACATTATCgttttacaaaaaatttgGAAGag
gtattttttttgatttttttttaaatttttattaaaaaaattttatttgaaaatttataaacCTCTAACCCCCTTTTTCN
NNNNNNNNNNNNNNNNNNNNNNNNNNNNNNNNNNNNNNNNNNNNNNNNNNNNNNNNNNNNNNNNNNNNNNNNNNNNNNNN
NNNNNNNNNNNNNNNNNNNNNNNNNNNNNNNNNNNNNNNNNNNNNNNNNNNNNNNNNNNNNNNNNNNNNNNNNNNNNNNN
NNNNNNNNNNNNNNNNNNNNNNNNNNNNNNNNNNNNNNNNNNNNNNNNNNNNNNNNNNNNNNNNNNNNNNNNNNNNNNNN
NNNNNNNNNNNNNNNNNNNNNNNNNNNNNNNNNNNNNNNNNNNNNNNNNNNNNNNNNNNNNNNNNNNNNNNNNNNNNNNN
NNNNNNNNNNNNNNNNNNNNNNNNNNNNNNNNNNNNNNNNNNNNNNNNNNNNNNNNNNNNNNNNNNNNNNNNNNNNNNNN
NNNNNNNNNNNNNNNNNNNNNNNNNNNNNNNNNNNNNNNNNNNNNNNNNNNNNNNNNNNNNNNNNNNNNNNNNNNNNNNN
NNNNNNNNNNNNNNNNNNNNNNNNNNNNNNNNNNNNNNNNNNNNNNNNNNNNNNNNNNNNNNNNNNNNNNNNNNNNNNNN
NNNNNNNNNNNNNNNNNNNNNNNNNNNNNNNNNNNNNNNNNNNNNNNNNNNNNNNNNNNNNNNNNNNNNNNNNNNNNNNN
NNNNNNNNNNNNNNNNNNNNNNNNNNNNNNNNNNNNNNNNNNNNNNNNNNNNNNNNNNNNNNNNNNNNNNNNNNNNNNNN
NNNNNNNNNNNNNNNNNNNNNNNNNNNNNNNNNNNNNNNNNNNNNNNNNNNNNNNNNNNNNNNNNNNNNNNNNNNNNNNN
NNNNNNNNNNNNNNNNNNNNNNNNNNNNNNNNNNNNNNNNNNNNNNNNNNNNNNNNNNNNNNNNNNNNNNNNNNNNNNNN
NNNNNNNNNNNNNNNNNNNNNNNNNNNNNNNNNNNNNNNNNNNNNNNNNNNNNNNNNNNNNNNNNNNNNNNNNNNNNNNN
NNNNNNNNNNNNNNNNNNNNNNNNNNNNNNNNNNNNNNNNNNNNNNNNNNNNNNNNNNNNNNNNNNNNNNNNNNNNNNNN
NNNNNNNNNNNNNNNNNNNNNNNNNNNNNNNNNNNNNNNNNNNNNNNNNNNNNNNNNNNNNNNNNNNNNNNNNNNNNNNN
NNNNNNNNNNttaaaataattttattacataaaaaaaaataaaaaaaaaaaaaaaataaaaataaaaaataaaattttca
ttttttatctGTTAAAATACatgtattattttctaaaaatagaaaaacaattcaaacgataatttttttttttatttttt
ttagtttttttgacttttcaaaatcaaacaaacacatatccaaaaaaaaattaattttttttcaaatttaattttacaag
tccaatcaaaatatttttttatttttttataaaaaaaaaaaaaaaaaaaaaaccaaaattcaaataataaacaacacaag
acaaatataaaataaatctttacaCAACCATTACATATAAATAGGTATCTTTATTGAAAGAAATTATtcaatattcaaat
aaaactccttttaaatttcataaaaagtttgaaaagAATACAAGAAAATCCTTTTGTTCATGATAATTTACCAATCACCA
TATATGATCATTCAATGGTGTAATAGTTTGTTCACAAATTATTGTTtgcaaattttttaaaggaaaataatacaaaaatt
tataataataattagtcCAAgcatattttaataattttaatagattttCATTTAGTAAtggatttttaaaatgatgtTGT
TTGATTAGAGAAAACTGCTaaaaatttctaattttgaaaatgtttgtattttttgatttaattttattttattttattga
tgttgatgttaatattataattgttattgttaatatagatttgtaaatttaaaaaaattgtattacAACTACcatgttgt
ttttattttttccattttaagAAGAAATACAATCCATATGTTGTgttgttaatattaaaataaaaacacttAACTAATTG
GAAATTGAtcatgatgatgatgatgatgatgatacatATGATGATGACCAAAGtttttttgttgtatttTAAAACCTTAC
AACtatttatcaaaataatactTTCCACAATTTATCCtactttaaatattatttcattttaaaatattccaTTTTGGGTT
TAACTAATaacatataaatatataaagatTGTATTCAATAAATCATCACAATATCtccttttattttcaaaaaaaaaata
ttgaataccACTAACACTGACCCACCAAAATATACAAACAAGTAAACCCCTAACACCCTTATTTTCACACgcgaaaataa
ttttttttaaaatatttataatataaatcttTAACATTTAATTGACCACCTCACATATAAATAAACACATACCCCTCTTA
TACATAAATGAGTGGTTTTTTaacaatacttttttttgtttgcacatatacattttaaatattatcgttgatgattttgt
agtcaaatgtattttttttttttttttaaatttaataattaaattcttcTACTNNNNNNNNNNNNNNNNNNNNNNNNNNN
NNNNNNNNNNNNNNNNNNNNNNNNNNNNNNNNNNNNNNNNNNNNNNNNNNNNNNNNNNNNNNNNNNNNNNNNNNNNNNNN
NNNNNNNNNNNNNNNNNNNNNNNNNNNNNNNNNNNNNNNNNNNNNNNNNNNNNNNNNNNNNNNNNNNNNNNNNNNNNNNN
NNNNNNNNNNNNNNNNNNNNNNNNNNNNNNNNNNNNNNNNNNNNNNNNNNNNNNNNNNNNNNNNNNNNNNNNNNNNNNNN
NNNNNNNNNNNNNNNNNNNNNNNNNNNNNNNNNNNNNNNNNNNNNNNNNNNNNNNNNNNNNNNNNNNNNNNNNNNNNNNN
NNNNNNNNNNNNNNNNNNNNNNNNNNNNNNNNNNNNNNNNNNNNNNNNNNNNNNNNNNNNNNNNNNNNNNNNNNNNNNNN
NNNNNNNNNNNNNNNNNNNNNNNNNNNNNNNNNNNNNNNNNNNNNNNNNNNNNNNNNNNNNNNNNNNNNNNNNNNNNNNN
NNNNNNNNNNNNNNNNNNNNNNNNNNNNNNNNNNNNNNNNNNNNNNNNNNNNNNNNNNNNNNNNNNNNNNNNNNNNNNNN
NNNNNNNNNNNNNNNNNNNNNNNNNNNNNNNNNNNNNNNNNNNNNNNNNNNNNNNNNNNNNNNNNNNNNNNNNNNNNNNN
NNNNNNNNNNNNNNNNNNNNNNNNNNNNNNNNNNNNNNNNNNNNNNNNNNNNNNNNNNNNNNNNNNNNNNNNNNNNNNNN
NNNNNNNNNNNNNNNNNNNNNNNNNNNNNNNNNNNNNNNNNNNNNNNNNNNNNNNNNNNNNNNNNNNNNNNNNNNNNNNN
NNNNNNNNNNNNNNNNNNNNNNNNNNNNNNNNNNNNNNNNNNNNNNNNNNNNNNNNNNNNNNNNNNNNNNNNNNNNNNNN
NNNNNNNNNNNNNNNNNNNNNNNNNNNNNNNNNNNNNNNNNNNNNNNNNNNNNNNNNNNNNNNNNNNNNNNNNNNNNNNN
NNNNNNNNNNNNNNNNNNNNNNNNNNNNNNNNNNNNNNNNNNNNNNNNNNNNNNNNNNNNNNNNNNNNNNNNNNNNNNNN
NNNNNNNNNNNNNNNNNNNNNNNNNNNNNNNNNNNNNNNNNNNNNNNNNNNNNNNNNNNNNNNNNNNNNNNNNNNNNNNN
NNNNNNNNATATAtatcaaatataaaattattaataaatctttttgttacaaaaattaaaaattcaaaatttttttaaaa
taaataaataaaaatttaaaaaaaaaaaataataatttttaacaataaaaaaagaaaatataaaataataaaatataatg
atctcacattataataattttcaagaATTCAATAAATTAACTGATGATgagatttcaaaaattataaatttaagattaaa
taattgtaatactATGGTTTATGCATATGATGGTACTAGAagatcttttttaattgaaaatacaatttcgaaatatcaaa
aagattcaaccaaaaccaacaacaacaataacaatggaaaagatgaaaaaactATAATCGATTATGATGAATATTGTAAA
ACTGCAAtctcaaaattattattcgatttggtaatgatgttTAAACATGGTATAAAAACAATCGTTTATCCAATGTGGTT
TTGCACACTTGAAGATCGTGGACCAGAATATTTACCaaagtttattaaatatttaaggGGATTAAAGGCATTGGTGGAAA
ATGAAACTTTGGTAAAGTTATATAAGGAATGTGATATTCGGGTTATTTTTTATGgagaatatattaaattattggaACGT
GGTAATGATCCAATACTCTTGGAAActtttaaacaaataatggaattaactaaaaataataaatcacatacaattttatt
tggtaCCACTATTGAAGAACCATCTCAAACTATCATTAacaattcaattgatttctatgaaaaatatagttataaaccaa
caaaatatgatttaataaaacaatattatggtgttgatgttgaccAAGTAAGCTTTTATTTGGGTTTTGATAGATTCTCA
ACAGATGGCAGACCTATATATATTTCTGATAAAGGAAATGAAGATTTATATTACACAATTTCACCACATAGCTTTTTCAC
TAAAAACAATGTAAGTCtcacattaaaaaaaattattactgtatattttttaattacaaattttaatctattaaattttt
ttagtttagaaaaattttatttgataaattatattgTAGATCAAATACTAATGCCAAAGAgtatgaattaaaattaatcg
ATATTGAAATGATGAAAGAATTTTATGAAAACAATTCCACAAATGTTTTGGGTTTAGGAAATGTAAATCCTAATGGCAAT
TATTGGTATCCAACACAACAAGTTAAACTTCCAAAAATAatcgaaaataataatagtaactcTGAcaatgatataaataa
aactgtacaaaacaatgaaaataaagctCAACAAAAACCAATCTATTCAACCTTTAACGAAActataaaaacttttaaaa
aattagaattaaataatatgaataataattattttctaaataacacaaacacaaataataatattaataataatattaat
aataataataNNNNNNNNNNNNNNNNNNNNNNNNNNNNNNNNNNNNNNNNNNNNNNNNNNNNNNNNNNNNNNNNNNNNNN
NNNNNNNNNNNNNNNNNNNNNNNNNNNNNNNNNNNNNNNNNNNNNNNNNNNNNNNNNNNNNNNNNNNNNNNNNNNNNNNN
NNNNNNNNNNNNNNNNNNNNNNNNNNNNNNNNNNNNNNNNNNNNNNNNNNNNNNNNNNNNNNNNNNNNNNNNNNNNNNNN
NNNNNNNNNNNNNNNNNNNNNNNNNNNNNNNNNNNNNNNNNNNNNNNNNNNNNNNNNNNNNNNNNNNNNNNNNNNNNNNN
NNNNNNNNNNNNNNNNNNNNNNNNNNNNNNNNNNNNNNNNNNNNNNNNNNNNNNNNNNNNNNNNNNNNNNNNNNNNNNNN
NNNNNNNNNNNNNNNNNNNNNNNNNNNNNNNNNNNNNNNNNNNNNNNNNNNNNNNNNNNNNNNNNNNNNNNNNNNNNNNN
NNNNNNNNNNNNNNNNNNNNNNNNNNNNNNNNNNNNNNNNNNNNNNNNNNNNNNNNNNNNNNNNNNNNNNNNNNNNNNNN
NNNNNNNNNNNNNNNNNNNNNNNNNNNNNNNNNNNNNNNNNNNNNNNNNNNNNNNNNNNNNNNNNNNNNNNNNNNNNNNN
NNNNNNNNNNNNNNNNNNNNNNNNNNNNNNNNNNNNNNNNNNNNNNNNNNNNNNNNNNNNNNNNNNNNNNNNNNNNNNNN
NNNNNNNNNNNNNNNNNNNNNNNNNNNNNNNNNNNNNNNNNNNNNNNNNNNNNNNNNNNNNNNNNNNNNNNNNNNNNNNN
NNNNNNNNNNNNNNNNNNNNNNNNNNNNNNNNNNNNNNNNNNNNNNNNNNNNNNNNNNNNNNNNNNNNNNNNNNNNNNNN
NNNNNNNNNNNNNNNNNNNNNNNNNNNNNNNNNNNNNNNNNNNNNNNNtaataataataataataataataataataata
ataataataataataatgataataataataataatattaataatgataataatgattttgggGCAGTAGCAACAATAACT
TCTTCTGCCATAAAATATCCAAAGAAAAACTTTTATCCATCATTTCAAAAACAAGTTGCTTTAAcaaactattaaatttt
taataaatcatttataaaactataaatttgctaaagaaataaaaaaagtataaaaaacaacaaaacatTTTATCTACATT
TTATTGAGTATTTAATATAAACCTTTTACTGAATTAAAGAGTTTAccataatttattaaaggtATTATACTTGGTCTTCc
actaaaaaaaagaaaaaagaaaatgaaaataaaaaatttggtcagataatgaaattaataataaaaaaaaaaggaatcaC
TTACTGAGCACATTGAAAAGGAATATTGCACCCATTTAAATCTTCTAATAGTTTTATACAGACTTCTCTAGAAAgtttat
taccaaatttaattgcAGCTAATAGTTATTGttagaaattattaattgaaaaatacaATGTTTTTATAGATTGATATACA
TACTTCTACAAGCTTTTGAAGCTAAAATTCTATGAGCAGCAGGAGGTCTATTTGAGGTTGCTCCTTTACTGCTTTCCAAT
TGATAAAGAAACTCTCTAAGATCATTTATACCCAAACCCACCAAACAAAACATTGGTACTTGAGAGATGTTTATAGAGGT
TTTATTAAATGTCCACTTGAAACCCCATTGTTCTAATTGTTTTGTATAGATTTTCATTAACTCAAACTCATACTCGGTTA
AGGACCATCTTGTTCTCTCTGGCATTGGGCAAAggtcaaatttattttcaccaaaatattttctttctAATATCTCTAAT
TTGATTCTCTCTGAAACGGCATGTTGATCTAAAATCAATACAATACCATCAGCttcacaaattaaaaatttgttaTCCCA
TTGGGTAATAAACTTAAAGTTTTGTAACATTTCCTTTGGTATCACCTCTGTACATTTTTGAgataaaatttctttaataa
agcCACTtacattaatatttatatcttTCATTTCAACACCAGGCTTAATACTTTTATCAAAGAATGGGCTAACCGTATCA
TCAGagtaattatattttttagcCAATTCAATCTTACTGTAATCAAAATCATGGatgaattctttttcttcttcattcTC
TGGATAATCTGGTTCCTTTGATTCGtcatcttcattttttttaataccaacAATACCACTGAGTGTTAAATGTTCACCAA
TGTTGTGAGTTGGACAGCAAtgatcatcttcatcatcaacagcaacaatatTGTcatgttcttttttttgtttatccact
ttttcttcttttatatttacattcacattaaaattattgtctTTTTGATTTTGCTGATTTagatattgatatttttgttt
tggtgatggtggtggtgaggTTTGTTTAACTTCCCCATGATTATATTCTTCATCCTCACTAGAGAAGTTACTATGAATTT
GGGGCGGAGAATAATATTGGTTGCCTTCtattttaaacaaaactCTTTTCTTTGATGAAGATAAAGTAAAACCTTCATGA
TCTGATCTCTCACTTTCGATAGATGataattcatcaaataaagatttcttttcttcttcaaTAGTTGgtggatatttttt
taagaatgATATTGCTGGTTTTACCAGTTGAGGTGTTGTTTTCATGATTGGTATTgtttctgttgttgttgttgttgttg
ttgttggtgttggtgttgttgttgttggtggtcGTGTTTGAGAAAGTGactctttttctaatttacAAACTATTTGATTt
agttttgattttgttggcTCTATTGGCAATAAAGGATCGGtcattttgaaatattttgagGTTGTCTCTTCATTTTCAGG
TTTTGATTGTATATCCTCGTCGCTGTCATCCAAAACgattatttcaatattattgcTGGTtgtggttttggttttatcac
catcaatattattagagTCAATACCATTTTCggtctttatctttttcattggTGATGTGatgaaatttgatttatcttCA
TGATCGATACTATCATTTTTTCTTATGTTTTTTGGTGGCGTTGTTTGTTGAGAGCTTAAAGGTTTGATTTGTGGTAATGA
TGGAGAAGAGGGTGGGCTACTTTGAAAGGGAGGTGAAGATGTGGTTGCAGTAGTAGtcgtagtagtagtagtaagaacgt
tattgttattattgttatttgatgattttcCATCTTCTagcaataaaattttttgtcTGTTTAAAACTAAAGAGTTTTCT
ATTGCttcctcttcatcattatcatcatcactaaCTTCGAATGGAACAATATCAAGACAAGAGTTgctaaataatgaatc
attttGTTGGTCGATATTGGTATTTGCatttttcaaagaatttaattctttataatCCTcctctttaattaatattggaT
GCTCAGTCTTTACTCTAtagtggtttttttttgaagctTCGGATGCAAGAGCCACACTGAATGGCGATTGGGTTTTTGTT
GTGACTGTTTTCACACTTTTAATTgtggtagttgttgtagtgaTAGTTGTTACGTCCATTTGATCAAGATCAATCACTTC
TCTGAAAGTTGAAACTTTTAGtgaatattttcttttttcccTATCATTCTCTTCCTCGTCAGATTCCTCTTCAGATTCAC
TTTTACATATTGTTAATtgtcttttattattatttgtttctaTATCAACATATGGAACCAAATCTTTACTTTCATTtcta
ttaatatcattattattattattattattattattattattattattattattattattattattaNNNNNNNNNNNNNN
NNNNNNNNNNNNNNNNNNNNNNNNNNNNNNNNNNNNNNNNNNNNNNNNNNNNNNNNNNNNNNNNNNNNNNNNNNNNNNNN
NNNNNNNNNNNNNNNNNNNNNNNNNNNNNNNNNNNNNNNNNNNNNNNNNNNNNNNNNNNNNNNNNNNNNNNNNNNNNNNN
NNNNNNNNNNNNNNNNNNNNNNNNNNNNNNNNNNNNNNNNNNNNNNNNNNNNNNNNNNNNNNNNNNNNNNNNNNNNNNNN
NNNNNNNNNNNNNNNNNNNNNNNNNNNNNNNNNNNNNNNNNNNNNNNNNNNNtattattattatttgtgatATATGGTAC
AGTATTTGGTGTTTGTGTTGGTAGGAGTGGAGTTTCTAATATGGAGAATacatttgttttaaatgttGGTGTGGTTCCAG
ATGTTGTCGCTTCtgttttttcttcttttgattCAGTACTATTTGAACGAAAGTAATCTTCATCGGAAGGAATTGAGTTT
TTAGTTTGggtgaaattaaatattggtGGTTTTGGTGGTGGGCAATCATCTAAAACGGTAGTATCTGAATCCATTGATGA
TTGGGAATCCAGTATATTCATCGATGTATTTCCATAAAGTTCGATTGTTGATATAGTGGAGTTAAGGATACTATGatcat
tttctttgtttttatgAATATGTGGAGATGTGGTGGGTGATAATGATTGATATGATAAAGTAGATGGTTGTTGTGTAACA
TCTATTGATTGATCGTAAGAAGATGGTGGTGATTGATCACCTTTTTGGCTATTTACATTTAATTGTGGTAGTTTATGAGG
TGATGTTGATTTCTGTGTTTGACTTTGTGAATCTGTCGTTTTTGGTGGTGAAATTAGTAATGAAGATACTATAGATTTAA
ATGGTGATGTTTGTTGAGAAGAtgttttcaattgtttaaatGGGGAAATTGaattagttgttgttgttgttgtggtggtt
gtagttgtagtaggGTTTTTATCACCCATAAAGAAAGAGTCAGGTAAAATATCACTAATGAATTGTTTCTCCTcttctaa
ttcttttaatctttttgaatgttcttcatcatcactatcaaCTTCATTGTCAATATCATCAAAACCCATTTGAATACCTT
GGTGATCTTCATCATGTTCATAGCTTTTATCCTGTTCAATACTTGTGCCATGAATATTTGGAGAACTTGTGAtctcatct
tcatcaataCTACTATATCCCATATCAAAGCCATCGCCATCGTCATCTTTTGAATCTTGAATATTTACTAGATCATcttc
aaatattgaaatatcacctgtttttaattttccatcattattatttatttgcgatgatgatgaagttgttgttgttgttg
aattgcCTCTAATAGAGTTTCTGCCATCGTCAGATCTATGTTTagttaaaaatttagttaaAACATTTTGAACTTCGGCT
AAAGGTTTCTTCCAATCattaaattctaaaaatgtttttgaaGAAGGTTCATAAGAACGCTCATATTCTAATTGAGAGCA
TcttaaaaatagaataaatatTGGGTTACTATCAATGACTTCTTTTTTTGCAATCTTTGATACATTTGAATTTGCCTTTC
TAGTTGCATTAAATAATCTATATTTTTGATATAATTGATTGACATGTCTATGtaattttgtatttaaaataattctatta
tttaaGTCTTTTGATCAACAACATTTGTTAATAATgaccctttttttttaaattaaaaaaaaaaaaagaaaaaaaatatt
tataaaaaaacttacaaaaatattgaaatgatttatttgggTGACCTTTTTTATGCGGTGAAGAAAGATAACCtgataaa
taaaacataccactattattattggtagtAGTAGGAGTATATTTTTCAGAGGTAACATATTCTAATTTATTCATCATTTC
TTGACCATAGAAATGTTTAAAATAAGAAAGAAATGATGTATCTTTTGGTGTTTTTAGGATATTTAAACTTTTTGTTTCAT
CATAAACTGAGAATATAATCTTTGGGAATGACAATGCAATAATCTCAATtctctttttaattattaattttaaatttgga
tgATATAAACCCTGTCTTCTAACTGGgtagtttttaaataaatctctAATCTTCACTGTCGTAccatttgtaattgttgt
acTGTTACTACCAtcactattgttattgtccAGAATTTTAAATTGGTCACATTTACcgaatgaaaatgatttttgaattg
ttgaaccaaaataatttgaaactATATCTAAGGATGATATATTCGATAAACTTGCTAATGATTCACCACGATATCCAAat
gtttttaatgatttaaggTCTGTAAGTGAATCGATCTTTGAAGTACAATTACGCTCTCCTATATACTTTAAATTCTCATA
TGATAACCCAAACCCATTATCTTTTACCTCAAACGATagatttgataaatttatagATATAGATATAACTGTTGCTCTAG
CATCAatagaattaaatattatctCTTCAATAGCTTGCTCTAATGATACTATTACAACTGAAGATCTAACTTTTAGTGAT
Acttcttcttttaatttttttatttcgtaactattattggtttcattgttttcattatgtttattgttattatctttatt
catatttcatttatttatttaattatgtTTGTATCTATGTgcgaataaaaaaaaaaaagaaaatataaaaaaaattgttt
cagtttttttttttcaaaaaaaattattttttatttttggcgaaaattatttattcttgTAATTTCTTTGGATCGAAGGT
GATTggaaagtattttttttttaaaaaaagtaagaataaataagaaaaatggcactccttttttattattttaatgaaaa
aaataaaaaattattattttcaaaagaatatcttttttaaaaataaaaaaataaagaaaaaaagtgatttttttttttct
tcttttaaatatttaattctgAGAAAGGTTCGAATAAGggttaaaaaaatcatttattttataaaattatttgtttgaat
tataataaaattttaaataataataataaagagaaaataattaaaataataataataataataaaaattaagaataaaaa
taccCCATCATTTCTGGTGgtacaaacaaaaaaaaaatagcatttttttttttttttttNtttttttttttcctacaTGA
GTAATNNNNNNNNNNNNNNNNNNNNNNNNNNNNNNNNNNNNNNNNNNNNNNNNNNNNNNNNNNNNNNNNNNNNNNNNNNN
NNNNNNNNNNNNNNNNNNNNNNNNNNNNNNNNNNNNNNNNNNNNNNNNNNNNNNNNNNNNNNNNNNNNNNNNNNNNNNNN
NNNNNNNNNNNNNNNNNNNNNNNNNNNNNNNNNNNNNNNNNNNNNNNNNNNNNNNNNNNNNNNNNNNNNNNNNNNNNNNN
NNNNNNNNNNNNNNNNNNNNNNNNNNNNNNNNNNNNNNNNNNNNNNNNNNNNNNNNNNNNNNNNNNNNNNNNNNNNNNNN
NNNNNNNNNNNNNNNNNNNNNNNNNNNNNNNNNNNNNNNNNNNNNNNNNNNNNNNNNNNNNNNNNNNNNNNNNNNNNNNN
NNNNNNNNNNNNNNNNNNNNNNNNNNNNNNNNNNNNNNNNNNNNNNNNNNNNNNNNNNNNNNNNNNNNNNNNNNNNNNNN
NNNNNNNNNNNNNNNNNNNNNNNNNNNNNNNNNNNNNNNaaataagaaaaataataaaattttttttttttttttttttt
ccttttttaaacTAGTGATGAAAGTTAATAAATCTATTTACatgttttttataaaaaaattaaattttaaataaaatatt
attttatattttaaaatattaaataattttatatatataagccacatcaattttattcttttccaTATttgtgtattatt
attttttttatttttttatttttttttttataatatacaTTTTCACCCCATTAATAtcagtaataaaaaaataagagtta
ttactatttttcgtactattataatactaattaaaaaaaaaaaatttctttattttttttctttatttttttattttttt
tttttttattccctTTGTCTGTTTGTGTGTAATAAAATTCAACACAATTGTAAACACCAACCCCCCTCTCACAAAAccat
caaaaaatttaaaatttttttatttttttattttttatttttttttattcttttttttaattttataaaaaaaaaactaa
aatttaactttttttttttttcattttcccAGCAAAAacatacaaataaaattgtatCACCTTCACAAAAGACAGCGACC
CCTTTTTTTTCACACTATCACTTACTGCAACGAAATAgtaaattactattaaaaccgatacaatttctttttttgttatt
ttttaaaataaaaaaaaaaataaaaaaaggaaaaaaaagaaaaaaatacatataaatttttttttgaatgttttaattta
attcaacaaataatttttttttagaaaaaaacaataaaaaatagtaaaactaaataataaaaaaaaacaataacaacaaa
acaaaaacaatacatatttgtaataaaaaataaaataatacgCACATAAcctaaaaatatatatatactaaAAATGGACA
CCATAAAAGAAACGGACTCCTTTAGTAAATATGTATGTGTTAACTATTTTTTATGAACACTCATCAATaatgttgttttt
ttcaacaaaaaaaaaaaaaattttaactttttatttttattttttttagcaaATTGGAGAAGCTGTTGGTAAAGGTGCAT
TtggtaaagtttttaaagCATTAAATGCGGAAACAGGTGATTTCTGTGCAATTAAACAGattgaaaaaacaataatatca
GAGAAACAATTACCAGCGATCATTCAAGAGATAAAACTATTACAAACACTCCAACATCCAAATATTGTAAAGTTTATAGA
ATCATACGAAACCTCAAGATATCTTTACTTTGCATTGGAATTTATAGAGGGTGGGTCACTAGCAAAGATTGCAAAGAGAT
ATGGTTGTTTTCAAGAACCATTGCTCTCTAGATACTTTAGTCAAGTTTTAAAGGGTTTGGCGTATCTTCATGAGAAAGGC
GTAATTCATAGAGATATAAAAAGCGATAACATCCTCATTACAAAAGAGGGTGTAATTAAATTGGCTGATTTTGGTTCATG
TACTTATTCAGCAATCGATAGAAAATTAACAGTTGTTGGTACACCATTTTGGAGTATGTtagaacaagaaaaaaataaca
atagtaatgatgataataataaataaatattaatattttctaaatttttttatagtggCACCAGAAGTTATACAAATGGA
TATGAATGCAAGAAGTACAGCATGTGATATTTGGTCACTGGGTTGTACATTATTAGAGATGTTAACAGGAAATCCACCAT
ATTGGGATTTAGGAACGATGCCAGCAATGTTTGCAATGGTAAACAATCCACATCCACCAATTCCAAATAATATATCAGCa
gatttaaaacattttttattggcATGTTTTGTAAGagatataaataaaagacCAACCGCAGCACAACTTTTAGAACATCC
ATGGATAAAACAGCATATTCATGAACCATCAGCTTCACAACCAACATCATCACCCGAACCATCAAGAAATAGATCAAGTG
GTAGTATTTCGAGTAGTGGAAGCGGATCAAAACTATCACTCAATACCTACGCTGAAGGATATGATGTCGAATCTGATGAT
GATTCAAGCAATCATGGTACTGATCACGAACGTATTCAACAATTGGAATCACAAAAGAAAGAGATGACAGAGACAATAAA
GAGATTGAAACTACATTTTCTACGTGCAATGAAAGAGAAGAAGGTCATGAAGGATATGATCGCTCAATTGGTATCGGAGA
GGGATGAGTATATGATAAAATTGGGTttaacaccaccaccattaccaccaatttTGGCAAACGCAACACTAAATTCGAAA
TCCTCAGGATTGGATAGTTCACatgaaatattaaataaagaaaccaGTCATAGTAATCTTTTATTGGGTGGTAGTGGTTC
ACCATATAATCATACACGTTCTTCATCTGCACCACTTACTGCACCCGGAAAAATTATATCAGCCCATCAAATTCATTCAC
CATCATTGAGTAATGCTTCGGCATCAGCATCAACATCTGGtctatcaaataataaagaaagagGAGGCTCTTCAATACTA
ACAAACGATTTCTTCCATCCTCCATCAGATGATGATCAACATTCACCAACCAATGATTTATTCTTGCATGAACACtttga
aaagaatttaaaagttaCAGCATCTTCCTCaccatcttcattatcaaagAATTCAAGATTAACTACTAAATTTGAATTAG
Aatctgataataataaaaataataataataacgacaataataataatattaatataacaacaacaactactactactaca
tcagcagcagcagcagcaaATCAAAACCTTGGAGCTTACTATCAATCTAATGGTAATCTCCATTTGTACAcaaatcaaaa
caataacaataatttaggTAGCAATACCAATGTAGATATGTATTTAAGAACATCGAGTGAAAAATCTCAAACTCCAATAA
ATCAACCAGTATCACTTAGCGGTGCACTATCATACGGGGATCATGTAAATCCTAGTGTAACAATAGGTGGtcataatagt
ttaaaacaaaaagGAAGTGGAAAAACTTCAATTCCaattttacaaaaagaaCCATCGAATAAAAGTTTAAAccctttaaa
taataatgtaaacaataataataataataataacaataataataataataataataataataataacaataataataata
gtaataataataccaataatagtaatataaataatagtaataatgtaCTTGGAACATCACCATCAAGAAAGATATCAAAT
TCAGATCAAACTCACACACCAAATAGAAAATCATCACAACCAATCGCACCAAGTTTTTCACTTTTAAATCAATCTTTGGa
tagaaatttaaataatagcaacaataataacaatgtgAATAGTGGACCAAGTAgcttaaataataatagtccAATAAgtg
gttataataataatgatagtggTGATGAATATGAGGATGACAGCGATATGGTCGATGATGACCATGCTTCAAATTCAGGC
TCTTTCAACAATTCAAATGTACCACAAGTTGAATctgttgttgtaaatgtCCAACCACCCAGAGTTGGCGATGAATGTAA
AGTAAAATGTGGTGATGGATGGTATGATGCGGTGGTAGATTTAGTTAGTGGATCTACATTTGTCGTCACAATTAaacctt
ttaaaattaaaagagagGTATCTCATTCTGATGTCACTTTGGCTCCTCTTCAATTCCCGGTAATTGcaacaaagaaaaag
aaatttagtttatttaatagaaaataaaaaaattcttttatttattttttacttttatttttttttttttgttgattgtt
aaaaattgttaacattattactttataaatgaaatatatttttattttttagtaccaaacatatattttaaaattattga
aaccTCCATCAATGCTTCATTTGATTCATCCAAACCAATGGCAAAGAAACCATGTGGTGAATTTGTATAACGTGTATGAT
AAACTTTAACACCAGATTGTCtaagttttttaatataaagtTCTCCTTCATCGCAAAATGGATCAAAACCTGCAGTTATC
ATATGAGTTACAGGTAAACCACATAATGCTTTTGTGGAAGTTGCAGCCTTTAAAGGTGATGCATATGGATTTTCAATATC
TGACTCTTTGCAATACATGCTAGAGAACCATTTGAAATAACTCATTGGCATTAAATAACCATCGTTATGAACAACACGTG
TATAATATTTATCTTCATTTCTCTTTAAATCCAAAATTGGGCAAATCAAAACTTGACCACATAATCTTGGTGTCTCTTTA
TCTCTTGCCATTAATGCTACTGCTGCTGCTAAATTTCCTCCTACACTATCACCTGCTACTGCTATACGTGTTGGATCACC
ATCAAATGTTGCTGCTTTCTTTACTGCCCAACATGTTGCTGCAAAACAATCCAAAGCAGCTGCTGGAAACATATTTTCTG
GTGCTAATCTATAATCAACTGATACAATAACacatctctttttttatttttaaaacaaaaattcaaacaaaatattatta
tgttGTTCAACCAATATATAAATAGCGTTGATAAAAGTTAAACTTACCGATTGATTTGAAAGTAATCTACATAAACCATC
AATTGATGGtgtttgaattgattttgatacaAAACCACCAGAGTGGAACCacatctaataataaaaataacaataataat
aataataatatattaaaaatatgtaAATGTGTGTTGATTTTATCTATTACTCCCTTTCCCTTGAATAAATAACTTACTAA
AATTGGATAGGTGGTTGGTTTTTCACCAGGTTCTAAAGCTGGATTATAAACTCTAACTCTGAAGCCAGAGCAACCTTGCA
CATCCAAATCTGAACTATCCAAATAAAGATCTTGTACTCTTGAAACTGGAATTGGAGTTGATGGTTGATTTTCATATGAA
TCGAAAACATCTCTATTAAACTCTCCTTCATCGTGTGCACCCATTctccataataataatttatgaACACCTGAAACAAC
CTTTGTCTCCTTACtaacaccaccaacattCATTGTGATGGTTGTCTCCTCTAATGCTCTTTcgttgattgttgttgtaa
aacaTTTTGAGCAAACCTTAACTCTTTCAGTATATCCATACTCTTGTGGTAATGATGTATTTAAAGAACAACATTCTCCA
CAAAATAAGTGTCCACATCTTCTACAATGATGTCctgttgaaaataaaaaaaaagttcattattaatatgatttaatttt
ttaaatttgtaatatcAACTGGTTACGGTAGATAAATACTTCTATTAAGGAATGTAAATATTGAACTACACATTTCACAT
TTATTTGAAGAATTATCTGGTACCCATTCTGGTTTCTTTGATACTACAGCCGGTGCAGCTGGTTCGGTAGCTGCTGTAGT
ATCTTCTTTTGGTTGTGTTGGTTccttttttttggtttttgtggttgtgttggttgttgttgttcttgtttttgttttga
tgATGATCCTTCTTCCTCCTCTACTTCTTGTTTCTCCTCGTTTGAAGTTGGATATGAAAGTGTATTTGTAGTGGTTGTAG
TAGCTATATTATCACTTCTTGCAAAAGGTGACACAAATTCAccctcttcctcttctgcTAATGAGGAATTTAATGGATTT
GAcatgttatttattttattaataataaaagtttttataataaaaaaaaaaattaaaaattaaaataataaaaaaaaaaa
aattaaaaataataaaaaaataaaaaataaaaaataaaataaaaaaaaataaaaaataaaaaagaaaaaaaaataaaata
aaataaaaatatattgtgtgtgtgtaataaaattaaaaattaaaaaaaaaaaaaatgaattttttgaaaaaaaaaaaaaa
ataaaaaataaaaaaaaagtagaagAATTTTCCAACttgataatctttttttttttcaggtTATGTAGGACATGTATCCT
TTATAGTAAATATTTCTTCCTTtaatttgttaaaaaaataaataaaaaaacaaaaagttttggtttaataaaataattaa
ataataatgaaaaacatAAAACCAAAGAGGTCAAGAAAAtggtttttcaaataaaatttagttATACTAATTAGAATATA
Ttactataaatataatatatattttaaatcttttttccatcataataattgtttttattttttctttttttttttttttt
tttttttttcattattttatatttttaaaatgaatcttgatatttgaaattaaatttaatataaaatacacttttttttt
aaaaaagaggCTCAATCGActcaaaaaatgaaatttcatatctttatctttgttatgataaaaaaaaaaataaaaaataa
aataattaaaaataataagtgATAGTCTTAAAATTGACAAAGAACCATGAAAACTCACTCAATTATCGCATTCGCTCACG
AAACAcatgatatttttattaaataaaaaaaaataaaaaaaaattttaaaaaataaaaaaaaaaaacaaaaaaataaaaa
attttaaaaattaaaaacaaaaataaagaaatttctaattttttacttttttttttttctttcttattatatatatatat
atatataaaacaaataaaacgtaaataatataaataataatggcatTAGAGAATATAGATAAATATGAATATCAAAGTGG
ATTTGGTAATTCCTTTGAAACTGAAGCAATTAAAGGTGCATTACCAAAGGGTAGAAATACACCACAAAATTGCCCACTCA
ATTTATATGCTGAACAACTCTCTGGTAATGCTTTCACTGCACCAAGACATACTCAACAAAGATCGtatgtattaattttt
ttttttttttttttttctaaaaaaaattatattagtTTACCAAAACATATGATTTCAAtctaacatttttaaaacttaaa
aatgaattgaaacaaataaaataaaataaaataaaataaatacaaaataaaataaaaaataaaataaaaaaagatggtTA
TATCGTATTAGACCATCAGTTTGTCATACCCCACTTAAACCAACTGATTCAGGTTTAGTTTGCGATTTAAATAACTTACA
AGTCGATCCAAATCAATTAAGATGGAAACCATTCCCAATCGATGAGAATAAACCACATGACTTTGTTGAAGGTCTTATTA
CAATTGCTGGTGCTGGTCATGCATCAGTACGTCATGGTATTGCTATTCATATTTATACTGCTACAAAGAGTATGGAAAAT
AAATCTTTCTACAATTCTGATGGTGATTTCTTAATTGGTATGTAATCTTTAAGATATTTATATATAGATAGATTTATAGA
AACAGAGAAAAATAGAAAAGagacaaattttaattataattattattattattatttttgtagtACCACAACAAGGTACA
TTAGATATTCAAACAGAATTTGGATTTTTGAAAGTTAAATCAGGAGAGATTTGTGTTATTCAAAGAGGTATTACATTTAG
TGTTGGAGTTGAAGGACCAACTAGAGGTTACATTTGTGAAGTGTTTGGATCACATTTTAAACTTCCAGATTTAGGACCAA
TTGGTGCTAATGGTTTAGCAAATCCAAGAGATTTCCTCTCACCAGTTGCAGCCTATGAGAATAAGGAAGGTATTGAACAT
ACAAAGATTAATAAATTCTTAGGAAAGATGTTTAGCGCAACACAAACTTTTTCACCATTCAATGTTGTTGCATGGCATGG
TAATTATTGCCCATATAAATATGATCTCAGTTTATTCTGTGCTGTAAACTCTGTTACATACGATCATTTAGATCCATCAA
TTTTCACTGTTTTAACAGCTCCAACCAATGAAGTCGGTGTTGCTGCTGCAGATTTCGTAATTTTCCCACCACGTTGGTTG
GTTCAAGAGAATACTTTTAGACCACCTTATTTCCATCGTAATTGTATGTCAGAGTTTATGGGTTTAATTCGTGGTGTTTA
CGAGGCAAAGAAAGAGGGTTTCTTACCAGGTGGTGGTAGTTTACATAGTTGTATGACTCCACATGGTCCTGATACTGACA
CCTTTAACGCCGCCGTCAAAGCAGAATTAAAACCTTCAAAAATTCCAGATGTAGCTTTGGCTTTCATGTTTGAATCATCT
CTTATTTTAGGTATCTCCGATTATGCTAAAAAGAACTATATCGATGATGATTATTGGAAATGTTGGCAAGgattaaaaga
taattctaaaatttaattaaaataattttaaaatttatctttttttaaataaaaataataatatatatacaaaaataaac
aaaaaaaaataaaaaaacgacgataataataaaaaaaagaatcctttaaaaatataactcaaattcctttttttatttac
aaattaaatttttttttatcttttttattaattaatattttattaaaaaattcccATTTGGTAATCAAAAAATGcttttt
gaatttcaaatgaaGTATTCATAACGAATGGACCATATTGAACAATTGGTTCACGTATTGGTTTAGCTGATAAGAATAAA
AATCTAACACCTTTATCACCTGCAACCGCATCTAATTTATTTGGGGTTGGTTCATTTGGACTATTTGAAGTTGTGTCAAT
ATTCTCTAAAACACCAATATGTCTATCTTCAACTTTAATAGGATTATCAGATGGACCAAATTTACCATCACCTTCAAAAA
CATATACAAATGAATTATGATCGAAATCTGGAATATCAACAGAGAATTTAGTGTTTGGTTCTAATTTAACGTCTAAAAAT
ATTGGTTTAACACGAATGTTTTTAACAACACCTTCAATACCTTCATAATGGCCAGCTATTACTCTTACTTTTTTCTCTGG
TGTAATAACTTCTTCAATTTCTGATGAAGGAATATCTTTATACCATGGTTCTGACATTTTATCAACAGATTTAAGATTGA
CCCAAAATTGAAAACCAAACATCATACCATCACGTTGTTGAGGAATTTCAGAGTGAACTATACCTCTACCTGCATTCATT
ACTTGAACCATACctggtaataataaacctTTATTACCTTTATTATCTTGATGCTCCATTGCACCTTCTATCATATATGT
AAATGTTTGTTGACCACGATGTGGATGTGAAGGAAATCCCTCAATATAATCATCAGGATTATCACTTTTGAATGCATCTA
ACATTAAAAATGGATCCAATTCCTTTTCATTGATTGGACCACCAATAACTCTTTGAAGTGATACACCTGCTCCATCATGA
GTATCATCACCTTTAGCAACTTTAATAACTTTtcttgataaattatttgtcatttttattttattttattttattttatt
ttattttattttattttattttattttattttattttattttattttattttattttattttattttattttattttatt
ttattttattttattttattttattttattttattttattttattttattttaaatatttattattttattattttattt
tattttattttatttgaattaatgaaaaataattttgaaaattgtccttttatattaaaaaaataataaaaataaaaata
ataataaacaaaattaaaataaaaataaattattttatcattttctttgGATGGAATTATATTTCTTGTGTTTTGGCACC
AGAAGTTATTTGcaccaaaacaaaaaattattaaattcgggaacttttttttttttgtaaaattcttttttttttaaaaa
aaagaaacaactattttttaatttttttattttaacgtTATCTAATTTGCccaaaataacaaaaataaaagaatgaagtt
aaaaaaaaataataaaaaaaaaacaaaaaattgaaaagaaggttatttgattttttaattatgtaattttaaaaaatgtt
tcaatatatattcaattattattatgttataaagaaataaataaacaaaaaaataaaaatagagaataaaaaaataaaca
aataggttttttaaaaaagaaaaaaagaaacaaaaaaatttataaaaagaatcaatatcttatattatttttttatttgt
tttatttaaaaaaaaatggagaataaaaaataaaaaaaacacttgacaaaagaaaataataaaatagtgAATaaggtatt
ttttttttttctaaaaatacaatttttatttaaatttaatttggttttttataatattttaaaatctacCTAATTGAAAA
TCAACGAAAgctttttgaatttcttgTTGTGTATTCATAACGAATGGACCATATTGAACGACTGGTTCACGTAATGGTTT
AGCTGATAAGAATAAAAATCTAACACCTTTATCACCTGAAATAGCATCTAATTTATTTGGAGTTGGTTCATCAAGACCAA
GTGAATTATTATCTATATTTTCTAAAACACCAATATGTCTATCTTcaacttttaattgattacCACCAAATTTACCATCA
CCTTCAAAAACATATACAAATGAATTATGATCGAAATCTGGAATATCAACAGAGAATTTAGTGTTTGGTTCTAATTTAAC
GTCTAAAAATATTGGTTTAACACGTAAATTTTTAACAACACCTTCAATACCTTCATAATGACCAGCTATTACTCTTACTT
TTTTCTCTGGTGTAATAACTTCTTCTATTTCTGATGAAGGAATATCTTTGTACCATGGTTCTGACATTTTATCAACAGAT
TTAAGATTTAACCAAAATTGGAAACCAAACATCATACCATCACGTTGTTGAGGAATTTCAGAGTGAACTATACCTCTACC
TGCATTCATTACTTGAACCATACctggtaataataaacctTTATTACCTTTATTATCTTGATGCTCCATTGCACCTTCTA
TCATATAGGTTAATGTTTGTTGACCACGATGTGGATGATCTGGGAATCCCTCAATATAATCATCAGGATTATCACTTTTG
AATGCATCTAACATTAAAAATGGATCTAATTTCTTGATTGGACCACCAATAACTCTTTGAAGTGATACACCTGCTCCATC
ATGAGTATCAAAACCTTTAGCAACTTTAATAACTCTtcttgataaattatttgtcattttttattatttctttatttaat
tttattttatttttttattttattttattttattttattttatttatttgatttttatattttaaaatttaatgaatgaa
aaaataaatttaaaaatatccattttatacaaaaaataataataataaaataataataaaataaaaataaaattatttta
tcattcttgaataatatttttttaaagcaTTCAAACACCAGAAGTAattttgtataaaaaaaaaataaaaataaaaatta
aaatttaaaaaaaattaaaagcgTTCgggaatatttttaatttttttttatttaatttttaaaatttttttaaaattttt
tttagtttttttttttttttttcacagaAATGAATAGTAAAAGATTTAttccaaaaaaagaaacaacatccacaaccacc
acaacaaattcattattaaaaactacAGATTCCAATAAACCtgaaaaatttcaaataacaCCAGATAATGGTATAACaaa
gattattaataaaaatggtattggtaataattttcCATTCGATGGTGATCAAatctatataaaatattttggaaAAACCA
TTGATGGTACAATATTTGAagataatagaaataaatcaAGTTATTCATTCATATTAGGTGGAATGGGTGAGACGATAAAA
GCATTTAACTATgcaattaaatcaatgaGAAAAGGTGAAATCTCAACATTTACAATTCGTTCAAAATATGCATTTGGTAC
TATTGGTAATGGTGATTCAGTACCACCAAATTCAACTGTAATCTATGAGATTgaattaatatctttttcaaatagTAGCg
atatttcaattgaaaaggATGGTTcaattataaagaaaatattaaataatagttctgataataataataataaccaaatc
aataatacattatcatcatcgtcatcgtcatcatcatttcTTACAATACCGAAATATGAAACTAaagtttcaattgattt
taaaattaaaaccaaagaatctaatgaaattattcaagataaaaaaaattatatctttaaaattggttCAGATATTATGA
TTTTAgatattattgaatttatctTAATGACAATGCAAATTGGTGAATTTTGTATGGTTGAAGTTGAATGgtcaacattt
ttaaaatcaattaataaatggcctttagattcattaaatagtaatgattcattatatataaagaaatttaaagaattaat
aaagaatcaagaagaattaaaaccaaaaacaaCTATTACCAATCAAGagaataaaatcattataattgaaattaaattga
atgaaattatagaatttgataaagaaaaatatcaATACACTTCAAATGAACTAGAAACCAttggtttaaataaaaaagaa
gaaggtACTGaactatttaaaagaaaatactATGAAATGGCAAGACTAAAATATAAGAGAGCattagaattttttaattt
aaatgggGCTGATGTAACTAATAAACAACATATAATATCTTGTCTATCAAATCAATCTGTTTGTAATCTTTTAATGAAAC
AATATAAACAAGTCATTGAATTAGCCACTCAAATCTTACAATTGGATCCAAATCatataaaatctttaaatagtAGATCA
AAAGCATTACGTGAAACAGGTAAAGTAAACCTAGCTTTCTATGATATTCAAAAAgctttaaaaattgattctCATAATAA
AGATactttaaatgaattatcaattttaaataaattaaaagaaaaagaaaataaaaaataaaaaaattagaaatataaaa
aaagttaaattatattacttttttttttttactattattattaatttatttttctattaatttattaaaaataaaattgt
attggtgttgatttttacaatttttcaaattacaaaaatgtatttataaattttcataaaaaaaaaagatatcttttttt
ttttttcaatcaccACACgatcaaaaaatataaaaaaaaatctttaccACAAATAAAGAGATAGatttaaaaaggaaaaa
aaatagaaagaaaaaaaaaggattatatattaatcaaaagacaaaaaatagaaaataaaaaaaaaaaaaaaaagataaac
acAATGATNNNNNNNNNNNNNNNNNNNNNNNNNNNNNNNNNNNNNNNNNNNNNNNNNNNNNNNNNNNNNNNNNNNNNNNN
NNNNNNNNNNNNNNNNNNNNNNNNNNNNNNNNNNNNNNNNNNNNNNNNNNNNNNNNNNNNNNNNNNNNNNNNNNNNNNNN
NNNNNNNNNNNNNNNNNNNNNNNNNNNNNNNNNNNNNNNNNNNNNNNNNNNNNNNNNNNNNNNNNNNNNNNNNNNNNNNN
NNNNNNNNNNNNNNNNNNNNNNNNNNNNNNNNNNNNNNNNNNNNNNNNNNNNNNNNNNNNNNNNNNNNNNNNNNNNNNNN
NNNNNNNNNNNNNNNNNNNNNNNNNNNNNNNNNNNNNNNNNNNNNNNNNNNNNNNNNNNNNNNNNNNNNNNNNNNNNNNN
NNNNNNNNNNNNNNNNNNNNNNNNNNNNNNNNNNNNNNNNNNNNNNNNNNNNNNNNNNNNNNNNNNNNNNNNNNNNNNNN
NNNNNNNNNNNNNNNNNNNNNNNNNNNNNNNNNNNNNNNNNNNNNNNNNNNNNNNNNNNNNNNNNNNNNNNNNNNNNNNN
NNNNNNNNNNNNNNNNNNNNNNNNNNNNNNNNNNNNNNNNNNNNNNNNNNNNNNNNNNNNNNNNNNNNNNNNNNNNNNNN
NNNNNNNNNNNNNNNNNNNNNNNNNNNNNNNNNNNNNNNNNNNNNNNNNNNNNNNNNNNNNNNNNNNNNNNNNNNNNNNN
NNNNNNNNNNNNNNNNNNNNNNNNNNNNNNNNNNNNNNNNNNNNNNNNNNNNNNNNNNNNNNNNNNNNNNNNNNNNNNNN
NNNNNNNNNNNNNNNNNNNNNNNNNNNNNNNNNNNNNNNNNNNNNNNNNNNNNNNNNNNNNNNNNNNNNNNNNNNNNNNN
NNNNNNNNNNNNNNNNNNNNNNNNNNNNNNNNNNNNNNNNNNNNNNNNNNNNNNNNNNNNNNNNNNNNNNNNNNNNNNNN
NNNNNNNNNNNNNNNNNNNNNNNNNNNNNNNNNNNNNNNNNNNNNNNNNNNNNNNNNNNNNNNNNNNNNNNNNNNNNNNN
NNNNNNNNNNNNNNNNNNNNNNNNNNNNNNNNNNNNNNNNNNNNNNNNNNNNNNNNNNNNNNNNNNNNNNNNNNNNNNNN
NNNNNNNNNNNNNNNaataataataaacaaaaaaaaaataaaaaaaaaaaacaaaaaaatatcttacCAGACtgcaaaat
caatttttaacaCTGGGAATAAAAAACCACCACAGAACATTTATAAGtgtgaataataataataataattttaatagaga
aaatgaatttaaaaaatttcaaaataggTTTGGACCATTTCCagaatttgtaaaaattgtTGAAGTTGGACCAAGAGATG
GATTACAAAATGAAAAGATTATAGTTCCAACAGCAGATAaaatagatttaattaataaattatcacaAACTGGATTATCA
GTGGTTGAGGCAACATCATTTGTTTCACCAAAATGGGTGCCACAAATGGCAGATAATAAAGAAGTATTAAAAGGTATAGA
GAAAGTATCAGGAGTTTCCTATCCATGTCTAACACCAAATATTCAAGGATTTCGTGCAGCTTTAGATGCAGGTGCAAAAG
AGATAGCATTATTTGCAGCAGCAAGTGAAAGTTTctcaaaaaagaatattaacGCAACGATCGAAGAAAGTTTAGCACGT
TATAAAGATGTTTGTGATGCAGCAAAAGAGAATGGTATAAAAGTGCGTGGTTACGTTTCATGTGTTTTGGGTTGTCCTTA
TGAAAACAATGTACCAATATCAAAGGTTGTTTATGTCTCAAAGAAACTATATGAATATGGTTGCTATGAGATTAGTTTAG
GTGATACCATTGGTATTGGTACACCTGGTGCAACTCATAAATTACTTCAAGCAATGTCACAAGCTATCCCTATGAACGCT
ATTGCCGTTCATTTTCATGATACTTATGGTCAAGCATTGGCAAACATTTTAACATCACTTCAATTTGGTATTTCAACTGT
CGACAGTTCAGTATCAGGTTTAGGTGGTTGTCCCTATGCAAAGGGTGCCACTGGCAATGTTGCCACAGAAGACGTTTTAT
ATATGATGAAAGATTTAGGTATCAATTGTAATGTTGATATGGATAAACTAATGGATGTTAGTTTAtggatttcaaaaaaa
ttaaatcgtTCACCAAGTTCAAAAGTTTCTTTAGCATTATCTCATAAAGCTgcaaattcaatttcaaattcaaccgattc
tactactactactactactactactaaaaataaaacatctTCCGAAATTCCAATTAATTGCAAtacaaatataaacaaaa
tgGCCTCTgagaaagaaaaacaacATATTTTCATatcttcaaataatcaatcaactttagtattttaatatattaactCC
CTCGtatatatgaaaaaaaaaaaaaaaaaaaaaaaataaaatatatatatataaaaataaaataaaataaaataaaacct
tAACTTANNNNNNNNNNNNNNNNNNNNNNNNNNNNNNNNNNNNNNNNNNNNNNNNNNNNNNNNNNNNNNNNNNNNNNNNN
NNNNNNNNNNNNNNNNNNNNNNNNNNNNNNNNNNNNNNNCTACCTACTAATAATNtaaaaaaaaaaaaaaaaNaaaaaaa
aaaaaataaaaaaaaaaaaattaaatatatatatataaaaaaataaaataaaaataaacccCCTTTtgtacataaaaaaa
ataaaataaaaaatataataaattaatatttatttgaaatgataaaatattttatatttttatatatatattaaatttta
ttgtttaatttcgaattaaaataatcacATAATGTTTCATATGTTAAGAAAGCAACACCATTAGTTGGAATAACTTTTAT
ATAATTGATGCTAATACCTTTGAATAGAGCATAGATACCTTCTTTTTGAAAGATTGAAAACATTGTTTTAAAAGTTCCAT
gctttaaattatcaactcCTTTACCATCACCATATCCAGTTGTTTGTATCCTTCTTCTAACTACATCTAAAGGATATGCT
ACTGTTTGACCTAACCCACCTGCAATTCCACCAGTCACCAATTTATACATTCCCTTAATTTCACCTTTTTCATTTCTACA
TGAATCAGGTGCAATACgtttaaaatattcaaaagatGAATATCCAACACCAGCATACGGAATAGATCCATACAATGTTG
GTAATATACCTCTCCATAAAcctttaaataaattctttgttttatatccctcaaaatttattgaattttcaatatttata
gAACCAActccattttttaaaacctttGGTGTTGCTGCATTTGCTGATGATATTCCAActgtaatattttttgatggAGT
ATAAGATAATGCTAATCTTGCTCTAATTACATCCAATGGATATGTTAAAAGAATTGCAGTACTAAAACCTAAACTACCAg
caataaaaatttgaatagaactttttttatctgttacaaaattattttttaaataatcatatGATGTCCATTGAATTGCT
GAATATGGAAAAATTCTTAAAATTGTAGCTGTATTACCTTTCCATAATCCTTTTAATccttcatttttaataatattttt
gattaatCCATAAACACTATTAATTGAATACGTTTTACtcttttacctttttttttttttttcaatttaatttttattaa
ttaatatgatttttttttatttttttaataattattataatattacttggtataaaattttaactcTTTCTAATGGTGCA
ATAGTTGATTTTGCTATTACTCCACTAACTCCACCTGCCAATAATGTTACCATTGGTGAAGTTTTTGTATTTCCTGATCC
ATGTCCTGTcattttttatgttttctgtatttatttatttatatatataaatataaaatatatatatatatatattgtta
aatttatgtttaaatgaaaaagaaaccaaTAGCTAAAAATTTACGTTAACAATTAAGTAACAAAacagttaatttttttt
tttttttatttttttacaaattaaatagtaataataaaaaNNNNNNNNNNNNNNNNNNNNNNNNNNNNNNNNNNNNNNNN
NNNNNNNNNNNNNNNNNNNNNNNNNNNNNNNNNNNNNNNNNNNNNNNNNNNNNNNNNNNNNNNNNNNNNNNNNNNNNNNN
NNNNNNNNNNNNNNNNNNNNNNNNNNNNNNNNNNNNNNNNNNNNNNNNNNNNNNNNNNNNNNNNNNNNNNNNNNNNNNNN
NNNNNNNNNNNNNNNNNNNNNNNNNNNNNNNNNNNNNNNNNNNNNNNNNNNNNNNNNNNNNNNNNNNNNNNNNNNNNNNN
NNNNNNNNNNNNNNNNNNNNNNNNNNNNNNNNNNNNNNNNNNNNNNNNNNNNNNNNNNNNNNNNNNNNNNNNNNNNNNNN
NNNNNNNNNNNNNNNNNNNNNNNNNNNNNNNNNNNNNNNNNNNNNNNNNNNNNNNNNNNNNNNNNNNNNNNNNNNNNNNN
NNNNNNNNNNNNNNNNNNNNNNNNNNNNNNNNNNNNNNNNNNNNNNNNNNNNNNNNNNNNNNNNNNNNNNNNNNNNNNNN
NNNNNNNNNNNNNNNNNNAAAGACGATAAGTATGAAaagagaattaaaaaattttttttttaacaccaATCTTTCATATT
TccattataaaataaatagaaacaAAACatgtttttactttttttttaaaaatcaattatactAAATTAGgaatatattt
tttcaaaaataaaaaaaaaaataaaaaaaaaataaaaaaaaataaaaaaaaaaaaaactttataaaactattgggtaaaa
taatttttttaaaaagagaatAAGAGATACACacgaaaatattaattttttaaaatttttttaaaaaaatagtataaGAA
AAGGTcctatattaaaaataataataaagaaaaaaaaataaaaataacaacaaatatgataaattatttttctgTCTTAG
TCGATGAAGATTCAgaagatgaaattaaatcttATGAAGATAGGGAGATAGTCACTAAAGTTGGAGATTATTCCCTATCC
CCTAATACAAAAAATGAATGTTTTGAAAGTAGTCTCCCAAAAATCTCATTTAATAGTTCTTTTAGATCTGATATAACAAA
TATCAATACTCTGGAAACCAATAACGAGGAAAGTAaaagtttcaaaaaataGGTTCCAAAGTTGGAATACAAAGTATACA
ATCAACGAACAAgaattatatgaaaaaaattcaattgttgataaaacaaattactatcaaattgtaaatgttagtgataa
taaacaacaaaacaCAACAgttttaaatagtaattcTAATAACATTGGATTAAAAGAATACTatcaatcatttaataatg
aaaaggTTATGTTAGATCCTATTAATGAAAGAAAAGCAGGTGAAGGTGTTGgtgattcaaattttaatgattaagATAAT
TTTATTCTATTATAACCTAAAGATCGTTTACCTAAAAACTCAAAGTCATCAATTCACCTTCAACACAAGAAGTAATTGTT
TTTCCACCAACCTTTAGTCGCTAtggtaaaaaaagaaacttcAAAAAGTTTCCATCCGACCATGCAagtgaaaatcaaaa
taattatatatataatgaagaaaattattatagcattaataataataataaaacaaatttcaaataaaaagattttaata
gccaataaataaataaataaattcgcactataaataaataaacaaatatcaatattattcatttttttttataatattat
ttgttattttaattattcattaattatcattatttcttttatttatttaatataatttattttttatttgttgatgttgt
agttgtggtagttaaaggtgatgatgttgattttttaGGTGGATTATCATAAAATTCAGTGATTAAACCAGCGGCGATTG
TAACACCACCATTTCTTAAAGTGAATCTACCTAATTGTCTATATGAGCTATAAAGTTCTAAACAAGATAATCTACTTAGT
GAAATTTCCACAACAGCAGCACAAGTATCAGATATACATCttggattttttttagagACGACACCATTTGAATCCAAAAG
ACTAATTAAACGAGTGATTGTTGCAGGCTCCTCCATAGAGTGAGCGTGGAAAACAGCTTGATAACCATTAGTCATTGGAA
TTGGTAGTGTGAAAGTGACAATTTGGGCAATGAAACGTTTTGATAAAGGTATTGGTTTCTCTGGATCACTTAAGATACAA
CCCACACGTAAGATTGCAGGATTATCGACCACCAATGATAGATCAACATTATCACCTCCTACAGCCCATTCTGATTCCAT
ATTATTTCTACGAATGTTTTTAATAGTACAAATATCATTACCTGGTGAAATTAAGATCTTATCACCATTTCCTAATAGAC
CAGCTTCAATTTTTCCACCAACAGCCACATAACCTTTACTTGATGATTTATATACATCACTAATATTCATTCTGAAtggt
ttatttaataaacgTTCACCAACACTAAAAGAATCAATACAATCGATGAGTGTTGGTTGTTTAACACCAGCAACATTGTC
ATACCATTTCAATAGTTTCGGTTCAGTACGATCAACTAAATTCTCACCTGTGAAACCAGAGATTGGAATGAATCTAATGT
TTTTCTCATTGAATTTAGCATGAATCAAGAATGATTTAATGGTTTCGACAATGTAGTCATAACGTGATTGATCCCAATCA
ATTGAATCCATCTTATTGACTGCTACAATTAACTCCATTATACCCAATGATTTGGCCAATAGTGCGTGTTCTTTGGTTTG
GCCTTCCGCTGAAAAACCAGCTTCAAACTCTGATGCATTGATTAAAAGTATTGCAACATCTGCTTGTGTAGTACCACTAA
TCATATTTGGTATGAAATCACGGTGACCTGGTGCATCCAATAATGTGATTCTTCTATGAGCTGTCTCAAAATAACGCACA
CAAACATCCATCGTTACACCACGTTCACGTTCTTCATCTTGTTCATCCAATACCCACGCGAAATGAAATGATGATTTACC
CATTCTATTGGATTCATGTTCAAACTTTGACATAGTTCTCTTATCGACATGTCCTAACTTAAATAATATATGTCCCATTG
TTGTGCTCTTACCTGCGTCAACATGTCCAATCACTACCATATTTAAATGAGGTTTATTATCACTACTTGAAAATGCAACA
TGTACCATCTCTTCCAATTCTTTCTTTCTATTTATGCTATGTTGTtttacatttaaatttttactaaaataataataata
ataataataataataataataataataataataataataataataataataataataataataataataataataataat
aataataataataataataataataataataataataataaataataaaNNNNNNNNNNNNNNNNNNNNNNNNNNNNNNN
NNNNNNNNNNNNNNNNNNNNNNNNNNNNNNNNNNNNNNNNNNNNNNNNNNNNNNNNNNNNNNNNNNNNNNNNNNNNNNNN
NNNNNNNNNNNNNNNNNNNNNNNNNNNNNNNNNNNNNNNNNNNNNNNNNNNNNNNNNNNNNNNNNNNNNNNNNNNNNNNN
NNNNNNNNNNNNNNNNNNNNNNNNNNNNNNNNNNNNNNNNNNNNNNNNNNNNNNNNNNNNNNNNNNNNNNNNNNNNNNNN
NNNNNNNNNNNNNNNNNNNNNNNNNNNNNNNNNNNNNNNNNNNNNNNNNNNNNNNNNNNNNNNNNNNNNNNNNNNNNNNN
NNNNNNNNNNNNNNNNNNNNNNNNNNNNNNNNNNNNNNNNNNNNNNNNNNNNNNNNNNNNNNNNNNNNNNNNNNNNNNNN
NNNNNNNNNNNNNNNNNNNNNNNNNNNNNNNNNNNNNNNNNNNNNNNNNNNNNNNNNNNNNNNNNNNNNNNNNNNNNNNN
NNNNNNNNNNNNNNNNNNNNNNNNNNNNNNNNNNNNNNNNNNNNNNNNNNNNNNNNNNNNNNNNNNNNNNNNNNNNNNNN
NNNNNNNNNNNNNNNNNNNNNNNNNNNNNNNNNNNNNNNNNNNNNNNNNNNNNNNNNNNNNNNNNNNNNNNNNNNNNNNN
NNNNNNNNNNNNNNNNNNNNNNNNNNNNNNNNNNNNNNNNNNNNNNNNNNNNNNNNNNNNNNNNNNNNNNNNNNNNNNNN
NNNNNNNNNNNNNNNNNNNNNNNNNNNNNNNNNNNNNNNNNNNNNNNNNNNNNNNNNNNNNNNNNNNNNNNNNNNNNNNN
NNNNNNNNNNNNNNNNNNNNNNNNNNNNNNNNNNNNNNNNNNNNNNNNNNNNNNNNNNNNNNNNNNNNNNNNNNNNNNNN
NNNNNNNNNNNNNNNNNNNNNNNNNNNNNNNNNNNNNNNNNNNNNNNNNNNNNNNNNNNNNNNNNNNNNNNNNNNNNNNN
NNNNNNNNNNNNNNNNNNNNNNNNNNNNNNNNNNNNNNNNNNNNNNNNNNNNNNNNNNNNNNNNNNNNNNNNNNNNNNNN
NNNNNNNNNNNNNNNNNNNNNNNNNNNNNNNNNNNNNNNNNNNNNNNNNNNNNNNNNNNNNNNNNNNNNNNNNNNNNNNN
NNNNNNNNNNNNNNNNNNNNNNNNNNNNNNNNNNNNNNNNNNNNNNNNNNNNNNNNNNNNNNNNNNNNNNNNNNNNNNNN
NNNNNNNNNNNNNNNNNNNNNNNNNNNNNNNNNNNNNNNNNNNNNNNNNNNNNNNNNNNNNNNNNNNNNNNNNNNNNNNN
NNNNNNNNNNNNNNNNNNNNNNNNNNNNNNNNNNNNNNNNNNNNNNNNNNNNNNNNNNNNNNNNNNNNNNNNAACaagaa
aactaaaaaaaaaaaaaaaaaaaaaacctaaatcTTACCTTTACTCATTGAAGCTGACTTATTTGTATTTACTGGTTcag
attttttattgttgccattaataatattaattgctTGTGGaggttttttattatttttaatattatttttctttccTTTA
TTGTTTAAACCTCCATCCAATATGAAATCAATTGCTTCGTCGACATTGTAATCAAAATCCATTAAAACCTCTTCAATCTC
TGGACATGTAATATCGGGAAATTCTTCGACAACAACATCATAAACATCATAGacttcatcatcaaaatctCCTTggtcat
catcttctttaaaatcttcaaagtctattatttttattttatataagagttttttttataatttttattattattaattt
ttattattattaatttttttattattattaatttttttttttttttgtttagagaataaaaaaaaatttaccatCACCGT
ccatattctttaaaaatctGTGTCttgacattttattttattttttatctattcGTTGTATCCAATATGTTATATAAagg
ttattttaaaataatttaatattaaaatggtAAAACACATAAAATAACGAAACAATTCACCACACTCaatgtattattta
aaaaaaaaaaataaaaaataaaaaataaataataaaatttaaaaaaaaatttaaaaaaaaatttcgcTTTTTTGTGAATT
CTCACTACATTCAATGAACTTCTATGTGAAATCCTATGaatgttaatattaatgtccgaatatcttttaaatttattcct
taaacaaatatatttactttttatttgttgtatatttttttcttgaaaaaaaaactattaaaagtaaataaaaaataaaa
atattaaataaaatgttttaatccatgtttttattttttatttctttatttttttttttttttttatttttaaaaaaaaa
attaaaaaaNNNNNNNNNNNNNNNNNNNNNNNNNNNNNNNNNNNNNNNNNNNNNNNNNNNNNNNNNNNNNNNNNNNNNNN
NNNNNNNNNNNNNNNNNNNNNNNNNNNNNNNNNNNNNNNNNNNNNNNNNNNNNNNNNNNNNNNNNNNNNNNNNNNNNNNN
NNNNNNNNNNNNNNNNNNNNNNNNNNNNNNNNNNNNNNNNNNNNNNNNNNNNNNNNNNNNNNNNNNNNNNNNNNNNNNNN
NNNNNNNNNNNNNNNNNNNNNNNNNNNNNNNNNNNNNNNNNNNNNNNNNNNNNNNNNNNNNNNNNNNNNNNNNNNNNNNN
NNNNNNNNNNNNNNNNNNNNNNNNNNNNNNNNNNNNNNNNNNNNNNNNNNNNNNNNNNNNNNNNNNNNNNNNNNNNNNNN
NNNNNNNNNNNNNNNNNNNNNNNNNNNNNNNNNNNNNNNNNNNNNNNNNNNNNNNNNNNNNNNNNNNNNNNNNNNNNNNN
NNNNNNNNNNNNNNNNNNNNNNNNNNNNNNNNNNNNNNNNNNNNNNNNNNNNNNNNNNNNNNNNNNNNNNNNNNNNNNNN
NNNNNNNNNNNNNNNNNNNNNNNNNNNNNNNNNNNNNNNNNNNNNNNNNNNNNNNNNNNNNNNNNNNNNNNNNNNNNNNN
NNNNNNNNNNNNNNNNNNNNNNNNNNNNNNNNNNNNNNNNNNNNNNNNNNNtaaaatttttaaaaaatttactttttttt
cttcttctttttttttttttttttttttctctcttcTCTCTttctatttttctttttatttttttattcgttataattaa
tattaaccttatataaatgaattaaatttaaatagttacACTAAAATGGGTTACGCAGGTAACAATGACCCAAGTTTCAT
TATTCCAACCACAATTGCAACTCAATCATCAAAAGGTAAACAAACAGCAGCCTCACAAAAGAAGGGTGTTGAAGATTTAG
ATTTCTTTATTGGTGATGAAGCCATTGCCAACTCTAAAACCTATGATATGACCAATCCAGTCAAACATGgtcaaattgaa
aattggACTCATATGGAACAATATTGGGAACATTGcgtatttaaatatttacgTTGTGAACCAGAAGATCATTATTTCTT
ATTGGTATgttcaataaaatattaaaataataataataataatataacaacacaacaataacaaattcaaaaagactata
ataatatgaagacgccaaacaaaaataatatcaaattataattaccTTATCACtcatatattaaataacaCAAATCTcta
attcctttttttttttctttttgaaaattaatagaCTGAACCACCTCTTAATGCACCAGAAAATCGTGAATTTACAGCAG
AGATTATGTTTGAGACATTTAATGTACCAGGTTTATATATTGCCGTACAAGCAGTATTAGCTCTTGCAGCCTCATGGACC
AGTAAGAATGCAGAAAAGACATTAACTGGTACAGTTATTGATAGTGGTGATGGTGTAACTCACGTTATTCCAATCTCTGA
AGGTTATGTTATTGGTAGTTCAATTAAACACATTCCAATTGCCGGTAGAGATATTTCATCATACGTTCAACAAATCATGA
GAGAACGTGAACCAAACATCCCACCAGCTGAATCATTAGAAATTGCCAAACGTGTCAAGGAACAATACAGTTATGTTTGT
CCAGATATTGTCAAAGAGTTTGGTAAATACGATAGTGAGCCAGACAAGTGGATTAAGACCATTAACGCTCAAGACTCTGT
CACCAAGAAACCATTCACCTATGATGTTGGTTATGAACGTTTCTTAGGTCCAGAATTATTCTTCAATCCAGAGATTGCCT
CCTCCGATTATCTCACTCCATTACCAAAGGTTGTCGATGATACCATTCAATCATGTCCAATCGATTGTCGTCGTGGTCTC
TACAAGAACATCGTCTTATCCGGTGGTTCAACCATGTTCAAAGATTTCGGTAAACGTCTTCAACGTGATGTCAAACGTTC
CGTCGATTATCGTATCAAACGTTCCGAAGAATTATCTGGTGGTAAAATTAAAGCTGTTCCATTGGCTGTCAATGTTATCT
CTCACAATATGCAACGTTATGCCGTATGGTTTGGTGGTTCTATGTTAGCCTCTACCCCAGAATTTTACAATGTCTGTCAC
ACCAAAGCTCAATACGATGAAATCGGTCCATCTATTTGCAGATTTAACACTGTCATTGGTGGTATCAATTAAAGAGGTTT
tgtataaaatcaataatattttccGATTGATCAATATAATACTCTAACTTCATtattagtttatttattaaatcaaaaaa
aaaaaaaaataaaaaaattaaaaaatctctTAANNNNNNNNNNNNNNNNNNNNNNNNNNNNNNNNNNNNNNNNNNNNNNN
NNNNNNNNNNNNNNNNNNNNNNNNNNNNNNNNNNNNNNNNNNNNNNNNNNNNNNNNNNNNNNNNNNNNNNNNNNNNNNNN
NNNNNNNNNNNNNNNNNNNNNNNNNNNNNNNNNNNNNNNNNNNNNNNNNNNNNNNNNNNNNNNNNNNNNNNNNNNNNNNN
NNNNNNNNNNNNNNNNNNNNNNNNNNNNNNNNNNNNNNNNNNNNNNNNNNNNNNNNNNNNNNNNNNNNNNNNNNNNNNNN
NNNNNNNNNNNNNNNNNNNNNNNNNNNNNNNNNNNNNNNNNNNNNNNNNNNNNNNNNNNNNNNNNNNNNNNNNNNNNNNN
NNNNNNNNNNNNNNNNNNNNNNNNNNNNNNNNNNNNNNNNNNNNNNNNNNNNNNNNNNNNNNNNNNNNNNNNNNNNNNNN
NNNNNNNNNNNNNNNNNNNNNNNNNNNNNNNNNNNNNNNNNNNNNNNNNNNNNNNNNNNNNNNNNNNNNNNNNNNNNNNN
NNNNNNNNNNNNNNNNNNNNNNNNNNNNNNNNNNNNNNNNNNNNNNNNNNNNNNNNNNNNNNNNNNNNNNNNNNNNNNNN
NNNNNNNNNNNNNNNNNNNNNNNNNNNNNNNNNNNNNNNNNNNNNNNNNNNNNNNNNNNNNNNNNNNNNNNNNNNNNNNN
NNNNNNNNNNNNNNNNNNNNNNNNNNNNNNNNNNNNNNNNNTCTacttaaagaaaaaaaaaaaaaaattaaaaataataa
tatataaaccAAAAAACTGTaacaaataaatgaatatttattcacaataatttatttttctttatagtATTAtcttaaat
aattaaaatgagataaggttttttttttcgcaaaaaaagagataaaaaagattttaattttaaaaattacaatatttatt
ttattcttctttattaattatattattattattaatattattattattactattattattttcctcttctattttttgtt
ttttaatatcattttcattattagttTCTTcaagttttgtttttttaccacttgtattgtttttattttttgttttagtt
ttattagcACCatcttcaatattattaatgtcaatattattatccaacaaaaattgtttatatttatcatttGTATCCCA
AATTTTAGTAATAGTATCATAATCACGAGCTGAGGCCATTGCTTTTGCTTCTTTGTTGGTAgtgatattattttcattta
acaTACTATTTATAACATATTTGGTATTAACTGGACTGTTATTAGTTTGATAAGCTATTTCCAAATATTCTTGAatgatt
tgttttaaatcgACAGGTGAAGGTTTACTAAAGATTGAAACATTTTTAACTGCACCACGTGCAATCATTATAGAGTCTAC
ACGAGTTTGTTTTCTAATTTTCTCGATATCAGAATTCTCAAAAATATCACCATTTGCAATGATTGGTACACTGAATGAAG
CATTATTTAATATGTTCTCTAATCTATCCCAATGAGCAGGATCTCTTGGTCTCTCTGGTATCATACGACAATGAACACCG
ATTGCACTAACACCTGTTGATTCAATGATACGTAAAAGATCGATGGTTTCTTGATCAGTTGATAATAATCTAATTTTACA
AGTTATTGGTATTGTTAAATTCCTTTTCAATGTTGTTAATATATCTTTGATTGTATCAGGTTTCGATAATAATGCCGATC
CCATTCCACCTTGAACTGAAAAGAATTTTGGACAACCCATATTGATATCAATTGCACAAACATCATTACAAACTACTTTT
GCTGCCTCTAATGCTGTTATTGATGATGCTGTACCTAATTGTAATACATTATTAACATCTTTTTCTGATGTTCTATAACA
TAATGTTTTATCTTTAgctataaaatcaattgtttttaatttctctatttgaaatttcagttaatatatatatattaaat
tcatttttatattttatataataatatatatacaatACCATTTACATGTCTAGTTGATTTCATAAGTTTTAAATCGATTA
ATTCCTCGCTATAAGCAATATCACAACCATAATTGTATGCTAAAAGTCTCATTGGGTATGTACCAACTCTAACCATTGGT
GccattatctttttattataataatccaTAACAACACCatttttgctttttttatatgattcAATCCAGTCTTGTTccat
tgttttctttttattgtttaaaaataaaaaaacgataactttgttgttgatgtgctaaaataaaaaaaaaaaaaaaaaaa
aaaattacgtttttttttgagaaatttattttaataataaataaccgAATATggtttaaattaattaattaattttctca
attttaaatattgtttttttatttattattttctttagaaaaaattattcaaagaaattattgaaatagATAATGTTAga
gataatattttatttttattattttttttctttattcaCTATAAATTCTAAAcaagtaattattatttatttctgtATGG
AGATGAATTAGTAAACAGTTGTTCAATTTTcgagttattaaaaaaaaataataatatatatatatattatttattttatt
attttttatttttattttatttattattatatatatatatatatatatNNNNNNNNNNNNNNNNNNNNNNNNNNNNNNNN
NNNNNNNNNNNNNNNNNNNNNNNNNNNNNNNNNNNNNNNNNNNNNNNNNNNNNNNNNNNNNNNNNNNNNNNNNNNNNNNN
NNNNNNNNNNNNNNNNNNNNNNNNNNNNNNNNNNNNNNNNNNNNNNNNNNNNNNNNNNNNNNNNNNNNNNNNNNNNNNNN
NNNNNNNNNNNNNNNNNNNNNNNNNNNNNNNNNNNNNNNNNNNNNNNNNNNNNNNNNNNNNNNNNNNNNNNNNNNNNNNN
NNNNNNNNNNNNNNNNNNNNNNNNNNNNNNNNNNNNNNNNNNNNNNNNNNNNNNNNNNNNNNNNNNNNNNNNNNNNNNNN
NNNNNNNNNNNNNNNNTATTATTTNttttttatttttttttttttttttttttttaattagcaACAACAGCCAAATATAA
TAAACCTAAAAGTACTTGAATTTCATCAAAGATTTTAGTATTTTCATGAGTGGTATCTTTGACCAATTCATTGACAGCAC
CAGCGAGTTTACCAGCATTTTGAGAGATATCAAAAGACATTGAGGTGGTTGATGAAAGAGTCATACCAAAGTTTGCAGAT
TCTTTTACTAAATCCATGAGGATAGAGATGACAATATCACGATTGgttgttttcttttgaatGATTTGTTTAACGGATTT
AGCAGAGAGAACGATACGATCAAGGAATTGTTGAGTTGTAGCGATTGAAAGGTTGCTATGGCTTTGATTGACAGAGATGG
CGGCACCAGTTGAGAATGGAGATTGTGGTACAGAATGTTCGGTTGGAGTTACTGGTGCAACTGGTGTGGTACTAGAAGCT
GGTGGTGAGGTAGTAGTTGGTGAGGTGGTAGATGGtgtattgatttttaaaccCCATCTTTCTAATCTTTTTGCTTCTTG
TTTCATCTTTTCCTCGGAGGTATGGGAGTCTACATTATTCATGATGGAGGCACTATCGACTAAATTCTCCGATGAGGTTG
AATTAGTAACTCTAACTGGTGATTGGTATTGTAGGAGGTTGTTGCTACTGGTTTCTTTTGCAAGGTTTTGATTACTATTA
CTCTTTGAGATGGTAGAGGAGGAGGAGGAGTTCAATGAATTGTATGCTGGAATATGGGAGGTTGATTCATCCTCTTCAGT
TGAAAGACCCATCTTTTTCAAACGATGAGCTTCTTGTGATTTAACTTTGTCTTCAACGATTGCACCTGGGTAGATTGAAG
TGGAATCAACACCTGATGATGATTCTTGTGGTTTGTCGGAGATTGAAATCGATGCAAATGAACTGTTTACTGGTGAGACg
tgttgttgtggtttaCCAGTAACAACTGGTGCCCATGATTTTCTTGAATTTGCTTGACCTAATTTGCCTTGTAATGCTTT
ACTTAAACGTTGTTGTTCTCTAAATTCTAAATCTTCTGGTGAGTacattgtatttttattgttgttatttatatatatat
atatatgtttttttaattgaatgttaaatttttttttNTTTTTTTTATTTTNNNNNNNNNNNNNNNNNNNNNNNNNNNNN
NNNNNNNNNNNNNNNNNNNNNNNNNNNNNNNNNNNNNNNNNNNNNNNNNNNNNNNNNNNNNNNNNNNNNNNNNNNNNNNN
NNNNNNNNNNNNNNNNNNNNNNNNNNNNNNNNNNNNNNNNNNNNNNNNNNNNNNNNNNNNNNNNNNNNNNNNNNNNNNNN
NNNNNNNNNNNNNNNNNNNNNNNNNNNNNNNNNNNNNNNNNNNNNNNNNNNNNNNNNNNNNNNNNNNNNNNNNNNNNNNN
NNNNNNNNNNNNNNNNNNNNNNNNNNNNNNNNNNNNNNNNNNNNNNNNNNNNNNNNNNNNNNNNNNNNNNNNNNNNNNNN
NNNNNNNNNNNNNNNNNNNNNNNNNNNNNNNNNNNNNNNNNNNNNNNNNNNNNNNNNNNNNNNNNNNNNNNNNNNNNNNN
NNNNNNNNNNNNNNNNNNNNNNNNNNNNNNNNNNNNNNNNNNNNNNNNNNNNNNNNNNNNNNNNNNNNNNNNNNNNNNNN
NNNNNNNNNNNNNNNNNNNNNNNNNNNNNNNNNNNNNNNNNNNNNNNNNNNNNNNNNNNNNNNNNNNNNNNNNNNNNNNN
NNNNNNNNNNNNNNNNNNNNNNNNNNNNNNNNNNNNNNNNNNNNNNNNNNNNNNNNNNNNNNNNNNNNNNNNNNNNNNNN
NNNNNNNNNNNNNNNNNNNNNNNNNNNNNNNNNNNNNNNNNNNNNNNNNNNNNNNNNNNNNNNNNNNNNNNNNNNNNNNN
NNNNNNNNNNNNNNNNNNNNNNNNNNNNNNNNNNNNNNNNNNNNNNNNNNNNNNNNNNNNNNNNNNNNNNNNNNNNNNNN
NNNNNNNNNNNNNNNNNNNNNNNNNNNNNNNNNNNNNNNNNNNNNNNNNNNNNNNNNNNNNNNNNNNNNNNNNNNNNNNN
NNNNNNNNNNNNNNNNNNNNNNNNNNNNNNNNNNNNNNNNNNNNNNNNNNNNNNNNNNNNNNNNNNNNNNNNNNNNNNNN
NNNNNNNNNNNNNNNNNNNNNNNNNNNNNNNNNNNNNNNNNNNNNNNNNNNNNNNNNNNNNNNNNNNNNNNNNNNNNNNN
NNNNNNNNNNNNNNNNNNNNNNNNNNNNNNNNNNNNNNNNNNNNNNNNNNNNNNNNNNNNNNNNNNNNNNNNNNNNNNNN
NNNNNNNNNNNNNNNNNNNNNNNNNNNNNNNNNNNNNNNNNNNNNNNNNNNNNNNNNNNNNNNNNNNNNNNNNNNNNNNN
NNNNNNNNNNNNNNNNNNNNNNNNttattattattatttaaaaaaattataaatgatcaaattttggttttttttttcaa
tatcaacatcaacacgtTTTAAGAGAGAATAATTAAGTTATTGATAgatctaatttctttttatctaATACTCCATTGTT
TATTGCCAGTATTTGATAGTCAATTTCaagttgatttaattgatagaGTATCTTCATATTATAaaagtttttcaaatatt
tcagAAACATTTATCCCTAGTACTACAATTTgatcatttataattttttttattttaatttattttattttttttaaata
attttttttctttttttttttttttaatttattttatattgtattttattttattttattatttatagtttattatatca
tttataatttattttattttttagttttttaaaaaaatataaaaattgttgCATGCAAATGTCTAATTTGATTCACCCTC
AAATGAAtagtttataaatatatttaccaTCGCCAGCCAATATGAAATGATTTGTAGAccattattttaaataaaaggaA
TTTATTCGTagatcaatttcaaaaaatatgtaaaaaataaacattaataaaaaaaaaaaatacgttgttgaatttttggG
AAATGTGTACCAGGTTATAAATATatgagaaaagaaaaagtttaCAAGTGgttgataaaataatttttttNNNNNNNNNN
NNNNNNNNNNNNNNNNNNNNNNNNNNNNNNNNNNNNNNNNNNNNNNNNNNNNNNNNNNNNNNNNNNNNNNNNNNNNNNNN
NNNNNNNNNNNNNNNNNNNNNNNNNNNNNNNNNNNNNNNNNNNNNNNNNNNNNNNNNNNNNNNNNNNNNNNNNNNNNNNN
NNNNNNNNNNNNNNNNNNNNNNNNNNNNNNNNNNNNNNNNNNNNNNNNNNNNNNNNNNNNNNNNNNNNNNNNNNNNNNNN
NNNNNNNNNNNNNNNNNNNNNNNNNNNNNNNNNNNNNaaaaaaaaaataaaaaaaataaaatgaaataaaaaaataaaaa
aggaaatgaTTGGTCATTGAAATTAACACAACAAAATCCAATAACAACTTTTAAgattatcaccaaatatCAGAAACTAT
TTATTGAAGATTGAGAGTTGATTCAAAGGAAAGAGATAACATAAATACAAtcacaaattaaataaaactaaaaatcgATC
TGTTAAACTAATAGCCTAAGTAGTAGGTAATTGGCActatattcaaataataatgaatcaaaatttaaatatagaaattg
ataaagacatataattattgatttaaattaattcttttttttattctttttttttattcttttttggtttttttttggta
cCCGGCCAAAttttagtaatttttttttttaattttttcacgagaattttttaaaaagtattgattataaaattttttta
tttctctttaatcaactaaaaaaaaaggttgtCTTATTACCTGCTATGATCATTGGTATATTTCCATCTAATACAACCAC
TTAACAGGATAATAAGACACTAAAAAGAAAACTGGACATACCAAAGTTTGGAGAGGTGAAATACAAGTTTTAAGAGATGG
AAAACAAGCTTTAAAAGATGAAATAAAAGTTTGGAGAGGTGAAAAACAAGTTTTGAGAGATGGAAAACAAGTTTTACAAG
AAGAAAagaagttttaaaaatgaaaaacaaacTTTTCAAAAAGACATTTAAGATTTACAAATGAAGAATCATTCTTTAGa
agatgaaattttatttattgaaaatggaTAATGTACAATTAAATTCAGatggtttaaaaaaactcaagaaatatttttga
agTATTCTATTCTGATATTGAAAAACATATTTCACTTGGTTCTCAATAAAAGAACCTATCCACAAATGTttccaattatt
aaaaaaaaaaaaatataaaaaataaaataaaaaataatttttttcactcttttatatttttcaataaaagtGTAAAATCT
ATATCAAAACATGTGAGAAAAaagtttgaatttgaatttcccttcttttttttattatttttttattttttattataatt
ttttctatCTATTTcacatataataataataataataataataataataattttatctttttataatattatttttttaa
atacaaacaaataatgatatctatttttcaaatttcaaaaatttcttataaaagaattttttgaataaaacccatttatt
aaataataaaaacaaatatacattataaaaaaaatttttatttttttttagttttttttaagttttttttatttttttaa
atgtccTTAAACAAAAAGGAttgaaaacaattgaaattactttttttattttttaaaattattcatgagaatttaatagt
ttattttcatcacaaAAATATTCAGATGATACATTTAATTCAATGTTACAATCATTTAAACTTTGATCAtctaatattat
aaaattattttttgttcttttctttttctttaaaacatGACGAACCACCAAACTAACTATAAGTACCAACATTAAAAATG
CAAATAAAGTAATTGTTGATGCTATAACTTTTTTCCTTCTTAATTCACTATGATGATCTGTTGGTGGTATTAATGAACCT
GAaatgatttcttttatttcttcttcatcttctttttttggGTTCactgatggtgatgatgataatgatggtgatggtgt
tgttgaattaCTATTCTCATCAAATTCTTTAGATTTTactatatttataaatgatatcgttatcattaaaataaaaaata
acaattttttataaattttcatttttttatttattaatttatttttcaatttataatgttattatttttattttataata
attaaatttattttataattttataattgatataatgtttatttatttatttattaatttatttatttatttatttattt
attttcttgttttttttacttttttattaattcaattattttttttttttataattttttaaatttttattttttttatt
aattaatttattattttttaatttattttttaagctttattatttaattattttatctattgattttatttatatgtttA
ATTTACTtctttttaacaaaaatttagtcattgattttaaattttttttttttttttttttgttgtatgAAATctgttta
atttttattttttatttttttatttttttttttttttcactcatcaaaaaatttcattcCTGGGTTTCCTAATCctgttt
atttgtttaaaaaaatcttgttttttttttttttttcgtacatgagaaaagattatttttttttttttttttgttttaat
taatgtctattaaacaaaaaataataaaaaaaaaaaaatggttttttgatttgatattaataaattcaaagcCATTACCA
GTATATAATTTCTCAAATGAAAGATCACTTTTTAAGAATAAAAACACAAAGGGAtatcatattttaaaaaaaacattttt
gataatataatttttttttttttgtttttattttatagtaatttttttttaataattaaaaaaaaaaaaaaaaataaaat
ataataaaatatataataataataataaNNNNNNNNNNNNNNNNNNNNNNNNNNNNNNNNNNNNNNNNNNNNNNNNNNNN
NNNNNNNNNNNNNNNNNNNNNNNNNNNNNNNNNNNNNNNNNNNNNNNNNNNNNNNNNNNNNNNNNNNNNNNNNNNNNNNN
NNNNNNNNNNNNNNNNNNNNNNNNNNNNNNNNNNNNNNNNNNNNNNNNNNNNNNNNNNNNNNNNNNNNNNNNNNNNNNNN
NNNNNNNNNNNNNNNNNNNNNNNNNNNNNNNNNNNNNNNNNNNNNNNNNNNNNNNNNNNNNNNNNNNNNNNNNNNNNNNN
NNNNNNNNNNNNNNNNNNNNNNNNNNNNNNNNNNNNNNNNNNNNNNNNNNNNNNNNNNNNNNNNNNNNNNNNNNNNNNNN
NNNNNNNNNNNNNNNNNNNNNNNNNNNNNNNNNNNNNNNNNNNNNNNNNNNNNNNNNNNNNNNNNNNNNNNNNNNNNNNN
NNNNNNNNNNNNNNNNNNNNNNNNNNNNNNNNNNNNNNNNNNNNNNNNNNNNNNNNNNNNNNNNNNNNNNNNNNNNNNNN
NNNNNNNNNNNNNNNNNNNNNNNNNNNNNNNNtaattttttaataattaaaaaaaaaaaaaaaaaaataataataataaa
aaaattataataataataataataatgaaaataaaatttatttaacttcaacaaattcagcaaaccaattataatttttt
tcaagagCCAATGGGAAAATTACTTTTCTAACAGCCCAGGGAATTGCctttttaacattttcatCCAAATCTTTATTGGT
TTTACAAACATCTAAAATGGCACCTAATACGAATTTAGAGGTTGGTGCATTTTTCATAGTTTCATTCATTTTCtctgata
atttattttgtttactCTTTGGAATTGAACTAATGACAACAGGTATGATAATACGCTCTTCATcataaaaacttttatat
ACAATTGTAGTTTGTTTTTGAAggatttctttaatttttgtaatgGATTCTAACCAACCATTCGATTGGGTGTCTTTAAT
ATCTTGATTATCAGACAACGATTTAATGAGTTGTTTCAtctctttattaatttctgtCCATTCAGAATGTTGAATTTTAA
CTTGTGTAATTAGTGGTTCAGATAAACATGATTGTTGTTCAATTAAGAATTTCCATGCAATCTCTTCCtcatgatgataa
tgaaccTCTATGAAATCTGTTATTGATGTGATAGCTTTGAtcatttcattaatttctgATCTACATTTTGGTTGaaatac
ttttaattttttatttagtttacTATGTACATGTTTTGCTGCTAAATGACCCCAAATAAATCCATTCATATAAAATCCAC
TACTCTCACCTTCATCTCtcaataaaattgaaatttcattttcatcaagtCCATCTTCACTTTTAAATGTTATTAGTTCA
ATTGGTGTTTTTGATTCTCCTTTTTTACTCatgttttattatatattttattatggtttttatttattattttctaaata
tttgtatttgtattttaattgggaaatataaaaaaaaaataaaaaataaaaaataaaaaaaaacactatttaaatttttt
ttcaataaaaaaaataataataataataatataaaaaataaaaaataaaaaataaaaataataaaataaaaaatagaaaa
agtgAAAGGAAAAAACAATAGANNNNNNNNNNNNNNNNNNNNNNNNNNNNNNNNNNNNNNNNNNNNNNNNNNNNNNNNNN
NNNNNNNNNNNNNNNNNNNNNNNNNNNNNNNNNNNNNNNNNNNNNNNNNNNNNNNNNNNNNNNNNNNNNNNNNNNNNNNN
NNNNNNNNNNNNNNNNNNNNNNNNNNNNNNNNNNNNNNNNNNNNNNNNNNNNNNNNNNNNNNNNNNNNNNNNNNNNNNNN
NNNNNNNNNNNNNNNNNNNNNNNNNNNNNNNNNNNNNNNNNNNNNNNNNNNNNNNNNNNNNNNNNNNNNNNNNNNNNNNN
NNNNNNNNNNNNNNNNNNNNNNNNNNNNNNNNNNNNNNNNNNNNNNNNNNNNNNNNNNNNNNNNNNNNNNNNNNNNNNNN
NNNNNNNNNNNNNNNNNNNNNNNNNNNNNNNNNNNNNNNNNNNNNNNNNNNNNNNNNNNNNNNNNNNNNNNNNNNNNNNN
NNNNNNNNNNNNNNNNNNNNNNNNNNNNNNNNNNNNNNNNNNNNNNNNNNNNNNNNNNNNNNNNNNNNNNNNNNNNNNNN
NNNNNNNNNNNNNNNNNNNNNNNNNNNNNNNNNNNNNNNNNNNNNNNNNNNNNNNNNNNNNNNNNNNNNNNNNNNNNNNN
NNNNNNNNNNNNNNNNNNNNNNNNNNNNNNNNNNNNNNNNNNNNNNNNNNNNNNNNNNNNNNNNNNNNNNNNNNNNNNNN
NNNNNNNNNNNNNNNNNNNNNNNNNNNNNNNNNNNNNNNNNNNNNNNNNNNNNNNNNNNNNNNNNNNNNNNNNNNNNNNN
NNNNNNNNNNNNNNNNNNNNNNNNNNNNNNNNNNNNNNNNNNNNNNNNNNNNNNNNNNNNNNNNNNNNNNNNNNNNNNNN
NNNNNNNNNNNNNNNNNNNNNNNNNNNNNNNNNNNNNNNNNNNNNNNNNNNNNNNNNNNNNNNNNNNNNNNNNNNNNNNN
NNNNNNNNNNNNNNNNNNNNNNNNNNNNNNNNNNNNNNNNNNNNNNNNNNNNNNNNNNNNNNNNNNNNNNNNNNNNNNNN
NNNNNNNNNNNNNNNNNNNNNNNNNNNNNNNNNNNNNNNNNNNNNNNNNNNNNNNNNNNNNNNNNNNNNNNNNNNNNNNN
NNNNNNNNNNNNNNNNNNNNNNNNNNNNNNNNNNNNNNNNNNNNNNNNNNNNNNNNNNNNNNNNNNNNNNNNNNNNNNNN
NNNNNNNNNNNNNNNNNNNNNNNNNNNNNNNNNNCTAGTAAaagtattgtttttataatttaattttaaacctttttttt
ttaaaaaaattagaaagtTGGGGAAAAAATAATGgagttattaatatttcataaatttttaaattaaaattctttctttt
ctatttatattttagcTCGATAAAATGTTAGCAGAggataataaaaagattgaTCACGTTTtagatttttcaattgatga
ttCTTTATTAGTTAGACGTATCACTGGTAGACTTGTTCATCCATCAAGTGGTAGAAGTTACCACAGAGAATTCTTCCCAC
CAAAGGTTGATATGGTTGATGATGTAAGTAATATAATTACAACAGATggatatttatatatttggaTCGTAATCATTTAT
ACGTATATTTACATATGATTATTGTATTGCATTTGTTAACTTGTCCTCCtccaataaaaattaaaggtTACTGGTGAACC
ATTAATTCAAAGATcagatgataatgaagaagttttaaagaaaagattGGATTCATTCCACAAAAACACAACACCAGTTC
TTGGTTACTACCAAAACAAAGGTATTCTTTCAACAATCGATGCATCAAAATCTGCACCATTCGTATCACACaccattaaa
tcaattttcttAAGTACCCTCCACTTCCCACATAACGCTTCAATTTTCAAAACCTTCCaacaaaaattgaaaatgcaAGT
TCACTCAACCGAAACTCCATTAGCTGGtgaaaatctttaaataataaattagttaaatttttttaaaaaaaaataaaaat
aataaaaaaaaataggaaaaATCAGAAAACAACTtatataaacaacaacagcaacaacaaataacaacaaacaaCGAACA
GCATTACAGCACCCCGACAACCAACCACCGACaacttattattataaaaaatgatagtaattaacaataaaatacGCATC
Tcacatttaaataaaaaagttttatatatttatttaaaaccaaatctttttatccttttttattttattctttttttttt
aaaataacaaaaaatccaaataatttgttattgtagaataattatttaattaatttcgactggtttttcttttgattcaC
CTAATTTGGCATAGAGTTGTGGAACATAGTCATCATATTCAGCTTGGAAAAAGTTGATAGCTTCTGGCTCCAAGTtccat
tttttaatgaaagtTTCAGCGTTCCAATTATTTCTTAAATCACCTCTGTGTATACATACCaatcaatttaattaataaat
gagtCATCTCttcatcaataataataataataataattaagtGTTAAAATAACTTACGTAATTGGTAAAATATGTTcacc
attaaatttaatattttggtTACCTGGTTGTTTACATAAGATAAAGATGTATCTGTGTAAACCAGTATTTGGTGGTGGAC
CTGATCCAATGTATTTCTAAGTTTTCCAAAgtgaaatatttattattaatatattcaataaatatttattttttatttaa
tgctATGCATTGTAATGTTTGCAAACTACTTACAGCTAATTCTTGACCAGTTGAAATATCATTACCTTTAATGTTTGTGA
CTAACCAATGTTTCCATTGACCAAATTTTGGATCGGATCTAGTTGGTGCATCTGGGtcatcaaaaattaaagtgtataat
tcatcatttttagcTTCCCAATGTACTTCTGGTTTGTTTTGAACAACTGTTGGTGTTAATGTATCATtgatatttaaatc
tttaccaTTGTACTTAACAGTTAATAATttctctaataataattattattattattatttttattttttttttttaatgg
tttaattaatattatatacaTCACAAACAatagtatatatatatttttattatatttacttGGTGTAAAAGATATAACAt
ctgaaattttattttcagcGAGGGCTTTAATTACAGTTTCCATTCTTCTTAACATTTAAtgtgaatatttaaaaaattaa
attaaaatgtggattaaaaaaaaaaaaaattgaacttgaaaaataattaaaaaaaaaaataaaaaaataaaaaaaataaa
aataaaaataaaattaaattaaaatttttctttttaagcAATGAAACCAAGAGCCCCTCTCCGAAAAATCCCCTTTAATT
TCTTAAAatttagtaaaaataatttcatattattattactgttgttattattttaatatttatttaaaattactatgtac
aattgatattattataatttttttttttttagttttgcTTTATACATTCATTCACAATtgttaaaattgaagaaCTTGTA
TCTAATGCAGCTGAAACTctttctttatcatttaattgtttatttactatttttaaaaaaaaattttatggaaataaaaa
taaaaagaattagaattttaatttagtatatataataataaaataataattaccagAAGATTCAGAAGAATGAGAACCAG
GAGTGACAATTACATCAactttaaatctttttggTAAAGATCTTGATAGTTTctctttaattgataaaccTATTAAATTT
GCCATTGAACAATGTGGTACAGTTGGTGTAAAATAGAGTAAGATATAATTGTTTTGTAGATTGAtattaacattttcaat
TCTAACCACATTTAATTGTTCCAATGTTAATGGATGTTCTGGATCCGTTATACCTCTAACTAAATCAAATATCTCTTGTT
CATCGAATAGATCAATTTCATCCTCTTCGATTGAATACCTTGATGAATTAAATggattttcattatcttcaaatgagttt
aaattttcattatcaacatAAATAACTGGATTTGGATTAtctgacatttttttttatatttttttttatatatatatatg
tttttttaataaaaaatatatataaattcgAGATTTTAGGTGTGTgtgtattaattaataaaataaaataaataaaaaat
tttaaaaaaaattttttaaaaaaaaaaaaaattttaaatagaaaaaaaacattaaaaaaacgaataaaaaaaaaaagatt
ttttttttaaattttatttttatttattttttcattttcatattttaaaaagaaattaattattgtgGATAGCAATGAAT
AGAGTGAAATCATTAGTAAATGCAGTTCCATTacattttattaaagaaagtttatcaattaataggAGCAGTATAATTGA
TTCAAGTAGtgttctcaaaaaaaaagattttagatatttaagaaataataaaaggatatcaacatcaataatctttttac
atggattatttggatcaagtgataattttaaattaactaaaaaattattaattaaaaaatttgaatttatgtctaatgaa
tttgatatattattatctttggATAATCCAAATTactataaattaaatgataatattggtaTTGATGTATGCATACATTC
ATAATTATCACACATATTCATTTTCTTTCACATtaagtttattaaaaaaaaaaaaaaaaataaaagttaataaaaaatta
ttaattaattattaattattagttATATAATTTGGATATTAGAAATCATGGATCTTCACCACACAGTTCAGAAATGTCAT
TAAATCATATAGAAgatgatttatatttatttttaaaagataataaaattcttgaaaagaaattagagGATCCAGAATCa
cataaaatcattttagtTGGTCATAGTATGGGTGGTAAATCAGCAATGATGTTTGCATTAAATAATCCTCATTTAGTTGA
TGGTTTAGTTCCAATTGATGgtatgtttattattaaatataaatataaaaataaaaaaaaaaaaaaataaatatatataa
aataataatattaataatgaaatataGTATCACCATCAAATTATGTTGGAATTCATAATCATGATACTAAATTTAAAGCA
ATGTTAAACGCTTCAAAACTATTTACCGAACCAAATActacaaaaaatttaattgagaAAGAAATGATAAATTCAGGACT
TGAAGATAAAGGTGAAAgactttatttattaaataatttaaaagaaatgaaaattcaaaaaggTGTTGGATCTAATCATG
CCAATAATAATCAtgatcataataataaagataatttacAATACTCATGGaaattaaatgttgaaactttatataaaaat
caaaataaattattaacattcCCAAATCATGATGAATTAATTCAATCCTCTTTGACAATGAATAAATTACCAACATTTAA
TAAGAAAACTTTCTTTATTGGTGGCGCTGATAGTCATTACTTACAATTGGCTCACCGTGAAAATATTCACAAATTATTCC
CAAATCATGAGATTCAATTATTCCAAAATTCAAATCATTTCGTTTACGCCCAAAGACCAAAAGATTTCGCTGAactttta
tataattattcaaaaaatgtTATGAAATcttaaaactataaaaaaaaataaaaaataaaaaaaaactatagtattattaa
aaaaaaaaaaaaaaNNNNNNNNNNNNNNNNNNNNNNNNNNNNNNNNNNNNNNNNNNNNNNNNNNNNNNNNNNNNNNNNNN
NNNNNNNNNNNNNNNNNNNNNNNNNNNNNNNNNNNNNNNNNNNNNNNNNNNNNNNNNNNNNNNNNNNNNNNNNNNNNNNN
NNNNNNNNNNNNNNNNNNNNNNNNNNNNNNNNNNNNNNNNNNNNNNNNNNNNNNNNNNNNNNNNNNNNNNNNNNNNNNNN
NNNNNNNNNNNNNNNNNNNNNNNNNNNNNNNNNNNNNNNNNNNNNNNNNNNNNNNNNNNNNNNNNNNNNNNNNNNNNNNN
NNNNNNNNNNNNNNNNNNNNNNNNNNNNNNNNNNNNNNNNNNNNNNNNNNNNNNNNNNNNNNNNNNNNNNNNNNNNNNNN
NNNNNNNNNNNNNNNNNNNNNNNNNNNNNNNNNNNNNNNNNNNNNNNNNNNNNNNNNNNNNNNNNNNNNNNNNNNNNNNN
NNNNNNNNNNNNNNNNNNNNNNNNNNNNNNNNNNNNNNNNNNNNNNNNNNNNNNNNNNNNNNNNNNNNNNNNNNNNNNNN
NNNNNNNNNNNNNNNNNNNNNNNNNNNNNNNNNNNNNNNNNNNNNNNNNNNNNNNNNNNNNNNNNNNNNNNNNNNNNNNN
NNNNNNNNNNNNNNNNNNNNNNNNNNNNNNNNNNNNNNNNNNNNNNNNNNNNNNNNNNNNNNNNNNNNNNNNNNNNNNNN
NNNNNNNNNNNNNNNNNNNNNNNNNNNNNNNNNNNNNNNNNNNNNNNNNNNNNNNNNNNNNNNNNNNNNNNNNNNNNNNN
NNNNNNNNNNNNNNNNNNNNNNNNNNNNNNNNNNNNNNNNNNNNNNNNNNNNNNNNNNNNNNNNNNNNNNNNNNNNNNNN
NNNNNNNNNNNNNNNNNNNNNNNNNNNNNNNNNNNNNNNNNNNNNNNNNNNNNNNNNNNNNNNNNNNNNNNNNNNNNNNN
NNNNNNNNNNNNNNNNNNNNNNNNNNNNNNNNNNNNNNNNNNNNNNNNNNNNNNNNNNNNNNNNNNNNNNNNNNNNNNNN
NNNNNNNNNNNNNNNNNNNNNNNNNNNNNNNNNNNNNNNNNNNNNNNNNNNNNNTGATGATAGTGATGAATCTTATTCTG
AATCAAATAGTTATTATTCAGCCTCACAACATATAAATGGGATAGACTATTATTATACgaataataatggtgtaGAGTCA
TTGGATATAAAAGGAAAAGATCCAAGTGAACTTGGTATACATGAAAAAGAATCGATATTAAGGGATTTTAGGTCGAGGTT
AGGTATTGAATATACATTAGATACAACAActagtaattataattatgatGTCGGTTTCCTTTCAAATTGGTATTACTTTT
TTTCCTCACAATTTAGGGATATCTTTAATCAACCATCTGGTGTAGCTTATAAGTATAATTATGACACCAATAGCTATAAT
GTAGGTGGTAATAGTAACGAAGGTGTTGATAGTATTGGTAGTagctcatcatcatcatcatcaagcCATCAACATAATAA
TGGCATGAAATATATGACATATCAACAAACTGAGGTCGATAAAATTATGGATGAACTCTATATGATAGATCAACAAGAGG
TTGAGTTAAAGAAAAGAGTATCCGATATTAGTACTTATTATAAACAAATTGAATTGGGTACAATTAAATTGATTCCAACC
ATTGATGAATTGGCTGATATAGAAAGTGAACGTTTATTCCTTTTGGAGAAACGTTTAAAGAGGGCAAGAGCAAAATTACT
TagtaaaaaagaattgttAACTTCTATTCAACAAGATTTTGAAAGAGCGAATTATTATCAGAAAATtgaacaacagcaac
aacaactacaacaacaacaaccaccacaaccgccaccacaacaacaacaacaacaacaacaacaacaacaacaacaacaa
caacaacaacaacaacaacaacaacaacaacaacaacaacaacaacaacaacatcaacaaaaacatcaacaaatacagca
acaaatacaacaacagcatcaacaaatacaacaacaacaccaaaaaaATATGCAACAACACAAAATTGAACAACAGTCaa
actaaataataaatatattattttttaaatttgaatctttttttcgtttggttttttttagtatCATAAATATTCATTGT
AGTGTATATTCTTAagtttagtaaaaaaaaattgaaaataaagaatattatTGTAAAATAAGTTCTGAttgacaatgata
ataattttagtaattttatttattttaatttttttttttaggaaaaagttcttttgttatttttttttttggttttactt
aattttttttttaattttatttttttattttttttttttgtttaaaactTAAGAATAGATAGACACTACAATGAATTTAA
GTGAAGATGTTTTAAAAGGAATAGAAACTCTATctgatgaaaaattaataaacgaTAGTGTATTTAAACATATTATCGAT
ACTTGTTTTTTAGtgatactaaaaaaaaaacagaatcAGATTTATTTGGTAAACTATTTAGATCCCAGCATTTTCTACAC
TCTCATTTTCCCATATCCTTTCATAttcttttataatattttttttttctaacacttaaaaacaaaaacaaatcacTTTG
TCaacttttcaattatttttgaatcaATTAGATAATAAAGCGGTATCAAGTGTTGATACAATCGCATTAAAACAAACTTA
TTCAGCATTCAtcgtttttattttagagtctatgaaaataaattatgaCCAATCATCAATAAGGTTTgtcttttattaat
atatatattttaaggACACGTAAACACAGAGTGGAACCTATAGAAAAAAGGAACTGTTGATGTTAAATAAATACTaatta
gtaataaaattaaaaatatataatagtGAGCTATTAGAAGAACATAAATTATCAAGTAGTAGAATAGATTTCAtttctaa
ttattttaaagaatatagAATTCCAATTAGAAAGCATTTATCAGTAACAAACTTTCATTTTCCACATATTATCGATGTAA
ATTGGAGATTAGATTTATTCATGAAATCAAATGCTGTTGAGAAATTAAATACACCTGTTTATATGATCAATTTAACAACT
GAACAAGAAGAAAACGTTAAAGGTAAAGTTCAATTCGCTGCAACTTTGGATCAATTGCAAGATTTGGTTTTTAAACTCAG
AGATGcacaaaaacaaattgaaagaTCTGCTATAAAAtcttaagaaaaaaaaaaaaaaaaaaaactcacagtctcatttt
ttaaattattattactacacAATTCTTACTTTACAAAATTGTATTACAtacataataatatattatagtaggtttaatat
aaatcaataacaaaaaaaaaaaacaataatattatttcaaacaaatatttaaaatataataaaattaaatacaaaCAAAG
CAtagaaatatatatataatatatatatatatataaacttATAATGTTTGgatcatcaaataaaaataaaaaaccaaatg
aaaatagCGGTAAACCATTAGGTGGTTATGATGAATTTGAGGAACCAGTAGatgttaattttaaagaaatcaataaatta
ttaaacactgatataaatgatgataatatagTATTGACAGATGCAGATTTAGAGGATCCTGAATTATTATCTCAATTAAG
TCAAATTGAGAACGGAGAAAATTTAACTAAACCAGAACAACCTAAAAAACAAgtcaccaacaccaataccACAACTACCT
ATACTACCGTCAAAACACAACAAACTATAACCAAACCATCTAAACCTCAAAAAACTGAAGATGATGAGTTGAGAGATTTA
ATGAATGACGATGATAATAACGATGACATCATTGATCATGTAAGTATACAcaatcatttatattatatatatatatatat
atattaactgagttattatttaaaagacattaattcaaaaattagaagaaagattaattatttataagaAATTAGCAGTT
GTTGCAAAACAACAAGATAATAAAACAGAAGCATTGCAATATATGAAAGGTGCTAAGGCCATTTCAGAAGCTTTGGAGAA
TTTAAAAGAAGGTTTACCAATTGAATCTTCAGCATTACCACCACATATTTCCATGGCACAgttacaacaattacaacaaa
atactttacaacaacaacaacaacaagtaaCTACACAAACACCACCAAGAGTtcaaacaccaacaacacaaACAACACCA
AATATTAGATCACCAACACAATTGGTATCACCAAAAACCCAAATTTTATCTAGGGAAACTATTGAGGCAGAGGAGAGAAT
TCAAACATGGGATTTAATTGAAGAGGATTTTAGAAGaaaacatttaaaacttACATCAGAGGCAGTTAGATTGAGAGATA
TTGATAAGGTTACAGCAATTCATTTACTAAAGGAGAGTAAAGGTGTTCATGCAATCATTGACCAGATTTTAATTAATCGT
GATGCAGgtttaccaccaccatcatttCATTTCGAGGAGAAAGTTAACACTACTGAAATTTCATTCCCTGATATCAAAGA
GAATGAGTTTGTCATAAAATTATCGAATGGACAAGACCTTAACAAGGCATTGACTACTGATTTCACCATCTATGGTGAAC
TACCATATCCATCACCTGAACAACCAACAAAATTTCAAACTTCAACTGTAGCACTTGCAGAGAGTTCAACATTTTCCTAT
GTAACCAAAGTTCAAATAGAACGAAAGAAAACACTTCAAAGATgtttagaaaaaaagaaaatcactTTGGTTTTCTATTC
TTCAAGAATGTTCTTTATGAAATCAGTCGTTGGTAAATGTGAAATCAAATTATCTGACCTATTGAATAAATGtgaaatca
atgaaaaagTACCAATCCTAAAGGAAGgatcaaaaaaagaaactggtagctttttaaatataaatattaaaatgagAACA
CCTTTATTAggtaaagaattaaaagtaGTTAAAGAAAAAGTTTTAGTTTTAGATACTCCAATCACAAATACTCAAAAACT
TTCAAATATAACAACAACttctaccactactactactaataataataataataataataataccaccaTTGCTTCTACAA
ATACtctatcaacatcaacatcaaaacCAGAAACAGAACCAACATCTGTATCAACATCtgtatcaacaacaacaacaaca
acaacaacaccagcTGTAGAAACTTCTACAACAACGAAAATGGCATCAACagaattatcatcatcatcatcatcatcaaa
agcAACAGTAACAGCAGAAAAaactacaactactacaacCACAAAATCAGAGGGATCAAAAGCAGATGATGGTGAGTCAT
TGGAGGAAATGGTTGAAGATTTAGATAGAGTGGTATCAAATAATGTACTTGAATCTATGCAAGAGACTATCAACCAGCAA
ATAGCAACACAAGGAGCAAAAACAGATTTATTAGATAGAAAACAAGCTGTTGATATTAAACTCATGATTTTGGAAACCAA
TGTTTCTAATggaatattatcatttgagaattatttaaaacaactCGAGTTTGCTATGGCAGAGGATAAAAAATTAgcac
tattattatcttcaaaGGGTAGAAAAGATTTAGCCGTAAAAATCATGCACCGTATCAAGGTTATGCAAAAAGAGTTGGAT
GAATGCAATCAATCtgaagaataaataaaaaaataatataaagtaaaaaaaataaaaacaaaattgaataaaatatcttt
ttttttatttattattttttattttttgtttttttattcatttttttttaaaaaaaaatataataataatagaggTAGAA
ATAATAAGAGattagtaatttttttatttattggatGAAATCACattccattttatttttttttagtttttttttttttt
tttttatttttttttttaaacaaaccTAAATCAGCAACNNNNNNNNNNNNNNNNNNNNNNNNNNNNNNNNNNNNNNNNNN
NNNNNNNNNNNNNNNNNNNNNNNNNNNNNNNNNNNNNNNNNNNNNNNNNNNNNNNNNNNNNNNNNNNNNNNNNNNNNNNN
NNNNNNNNNNNNNNNNNNNNNNNNNNNNNNNNNNNNNNNNNNNNNNNNNNNNNNNNNNNNNNNNNNNNNNNNNNNNNNNN
NNNNNNNNNNNNNNNNNNNNNNNNNNNNNNNNNNNNNNNNNNNNNNNNNNNNNNNNNNNNNNNNNNNNNNNNNNNNNNNN
NNNNNNNNNNNNNNNNNNNNNNNNNNNNNNNNNNNNNNNNNNNNNNNNNNNNNNNNNNNNNNNNNNNNNNNNNNNNNNNN
NNNNNNNNNNNNNNNNNNNNNNNNNNNNNNNNNNNNNNNNNNNNNNNNNNNNNNNNNNNNNNNNNNNNNNNNNNNNNNNN
NNNNNNNNNNNNNNNNNNNNNNNNNNNNNNNNNNNNNNNNNNNNNNNNNNNNNNNNNNNNNNNNNNNNNNNNNNNNNNNN
NNNNNNNNNNNNNNNNNNNNNNNNNNNNNNNNNNNNNNNNNNNNNNNNNNNNNNNNNNNNNNNNNNNNNNNNNNNNNNNN
NNNNNNNNNNNNNNNNNNNNNNNNNNNNNNNNNNNNNNNNNNNNNNNNNNNNNNNNNNNNNNNNNNNNNNNNNNNNNNNN
NNNNNNNNNNNNNNNNNNNNNNNNNNNNNNNNNNNNNNNNNNNNNNNNNNNNNNNNNNNNNNNNNNNNNNNNNNNNNNNN
NNNNNNNNNNNNNNNNNNNNNNNNNNNNNNNNNNNNNNNNNNNNNNNNNNNNNNNNNNNNNNNNNNNNNNNNNNNNNNNN
NNNNNNNNNNNNNNNNNNNNNNNNNNNNNNNNNNNNNNNNNNNNNNNNNNNNNNNNNNNNNNNNNNNNNNNNNNNNNNNN
NNNNNNNNNNNNNNNNNNNNNNNNNNNNNNNNNNNNNNNNNNNNNNNNNNNNNNNNNNNNNNNNNNNNNNNNNNNNNNNN
NNNNNNNNNNNNaaaaataataataataatataaacaaaaaaaaaaaaaaaaagaattaatccCTAAAGCCATGATTTtt
ggaaaattttaaaatagaaaatcttaatttattgatttaaaatggtttagaaaaatataaaaaaaataaaaaaaaaaaaa
aggttattaATATGTTATGTAATATAGGAAAAATATTATGGTGGTTGGATTAACAactaaaatgaaattgattttcaatc
aagaattttaatgaaaattcatttCATATGaacaatatttattttcgtaattataattatattttaaaaatatcataaTC
ATATGAGTTGAataccatcattattttattaatatgaattttttaagctatttttttatttcctcagtttattaaaatct
ttttgatataaaaaaaaataaaaaaaaaataaaaaaaagagggTGGTTaaccaatttttattttattaaataaacttttt
ttttataggtATTGTTTAAATAGATCAGagatagaaaaaataataaaagagatTGTTAGGTTTTTACTCGTTATCAACCC
CGTTTAAATTGGAATGTGAtcttgattttaataataaaaataatgaattaattaaagagaaCATCTAAAATcgaaaaaaa
gtttaataaaGCATTTAGTTTATCAAATTatgatttaattctttatattttttttaaaaatataatataataccataaaa
tcttttgattaaaaaaataaaataaattaaatatatgtCCCatcgtaaaaaaaaaaaaaaaaaaaaaaaaaaaaaaatta
agaaaaagaaatacaaTATATACAATTATATGCCANNNNNNNNNNNNNNNNNNNNNNNNNNNNNNNNNNNNNNNNNNNNN
NNNNNNNNNNNNNNNNNNNNNNNNNNNNNNNNNNNNNNNNNNNNNNNNNNNNNNNNNNNNNNNNNNNNNNNNNNNNNNNN
NNNNNNNNNNNNNNNNNNNNNNNNNNNNNNNNNNNNNNNNNNNNNNNNNNNNNNNNNNNNNNNNNNNNNNNNNNNNNNNN
NNNNNNNNNNNNNNNNNNNNNNNNNNNNNNNNNNNNNNNNNNNNNNNNNNNNNNNNNNNNNNNNNNNNNNNNNNNNNNNN
NNNNNNNNNNNNNNNNNNNNNNNNNNNNNNNNNNNNNNNNNNNNNNNNNNNNNNNNNNNNNNNNNNNNNNNNNNNNNNNN
NNNNNNNNNNNNNNNNNNNNNNNNNNNNNNNNNNNNNNNNNNNNNNNNNNNNNNNNNNNNNNNNNNNNNNNNNNNNNNNN
NNNNNNNNNNNNNNNNNNNNNNNNNNNNNNNNNNNNNNNNNNNNNNNNNNNNNNNNNNNNNNNNNNNNNNNNNNNNNNNN
NNNNNNNNNNNNNNNNNNNNNNNNNNNNNNNNNNNNNNNNNNNNNNNNNNNNNNNNNNNNNNNNNNNNNNNNNNNNNNNN
NNNNNNNNNNNNNNNNNNNNNNNNNNNNNNNNNNNNNNNNNNNNNNNNNNNNNNNNNNNNNNNNNNNNNNNNNNNNNNNN
NNNNNNNNNNNNNNNNNNNNNNNNNNNNNNNNNNNNNNNNNNNNNNNNNNNNNNNNNNNNNNNNNNNNNNNNNNNNNNNN
NNNNNNNNNNNNNNNNNNNNNNNNNNNNNNNNNNNNNNNNNNNNNNNNNNNNNNNNNNNNNNNNNNNNNNNNNNNNNNNN
NNNNNNNNNNNNNNNNNNNNNNNNNNNNNNNNNNNNNNNNNNNNNNNNNNNNNNNNNNNNNNNNNNNNNNNNNNNNNNNN
NNNNNNNNNNNNNNNNNNNNNNNNNNNNNNNNNNNNNNNNNNNNNNNNNNNNNNNNNNNNNNNNNNNNNNNNNNNNNNNN
NNNNNNNNNNNNNNNNNNNNNNNNNNNNNNNNNNNNNNNNNNNNNNNNNNNNNNNNNNNNNNNNNNNNNNNNNNNNNNNN
NNNNNNNNNNNNNNNNNNNNNNNNNNNNNNNNNNNNNNNNNNNNNNNNNNNNNNNNNNNNNNNNNNNNNNNNNNNNNNNN
NNNNNNNNNNNNNNNNNNNNNNNNNNNNNNNNNNNNNNNNNNNNNNNNNNNNNNNNNNNNNNNNNNNNNNNNNNNNNNNN
NNNNNNNNNNNNNNNNNNNNNNNNNNNNNNNNNNNNNNNNNNNNNNNNNNNNNNNNNNNNNNNNNNNNNNNNNNNNNNNN
NNNNNNNNNNNNNNNNNNNNNNNNNNNNNNNNNNNNNNNNNNNNNNNNNNNNNNNNNNNNNNNNNNNNNNNNNNNNNNNN
NNNNNNNNNNNNNNNNNNNNNNNNNNNNNNNNNNNNNNNNNNNNNNNNNNNNNNNNNNNNNNNNNNNNNNNNNNNNNNNN
NNNNNNNNNNNNNNNNNNNNNNNNNNNNNNNNNNNNNNNNNNNNNNNNNNNNNNNNNNNNNNNNNNNNNNNNNNNNNNNN
NNNNNNNNNNNNNNNNCGTGgggttattaatttttttttttgggttttGTTAATGGtatatgaaaaattatttaattttt
aaattattatacaaCCCCCAatcaaattcttcaaattGAAAGAAACCTACAGAGCTGCTGTCGAAAATATgcaaactatt
attttgggGTCTCAATTTTGTCAGTtatttaacaataaaaaaataataatattaaaattgaaaaaaaaactcaccACTCT
cactaaaaaatttaaaaaatgttgcAGAGTAATGTTAGAAAAAACCTCATAAATCATCACAAAAACGATATATGATCTTA
AAACAATAAGATATCACAAAAAACAATGGTGtgtttctattattatttcaactTGAAATCTTATCAAAATGAGGATATAT
CATAATCGAGTTGGGTTATTTTTAATGTGCTGCTCTTTCTAAACATGGTTCtcttattaattcttttaaaatctcttttt
tatttttagttgtaTGGAAACCAAAAATAAGTCAATAATAGACCTGTAATAAAATTGTGAATTTACTCTCCAATTTTAAT
TGcctataaattaaaattttttattttttttcatttcaatcCAAATACAAACAGTATTaagtaataacaattataataat
aataataataataaatatatacacacacacacacacacatatAAACACACATACatacaataaattatttgtttttctta
tatatataaataatttattaatattataaaataaacaatatcattattattattatttttttttttttttaatatttaaa
ttttttttcacatataaattttttttttttaataattcacaaCCGCAATTTTTctcatataaatttttttttataatatt
ataataatatttttcatactacaaaaattagattttctttttaataataaaattctttCGTCAAGATATTTTCccacatt
aaaaaaaaaaaaaaNAAAAATTAAATAAANNNNNNNNNNNNNNNNNNNNNNNNNNNNNNNNNNNNNNNNNNNNNNNNNNN
NNNNNNNNNNNNNNNNNNNNNNNNNNNNNNNNNNNNNNNNNNNNNNNNNNNNNNNNNNNNNNNNNNNNNNNNNNNNNNNN
NNNNNNNNNNNNNNNNNNNNNNNNNNNNNNNNNNNNNNNNNNNNNNNNNNNNNNNNNNNNNNNNNNNNNNNNNNNNNNNN
NNNNNNNNNNNNNNNNNNNNNNNNNNNNNNNNNNNNNNNNNNNNNNNNNNNNNNNNNNNNNNNNNNNNNNNNNNNNNNNN
NNNNNNNNNNNNNNNNNNNNNNNNNNNNNNNNNNNNNNNNNNNNNNNNNNNNNNNNNNNNNNNNNNNNNNNNNNNNNNNN
NNNNNNNNNNNNNNNNNNNNNNNNNNNNNNNNNNNNNNNNNNNNNNNNNNNNNNNNNNNNNNNNNNNNNNNNNNNNNNNN
NNNNNNNNNNNNNNNNNNNNNNNNNNNNNNNNNNNNNNNNNNNNNNNNNNNNNNNNNNNNNNNNNNNNNNNNNNNNNNNN
NNNNNNNNNNNNNNNNNNNNNNNNNNNNNNNNNNNNNNNNNNNNNNNNNNNNNNNNNNNNNNNNNNNNNNNNNNNNNNNN
NNNNNNNNNNNNNNNNNNNNNNNNNNNNNNaaaaaaaaaataaaaaaaaaaaaaaaaaaaaaaaaaaaaaaaaaaaataa
aattaataaaaaacaaaataaaataaaataaaataaaataaataaataaaaaaaattatattaaaaaaaaaaaaaaaaaa
tgatctcttcaaattttaataataacgcAACACcagattttttaataagtaataataattatatattttttaataataac
gcAAATATTCCAGCTCCACTTACAAATAGATTACcatatacaaataaattttttaataatcaaattaataaagaggaaat
aataaccaataataataataataataataacaataacaatataaacaatataaataataacaacagcaATAATAGTGTTG
AATATGATGTTCCAACATTATCACCACAAATTTTAAGTGctgaattattatcatcaccacaaaaacaacaaattaattCA
CCATCACCCTCATCATCTAGTGTTGAATCATCATCAGTACCACAATTTCCACAATATtgttcattaaaaaaatgtgaaCT
ATGTGAACGTGGTCAACCAGcacttttattaaaaacaccAACATGGAGTTCAATTATGAGAGTTGTATTTTTCACTCTTC
ATAATGAATATCCagaaaaacaatatttttcattaaagaCAGAAGTATATGAATTTATGACTTCTCATTGGGAAAGATTA
tgtataaatagaaaaagaacCGATAATTGGagaaaacaaattcaagatATGTTAAGTCATAGCAAGAATGTTTTTGAAAG
CGgtttagaaaaattaaaacaaaatggATTTTGGAAATTAAGAAATATAGTTGATCCATGGGttataaatgaaaacaaaA
TTTCTTCTTCAACCGAATCATCACCAGTCATTAGTAGTAATCaatggaaaaagaaaagatcatttgatgatgactcaaat
aatattattaatagcgaaatcaatagtaataaaaaattaaaaacacaaTTATTTACACCAATTtcttcaccatcattatc
atcatctccatcctcatcatcatcaacaacaacaacaacaacaacaacaacaccaacaacaaataaaacaacaacaataa
tatcaacaacaaatgatcAATCAACACCagaaattgaatcaatagaTAATATTTTTGGAAAAGAAATTCAATCTATTAGA
ATtgaaactaaaaaattatttaagttattaccatcaatgaaaaatgatcaaaatttaacaaaagaGGCTTTAGCttcaat
tcaattgaaattatcaaaatatgaaaatagattaaattatttagagaaagaaaaagaatcttATAGAATTTCTATTCCAT
TTTCACCATTcccaatttcaaataaattatcatttaacaTAAACAACTATAGCGAACCATCTTCTCCATCTCAACAAATT
CCATCTTCACCATCACAATCAACTGATGTCTCTAGATCAAATTCACCAATTCCAGCTCAAACTCCAAAAaacaattgtaa
taataatcaaaaattattctttgcttaaattttttttaaaatatttaaaaaaaaagaaaaaaaaaactaatatatataaa
aaaaagatagtaaaaaataattaaaataaatcaaaaaaaaatatttgtaaataaattataattttaaatttttaaaaaaa
tatgtatacaaatatacaaaaaaaaaaaaactttctttttattttttttaattattcacCTTTAcaccaacttttttttt
tttccctcaACACAGTTTTATCTttaagatttaaaaatttaaataattgttctCGATTGATTACtacccttttttttatt
tttttctttttttttatttttttattttattttcttttttttttattatttatttgaaatgaatACCAGCATCAtggaat
ttatttaataattttaagaaatcattaatatccAATTTTGATGAACGTGATTCTAAAAAGTCATTGTCAGTTAAAGTTTT
AATGATTAATTCTTTCATTTGTTCATCAGAGCCATCAGTGTTCATTTTACCCTCTAAAGCACAATAggttttataatttt
gatttaaagttTCAATAACACTACTGACACGGAAAATACCAgataatgttttattttttctagaAAAACATAATTTAACC
AAACCATCCCACTCAACAAAGTtgattggtggtggtggattGAATGGTTCAATTCTAACGACTGCAGATTCAACTTTTGG
TGGTGGAAGGAAATTATTCTTACCAACTTTCATTAAATGTGTTAcctttgataataattgtgTATTGACTGATAAACGAC
AATATAAACTATCGCCTGGTTTTGCTGCTAAACGAAGTGCAAACTCCTTTTGAAACATAAGTACTGCTGTTCTAAAAATT
GGTCTATGtgctaataatttaaatgttaatggtgatgaaatCTATTAttccaataaaattaaataaaataaaaataaaat
aaataataataacaaccgCGTTAGTAGTTGtccatttaatattaataatgatttttttcaaaattaaatatataaactaA
AACATACTTGATATGGAACATTTGCTACACAAACATCAAAGTATGGTAGatcaacttttaaaaaatcacctaaaataatt
tgaagaTGTTGTGCATATGgtctaaatatttttttttaaaggaaactagtattaataaaaaataaacaaacaatttacta
ataataataataataataataataatgaatacaTACGAAGCAGCAACTCTTTTTTGTAATTCAGCAGCCATACGTGGATC
TACCTCAATGGCAATTACTTTTTTACAATTCtctaataatttcattgttAAATTACCAGTACCTGGACCAATTTCAAGTA
CTGTATCTGTTGATTTAAGTTGTGATTTATCTACGATTGCATCAATGATTAATGGATTCTTTAACAAATGCTGACCATAA
CTTTTgtctttataaatattttatttgtgaAAAATGTTAGAATGTGCTTTCactctaaataataataataatttttcaaa
cttttgaaaatttattataataataatggtgtgtgaaaatttattattattattattattattattattattattattat
tattattattattattattattattattattattattattattattattattattattattattattattattattatta
ttattattattattattattattattattattattattattattattattattattattattattNNNNNNNNNNNNNNN
NNNNNNNNNNNNNNNNNNNNNNNNNNNNNNNNNNNNNNNNNNNNNNNNNNNNNNNNNNNNNNNNNNNNNNNNNNNNNNNN
NNNNNNNNNNNNNNNNNNNNNNNNNNNNNNNNNNNNNNNNNNNNNNNNNNNNNNNNNNNNNNNNNNNNNNNNNNNNNNNN
NNNNNNNNNNNNNNNNNNNNNNNNNNNNNNNNNNNNNNNNNNNNNNNNNNNNNNNNNNNNNNNNNNNNNNNNNNNNNNNN
NNNNNNNNNNNNNNNNNNNNNNNNNNNNNNNNNNNNNNNNNNNNNNNNNNNNNNNNNNNNNNNNNNNNNNNNNNNNNNNN
NNNNNNNNNNNNNNNNNNNNNNNNNNNNNNNNNNNNNNNNNNNNNNNNNNNNNNNNNNNNNNNNNNNNNNNNNNNNNNNN
NNNNNNNNNNNNNNNNNNNNNNNNNNNNNNNNNNNNNNNNNNNNNNNNNNNNNNNNNNNNNNNNNNNNNNNNNNNNNNNN
NNNNACctaaaaactaaatttttttttatttttttttaattcggTCTTtcgttttttctttttttaaatttttttttatt
tattttaattttaaattttttaaaattttttttttttaaattttaatttttttgttttcccACAAAAGACTGAACAAact
taaaatcaaatttcaaCAAGAATGTATTTATTGATGTCACAGCTAATGATGGTACAAAAGCAAGCATCGTTTTGAATACA
ATATTAACAATGTTCTCAGAATATTGTAAACAACCATTCACAATAGAACAATTTCAACACTCCATCGGTTGTAACCGGAT
TATACCCACAAATGAAGAGAAACAATCAATGTTCAAGTAGATTACATCAATAAAAGTGCTGGTATTAAATGATATTGTAA
CTTTATTGAAAACTATGCTTTACAATCAAAACTATCATCCgatgaaaaatcaataattgttGATGTTCCAATTAAGAAGT
GTGtgtattttaataataataataataatgactgtaattattataataataaattgttaATAAGGTATAAAATTTAGATA
TTATGCATCTTGTGTTATTATAGAAGATGCTGCAATTGGATATGGTCgtgttaaattataaattaaagaaagagATACCA
AATTTAATACTATTAGTAGATTTCAACTAATTAATAACTAATCGGAATTTTTAGCAAATCAGATTACATTAGCAAAATTT
ACAGAGATTATGACATTTGTTTTATGTCAAATAGAGATAGTTTTACAGGATTGAATAAGTTAGTTGAGTAAAGATTTCAA
ATGCAGAAAGTGAAGAGTTTACAGAAGTACGTACAAATTTAGTAAGCGCATGTGAAAATGTTTGAAATCTCTGATGTCTC
TATTAAAGGTTCATTGGGAAACAAGGATTTATCAGGTCCAAACTTATAGTGATGTTGGTGCTTACGATGAGAGAATGCGC
AATCTTTTGTAATCAATCTGCAAAGATTGATAATTCATGGTTATTATTTAGAGTTATCAAATGATAAACTCTTCCTTCCA
GACTCATATCaactattgatattaatatttttacaaagagaaaattaaaattaataataaaaataaaatgtataaattct
aatttattaatattaatattaatttaaaaaaaaaggagtAAATTTGGTAGTATTATTGTTGGTGATTAATAAGAACATTT
TGAAGTTGATTCTTGATTGGATGATTCAGATAAACGATATGATGTTGATTCTTCAGAGGTGGTGATTGTGGGTGTTTTTG
GTGATgttttagtaataatatttaataatatttgatattcaataaattatctttaattttaattggaaaTGGATTAATGA
TTTGGGtgattttagtttttatctGGTATTCCTCCTAATTTGAGACCTTTGACTTTACTTTTTACTAGTAAAAATACTAA
ACGattctttttatataaaattacaCTAACGATAATGATGGCAACTACAGCGACACAGGGCACAACAATTGCAACAGGTA
ATACCCAAGAAGCACGACCactattatctttatttgaaCATTTTTGATAAGATGATGAAACTAAAACAGAGAAATCAGGA
TCAATCAAACATTCATTAATACAATGTGGAAGATTTAATCCAATAATTACTGAttgtttatcattattattattatttgg
aattATAGATGTTGTAATAAAAGTTTGTCTTGAATCACTAATAACTCTGTTTATAAAACGaccatataaaattttttgat
ttcttgAAATCGTTacataatttaataattgattcttATCGATTTCACTTGTATCAACTTCagtatctttattattacat
tcattattttcttgtGTATTTGCATTACTATCACCTACTAATGATTTGAATCTAAGTTgaagattatttaaaacactATT
GAATGtatagtttttaattgatactgaaattttaatagaatCTTTATCTAATGTTAAATCTAAACCTGCCCATTGATAAT
CTCTAGCTGTTTTTATCTCTTCAATTGTAAAAGTGATAGTACATGATTCTTGAATGATTTgtgtaaatttataaatattg
tttGAGGTAACATTCACTGGAGACCATTTCTTTGATAGGTTGTATGAGTTGATAATGTTATTTGAATAGTCAGTTtctaa
taatgatagtattGAAATTTCATATGTTGTTTGTTGATTACTAATAACTGTTGATCCATCAGTTCCATTGACAGTTGTGT
TTGATTTTGGAATTTCAACTTCTGGTATAGGTGTTTGAGTGGATCCAGAAgatgaagttgttgttgttgatggttCAATA
TTTGCTTTAGAATTACAATCATAACCACCCCATCCACTAAAACATGTACATTGACCTGATGATATATTACATTTACCATT
ATTTGAACAATCTTTTGGACAACTGTATGTTAATTCTGTATAATGAAACATATTATTACCAGTGTAGGTAATACCATTTT
GAACGATTACAATAGAGTGGGTACCTCTACCTGGACCAAGAGtacaatttataaatgtGCTATTAACGGAAATAACTGAA
CAAATTTGTTGcccaattttaattgatatttgAGTAGTGTTTAGGAGACCGAACCAACCCCATACACTAACTACACCACC
AGTTGTTGGTACTGATGAAACTGATGATACATACTGATTTGGTAAACTACAATCAGAGTATGTATAATACTGAGAGCATG
CACAAACACCAACGGTGGTATTACATATACCATATCCTAAAGGCTCATTACAATCGGTAATGCATTCGAAAACGGGTGTT
GTTGTATTATCAATTGTGTTAATTAAGAATGGAACGATTTCAGAGgatcttttattttgaatagtACCTTGAATTTGATT
TCCTAAAACTGTTTGACCTAAAGTACAATTTATAAGAGTAAATTCGCTGTAGCTTATTACACATTCGACACCAgaaactt
taataataaaatcatttgtaTTATAGGAGAAATTTATTCCTTTAAACGTGTAATCATTACCAGACTTTGTGATTGTTTTG
ATTATaggttttaaatatttggtAGCCAATGTATAGATAGGGGCTATTCCTGAGAGTTGTATGTCTAGAGTGTCTGGAAT
ATCTCCAAGTTTAGTTTGGTCCCAATAAAGTTGgaattttgaatttcttgacacaataaaaaagaataattgaACTTCAA
CAATTTTTGGTAAATCTAAACCAAGGTTTTCCCCATAAAGTATTAAAGAACCTGTACTATAATTATATTCTAAATTTGGG
ACTATTGATCCTGgttctaaaattttatttataataatgattagtgtttttttttttttgaattatggTGAAAATAATAC
ATACGACAAGTCGCTTGGAGTAATAAAGGATTACCACTAAAACTATCATTATATGAATTCGGAAAACAAGCCTTACATTG
AGGCAAATAGCCAGTTAAATTATTCGTGtttaaaattgtttcaaataaacaataGGAATCTGGAATTGGACCAGTAAATC
CACAAGATATAAATGAAACAAAACGTAATTTTGGTAGTGACGAAAGGTCTGGTAAGTTTGAGTCAAAAGAATTTAAGCCA
AAATTTCTATTAAtagtataaaataaattagttccagttgataataataataataataataataataataataataataa
taataataataataataataataataataataataataataataataataataataataatacNNNNNNNNNNNNNNNNN
NNNNNNNNNNNNNNNNNNNNNNNNNNNNNNNNNNNNNNNNNNNNNNNNNNNNNNNNNNNNNNNNNNNNNNNNNNNNNNNN
NNNNNNNTAGttagtataataataataataataataataataataataataataataataataataataataataataat
aataataataataataataataataataataataattacatgACCTCAATATTTGGAGGAATGTTATTAGGAAATGTTGT
AATGCAAGGTCCACCGATagatattgtttttaaactATTTGGTAATGAACCAACGAATGGAAATTTACcattgatattga
aatttgGATTGTAAACGATTTGGAAAGATTGCAAATAGGGTGGAAGTGAATAACCTTTGGGATTTGCTGTAAAAGGGGAT
AAAATactcaaaaataaaatattgttattgtttgatATTGAATCCATATATTCAATTTCACTACTGGAGGATAAACTTAA
AAATGAAACTCCTTGAAGTGTACCCATATTTGATATTTCTGTTGAACTGAATGAAGTTCCAATGATTTTCAATGATAATG
TAGCAACAACAAGATTTGCAAAGGATGGTATGTTTCCTATCGATATATCcctataaattaatttgttaGTTCacaacttt
ttattttattttttttattattcaatttttttatccaactcttaataattaaaattcatacatattttttaaattatttt
tgtcGCTAGGTTGGAGACTATTGGAATAAATTGGGTGAGTGAATGCTACTGAGTTCAAAAAACTTTCGTTAATTTGGAGA
TTAATGTTAATACTTTTATTTGTTAacataatactaataataataatatttaattgttcatACCAATTGGTAAggaattt
aattgaataaaaatctatgtttaataaatttgaaccaTCATAAATTGTATTCGTAAAAAAAGAGGTATTATATGAAAGGG
TGTTCCCAATTGATGTAAATCTACCATCTATTATTGAATAGTTAATTAATTTAGCATTTGAAATGTATACAAACTTAAAA
ATTAccttaaaaaatttatacatACCAGGGAAAGtgcaattatttaaaactatattttttgaaattgctTTTTGATTTTC
AGTTCCAAATGCATCTACTGATATAGATAAACCTATTAACGatctaaataaaataataataataataataataataataa
taataataataataataataataataataataataataataataataataataataataataataataataataataata
ataataataataataacaataataataataataataataataataataataataataataacaataataataataataat
aataataataataataataataataataacaatattaaaaataataataataataacaataataataataataataataa
taataataataataataataataataacaataataataataataataataataataataataataataataacaataata
ataataataataataataataataataataataataataacaatattaaaaataataataataataacaataacaatatt
aataataacaatattaataataacaatattaattatatattaaaaataaaaattcaatagaatttattaaataaaaaaaa
ataaaatagttttCTTACAAAGAgtttaaagaaaaacaatttaaatcatcGTATTTTAAGCTATCTATACCattgaattt
aaagtttGTAATTGatctattgaaaaaaagatttgGTGTTAACATATTATTATGGTTAactaattagttttttttttttt
ttttttttttacttacacatccattaaattatttgtttgattGTTACAAACTGTGGaatatgaaaatgaatttaaatcag
CTGTGGAACCATTTGTACATAATTCTGTAACATTTTTTGcgaataatttatttaatacatGATTTAAACATGATAGATCC
TCTGATTTGGCAATATTTGATTTGagagaaataattaaaaataaaagtaaaaaacaataaaaaatccttttcattttttt
attattttttaatgtttatgTGGGTTgttaactatttttttatttgtttggtttcaataaaaaaaattttgcatcattat
tttctttcattttgttgttttctttttcaaaaaaaatctaaaaaacaaaaaaaataagaaaaatatttcaattcgctgaa
aaaaaaaaaaaaatctaaaaaacaaaaaaaaaagtctaGACTGAGTGATTGGGtcattaattttagaatAATGAGtgttt
gatttcttttttttgaaaataaaaatatccaaCTGCATTtacctttttaatttttattttttttaatattttttattatt
tttatttttttatttttttattttttggtcATGCATTTGGAAAAGTTGGATGTAGgaaaaaaattgttgttttagttttt
atcTGGTATTCCTCCTAATTTGAGACCTTTGACTTTACTTTTTACCACTAAAAATGTTAAACGattctttttatatacaA
TTACACTAACGATAATGATGGCAACTACAGTGACACAAGGTACAACTATTGCAACAGGTAATACCCAAGCAGCACGATCa
ctattatctttatttgaaCCACTTGAACATTTTTGATAAGATGATGAAACTAAAACAGAGAAATCAGGATCAATCAAACA
TTCATTAATACAATGTGGAAGATTTAATCCAATAATTACTGAttgtttatcattattattattattattatttggaattA
TAGAGGTAGTAATAAAAGTTTGTCTTGAATCACTAATAACTCTGTTTATAAAACGaccatataaaattttttgatttctt
gAAATCGTTacataatttaataattgattcttATCGATTTCACTTGTATCAACTTCagtatctttattattacattcatt
attttcttgtGTATTTGCATTACTATCACCTACTAATGATTCGAATCTAAGTTgaagattatttaaaacactATTGAATG
tatagtttttaattgaaactgaaattttaatagaatCTTTATCTAATGTTAAATCTAAACCTGCCCATTGATAATCTCTA
GCTGTTTTTATCTCTTCAATTGTAAAAGTGATAGTACATGATTCTTGAATAATTTgtgtaaatttataaatattgtttGA
GGTAACATTCACTGGAGACCATTTCTTTGATAGGTTGTATGAGTTGATAATGTTATTTGAATAGTCAGTTtctaataatg
atagtattGAAATTTCATATGTTGTTTGTTGATTACTAATAACTGTTGATCCATCAGTTCCATTGACAGTTGTGTTTGAT
TTTGGAATTTCAACTTCTGGTATAGGTGTTTCAGTGGATCCAGTAGTGGTAGACATCGAagaagttgttgttggttcAAT
AGTTGATTTGGAATTACAATCATAACCACCCCATCCACTAAAACATGTACATTGACCTGATGATATATTACATTTACCAT
TATTTGAACAATCTTTTGGACAACTGTATGTTAATTCTGTATAATGAAACATATTATTACCAGTGTAGGTAATACCATTT
TGAACGATTACAATAGAGTGGGTACCTCTACCTGGACCAAGAGtacaatttataaatgtGCTATTAACGGAAATAACTGA
ACAAACCCCTTCcccaattttaattgatatttgAGTAGTGTTTAAAAGACCGAACCAACCCCATACACTAACTACACCAC
CAgttgttggtattgatgaAAGTGACGAGATATATTGATTTGGTAAACTACAGTCATTGGATGTATAATGTTGAGAGCAC
GTACAAACTCCAACTGTAGTATTGCATATACCATTATTTGAACAATCTTTTGGACAACTGTATGTCGGTTCTGTGTAATG
AAACATATTATCAGCAGTGTAGGTAATACCATTTTGAACGATTACAATAGATTGGGTACCACTACCTGGACCAAGAGtac
aatttataaatgtGCTATTAACGGAAATAACTGAACAAAATTCTTGcccaattttaattgatatttgAGTAGTGTTTAGG
AGACCGAACCAACCCCATATGCTGACTACCCCACCAGTTGTTGGTACTGATGAAACTGATGATACATATTGATTTGGTAA
ACTACAGTCGTATGATGTATAATACTGAGAGCATGCACAAACACCAACGGTGGTATTACATATACCATATCCTAAAGGCT
CATTACAATCGGTAGTACATTCGAAAACGGGTGTTGTTGTATTATCAATTGTGTTAATAAAGAATGGAATGATTTCAGAG
gatcttttattttgaatagtACCTTGAATTTGATTTCCTAAAACTGTTTGACCTAAAGTACAATTTATAAGAGTAAATTC
GCTGTAGCTTATTACACATTCGACACCAGAAACTTTTATAACAAAATCATTTGTATTATAGGAGAAATTTATTCCTTTAA
ACGTGTAATCATTACCAGACTTTGTGATTGTTTTGATTATaggttttaaatatttggtAGCCAATGTATAGATAGGGGCC
ATTCCTGAGAGTTGTATGTCTAGAGTGTCTGGAATATCACCAAGTTTACTTTGGTCCCAAAAAAGTTGgaattttgaatt
tcttgAAACAATAGAGAATAATTGACCATCAATAATATTTGGGTTTTTTAAACCAAGGTTTTCCCCATAAAGTATTAAAA
AACctgtattattaatatattctaAATTTGGGACTATTGACCCTGgttctaaaattttatttaataatagttagttttgt
ttgtttttgtttttttttgtttttgttttgtttgtttttgttttgtttgtttttgttttgtttgtttttgttttgttttt
aaattaaagagAAAATGATACATACTACAGGTACCTTGGAGTAATAAAGGATTACCACTCAAGCTGTTTAGAGTTGAATT
CGGAAAACAAACTTTACATTGAGGCCAATAACcagttaaattattaatgtttaaTGTGGCatcaaataaacaatatgAAT
CTGGAATTGGACCAGTAAATTCACTAGAAATAAATGTAGCACTAGTTAATCTTGGTAGTGAAGAAAGATCtggtaaattt
gatttaaatgaattatagTTAAAAGTTCTGTTGACATTATAAAAtcgaataataataattaaaagcgttaataataaaaa
taataataataataataataataataataataataataataataataataataataatagtaataataataacaataata
ataataataataacaatattaaaaataataataataacaataacaatattaataataataataataataatagtaataat
aataataataattacaagCTTTCAATATTTGAAGGAATGTTATTAGGAAATGTTGTAAGACCTCCATTGACAACGATTGA
TTTTAAACTATTTGGTAATACACCAACAAATGGAAATTTACCgttgatattgaaatttgGACTTGAAAAGATTTGcaata
tttgtaaataagGTGGAAGTGAATAACCATTAGGATTTGCTGTAAAAGGGgataaaatattcaattgttcaagtttatta
ttatatgataTTGAATCCATATATTCAATTTCACTACTACAGTATAAACTTAAAAATCGAACTCCTTTAAGTGTACCCAT
ATTTGAAATATCTATTGAGCTGAATGAAGCTCCCACGAGTTTCAATGTGAACGAACCAACAAAAAGATTCGCAAATGATG
GTATATTCGCCGCTGAAAGAGCTCTACAACAAATTTATTAGtgttcaactttttttttttttttttttttcattatttta
tttaatattactcttaataattaaaacacATACATATTGCTAATACTATTTATATCGCTAGGTTGAAGACTATTAGAATA
AATTGGGAGAGTGACTGAAGTATCTACTGGGTtcaaataactttttttttttaataataataatgtaaataaaaattcta
tgaataataataataataattaattgtgCATACAAGTTGATAAggaatttaattgaaaataaatctaTGTATTGTAACTT
TGAATCACGATGAatataaattgtaaaaaatgatgtattttttgataaagtATTTCCAGTTGATGTAAATCTTCCATCTA
TTGttgattaatttattattataaatatttgagATATACACAAATTATccttaataaaaaaaaaaaaaaaaaaagaatct
atTTATAAATACCTGGGAAAGTGCAATTAGTTAATATTATGGTTTTTGAAATTCCTTTTTGGTTTTCAGTTCCAAATGCA
TCCACTGATAtagataaatttattaatgttctaaatttaataataataataaaattaattaattttatagttttaaaNNN
NNNNNNNNNNNNNNNNNNNNNNNNNNNNNNNNNNNNNNNNNNNNNNNNNNNNNNNNNNNNNNNNNNNNNNNNNNNNNNNN
NNNNNNNNNNNNNNNNNNNNNNNNNNNNNNNNNNNNNNNNNNNNNNNNNNNNNNNNNNNNNNNNNNNNNNNNNNNNNNNN
NNNNNNNNNNNNNNNNNNNNNNNNNNNNNNNNNNNNNNNNNNNNNNNNNNNNNNNNNNNNNNNNNNNNNNNNNNNNNNNN
NNNNNNNNaataataataataataataataatatatatatatatatatatatatatatatatatatatatatatatatat
atatatatatatatatatatatattNTTTNTNtttttttttttttttgttaaaattataattcacTTACAAATCTAATAA
GTTACCTGTTATATTACAAACTGTGGtatatgaaaatgaatttaatttgacAATAGAACTACCTGTACATAAATTTACAA
CagtttttacaaataatttatttaatacattatttaaacatGATAGATCGTCTGATTTGGCAATGTTTGATTTGAGagaa
ataatcaaaattaaaagtaaaaaataatgaaaaattcttttcattttattttttttactatttaattttttaattctttt
taatgtttttttttcagactcaacaaaaaaaaaaaaccatctTTAACacaatttttgttttttattggaAATTTTCAACC
CGtcagaaaaaataaaaaaaataaaaaaaaatttgatcgaaagatatttttttattaaaaaaaaactttttttttacatg
cTTCAAAGatgatttttttgatattattaatttttatttttttaatgggGGAGTGGGGAGGTGtggatattattttaatt
ctttttagataatttaatactatttatttttttctttgcaACTAAAAACGCCAAAcgattctttttaattaataccGCAC
CGATAATAACGATAGCAACCACAGTGACACAAGGTACAACTATTGCAACTGGTAATACCCAAGCAGCACGACCactatta
tctttatttgaaCATTTTTGATAAGATGATGAAACTAAAACAGAGAAATCAGGATCAATCAAACATTCATTAATACAATG
TGGAAGATTTAATCCAATAATTACTGAttgtttatcattattattattatttggaattATAGATGTTGTAATAAAAGTTT
GTCTTGAATCACTAATAACTCTGTTTATAAAACGaccatataaaattttttgatttcttgAAATCGTTacataatttaat
aattgattcttATCGATTTCACTTGTATCAACTTCagtatctttattattacattcattattttcttgtGTATTTGCATT
ACTATCACCTACTAATGATTCGAATCTAAGTTgaagattatttaaaacactATTGAATGtatagtttttaattgatactg
aaattttaatagaatCTTTATCTAATGTTAAATCTAAACCTGCCCATTGATAATCTCTAGCTGTTTTTATCTCTTCAATT
GTAAAAGTGATAGTACATGATTCTTGAATAATTTgtgtaaatttataaatattatctACACTTTTTGATGTTGTccattt
atttgataaattatagGTATTGATAATACCATTTGAATAGTCAGTTtctaataatgatataattgaaatttcatatgttg
tttgttgattattaataatagctgaacctaaattttcattaatggTTGTGTTTGAAATTGGAATTATAATTTCTGGTGTT
TGagatggtgttggtgtttcaTTACCACTAGTAGTAgatggtgatgttgttgatgatgtcgATGGTtcagttattttttt
agaattacAATCATAACCACCCCATCCACTAAAACATTTACACTGACCTGTTGATGTATTACATTTACCATTATTTGAAC
AATCTTTTGGACAACTGTATGTTAATTCTGTATAATGGAAAATGTTATTACCAGTGTAGGTAATACCATTTTGAGAGAGA
ACGATAGATTGAGTACCACTACCTGGACCAAGAGtacaatttataaatgtactattaatgatttcttttaaaCAAACATT
TTGACCAATgttaattgataaatctgAATTTAAAGATCCGAACCAACCCCACATATTCACAATACCACCAGTTGTTGGTA
CTGATGAAACCGATGAGATGTATTGATTTGGTAAACTACAATTAGGACTTGTATAATATTGGGAACATTTACAAATAGTA
GATACAACATTACATATACCATGTCCTAAAGGTTCACCACAATCGGTACCACAAACTAAAATACTACAATCATGACCTGT
CCAACcatttttacaaaaacaaatttcatTTGTATAATTACAATAACCATGATTTAAATCTATGCAATTATTTGGACAAA
CCTTTTCAATATCACAATTATCtcctttatattttatatcacaaatacaaataccaCTTGAAGAACTACAATAACCATTA
GCACATGGGTTTATACATGTTAAAACATTAGTTGTTTTATTATCGATAGTATTCACTGTGaatgaaattatttctaatga
ttttaaattttgaattgttgATAGGATATCTTGTGAATAAATTGGTATTGTTTGCATTTTTGCAAAgctacaattaataa
tatcataaCCAATATAAATGATTTCACATGGTGCGccaccaattttaatttcaaaatctgTTTTATTATATGAGAAATTT
TCACCTTTAAATGAATATTCTAAACCTGATTTCGTAATTGATTGAGcaattggttttaaaaatttagtttgtaatttaaa
attattattaccaaatctaatatcaataatatctGGGATTTCGCCATTCGAATCATTCCAGGTTgctttaaataatgatt
gcTTTGTTATCACTTGAAaatctatattattaatgCCAGTTGGTGCAAAAATACCTAAATTCTCACCATACAATGTTAAT
TCTTTCAAAGTTTTatcataatttaaatttggaacTATTGATCCTGGttctaaaaaatattaataataataataataata
ataataataataataataataataataataataataataataataataataataataataataataataataataataat
aataataataataataataataataataataatattaataaNNNNNNNNNNNNNNNNNNNNNNNNNNNNNNNNNNNNNNN
NNNNNNNNNNNNNNNNNNNNNNNNNNNNNNNNNNNNNNNNNNNNNNNNNNNNNNNNNNNNNNNNNNNNNNNNNNNNNNNN
NNNNNNNNNNNNNNNNNNNNNNNNNNNNNNNNNNNNNNNNNNNNNNNNNNNNNNNNNNNNNNNNNNNNNNNNNNNNNNNN
NNNNNNNNNNNNNNNNNNNNNNNNNNNNNNNNNNNNNNNNNNNNNNNNNNNNNNNNNNNNNNNNNNNNNNNNatatatat
ataaataataataataataataataataataataataataataataataataataataataataataataataataataa
taataataataataataataataataataataataataataataataataataataataatgttaataaaacaatagtga
gtttttttctattattataatggtACATACTACAAGTTCCTTGTTGTAATGATGGGTTACCATCAAAATGTTCTTCAAAA
TCATCAGAGTAACATATTTTACATTGTGGCCAAGTACCAGATAGTAAATTGCCACTTAGATAACCATTAAACATACAATA
GCTATCAGGTATACTACCAGTAAAATTACAATCTGTTAATGATACCATTGATAGATTTTGATATTGCGATAAATCAGGTA
GAGTGGTacctatattattatcattgatatacctatatatatttaataaaatgagtattaatataaaaataattaataat
aaataatagttaaataaaaattatatttacaatGATTCAATATGTAGTGGAAAATTTGGAAAATTTGTTAAACCAAGTTG
ACCAATCCATATCTCTTTTAATGAAGTATTTAAAGATTCGAATGGTAATGAACCATTCCTATTAAATAGATTACCACCTt
gaattgatattttttcaaGTCCAGGTTGAATATAATTTCCTGAAGGTGATGGTTCTTTGAATTTACCTGAAATTACTAGA
GattttagtttattattaGGTGAGGATAATTGAATTGGATAATTTATTAGAGTTTGAccaaaatctaaaattaGTTCATC
AATGTGACTAATAGTAtctaaatattgaaatcCACCATCAATATCTGATGGATTTGGTAATGTAATTATCATTCTTGTAC
AATTTAAACCATTGAATGACATAAACTTATCTATTGTTAAAgttctgaaaaaaaatatttttttttaaattaattaatta
tatggaaaaaaattaaaaaatttaaaatttaaaattaattttttacataCATATCTTTAAAATGATAAGAAGGATTTTGT
AGATCATTAGAAATATTTGGAGGTGTAGCAACATTACCCTCTCTATATAATaaacttttgttttttttaattttgaaaaa
aaaaaaacaaaaaaacaaaaaaataaaaaataaaaaaaaagttagttGGTGAATTTGGCAATAATTatgtataaaatttt
aaaattacaatgtTTCgagatttttaaaagttgataaatatatatcgccaagatttaaattttcattataatcaATTCGA
ACTAAAgtggttttttttgaaattgttggaCCAATTAGACCAGATGAAAATGTACAATTTgttaaataaattctttcTGC
TACTTTATTATCACCTTCAGAACCAAATGCATTTGCTTCAATCTTAATATTTGTTAAAActctatttttttgtttttttt
tttttttttttttttttttttttcacaaatataagaaaaataaataaaaaaaactaaaaattttcatttaattatttata
ttaatttataattacatATCATAAAGATCCGTGAAACAGCCTAAATCACTATAACTTAATGATACACTTGATTGGCCTAA
TGTTGTAATATGActataatttcaataattattaattagtagattcaatttattattagtgatgttgatgttattactat
tatttctatttacaAAGTGTAGAGAGTATTTGGTTGAATACAAGTTGCTCTATAAACGAGTGATCCTTGTTGAATTTCTG
ATGAATCACATAAATTTATTACCTGTGTTCcaaattttgataaaattccATTTTTACAAGCAAGATCATCACTTTTAACA
AAACTAAAATCGTTGAATGATAATAGAATTGTTAATAAGAatacataaaaaaactttGCAAGGTTAACTTTCatattttc
tttgtttaatattttgaatttaaaattttttttattttttattttttatttttgattgataagaaaaaaaaaaaatctct
aACCTTTTGGGTAACCAAAAGGTTTTATAGTAATAgagaagaaaaaataaaaaaaaaaattaaaataaaaaaaaattcac
cgaaatcaaaaaatatctattaaaaaaaactttttttttttttttaaagataattttagagattatgtttttttttaata
taaatgtgaattttatttaattataattattaattactatatatatatattatttttttttttttgtagaatcaattaaa
agaaaaaaaaaaaaaaattaaaagaaattagaatATACAATATATTATacgaattttaaaaaaatggttatTAAATAGAC
AACTATCCATAATGGCATGATTGTTTAAGCAACTGGATATGAAGCCATAGTTGCAATACCACAAGCGTTATCCTTATTTC
TTGCCATATGAATATAACCATTTAATCCCCATCTGccaaatacaaaaaaaaaaaaaaagaaaaaaaagaaagtttgatta
gtaaaaaagaaaaaaaaaagaataggtcgatattttaataaaggtgaaaaatgaaaaacttaCGATGGACCCCAACTATT
TTTAACGATATAATAATCTTGACCATTTTCAGAACCCATACCAACAGCAAGTACACCATGATCTAATTCTTCAGATGAAC
AAGCTGGTTCATAGTAAACACCAGAAGTGTAAAGTTGGAAACTATTATGGGAGGCATCAATAGCAACGGAAACTGGATTT
AAAAGGAGAGCATTttgtaaatcattttcatcacctgcttcaatttctttatagGATGAGATCTTAGCAGCAACACCATT
CTTTTGGAATTTACATTCATCATTAACTTTCATTTCATATGGATATGATTGTTCTGTATTTATACCACCAGCATCAATAA
TATATTCAAATGCactaaaaattatttttaatattaaaaattagaattttggtttttttttttttttttttttttttttc
ttcaattcaaacaattttttaCTTACTTTGTCATTAAACCACCATTACAACCTTCATTACCATAAGATGAAGAACAATCT
AAAATGTTTTGTTCAGATAATGACACTAAAGTTCCATTTTTAATTGCAGTTACACCTTCAACAGAACCAGTTGTAGAGAA
TGAATAACAAcctaaatagaaaaaaaaaaaaatacaatatattttttgagaaaaagaagaaaataaaagggtaaattaaa
tttaatacttACTACCACATTGACCTTGATCTTTAACTGGAGTTACAGCATTTTTTTCTCTCCAATCAACATTTAATGGT
TGTTTAAATTGTGGACGATTTAATCTTAAACCTAAATTACGTTTATGAATACCATTTAACTTAACATGAGCTTTGGTACC
AAGGTAATTTAATCTATATTCttcatttgataaatcaGCATGTTTATTTAAACCAAGAACAGTTTCTGATCCCTTTGTAT
TCCAATTATGAACAAAGTccatattctttttaaaagcTTCATATCTTGACATAAATTCTTTATGGGTGTAAgctttatta
tttgatctCATCCAATCAACGAATGAATCTTGATATTGTTTATGTGAGAATACATTTCCTGCAGAAATTAAACTAATTGA
TAATACAATTAATGTAAAAATTAATGTAATTGACAAtctcattattaattattgattgattgatttattGATAGATTGAT
TGATAgattgattaattaattaattgattgattaattgattgattgattgattaattgattgattgattgattaattgat
taattgattgattaattgaataatttgaaaaaaaaaaaattgaatttaaaaattttaattaggtttatagtaatttaaag
aaaaaatgtaaaaaaaaagattataattaattatattatttaaaaaagagaaaaaataaaaagaatttgtaTAAAATATT
GAGTAGtgttaattgtttttttgaatataataaaaaaaaattttaaaattcttgtttttatacatttttttttaattttt
tttgttatttcacaaattaaattaaattaaacaGGAAAACTCAAACGAATAGTTGAACGATAATTCTGGTCATatgtatt
aaatttttatgtaACTATCTAAAAACTCATCGAATACCACTTTTCAGCGAACCGTTTTTTTTTCAGCCTGGTTaaagtaa
ttaaaaattaaaaaataattttttcccAAATTTTTGTgagtttttgaaaattaaaaaaaaataaaaaaaataaaaaaaaa
taaaaaaataaaaataaataaaaataaataaaaaaaaataaaaaaaataaaaataaaataataatttcacaCATAAAACC
CCAGgtgaaatttattataagtTACAACttgttaattattaaattttaattatttttttatattttttttaaattagttT
GAATTTAATNNNNNNNNNNNNNNNNNNNNNNNNNNNNNNNNNNNNNNNNNNNNNNNNNNNNNNNNNNNNNNNNNNNNNNN
NNNNNNNNNNNNNNNNNNNNNNNNNNNNNNNNNNNNNNNNNNNNNNNNNNNNNNNNNNNNNNNNNNNNNNNNNNNNNNNN
NNNNNNNNNNNNNNNNNNNNNNNNNNNNNNNNNNNNNNNNNNNNNNNNNNNNNNNNNNNNNNNNNNNNNNNNNNNNNNNN
NNNNtttaattattttatattttttaaattagtttgaatttaatatttagttttttttgttaatattcaagttttaattt
tattattttttatctttattttttttttatataattaataaaaaaattttacctaaaaaaataaaatataccCAAAGAAG
AATTGAAAGAGAGGTATCTCAACAATCAAATACCCAAAAACATGGTATTGAAAATATGCTAGATCTCGTTTGctgatatt
atattttttttaaaattgccaatttgaatttgatgtcatgcaaaaaaaaaaaaaaaaaaaaaattgattcttttttacta
aaaaaagttattccTTTTTGAGGTTATCAAAAATTAGGGAATGGggaatctttattttttaaaaaggaaattcattttat
attattatttccttttttataaacttaattttaaaatatgtagtataaaaaagaatttttttatttttttttattcattc
tttttttaaaaacaaactatttaataattataaaagattttcaaaggtaatttaaaacatcaatagttaaatattttata
aaaaataattctctaatatttgaaattattaaagatgTAAAATGTAGTTAAAACTTTCAGAATTTTAAAAgtcttaaatt
tttttattttttagggATTTGTTTGCCTAATATAAATCGGTACTAATCAGATGTCAAAGAAAGGAAAGATTTATCTATGC
ACTTTGACATTGATAAGTAGATggttatattaataaaatgatcacaaaaaaaactataaaacaCTTCATACCCccaatac
caacaatattaaaactatatgttttaaaaaacaatctataataaaattaaattcaaaattaaatccaactcgaattaaat
aattcgaataaaataaaataatataaaataatataatataaaataaaataaaatagaataatttaatataaaataaaata
aaataaaataaaataaaataaaataaaataaaataaaataaaataaaataaaataaatcaaataaattaaaacttgGTAT
TAAAagagtaaaataaaaataaataaataaaaatttaaaattatctttaaGTAAACTGTAAATTATTCTCACTTTATTTA
CACACAATTTTTTCCAGGAAATAATACcttgataaataatataaaaaataaagttttaaaataaaatattaaaaataaac
aatcaaaccaaaaaaaaaacaaaaaagaaaaaaaaattaaaataaaaagttgaTGTTTTACTATATCCAACTATTGGATT
ATCCATCTAATTTTCAGCGATCCAAGTCatccaaattattttaaaaaaaatccatttttttttcaattttaattagtGGT
GAAGATGGTGATAGTGGCGATAATGATGTAATTGGTAATTCAAAAACTATTggaaattcaacaaatataTTACCAGTCAT
TTCATTTATAACTTGATTACAGTAGTCTCTACATTTGCAGagactattttttttttattattcaataaattttattttaa
gaaaaaatttcttttaattctgatattttaaaaaatgattgcaTTATAggtttatttcaaaaaaatatattgtttttgGA
TAAATGTCGATGTTTTtcatattcattatttgtgGTGAActgatattatttaataaaaaagaaaaaaatccCCACTATTA
ACTTcacattataaaaaaatatcatgtGGTggaatgataaaaaaattttaaaaaaatttgttatgataaaaatatattat
aataaagaaagataattattactattatatgATGGATTGTggtaaatgaaaaaataaaaaaatattgaattttccttttt
ttatctatcttcaaaaaaaaaaaaaggaaaattcAAACCaataatttccttttttatttattttttttttgaatattcaa
ttataaagaaggaaaatttacttttaaataataaatttttttttttcttcgattttatttacatgtgatccattatttat
tataattatttactatattataaataattaaataaataaatatatattatattctttttgaGTTAATTTGGGTCCATAAA
TTGATCTGATATTGTTGGTGActgtttaaattttttgaacaATTGATTGCTTCCAATGAAATCTTGAGCGAGATCTGGTT
GTGGTATAATATTTGTAAAAGATATATTTGTTGTATTTTgattaaatctattaaaacTATGGTAAATTTGTGACTGATga
tgttcttgttgttgtatgtgttgatttaaaaattgttgttgatattgttggtgACTATGattttgaagttgttgttcaAG
AGGTTGATCTTGCATTTGGTGAGGCTCATTTTGTTCGAAAACTATTTCATTTACTGTATCGTTAATGTGgttattagtat
tttttagaatttcATTGTTTGTGTTATatacatttatattattatgattttgTCCATTAAGGTAATAAAGTTTTGGTAAT
AATCtctttttattgtttaacaATTGATGTAGTTCGCTgctgttattactattaatattattattttgtactTGAGATGG
ATTTGTGAATGGGTTTATACAATTTTGAATAATCGAgttgttttgtttttcaaatggattttttaccattaaatcttttt
taataaaatctttattttttctaatttattgTCAACATTATTAATTGCACCATTATCACTACTGTTGAGTCTGCTGTTGT
TGTCATtggtatttttattgttttctttattgTTAAGggtatttaattctttaggGTTGATTTTATTAGTGTTTTCGTTG
TGAATATTATtagcattattattattattattagtattattattattagtattattattattattagtattattattatt
attatttttattattatttttattattattattattattattattattattattattattattattatttttattattat
tattattattattattattattattattattattattgttgttgttatttttatgatCACTAATATTTGTCGCTTTTAaa
ttttccttttctttatttatatagtTTAAGAGTAAAGAGATAGAGtctatattatttgttttaataaattccaAAATATT
CTCCAAAGAGTCGTTATATCCCTTTAGATAGGATTGTTTCTTTATATGAGTTGAttgtttatataataatgCTAAATGAT
TTGCTGCAGATGTAAATGTTGAAAATATATCGATATCATCATTTATTGCGGTGCTTCCACTGCCGTTATccatatttcaa
aatttaaaattatctaaTTGCTGTGTTTTAtgtaaaatgaaaaaaaaaaaataaaaaaagtttttttaaatttttaattt
gtttttttatttaattttttttttattttttaatttgtttagtttataattttatggGCAATACACACAATTGATagtct
ttttattttaatttattttaatttttatttattttcaatttttttttataataatttttaattttttttgtatttttatt
ctttatgtatttttattttatttaaccCTTCAATACACGCGTGGCtctgttttaaataaaattattgtcATAAacgataa
taaataaagacaattaaaaattttagaattctaattattattataaacaataacaataatgataataataataataaaaa
aaataaataataaaaaaataaataaataataaaaaataaaaaccattCAATtggagaaagaaaaaaaaaaaattaaaaaa
aaaaaaaaagagataataaaaaatatatagagtagattttctaattttatttttgaaaattattattatttttataatta
ttattttttaatgaaatttaatacattatctgataataaattatttttataataataagtaaTGATATTGAAACCACATT
CATTATTGAAAAcaccattaatattatctatAGTGATTGGTTTATAAATGATtggtatatattttttaataagtaGACAC
ATTTCAATCAAACCATTCTCAAAGGATAGATCATAGATTGTTTGAAAGTCACCATAGTCCGTACCACctaaaagtaataa
atgattttcaaATAGATACTCAACCATATCCAATCTATTGTCTTTGATGAGCGATGTATAATAATTGATAGATTTAATAT
GatgtttataatatttaaatatgaatTTTAGGAATGCCAATGATGATCTTTGAATTGAATTCTCCAAAAGGTTATTGATT
ACATTATTGCAATATTGCTTTGActtattttctaaataaaaatcaataaatattttcatttgttggCAAgaaccattatc
accatcaccatcacgaTTACCACCATTTTTGTGTTCTTTTTCATCTAAAAATTCCATAACACAATAAAGATTCTTAAATA
AAACTTCAAATAAAGTatctttaaaaacaatatcccatttgaaattatttgaattttctttaatttgttcCAAAAGTAAT
CCCAACTCACCAATAGCTAAATAATAGTCTATGATGTACAAAATGAAACTACATTCAATATCTTCCCTATTATCTTCGTT
TACATTACATTTAATTTGAGTAAATGCttgtttgattattaaattgagaattgttttaaaatcatttctaACAATATACC
CAAATGGATTACCACTACAATTTTTGAAACATTGTATAAAATCGAAATCGTtcgttgataatgatgatgatgatgatgat
gatgatgatgatgatgatgatgatgatgaattgcTCATCTCTATATACTTGTCACAAATCGAAGAAACTGTAGTTATATT
AAAACGACCATCCAAACCATAtaagaatttaaatagttttgttgatttaatctttaaataataaaataaattgaactGTT
CGTTatgattaattttaatattatttctttgaaaatgatgtaccatatttataatatcttCCATATTTAcatcatttgat
aataataaaattctaaaaagttgattaaatattattttgctATTCTCATCATTTTTAGgtgaatcaaataattttttttc
aattagataattaatcattaaaataacattttcttttttcgtAGATGTTAAAGTGAATGTTTGATTATCATAATTAGAAA
TACCAAAGTTTGAGACCATCAATATATCAACTAAAAATAGATTATTAAAGATttgatcttttaaatttgatgatcCACAA
CAAAtttcatcaataataaatttcacACTATCAAATTCTAAGttgaatatataatataatatttttactcTTGAACGTTC
TGGGAACACTTTgattatagtttttaattcttctagttctttataatttttaaatgatttttcaaaaaaatataaataaa
gttgaaaattatctttctttttaaatgaattgatttttatttgttcttgtagttgttgttgttgttgttgttgttgttga
tgttgatgttgatgttgtttttgtttctttaaaaagtaatttaccaatgttattgttaaaaattgaaaatctctacaact
attaaaaattacTTCATAAAGGTTTATTtcgttgttattgtttttattatgataatcaaatataaaatctatgtattctt
tttcatctatgatttttatttctaaatattttaaaaggtTTATTTCTTGTTTTTGATCTTGATTAATAATCCAttttaat
ttagaaaatggttttatataatttgaaataataggttgaaaaaaatattttataggAAAACcttgaatttgttttaatgc
TTCTAACAATTCAACAGTTGCActctttgaaaataataaataactaattaaatatttccaTTGcttaaaaattacaaatt
cttGAGAATTATATAactttataaattcaatgatttcatttggtttatttattaaataatcttcaataatttcaatatct
cttttaaaataataataataattattgttttggCCTGGTGAATTGGTAATTTCGATTTTGATTGAATCTAAATTTGATGA
TGGTTCAAATGGTGAGATATCATGATAATTAGAATAacctttttcaattaaatattgtaaACCATTAATACTAAAAGTTG
AAAatgtatatttataaattaattcaatgttttcaaaactatatttataaaaatttggtAGAATAtgattaaaacaatat
aGATATGTTGTAATTggatcaatttcattattaactttaatatcaaaatcaattattaactctaataataatcttttctt
ttcatttattgatatttctaaattttcttcaatttcttttattttgtttttaattatatctactatttttatatattttt
ctttttcatttatttgaaatttaatccattcaattattattaattttaaatcttcaacACTATCATACTCTTGAtgataa
ttttcaaaatttaaattcttaataatatttaattccaataatttcaatttattcttttttgttattaaattgtttttata
gatttcattattaaatttcatattattattactattattatttttatttttattattattattattattattattattat
NNNNNNNNNNNNNNNNNNNNNNNNNNNNNNNNNNNNNNNNNNNNNNNNNNNNNNNNNNNNNNNNNNNNNNNNNNNNNNNN
NNNNNNNNNNNNNNNNNNNNNNNNNNNNNNNNNNNNNNNNNNNNNNNNNNNNNNNNNNNNNNNNNNNNNNNNNNNNNNNN
NNNNNNNNNNNNNNNNNNNNNNNNNNNNNNNNNNNNNNNNNNNNNattattatcaataaaatataaagttGAATCATTCA
AAATGAATTCAATcatatcatttgattttaaattatttgatgctaatgataatgaattatattttaaatttgaatttaaa
aatgtagAATAACCATtggataataaaatttctaaTACTTTTGGAGTACTTATTTCAATTGCTtctttaaaatgattttc
aTTTAGTTTTAATCTATCACTAAAGGTAAATATATCATTCtcattattgttgttgttgttattgttattgttgttgttgt
tgttgttgttgttgttgttgttgttgttgttgttgttattgttgttaatagtataaatatttgtaaaatacCATTGTAGT
Actatttcatttgaaaactgtattgataatttaatgatatcaaacttattgattattaaatgatctcgtttataaattaa
tgataataaatttggatCTCTACATTTctgaattaataatgatactgAATAATCATCAACATGCACATATTCtagatttt
taaagaatttatatttttctttaattaattcccATAATCCTTTCTCTATCATAAATTCTAGTGATgtaatatctttaaat
ttttttctacaTTCaactctatttttttttatatctgtTGAATAACTATCGACATTCTTATAATTTGATTCTAATAAATC
TATAATAAATcgaaataaatatttatttcgAATTActttccaaaataataattcattagtttgcattattaaaaaaaaaa
ttgaaaaaaaaattagaaaaaaaaaaaaattaaaattaaaaataaaaataaaatttcggGGTGATGAAGTTggaaaaaac
caaaaaatatataaaaaaaaaaaaaagaggtgGGAAGATATCATATGATATCTGTACCAAAAAACTTTTCGTccatttat
ttcatttaacGTGTATTTATTCCACCTATTTTTTCGagtgataaaattaattattattttatttttaattaaaaataatt
aaaatatttattatttaaaaagtataaaaagaaaaaaaaaaaaaattattaaaaaacaataaacaaaaaaaaagaaaaat
gaacTACTCAACCTTATCACAAGAAGAATTCAATATTCAAGTTTCTCGTCattatgatttaatttcttcagaTTATCGTG
CAAGAATCACACCACAAGTTAAAGAatcaataattgaaattgcAAAAAGAATAAACCCAAGTTTCCAAGTTGAAAACGAT
GAATGGTCATCTATCAAAacagaattaaaaaaactttttggtgattatattaaagaaaacaatatCCCAGAATCAAAATA
CTTTGCTAgcgaataaaataaaataataaattataataataataataataaacattatttaatctttattctctttaatt
ttttttattattttttttttttttatttcaaccaatcaataattttagattcttttattaataattgtttaatatattca
atatgtgattgttttgaaattttaccattaagataataaaatttaataatattaatatttttatcatttattgcGATTGA
TATGATATCTTTAGTTATTTCTACTGATTGAGGAAACATTTCAAAAAGTAATTGAGTTATTTGTAGTGAaccattaataa
atgataattcgAAAATTTTCTTATGAAAACTAtcactaaatttaaaaagatttaaatgattcttatatatatatgttatA
ACTTGAGAATCTGtattcaaaaaaagattaaacaTATCACATCCTACAATATTTTCTAAAGTTTCTAAATCCATTCCAaa
ctctttaaaattttctaaaattaattgtgTAATTGATAGATTTgatgttttaattgaatttgaaagtaATTTATATACAA
TACTAATTTGAGAAGACTCTATTAAGGAATCAATATATTGTTTAAccaattgaatattttgtaattttaaaatttgatta
atcaatattggtattggtctaaactctttttttaataataattctgataataaattaaatttaccaattgataataaaaa
ttgaaaatcaaaactATTTCTATCAGTACCATTTAATCtatttgaatataattttgataattttttaaataatatattga
aagtactatttttaattgacaAAAGAgagaaatttttattattaaaaattggatTTTCTATtgtttggttattattatta
ttattattattattatcaataataactgatttaaataaatctaaaGCCATTGATTGAATAATTGATACATGTCTTCCTAG
CACCATTCCTTCTGGTTgagattttaatatatatttcatAAGATAAggtgatttaattaaaaagtaattaaataaatgaa
atggtctgtcatcaattaaatcaataccactgccaattaaaattgatttaatcgTTAATATTTCATCGAATGAAACATCC
ATTGATATTAACAATCTCTTAAATAAATGATtgaaaatttcattaaatgatttgaacaaaaaaattggtacattatttaa
aagataattcaTCATTTCTACAATACATTTGAAATTATCAACTGTCTCTTTTAtgatatttgaaaaatctaataaattaa
ttgattcaatttcatttaattcatcaatttctaaaagtttaaaatttgaaaataatactttaactgattgtaaatttaac
TCTATTATAAATcttaccaataataaaatcatttgttccttaaaatttttaaaataaaatttattttctaaaatttcttt
taaatcttcatctttttttaaattattattattattattattactattatcatttttaaatatgaaatttaataatgaat
aaaagaaattataaaagaaatcTGTTTGCCATGTTAATAATTGACAATTgcataaataatttaataaattaaggGCGCtt
ggttttgatttaaatattaatgttgatgatattggtttatttattttcacgTGTAAGtcattaatttgttttattgttCT
TATATCACAATTAAGCAATGCATTAATGCAACActctatatatataaattcttttggaATGAATGAGAATTTATTAGAGA
AGTGATTTACAACATCaatgttgatgattttaaaataaggAAAATTTGAATTCGAATTTGATGTAAATGTTTCATTATCT
AATACCTTTtgtgtaaaaaataatagtttattttcaaaaatgaaatcaacatgttcaattgattcaatttcattattttc
ccaaaataaattatatctaaataaatctattgatttaataaataatttaatgtttTCAATGAaccaaatatatttattta
atggtcTAATTTGATTTGTTTGTTTAAGCATTGTTAATAAGATTCTCTTTGTTGATAATCCATCAagtgataaaaattta
tctAGAAATTTACAATCACATTTatctgaaaataataaatatctaaataaaatatccCAAATCTCTATATTTATCAAATC
TTGGTTATTACAATATCTAAtgaatgttattattttaaatttaccttCATTGGTTTCTAATAATGATTCtaatgattgaa
tttgatgaattgGATAATTATgattaaatattttctttactGTTTCTTCACTATTACCACTAAATGGTATATATgaattc
ttttcatttaatgTTATTGATATATGATTTCTTGTAAAGTATAATAAACCATCACTATCCATtgtttgaaataaatataa
taaaaatttgttatTTGTTATTGAATCTTTTATATCTAATACATTTGTATCCTTAAatctttgataataaattttaaata
aaccgAAATCAAATTGAcattcttttaatattatctccattaaatctttaattttgtttgattttgattgGTAACTACTT
AATTGAATCCTTTCAATATTTCTCAATATATAATttggtattaaaaaattgttatttttaccaaaaatttgaaaaaatcc
ATGAATACCTGtaattaattcatcaatttcttcatcttcatttttaccttttaaatttaaatcaatcaatgaTTTATGAT
TAATCattcttcttttttcaactaaatttaattgtaaaatcttttttcttgtttCATAGTTACAatctttataatatata
tatgatatttttttaatattattatcgttGTTNNNNNNNNNNNNNNNNNNNNNNNNNNNNNNNNNNNNNNNNNNNNNNNN
NNNNNNNNNNNNNNNNNNNNNNNNNNNNNNNNNNNNNNNNNNNNNNNNNNNNNNNNNNNNNNNNNNNNNNNNNNNNNNNN
NNNNNNNNNNNNNNNNNNNNNNNNNNNNNNNNNNNNNNNNNNNNNNNNNNNNNNNNNNNNNNNNNNNNNNNNNNNNNNNN
NNNNNNNNNNNNNNNNNNNNNNNNNNNNNNNNNNNNNNNNNNNNNNNNNNNNNNNNNNNNNNNNNNNNNNNNNNNNNNNN
NNNNNNNNNNNNNNNNNNNNNNNNNNNNNNNNNNNNNNNNNNNNNNNNNNNNNNNNNNNNNNNNNNNNNNNNNTTATTTT
GAACTGTTATAAATGAGGGTATTATAATGGGTATATTAAGTTGAACCAAATTAGATGGTTCaattaatggtggtggtagt
gatGGAATAGTATAAAATTCTTCATTTGATAGGATGAATTCTAAAATAGTTTTCATTGGTATTTTCTCATTTAAAAGTgc
agaattaattgaattcttttttacgaaattattataaacacttttaaattgatttttagattttaaacttttaattaaac
attctaaaacattaatatcaaaacagttttcatataaatataaaattgtaTTTGGATATATAGTTGATATTATtgtattt
tgattttgattatgatcaccattataaaaataatcaaatgcAATTAAATTACCATTCATTATTGATTGTTCCGctaaatt
ttgaaatggcaataaatttttttcatttaaatttttataaacaaaatcaatgattttaatatcattacaaaatgaaagaa
atgatttcaatgattCCTTTGTTACATTAATGAATTGattatgttttaatttatcacaTAGTAATctatattcatttttt
aaaacaaaccaatttaaatcttttaaatttttaaattttattctcGAATCTGAATACTCCTTTGTGGTTTCAATAAATTG
gctatatattataaaatttgaaatttcatctttttctataaattcaaatattaatctaaataaaactttattatgTACTA
CtttccaaaaaataatttcattttcataattGAATGTCTTCAAATCTTTATTCATTTgggtgaaaataaataaataaaaa
tgaataaataaataaataaataataaatatgtgTAATGTGTTTTAGTTTAGGGatagaaattataaaaatgaaaaaaaaa
aaataaaaagtttataataataattaataaataaataaaaaNNNNNNNNNNNNNNNNNNNNNNNNNNNNNNNNNNNNNNN
NNNNNNNNNNNNNNNNNNNNNNNNNNNNNNNNNNNNNNNNNNNNNNNNNNNNNNNNNNNNNNNNNNNNNNNNNNNNNNNN
NNNNNNNNNNNNNNNNNNNNNNNNNNNNNNNNNNNNNNNNNNNNNNNNNNNNNNNNNNNNNNNNNNNNNNNNNNNNNNNN
NNNNNNNNNNNNNNNNNNNNNNNNNNNNNNNNNNNNNNNNNNNNNNNNNNNNNNNNNNNNNNNNNNNNNNNNNNNNNNNN
NNNNNNNNNNNNNNNNNNNNNNNNNNNNNNNNNNNNNNNNNNNNNNNNNNNNNNNNNNNNNNNNNNNNNNNNNNNNNNNN
NNNNNNNNNNNNNNNNNNNNNNNNNNNNNNNNNNNNNNNNNNNNNNNNNNNNNNNNNNNNNNNNNNNNNNNNNNNNNNNN
NNNNNNNNNNNNNNNNNNNNNNNNNNNNNNNNNNNNNNNNNNNNNNNNNNNNNNNNNNNNNNNNNNNNNNNNNNNNNNNN
NNNNNNNNNNNNNNNNNNNNNNNNNNNNNNNNNNNNNNNNNNNNNNNNNNNNNNNNNNNNNNNNNNNNNNNNNNNNNNNN
NNNNNNNNNNNNNNNNNNNNNNNNNNNNNNNNNNNNNNNNNNNNNNNNNNNNNNNNNNNNNNNNNNNNNNNNNNNNNNNN
NNNNNNNNNNNNNNNNNNNNNNNNNNNNNNNNNNNNNNNNNNNNNNNNNNNNNNNNNNNNNNNNNNNNNNNNNNNNNNNN
NNNNNNNNNNNNNNNNNNNNNNNNNNNNNNNNNNNNNNNNNNNNNNNNNNNNNNNNNNNNNNNNNNNNNNNNNNNNNNNN
NNNNNNNNNNNNNNNNNNNNNNNNNNNNNNNNNNNNNNNNNNNNNNNNNNNNNNNNNNNNNNNNNNNNNNNNNNNNNNNN
NNNNNNNNNNNNNNNNNNNNNNNNNNNNNNNNNNNNNNNNNNNNNNNNNNNNNNNNNNNNNNNNNNNNNNNNNNNNNNNN
NNNNNNNNNNNNNNNNNNNNNNNNNNNNNNNatatatatatatatatatatatataataataaaaaataaaaaattaatt
taagaataataattaaaataaaataaaaaataaatatatatatatatatatatatagaaaCACCAGCagatttaatatta
caaaagaaattatcaGGTTATGGTACAAGAATATCAGTAGTTAGACAATCATTAGAGAATATAGATTTAAGGGAgccaat
taatttatctacATGGACAGATGATGATGTTcataaatttgtaaattcatttttagatGTTAGATTTCCAACTGTTTTAG
CGTTGAATAAAGTTGATCAATCTACATCAGATTTAAATATCTCAAGAATTTGTTCAAAATATCAAGATTATTCAATGATA
CCAACAAGTGCATTAGCAGAATGTTTTTTACGTAAAATGAAAACTCAAGGATTCATAGAATATAAAGAGGgtgatgataa
ttttaaaacctaCGATGATTGTACTGATGATgagaaaataaatacaaaattaaaacaatctgATGATAAACTTAAAGGTA
GATTAGAGAAACTTAGAGATTTAGTATTATTTAGATATGGTTCAACTGGTATTCAATCAGCAATAAAAGAAGCTGttgaa
ttaaagaaattcatACCTGTTTATCCtgtaaagaatttaaagagTTTATCATGTGATAAATCTGGTGGTAGTATACTAAG
AGATTGTATGTTAGTACCACAAGGTACTCAAGTAAGAGAATTCGCTGGTATGTTACATCCTGACCTcgataaatattatt
tatacgCTGAAGGTATCACTGGTCAACGTTTAGGTGAAACTGATGAAATTACTCTCtcaaataatatcattaaatataCC
ACCGCTGCAATCGAGCAATCAAATAATtcgaataataataataataatgatgattcaaaataaaataaaattaaacaaat
aaattaatatttgtatttaaatatattcttttttttaaaaaaaatattttctttattttattttattatttttttttata
atattttatttagtgatttaaatatttaaatataatcaCTGAATGAAGCTGGTGATTGAATAACTTTTCTTGGAGTTTTA
GATTTACCAACTGCTTGAACTTGATAAACTGAATTACTATTACCTGTGGCGGAAGGTCTTGATAATCTTGGTGTTTGGGT
TTTAATTGCtggtgatttaaaattatttgaattatttggtgTATTGATGGATGATTGTCTTTTAGATactgttgatgatg
atttatttgGTGTTACAATACCAGAGTTACCATTTGACTTGGCATTATTATTTGCTGCCAATGAtaacaatgatgatgat
gataatgatttaattggtgttgttgataaaCCACGTGGTATTGGTTTCTTTGTTaaagttgttgatgttgttgttgatga
tgataatgatgatgacgttgatgatgaggatgatgacgatgatggtattgatgtACTAACGTTTGAATTTGCTGACATTG
ATCTACTTAATGGTGAAAGTTGAGCAATGTTTGAAACTGACATAttaaaagatgatgaagatggtgatgatggattacta
ccactaccattgTCCATTGAATAGATTACACTTGcagtattatttaattgtttttgtaattCCATCATATCAATGAAATT
TTGGATTCTTTGTTTGTGTTTAAGAATTTCTTCATTCTTCTCTGCTAATTTATTCATATAGATGGTGCAATCTAATGATT
TTTGGGTTAGTTGTTCCTTGTAGTATAAAACCAATGATTGGCATTCATTTAATTCTGATTGATACTTTTCAATCGTCTCT
AggttttgattattatccTCACGTAAATTTTGACAATATTCTTCAGATTCATACATCTCTTGTTGGAGTTCctctttatc
attttcaagtTCATGTATTTTCTCTTccaatttttcaattaacattattttttcatcttcatcatacTCTGATGAATCCG
AACCAGaatcttcctcttcttcctctcCTGAACTTGAATCATGATCAGATGATTTTTGTGCGACTGTAATATGTGGTTGT
TTTTTTGGTTGTTCTGGTTCAGTATCATCACTATCTTCAATTGGATCTCTTTCTTGAATTATACTATCTTGTTCTTCTGA
AACAACTGAagttttttgttgttgttgtaattgtttttttaaagaatcgATTGTAACCTCATGCTCATTTATAATATCAA
GTAGTGCGCAAGTGTCAACTGTATATCTACCTTTTAAAACTTGAATCTCTTGTTTTAAAGTATTATTTTCAAGCTCTGAT
AATTCCAACCTCTCTTCCAATCCTGAAATCTTTGATCTATAAGTATCTATGGTATCTCTAAGTTTTGATGTCATCAAATC
TTGGATTGgggttgttggtgttggtgttattGTGTTTGATTTCTTTGGAGAAGCTGTTGCGGTTGATGTgtataataatg
gtgatgatgttgatattgatgttgattGATGAAGATCTTGTAGTTTTAAAGGTGAATCTTTATTTGGTGTTCTAGGTAGT
GATGTttgtaatgatttaattggtgtTCCATTTAATTTTGGCGATAATGATGAGAgtaattcttctttttgttttaagat
ttctttttctttttcttctttttcttttctttctttttcttctctttctttttcctcttgatcttttttttgttgttgtt
tttgaattgACAATCTTTTAACTGTTGAAATTGGTTGATTGATATTCGTTGGTTTTTGTGTTGCAGTGGtgtttgttgat
gatgatgatgatgatgatgaagatggtgatgTGGCTAATTTAACTGGCGATTTCTTTTTAAGTGAATGTGCAGTTGGTTT
TGAACTATTTGCtaatttttcataaaatGATGCCAATGATTTAACTTCTGAGGAGGTTGAGTTTTcgttctttttattta
atgaatctAAATCTTTGAAATATGCTGATGATTGAGTTTTTGATAATGTTGGCATTGTAgatttaattggtgatgTGGTT
GATTTAATCACTCTATTGAAATGATTTTGACCATTCGTTGATTTATTTGGTGAGGTTATTGTCTTTCTAACATTACCTGA
ATttctaattaattaaataaaataaatattaatacattACTGATTTTGGTCTAATCATCATAAAACTAAATCTTACCCAT
TTTCAAATACCATCTTTaattaagtaaaaaaaaaattttaaaataataaaatataaatacaagaaataaggtaaaaaaaa
aaaaaaaaaaNNNNNNNNNNNNNNNNNNNNNNNNNNNNNNNNNNNNNNNNNNNNNNNNNNNNNNNNNNNNNNNNNNNNNN
NNNNNNNNNNNNNNNNNNNNNNNNNNNNNNNNNNNNNNNNNNNNNNNNNNNNNNNNNNNNNNNNNNNNNNNNNNNNNNNN
NNNNNNNNNNNNNNNNNNNNNNNNNNNNNNNNNNNNNNNNNNNNNNNNNNNNNNNNNNNNNNNNNNNNNNNNNNNNNNNN
NNNNNNNNNNNNNNNNNNNNNNNNNNNNNNNNNNNNNNNNNNNNNNNNNNNNNNNNNNNNNNNNNNNNNNNNNNNNNNNN
NNNNNNNNNNNNNNNNNNNNNNNNNNNNNNNNNNNNNNNNNNNNNNNNNNNNNNNNNNNNNNNNNNNNNNNNNNNNNNNN
NNNNNNNNNNNNNNNNNNNNNNNNNNNNNNNNNNNNNNNNNNNNNNNNNNNNNNNNNNNNNNNNNNNNNNNNNNNNNNNN
NNNNNNNNNNNNNNNNNNNNNNNNNNNNNNNNNNNNNNNNNNNNNNNNNNNNNNNNNNNNNNNNNNNNNNNNNNNNNNNN
NNNNNNNNNNNNNNNNNNNNNNNNNNNNNNNNNNNNNNNNNNNNNNNNNNNNNNNNNNNNNNNNNNNNNNNNNNNNNNNN
NNNNNNNNNNNNNNNNNNNNNNNNNNNNNNNNNNNNNNNNNNNNNNNNNNNNNNNNNNNNNNNNNNNNNNNNNNNNNNNN
NNNNNNNNNNNNNNNNNNNNNNNNNNNNNNNNNNNNNNNNNNNNNNNNNNNNNNNNNNNNNNNNNNNNNNNNNNNNNNNN
NNNNNNNNNNNNNNNNNNNNNNNNNNNNNNNNNNNNNNNNNNNNNNNNNNNNNNNNNNNNNNNNNNNNNNNNNNNNNNNN
NNNNNNNNNNNNNNNNNNNNNNNNNNNNNNNNNNNNNNNNNNNNNNNNNNNNNNNNNNNNNNNNNNNNNNNNNNNNNNNN
NNNNNNNNNNNNNNNNNNNNNNNNNNNNNNNNNNNNNNNNNNNNNNNNNNNNNNNNNNNNNNNNNNNNNNNNNNNNNNNN
NNNNNNNNNNNNNNNNNNNNNNNNNNNNNNNNNNNNNNNNNNNNNNNNNNNNNNNNNNNNNAAAAAANaaaaaaaaaata
attaaaaaaataaaaaaaatttctcgTTTTTCATATATACATTTTTGTacattaaaaatttgattaaGGAATCGATCATC
ATATCCAATCAAATTAACAATCGTTTCAACTTCAAAGGAAtctttgaattatttattactatcataATTCTAATCAtctt
ctaaaaaaaaagaatttaatattttcaatatctcaTATACTTTATATTCACAAAATTTTTAAGATTAAACATAACAAATA
TACTTACATACCacacaatataaaaataaacacacatataaataaataaataaataaataaataaataaataataaataa
ataaataaataaataataatggcaaATATATCAgatgaagaattaaaaaagatattatcaGATAATGCACATAAATTTAT
GTTTGCAGAAAATGGTGTAAGAGATTTTTTACCAAACATTAAAAACATTCAACCATATAATGAGATGCAATATAAACTTA
TGGACAATTGTATAGTTCATGGTGTTAGAGGTATGGTAATGGGTGGTGCATTCGGTTTTTTGTTTGGTGCACTCTTTACA
CCAAACTCTGGTTTTTCACCAGAACCAACTACTCCAACACCACTTTACAGACAGGTTTTAGAAGGATTTAAAGAACAAGG
TAAAAACGGTATTAGAAGCGCAAAGAGTTTATCAATCATTACTTTAGTTTATACAGGCACTGAATGTGCCATCGAGAAAG
CAAGAGGTAGAagtgataaattaaatccaaTCTATGCTGGTTGCACGACTGGTGCAGTTTTTGCTGGTAGAGGTAAATTT
TTAGATCTCATTAATCATATTGATTTATATTccataataatatattaattcacatttttttaatgaaaaaaaaaaataaa
aaattaaataataatggcattaataaatttagcTGGTCCAATGGCTGCAGTGGGTGGTTGTGTTGGTTTTGCTGTATTTG
GTATGATTATGGATCATTTTATGGGTCACTAATCatcaatataatatttaaaaaaattaatataaataatttttctttta
tttttatttttcctaaactttttttttttttttattttgattgttaATTGTTCTTAATCGAACTAAATGTATTATTGCCA
CCAATTATTTGAGTATTAGTTCCAAATCTGCtctctaattttttaaaattaaaattacttttttaagaCCTTTATCATTT
TCCAAATAGCTGTTTTAAGCATTCATCTTTGTGGATCTTTGTAAATGTATAAATtcactttatttttaaaaatataaaaa
aaaaaaaaaaaaaaaaaaaaacgaaaataataactaaaaaaaaaaattaaaaatactgGTCNNNNNNNNNNNNNNNNNNN
NNNNNNNNNNNNNNNNNNNNNNNNNNNNNNNNNNNNNNNNNNNNNNNNNNNNNNNNNNNNNNNNNNNNNNNNNNNNNNNN
NNNNNNNNNNNNNNNNNNNNNNNNNNNNNNNNNNNNNNNNNNNNNNNNNNNNNNNNNNNNNNNNNNNNNNNNNNNNNNNN
NNNNNNNNNNNNNNNNNNNNNNNNNNNNNNNNNNNNNNNNNNNNNNNNNNNNNNNNNNNNNNNNNNNNNNNNNNNNNNNN
NNNNNNNNNNNNNNNNNNNNNNNNNNNNNNNNNNNNNNNNNNNNNNNNNNNNNNNNNNNNNNNNNNNNNNNNNNNNNNNN
NNNNNNNNNNNNNNNNNNNNNNNNNNNNNNNNNNNNNNNNNNNNNNNNNNNNNNNNNNNNNNNNNNNNNNNNNNNNNNNN
NNNNNNNNNNNNNNNNNNNNNNNNNNNNNNNNNNNNNNNNNNNNNNNNNNNNNNNNNNNNNNNNNNNNNNNNNNNNNNNN
NNNNNNNNNNNNNNNNNNNNNNNNNNNNNNNNNNNNNNNNNNNNNNNNNNNNNNNNNNNNNNNNNNNNNNNNNNNNNNNN
NNNNNNNNNNNNNNNNNNNNNNNNNNNNNNNNNNNNNNNNNNNNNNNNNNNNNNNNNNNNNNNNNNNNNNNNNNNNNNNN
NNNNNNNNNNNNNNNNNNNNNNNNNNNNNNNNNNNNNNNNNNNNNNNNNNNNNNNNNNNNNNNNNNNNNNNNNNNNNNNN
NNNNNNNNNNNNNNNNNNNNNNNNNNNNNNNNNNNNNNNNNNNNNNNNNNNNNNNNNNNNNNNNNNNNNNNNNNNNNNNN
NNNNNNNNNNNNNNNNNNNNNNNNNNNNNNNNNNNNNNNNNNNNNNNNNNNNNNNNNNNNNNNNNNNNNNNNNNNNNNNN
NNNNNNNNNNNNNNNNNNNNNNNNNNNNNNNNNNNNNNNNNNNNNNNNNNNNNNNNNNNNNNNNNNNNNNNNNNNNNNNN
NNNNNNNNNNNNNNNNNNNNNNNNNNNNNNNNNNNNNNNNNNNNNNNNNNNNNNNNNNNNNNNNNNNNNNNNNNNNNNNN
NNNNNNNNNNNNNNNNNNNNNNNNNNNNNNNNNNNNNNNNNNNNNNNNNNNNNNNNNNNNNNNNNNNNNNNNNNNNNNNN
NNNNNNNNNNNNNNNNNNNNNNNNNNNNNNNNNNNNNNNNNNNNNNNNNNNNNNNNNNNNNNNNNNNNNNNNNNNNNNNN
NNNNNNNNNNNNNNNNNNNNNNNNNNNNNNNNNNNNNNNNNNNNNNNNNNNNNNNNNNNNNNNNNNNNNNNNNNNNNNNN
NNNNNNNNNNNNNNNNNNNNNNNNNNNNaataataataataataataataataataataataatatcagtAATACATCAC
CTTCAATtcatagtttaaataatagcaGTAGTAGTATTAACAATAGTGGTAGTTTTTTGAGTGTTAGTCCAACAACTGTA
CCAGGTTTAACACTTAGTAAATGCTATCAACATTGTAATACTTTATTTAAGaatagtaatattacaaataataataaaga
ttataacccattaaaacatttatatGAACCACCAACACAAACACCCACCAACACAAATTCACAATCCTTATCCCAATCAA
CTCAACCATCCATTCAATCACAACCAACACctcaaattataataaatggTGAGAATGtagaaaatagtaataataacaat
aataataacaatgaacaAAGTTCGAATTCAACAAATTTCGATTTGGATAACCCATTACAAAGAAAGAGAAGTACATCATT
CTCTatgaagaatttaaatattctttcACATCAGGTTGCAGGACAAGcaccattattaaaactacCAGATGGTAAAATAT
TGAAACCATTGGTTCCACAAGAGTATTATTTCTACGAGTCGATAAAATATCATCAAGAGTTTGTCGGTTTCACACCAAAG
TTTTATGGCTTattggatttaaaaaattatgattTCAGATATTTAGAGGAAACCTTTAAATCTCAACATAGTTCTCATTC
AATAGACTATAATCATTGGagaaataaaactattaatttaCCAAAAGATTGGCAAAATTGTATggataaaaacttttttt
tcaatttcttttttttttttcaatgtttttgttttttctacccaaaaaaaattaatcaactCACTAACCaaacattttct
ttttttcaaatttagtgtatattaaaattgaagatttGACCTATTTATGTAAATATCCTTGTATATTAGACCTTAAAATG
GGTGTAAGACAACACGGAGTTGATGcaccaaatgataaaataaataaaatgcaATTAAAATGTAAACAAACCACTTCCTT
ATCACTTGGTTTTAGAGTTTGTGGATTGAAAGTAGGTAAAAACATCATTTCTTAAATTCTATGACAATTAAGATTTtaac
actttttttatttttttttctctcaaGGTATACGATCAAAAACAAGGAACATATAGTACATATGATAAATTTTATGGAAG
AAAGTTAAGAGATAATGATATACCATCAgtaatttgtaaatttgtaGACAATGGATTAAGACATAGAACAGAGATATTGA
GTGGAATAGCAAAGAGATTATATCAATtgatatcattatttgaaagCCAACAATGCTTTAAGTTCTATGGTGGTTCACTT
TTACTTATTTATGATGCTCAGAGCACAAACGTTCAAGACGCAAagatcaatattaaaatggtTGATTTCGCCCATGCCTC
TCCAAATCACAACCAtcatgaaaaaaataataattttgaattcgATAGTGCTTTGGATGAGGGCtatttatttggtttaa
aaaaccttttaaaaattataaataatcttGTTCAAGtttcaaatgtaaatattggagaaactatttaaaaaaaaaaaaaa
aaaaaaaaaatacaacttATTCTATTTGTCAACACATATATAATAAGAAATATATGTAAATATAACAATAACCTGTAAAT
CGATGagctaataaataaaaaaaaaatcccatatttatttgatataagatttcaactttttctcttccaattttattttt
cttttatttttggaGAATCTTTGATTTTCATACTctctaataaaaatatatgatattataaatatttcttaaattatatt
tattagtgttttttgttttgtttttgtttttatttttgtttttgtttttattttttattttttttttaaattatttataa
actGTTGTAAATAAGAGTTGCTGGGACTTGAATATCAGAACCAAAAACTAGGGTAATATTATGTTCACCAAATGAGGTGA
TTGGATTTTCGAGTAAGATGTTCTTTggttcaataataatatttcttcTTCTCTTTAAACTATATGAAATGTTTTCTTGT
GTAATTTCTTCTGGTTCACCACTTGGTGGAACTTGTCTCATTACTAAAATTTTTCCAtctgatttaatttttttaattgc
ttTTGAACTTTGTTTTACTTCTTTACGTTTTGAATAATcaattttctaaaattatacaatttaattaatattaataatct
ttttttttaaaaaaatattccaattattattactattattattattattattacNNNNNNNNNNNNNNNNNNNNNNNNNN
NNNNNNNNNNNNNNNNNNNNNNNNNNNNNNNNNNNNNNNNNNNNNNNNNNNNNNNNNNNNNNNNNNNNNNNNNNNNNNNN
NNNNNNNNNNNNNNNNNNNNNNNNNNNNNNNNNNNNNNNNNNNNNNNNNNNNNNNNNNNNNNNNNNNNNNNNNNNNNNNN
NNNNNNNNNNNNNNNNNNNNNNNNNNNNNNNNNNNNNNNNNNNNNNNNNNNNNNNNNNNNNNNNNNNNNNNNNNNNNNNN
NNNNNNNNNNNNNNNNNNNNNNNNNNNNNNNNNNNNNNNNNNNNNNNNNNNNNNNNNNNNNNNNNNNNNNNNNNNNNNNN
NNNNNNNNNNNNNNNNNNNNNNNNNNNNNNNNNNNNNNNNNNNNNNNNNNNNNNNNNNNNNNNNNNNNNNNNNNNNNNNN
NNNNNNNNNNNNNNNNNNNNNNNNNNNNNNNNNNNNNNNNNNNNNNNNNNNNNNNNNNNNNNNNNNNNNNNNNNNNNNNA
tatatatttgattttactCTAATTAAAACGTAATACAACTAGACGacaagaacaaaaaaaaaataaaaaaaataaaaaaa
ataaaaaaaaatagaaaaaaaataaaaaataaaaaaaataaaaaaaataaatgaaaaaaactaaaaaaaataaaaaccaa
aaaaataaaaaaaaataattaaaaaaaaaaaaaaaacaaataaacgAAACAATAGCccaaatcaatttaaatgagaatat
gaaaataaacaaaGATCAAcatatgaatttttttttctttacaataaattttaacattttcatGATGAATCACTctttat
tgattatttaaaattagtcatctttttcttcctcctcttcctcttcttcctcctctGCTTCTTGAAAAATTTCTGGGTGA
TTTTGcttatatttttcttttaattcaaaaattttttcaagTGTTAGTTTTTTTGAGTTTGTATATTCCGAAGGAATACG
ACGAGCAATTTTCTCAATATGATCCcaaaatgtttttttgttaCGATCATAAGCACCTTTTAGAATACGTAAATCAACAT
GCTCAATGAATTTTAAACCCTCTTTGATAGTGACGGACCTGTTGGATTGGGAGAGGAAACCATCTTTTTCAACAGcttga
atttcttttgtGATTGACAGTAACTCTCTAAGGTCATCGGTGAGTTCTTTTGAGAAATTGATTTCCAGAGGAATATGTTT
GAGTTGCCCAATCACGGCAACCCTTTTGATGATTTGAGGAACATTAAACAATGCTTTGGTTGTTTGATCAAGATTGGATT
TACTCCTACTTTTAATATCAGTTTGAGTATTGACTGTATCCAATAGCATTAGTTGTTGTGTATTTGGTAGAGTTACTCtc
aatggtgataatgatcttttttttctccttATTCCATAATCTTCTACATCTGTTTCTATTTCATCACagtcattttcttt
ttgatcATTTCCTTCTTCCATTTCTTCACAATCTTCTCCAAttttttcttcctcttcatttTTCTCGGTCTCTaagtttt
cattttcattttcattttcattttcattttcattttcattttcattttcattttcattttcattttcattttcattttca
ttctcattttcattttcgttttcgttttcattttcattttcatcatccaATTCCATTTGATCATCCAATGACTCTTCAAg
ttgtttttgtaaatttcttCGGGATGGTATTCTtgaagatgaggatgataCTAATGATGAAGGTAGAGGTTCTGTAGATA
ACCTGGACTTTGAtcttggtgttgttgttgctatttGTTGAGGTTTTGGGGGTGGTTTTGGATTTGGTTTGACTGTTCTT
GGTGGAGGAGTTCCCTTTGTGGCCACTTTGATTGATGTTAGAGTTGCATCCTTTTGTGGTAGGGGTGTTTTTGATGGTGT
GGTAGATCTTGTAATTATTTTAGGTGCCGATGTCGGAGAGGTAATTGGTGTTTTTGGCGGTGTGGTTTTCGTAGTTTTTA
ACGTTGGAGGTGGTGGAGTTTTTGGTGGAGGTTGTAGCTTTTTCGATGGAGTTTTTGATTGTTCTTGGTCTTTGGGTAGT
GGAGTTGATTTAGCAGGAGATTCTATTGTAGCTAATCTCGAATCTGCCAATCTTGTTCGAGGAGTGGGTTGTGTAGGTAA
ACCTTTTGGTTTCTTTGGTTTTTCCTGTtcttccttttctttttccttttcttgTTCATGAGCTACCATTGATCTTGTTC
TACTTGTTGCTTTTGGTGTTTCAACTGTAGATATGGCTGGGGTTGAGATTTTTATTGgggttgttggtggtgttgttggt
gttgttggtgttgttgttgcatttgttgtagttgtggttgAAGACGAagattttacattttttgattttgatggcGTTGG
TAATTTCTTTGACGATGAATCAATGGTAGAAGGTTTCTTTGAAGGatatttaacattttttataaagtcATCCAATTCTT
GAGGTGTTACATTAGAAGGACAATTGGATTCTAATCTGTTGGTAATCTCTTGAAGTAAACGAGATGCTCTATAAACTACA
GTTtttgaacaattaaaaaattgagcATTTGTATAGATCAAGGTCAAATCTTTCCAAAAATCATCAGTATTCTCGTAAGC
ATAAGTATTTAAAGATTGTTTAATTTGTTGAAATGACATTGGTTGTTTGATTATTGAAAAGTAAGAGGGTGCTTCTTCTT
CTGAAACTGGTACATAGAATGGTCTCAATTGTTCAATCGATTCCAAACTCTTTAAAACCATTCTTAGAAAATGATAGTCA
TTAAGAATTGTAGCCTCAATTTGATTACGcatatttataattagtTCTCTCTTTTGCCTCtctcttttctttattaacTC
TAAAATGGTTCTGGTTCTTTCTAGATCTTCACGAAGTGCCAACATCTTATTATAATCAGACACTGAATTGATACCTGGAT
CTTTGGCATGTAATGTAGATCTCAAACTAAATAGAATCGATGGttgaaatcttttaattaatgCCAATCCACTTCTTGAT
ATTCTCTTCTTTACCCAATAATCATAAACTGCATGAACGAATGAACTTGGATGCTCTCTAATTACTTTTGCCGCCCTTGA
TGAGGATATTAATCCTACTTTCTTTGCTGTGATACCTGTTGTAGTAgtggtttttgttgttgttgttgatgtggaagttg
ttgctgttgcagctgttgtattattttctatAGTTTTTTTAGAGGTGGCtgctttattattattattattattataatta
ttattattattattattattactattattattattactactattggccgcttttaatttcttcttttctcTATCATCAGC
TATCTcattcttattatttttattgttactattgtttctctttttgtttttatttttaatttcctcttcttcctcttttt
CCTCCTTTtcctctttttcttcttcatcatcgtcatcttcttcctcctcatcatcgtcatcttcTCCTTCATCATTGTCG
TCTTCTTCTGTTgaatctattatttttttattctttttatggtttgtttgttttttagaTTTGAACTTTGGTTTTGGTGG
ATGTGGTTTAGATTTTGAAGGTGTGGATTTATTTGATaggtttgatttttttgagGGCGTTTTAATTACCTCgaaattat
catcatcattagaTTCGTCTTGATCACTTTCTATATAATCACCATCGCTATCCTCTTCACTACCACCGCTACTGCTGTTA
ATATCATTGCCATCTCCATCATCTAAAAAGTCCTTTATATtaccatttatattattatttcttaaaaactaaaataataa
caaatattTCGTTAGGTTTCTATTGTAAAAAATTGGGGAAACTAATATTTTGTATTTAGTATACATACAtgttttttaca
aaatattaTATGAGGATTTAGATTTTCATCTATCATCGatttttgattcatttttatacAATAAGGATGAAATGCCACAG
AACAATGTCTTTCACGACATTGAACGCAAGCACCAcctatttttttacatataatacattttaatttctttcttttcttt
aaaatattaccAAGCAGTCCAGGGGGACCAAGTTTTTCCCTACCACTACCTTTTTctaaaatagtaataatattttgtaa
ataaaattgattattatttaatttatttatttatttacttacttataatttgatttaattcgGGTATATTATAAGCACAA
ACCAAATGAACCCATTCACCATCCATAGTTTGTTTGAAAGAaccattctttttaaaacataaaaCACATGAAATTGAATC
TTTCTCTGATGATTCACATTTTTGACAGAACCAATGACCTTCGGGAATCAATAGTATACCATAACAATCTTGATGTACTG
CTATATCACAACCATCACAGTATACGATTTGATTAGTGTCATCTGAAGTACCATCAAAACAAACACCACAAACATCATCT
GCTTCAACTGAACTAAAATGGGGAAACATATCACTTCCAATCTCTTGTTTCTAACataagtaaataataaaaataaacaa
ataacaaataaattataattttaacaatattaatatataaatataaactcAAATAAAACTTGAAAATAGAGAGAGAGAGA
TGTAATTACATACatatttaaaagtttctTTCTCTAATCGATCTACgacaaattcaaaatcatcttcagaatatttatta
ttagtaggttgagttttattatattcttCTAGCCATTTTTCATCCTCACTATCCATATCATATTCAACCTCATCATGTAA
TGTTTCACTTGATTTCTCTTGGTAAATGATATACCCAGACGGCTTATTGTATGGTGCATTTGGATTTTCTTCGAtctctt
taaaaattggtttattCAATATCTCCTCATTACTCTTTAAATATCTATATCTTTGTGTATACCTCTTTTCATCCTCTAAG
GAATTAATTTGATCTTTACTACCAACAACATGGATATGGCCatgatttttattactattatttttattgctattattttt
ttgcttttgttgtttttgctgttgttgttgctgttgttgttgctgttgttgtagtttgtCACCAATTGTCGTTGGGTTCA
TATAAATTTCAGACGGAactgaatttaaattaatatcgTGGATTTCCTCCTCTGTATATGATTCTGGGTTTATAACCtgt
agttttattttaaatgaatctTTATCGAAAAATGCTTCATTGCTCGCtttgttgtttattaaattattgttttttttggt
gtttttTGGTTTCtcgatgatgattttgaatcTGTATCCATTGGTATCATaccatttatatttgtatcggtttttttatt
tatatctaattccggttgttgttgttgttgttgttgttgttgttgttgttgttgttgttgttgttgttgttgtggttgtt
gttgttgatgatactGTTCTTCATCATCAGTATCAACATTCGTGGAAGGTCCACTAACAAATGTAATATCTGCATATAAA
TCCTCTTCCTCCTCTCCaatatttttcattgatgtatcattatcatttttattattattactactattgttattactgcT
ATTTGAAACTATTGGCGCAGGATTTGATGGTCCTATAATTGATATATTTGGTATTAGTGTACTTGgtgaatcattaatat
tttctgttgttgatgctgttttttcttttgctgCTTCCACTGGTTCTAGTGACTCTACCGgttctgttttttttctagTT
TCAAATATTAGTGTATCATTAGTTGAAGTTTGTTTTTCTGTTGATGGTGTAATTgctgtatttgttgtttgtGTTGTTGA
TGCCACAGTTGCAGAAGTTGGTACTATTGCAgctggtttcttttttttaatgaaaatggtacTAATTTTGCTGGTGGGGT
GGCTCCTTCCATCATtaccattttctttttctttttttttttatgcagaaattaaaatagaaaaattattgaagtaaaaa
aaaataaaaaaaataaaaaataaaaaaaaaacaataatatgaTTGTTAAAACTATCTAATTTaagtatatatttttttat
tcgtttttttttttttttatacaatattgtataaatttattattgctatCTTATGTTAAATTGTTCACAAAACATTAGAT
tggtgatattaaaaattaagtgtcaaaaatatataaaaaaattcaaaaaaaaattcaaaaaaaaaattcaaaaaataaaa
aaatttaaaaaaaaataaaaaaaaaaaagtagttaTTTCAACTTGgcgcttttttttttaaataaaaatatttacactta
ccatttaaataaaaatgattctatttttttttttttttatttatttttatttttttatttaaaaaagtttataatttttt
tacatcTAAAAGGTCACTCATATTAATTGAATCCCATAGCCATAAAGAATTTACAATCATACCATTTTTACtacaactat
tattattattaactatagatttaaaaagatCTCTTGGTTTTACATTTGAGAAATTATTTGGAAGGGAAGCAACTAAGTGA
GTGGTATTTTCACCAATTGAATCTGAAATATCACCACCATAGGCAATGATATATCTTTTTAAAGTTTCTCTATCATTTAC
ATTGCCatgtaaaaatatattacatTCTTGgaaaattgataaaagatGTTGTTTCTTTCTAGTATTGTTATTTGTGGATG
TTATAGTTATTGTAGTATCGATGGTGGTAGTGGAGGATTGATTTTTTGATTGGATGATTTTAGATTctttaataactttt
ttatcttcttgttgttggttACCCTCTGTGGTATCTTCAGAGGTAATGACAACTTTATCCTCTTCAATTAGCAATGAAGA
TTGTGAATAATCTGGATGATCTTTCTTattgaaataaatgaaatcatCATGTAATGGGAGTAATTTATCAGAGCCAAAAC
ATTGGTCAACCCAATCGGGTAAAACAATTGTGCCACCTAAACGATCGACATGTAAATATAGATCACTCATTCCATTACAA
ATTAAATGTGTTGTTTTACCCACACCAACTTGTTCCCATTTCTCTGATATACGGCCACCCatggttttaattgaatttac
cAGTCTTTTTCTATCAATATCACTAATTGTTTTACTATCGATCACAGCATTAACATCTTCGAATATTGGTAAAGAAGGCt
caatatcttttattatttcatgTTCTAATTTTTCATCTCTACCCCTTTTCAATGGACTAATTTTTGAAGATGAAGTTGAT
tctgatggtgatgatgataattgtggcgatgttgttgttgttgttgttgttgttgttgtagttttctgttttgattgaat
tattggtgatgattttgaaattgaatgtACAAATACTTTTATACcactattaaataattcttttgttAATAGTTCATCAA
GTTCAGACCAAGAAGGTGAAGAGAACTGTGGTTTAACTAAATGAACTGAAGCCTTTTGTTGATTGATAGCACCTTTTGCT
TCCTTTATTGCAGATTTAAAATCCTTCAATGAGAAAGAATAGGAttcttttttagattttggtGGAACGATACAAGAGAC
ATTACAAACATAAATCTTTTTGCCTGATGGGATGGTAGTATCACATTTTACTTTTTCAACCCGAATCTCACCACTCTTTA
TAGTTGATTCACCTTGAGAAAATGCTTTTGGAACTGAGGGCCATTTCTTACCAATTGCTCCAGATAAACCTTTTTCATTC
CAATTACCAGAATTATCAACATAATTCAATATAAAGGTTTTATTGGATTCATCAcctgaatttgaaaatggatCTGTTAA
ATCACCACTTACATATGTTAATTTGGATGattcttgttgttttaatttattagattcatcgttattattatctccTTCGT
CATctgataattgttttttaattaattttgatgaAGTAgtagatgttgttgttgtagtactAGTTGTTGGTGACGATGTT
TTTGCAACTTTATCATCTTTGCCATATGGAACAATTTTAACATCTTTACCAATATCAATTAACTCCTCAAGTGTTGTGGC
AGTTTTATAATCTTTAtcatttctaattttaatgatacgTGGAAAACGCATTGAATAACCTGTGGAATGGTGATCACTTT
TTGTGAATTCAGCCGATTCTATTTCAAATATCATTGCTTGTTTGATATCTTTTACAATGAAATCTGGAGCATATTGTTTA
CTACAATCTAACCAATAAGGAATCTTTGAAACATCTTTTGAAATCTTTGTCATAGTACTCATTACTTTTGGTTGAAGTTT
TGCTATGGCATTATCATCCAAACCACCACTTGCTTTCACGACAGTtttatagattttattttgtttatcatAGCAAACCA
TTAAGAAAACGGTTACCAAACCACCCATTGAACCGGAACCATAATAACCACCGACAGCTATTAAATCTGCACTATCAGCC
ATACCTTGAATGTAatcctttttaattttaatccaATGTCTACAACCAGGTTCATATTCAGACATTGCATCTTTAATTAC
CAAACCTTCAAGTTTCTCTTTGAAAGCTCTATTCAACAATGCTGTTAATTTCGATTTCTCCGATGCGCCATTAACAACGG
TGACCTCTGAGAACTCGATACGATTCTTTACAACCGATACATTCTTCTCCAATATCTCTCTTCTCTCCTTCAATGGTAAA
TGAATCAATGATTTACCATTTATAAATAGAATATCGAAAAGAAATACACAAACTGTTGCGTCGACGAAGCCATTCTTTTT
ATGTACACTCAAGGTACCGAATGGTAGAGGAGTACATGTTTTGGTATccattaaaagaatttcacCATCTAATATCATCT
GTTGAGCCTTTGTAGACTTTGGAATGTATGATTTAACTTCTTCCACTTTCCATGGCATCAATGGTTTAAGATTACGTGAA
TAACAACTAAACTGATTTCCATCTTTATGAATTTGAATACGTTCACCATCATATTTAATCTCTGCATAAAAACATTCACT
ACTCTTTATAACACCCTCAACTGTTTTAACTGCTTTTGGTAACATTGGTTTAACTGGTGTCATTAGTTTAATTGCAACTT
CAAATGATTTACCTTTTTTCTTGTCTCCATCGCTCGAAGAACttgattttttcttttttttattctttccactatcacta
tcatctTCGTcgttatcatcatcatcatcatcatcattgttatcaaaatcatgttgttgaattttttcgATTACaccttt
taaattatttgctTTTTTAAATGCATCATATGCTTGTGGGTGAAGTGCATCTAAAAAGAATTTTGCACCAGTATTTATCT
TTAGATCACTATCAATAATTCTACAAATTAATCTAAAATCAAATGGTGTACatcttttcaataatttattgataatCTTT
ACTTGGTCATCGAATTTACCTGAGGCTGTCAATGAATCTAAAACTTGATCAACTTCTTTTAATGTTAATGTACTTTTCTC
TGGATATTTACCATATTCTatataaaactaataataataataatattaaccattttattaataaattgattaattaaata
tagatataaatatggaattattacttttttacaAGTTTCAGTGAAATCACCACTATCTAAATCTGAAATCATGTCATCTA
AATCACAATCCCAAATATGTGAACAAATTTTTAACATTGCTTTGTCCTTTATTCTAAACACTCTTTTATCCTCTTTACAT
AACATTAATTTTgccaataaatataaatctcCCCTTTTTtccacaaaaaaatattaatattagcgAACCAATAAATTGat
cataaatataataaataaatagaatatACATACTTAAAAACATtacaaaatgatttaatcAATTGAGTTTTACCGGAATG
TGATGATTCGTTTTGAAGCTCACCGCATAATTTATGCATAGAATAAAGTGATCCTGATTTATCTTCTGACATTTTTAATG
TTTctatctattatttttaactatGTAATgtagtaatattattatgaatTTTTACTATCAATTACTActcttattattta
atggtaGTAAAGagtaatattctttttttttttttgaatattaaaaaaattaaaacaaaaaaattaaaaaaaNNNNNNNN
NNNNNNNNNNNNNNNNNNNNNNNNNNNNNNNNTTTAGAAAAACTTTTTACTTGGTTttatttgtgaaaaaaaaacaattt
tactTATTATTCATCATTTAAGTGGAAAGTACTTGACTTtgacattaaaattaaagccAATGTGGTGAAAATGGCACTGg
gtataaaaataaaatcaaaccAACGATGATAAAAACTAAATTCTATATCGCCCAATATCTGAGTGACGATGAATCTTGTG
TATATTTCAGGCATAGATGTTCTCATCATTAAAACTGATGAAATGAAATACATTCCCATAACTTGGGCCAATATTAAAAC
GATATTATTTGACGACAAACTACTGGAATACTCGTGAAATacctttaaaatttgatttaaaaaaccaCGAATACTTGAAG
CTGTCATTAGACCAACcaatataaatgaaatgTGTTGAGACCAAAATGTTACATCAACTTGAATATGAAAATATCTCAAT
GCGATATCCAATCCTCTTGTAACTGGATCCATACCACCTCTTCTGTCGAAAACTATATTCAATgcacttctttttttttt
ttttattatttattattatttattatttattatttattatttattatttattatttgtttagtatttgattttatattta
taaaatatttattatcttacttaccattattactttatatatacaataaattgaaaagaaataacctaaccaattataaa
atttaccACGTAAAGTTGTGGAGAATTGAATTCTTAATCtctctaattttaattcgTGTATTTGAGTGAATAAGTCACGA
TTTAAATCCtctaattgtttaatttctcGTTCCAACTGTTTAATATCGTCAATTGGTCTATTCAATTGAAGATGATATCC
TACATTCcacaaattataaatttttgacAATATCGACCCAATAAATGAtggatgattattattaatattattattaccat
tattNNNNNNNNNNNNNNNNNNNNNNNNNNNNNNNNNNNNNNNNNNNNNNNNNNNNNNNNNNNNNNNNNNNNNNNNNNNN
NNNNNNNNNNNNNNNNNNNNNNNNNNNNNNNNNNNNNNNNNNNNNNNNNNNNNNNNNNNNNNNNNNNNNNNNNNNNNNNN
NNNNNNNNNNNNNNNNNNNNNNNNNNNNNNNNNNNNNNNNNNNNNNNNNNNNNNNNNNNNNNNNNNNNNNNNNNNNNNNN
NNNNNNNNNNNNNNNNNNNNNNNNNNNNNNNNNNNNNNNNNNNNNNNNNNNNNNNNNNNNNNNNNNNNNNNNNNNNNNNN
NNNNNNNNNNNNNNNNNNNNNNNNNNNNNNNNNNNNNNNNNNNNNNNNNNNNNNNNNNNNNNNNNNNNNNNNNNNNNNNN
NNNNNNNNNNNNNNNNNNNNNNNNNNNNNNNNNNNNNNNNNNNNNNNNtgtattattattaatattattattactattat
tattattattattattattattattattattattattattattattattattattattattattattattattattatta
ttattattattattattattactataaccGTCATAAtaaccactattattataataattgttgctgttaatattattatt
tacagaaGATCGTCTTGTTAATTCAcgttttaataatacaactctttttttttattaaaaattttatccaAAGCATGATT
GAAttgtttttctaattttgtGATTGTAACATCCTTAACGGGTTTTAAAAAGTAAGTTATATAACTATAAGGTACATAGA
CTGCACCATAACCCGATAGTAGTGACATTACTGTACAACCTACAATACCAATTCTACCAATACCCATCTCCAATGAAACC
AAACCTCTATATTCTTTTAGAATAGGGAATGGATCCCCAATCttccaaaataaaatcaaatataataacaatagtaccAA
ACTAAAAAACAATGTCTTCCTCTTGCTAAATCCATATGCCAatactaataaataaaattgataatatggtaatactaaaa
ttaaattaattgacaTTAATGTTAAATCAAATTCCCAAAATCTATATCTCCATcttaaaatatatatgttttcacaagtt
tttataaaacaattaagtTAATATGTTCAAATactacatatatatatatatattgtatAGTCGTTAAATTTTACTTACTC
TCTATCCATGAAATCCataatttcaaagaaaatgagttcaaataatgttaatgatAATGCAAACGTTATAgagaaaatca
attgaacaaaaacttttttaacttCATAATCTCtaaataatatctttaagAAATAGAACCAACCAAacataaaaaacaat
ataaatgataatacaaATACTGCAATCGTTGATGCCACTGAAGATGATCTATATAAAAAGTGTTCAATGGTTGATATTAT
CATTTCATATGTATTACTTGGTAATAtaccaatattaatattactatcattGTTTATATCAATTGATGCACTACCAATCG
CTGTAGTTTCTTGAATTGTAAATGTATCCATtacatattaaaaaaatattgaaaaaaaattaaataaaaataaaatttta
aaaaaattaaataaaaaaaaatttaaaattaaaattaaaaataaaaataaaaacaataataaaataaaaaactaaagata
aaataagatataaaaaaggaaataaataaataaataaaaaaataaacaaaaatagaTTGGCTATAAACTCTTTatcataa
atttaaaatggaatcaaattaattaaagtaaatgaattttaatagatttggtaagattttttttttNNNNNNNNNNNNNN
NNNNNNNNNNNNNNNNNNNNNNNNNNNNNNNNNNNNNNNNNNNNNNNNNNNNNNNNNNNNNNNNNNNNNNNNNNNNNNNN
NNNNNNNNNNNNNNNNNNNNNNNNNNNNNNNNNNNNNNNNNNNNNNNNNNNNNNNNNNNNNNNNNNNNNNNNNNNNNNNN
NNNNNNNNNNNNNNNNNNNNNNNNNNNNNNNNNNNNNNNNNNNNNNNNNNNNNNNNNNNNNNNNNNNNNNNNNatatata
tatatatatatatatatatatatatatattatNTNTNTTNTNTTNTTTTTATATTTCNttttttttttttttttttttaa
aaaaaaatgaatttgcaGATGAACAGACAAATGCTTCGTTGGGCAGTTGTTGTTTGCCTGACACCATTCTACCAAAATGT
CAATTTACATGGtttttattgtaaataaaaaaaataatcaatttaatataatgTATAAAGTCGTGCTATGTATaatctta
ttttattttattttatccaAATTCAGATCAAGATATtcttgaaaaattaattatacaaaaaattataataattttttatt
taaaaaaaaataaataaaaaaaatacgtTTACTATTCtcataatattattattaattgccGAGTGTGTGACcttaaaaca
aaagaaaaaaaaaaaatcatatggaatagattttttttttttttattttaaaaaaaaaaaagaagcgCCAATAAAGATTG
ATATTGAGATTACTGATATTTTCGTTTGGTTAGTTTTTAGTGCACCatcttcttttaattatatggtttttatacttttt
ttttttttttctccaataaaaaaatcaaatacacAACCATTATAATACcaaccaattttttattttttttttagccATAG
TCGAGTATAATACAcgcaaatattaattaaacccaaaaattattaattaaactatgattgttttttgatcattaattgaa
atcaaaaattattggaatgaaattttgaaaaaaaaaataaaaaaaataaaaaaagatcagAATTTTAGAATCCAATAAAA
ACTATGATATATAAAAATGGGTTtatgttaaaattttatatggtAGTTTTtgagggaaaaaaaaaataaaaattttggta
taaataatgatgtaataaaaaaaaaaaaaaaaaaaaaaaaaaaacaaNNNNNNNNNNNNNNNNNNNNNNNNNNNNNNNNN
NNNNNNNNNNNNNNNNNNNNNNNNNNNNNNNNNNNNNNNNNNNNNNNNNNNNNNNNNNNNNNNNNNNNNNNNNNNNNNNN
NNNNNNNNNNNNNNNNNNNNNNNNNNNNNNNNNNNNNNNNNNNNNNNNNNNNNNNNNNNNNNNNNNNNNNNNNNNNNNNN
NNNNNNNNNNNNNNNNNNNNNNNNNNNNNNNNNNNNNNNNNNNNNNNNNNNNNNNNNNNNNNNNNNNNNNNNNNNNNNNN
NNNNNNNNNNNNNNNNNNNNNNNNNNNNNNNNNNNNNNNNNNNNNNNNNNNNNNNNNNNNNNNNNNNNNNNNNNNNNNNN
NNNNNNNNNNNNNNNNNNNNNNNNNNNNNNNNNNNNNNNNNNNNNNNNNNNNNNNNNNNNNNNNNNNNNNNNNNNNNNNN
NNNNNNNNNNNNNNNNNNNNNNNNNNNNNNNNNNNNNNNNNNNNNNNNNNNNNNNNNNNNNNNNNNNNNNNNNNNNNNNN
NNNNNNNNNNNNNNNNNNNNNNNNNNNNNNNNNNNNNNNNNNNNNNNNNNNNNNNNNNNNNNNNNNNNNNNNNNNNNNNN
NNNNNNNNNNNNNNNNNNNNNNNNNNNNNNNNNNNNNNNNNNNNNNNNNNNNNNNNNNNNNNNNNNNNNNNNNNNNNNNN
NNNNNNNNNNNNNNNNNNNNNNNNNNNNNNNNNNNNNNNNNNNNNNNNNNNNNNNNNNNNNNNNNNNNNNNNNNNNNNNN
NNNNNNNNNNNNNNNNNNNNNNNNNNNNNNNNNNNNNNNNNNNNNNNNNNNNNNNNNNNNNNNNNNNNNNNNNNNNNNNN
NNNNNNNNNNNNNNNNNNNNNNNNNNNNNNNNNNNNNNNNNNNNNNNNNNNNNNNNNNNNNNNNNNNNNNNNNNNNNNNN
NNNNNNNNNNNNNNNNNNNNNNNNNNNNNNNNNNNNNNNNNNNNNNNNNNNNNNNNNNNNNNNNNNNNNNNNNNNNNNNN
NNNNNNNNNtttttttattattatttttttttattttgaatcaCTTAATACAATATGATTTTTACTGGTACTAttcatat
taaataaattaaaaaaaaaatattaaaaattggaaaaacaaaaataatataccCACACTTAAATCTCATTTTAGccgttg
tttttttttcaaaacctggaaatttgaattttgagTGGGTGTTttgtgaatttttttatttttttatttttttttctttt
ttttttttagcacACAACTTCACAACCCCATGTTTGtatctttaattgatgataaataacaataataaaaataatattgt
gcttaattatttgaaagtgtgttttttatcaattaattgcTATcgatatatataataaaaaaaaaaaaaaattatttaaa
taacaaaaaaaaaaaaaattaataattgtttttaatttaattcattattatatctaatttaattattttaattttttttt
gtaaagtCAAAAACACACATAAAACTACCATATAAAAATACCAATATATATGGAGGTATTTTCGTATTTCTCAATcctaa
ttaatttttattgaattttatccagtttatttaataaaaataaaaataataataataataaaagttaataaattaatata
tatattaattccatttttttttttttcttattatttattaaatatttagtttttttccacaaataaatatcaataaaaaa
aataaatttatttttatttttttttgtaaagctttttttttctttttttttttttattttatacaatttccaaatattta
aataataataataataataataataataataataattagaaaaaaaaagatataaaacATGGGTCCAACAGAAAATCAAT
CATTTGAGATTGAATTTCAAACTGCAAGCaccaacattaataataccaCTGCTGCCAACATTACCTTTACACCTGTCTCc
acaaataacaataaatttaaCTCCATGTTTGATATCGaatcaaataaagaaaatagtaTAAACCAgtcaaatattaatag
taacagtaatattaatagttttccattaaaaattcaaaccaAATCTTTAAATAGCACTacaagtagtaataataatatta
ataataccaacattttttcaattggttttagGCCATTGTCACCACGTATTTCACCAAGATTTCACTCTAATTCAAGTAGT
TTATGCAATAGTGAAATATCAACTCCAAGCTCCTCTAATTTCTTAGAAGATCCAAATTTAATAGCGTCAAATactattgt
taataatagtagtaataataatgataataccaataccaataataacaatggtaatgttaataataatggtaatggtgaaA
ATCCACTAAAAAAACATAGGAATTCacaaatattatcaaaaaatttttgtaGTCTCTCCCTACATCCTGATTCACCAAAA
CACTCAAGATCTACAACTGATCTATCTATATTTGTGGGCATGAGTGATCCAGATGTTATGACTTCTAGATCTAAAACATT
TTGTATTTCtgattttcatcaatttgGTATTGATACCAACATAGATAACNNNNNNNNNNNNNNNNNNNNNNNNNNNNNNN
NNNNNNNNNNNNNNNNNNNNNNNNNNNNNNNNNNNNNNNNNNNNNNNNNNNNNNNNNNNNNNNNNNNNNNNNNNNNNNNN
NNNNNNNNNNNNNNNNNNNNNNNNNNNNNNNNNNNNNNNNNNNNNNNNNNNNNNNNNNNNNNNNNNNNNNNNNNNNNNNN
NNNNNNNNNNNNNNNNNNNNNNNNNNNNNNNNNNNNNNNNNNNNNNNNNNNNNNNNNNNNNNNNNNNNNNNNNNNNNNNN
NNNNNNNNNNNNNNNNNNNNNNNNNNNNNNNNNNNNNNNNNNNNNNNNNNNNNNNNNNNNNNNNNNNNNNNNNNNNNNNN
NNNNNNNNNNNNNNNNNNNNNNNNNNNNNNNNNNNNNNNNNNNNNNNNNNNNNNNNNNNNNNNNNNNNNNNNNNNNNNNN
NNNNNNNNNNNNNNNNNNNNNNNNNNNNNNNNNNNNNNNNNNNNNNNNNNNNNNNNNNNNNNNNNNNNNNNNNNNNNNNN
NNNNNNNNNNNNNNNNNNNNNNNNNNNNNNNNNNNNNNNNNNNNNNNNNNNNNNNNNNNNNNNNNNNNNNNNNNNNNNNN
NNNNNNNNNNNNNNNNNNNNNNNNNNNNNNNNNNtaataataataataataataataataataataataataataataat
aataataataataataataataataatttaaagtcAACTGACAATGatagtgataatgattttgataatgataataatta
tataaagtCAGCTGATGAATCATCAACCATTGAAggtaaatctaaaaataataatttaagacAATCAATTGATCATGATA
GACCAATTCAAACAGTTGCTcattcattatcaaattcaattccaCATAAATTTAGTAGTTCAAACTCATTACCACCACAA
ATGTTATCTTCTTCCGCTCCCTCTTTATTTTCTCTATTAGAAAATAGTAGTAACAgtaatatttcaattaatgagGAATC
AGTTGTATTAATTAATACACCAGTTAAAGAATATAGTTATAACAATAGATCATTATGTTTATCCGATGAAGAGGGAGgtg
gtgatgaagatgaagatgatacaccaccaacaccaattcaATTGGTCAGACCAACACCAATTAatccatcatcatcgtca
ccATCACCTTTATCTCTATCACTTAATGCACCAAACTCTACCACCTACCTCCATTTGGGTAGATCTGCCACTGTACTTTT
AAATCCACCCCTACTCGTAAGTTCAATGAGACTACATCATAACtcaccatcttcatcaccatctCAATCAATTCCAATTA
TTCAAACTCGTGAACGTTCtcaatcatcattatctttcCTCTCAccatatcaacaacaatattacCCATCAAGTCCTGAA
TTATCACCAATGGTACCAACTCCacttgtaaataaaatttttaataatggtaccgataataatataaataataataaaaa
taataataataatttaaataatcaatcaatGAGTGAAGAAAGAGATGATTCACCAAATACTAGTTTGGATCAAATTTCAG
GTTCGCCATATAAAACTCCAAgtaaattatcatttcattcaccaaattcatcatcatctattTTCAATAGTATAAgcaat
aatcaacaacaaactgGTAAGCGTTCTAGAACTTGTTTGGATTTCACAAAATATTCTTCACATTTGCTTGATGAAGAAGT
TACTTGTTATTCCACTCAAACTACCAACACTTCTACAACCAGttcatctttaatttcaccatcatcttcaccaaaacaac
aaaatattttaattgaaagtgATATCACATCTACCTCCACATTCACATCCACTAAcccaacaatcacaaccaccTCTGTA
ACCAATACTTTGGCTGCTATTCAACAAAATTTGAATAGCAAcgcaaatttaaataataataataataatattaataataa
taacatttcctcatatttttcaaatcatCCACGTTCAAACTCTATTAGTTCACAACGTCCACCACGTCCTCTATCAATGT
CATCATCTTTTATTTCAAGACAATCACCTGATATTCATATTTCATCGAATTCATTGCCAAAACCAGTTCcagttgatgat
aataataataataataataataataataataataataataataataacgatatCAACAAtgtagataaaaataatgtaaa
taaaaatatagcaagaattattgaattacaacaacaacaacgtaATCATCTCAATGGTAATTTAACACAAGATCAAGATC
AACATGATGATCAATTCAAACCAAAACTATTACCACCTTATCCAACTCGTCCAGGTTTTAATGGTGTTTCATCTGAATCT
GTATATGAACTCTTAAAGAATCCATCAGGTACTAAAGCTATTATCACAATTGTCGATTGTAGATATAAATATGAATATGA
TGGTGGACACATTATGAATGCAATTAATATTCCACCAACTGGTTCAAGACAAATGGTATTGGATAGATTCTTTAAGATTC
CAACACCAAAAGATCAACAACATATCATCATTTTTCATTGTGAATTCTCCTCAAAGAGAGCTCCTGATTGTTATAGTCTA
TTTAGAGAGTTGGATCGTGAACATAATCAATATCCAAATATTCATTATCCAGAGATTTACCTCTTGAATGGTGGCTATAA
GAAATTCTTTGAAAGTTTTATGGACATGTGTGAAGGAACTTACATTAGAATGGATGATAAATTATATCAAGCAAACTTGA
AAGAGGAAGaggaaaaaagaaaaaagaaaaaattacaattagaAATATTAAAGCTTTTAAGAATAGATCTCATTCTTTTC
ATGTTTAAAAATCTGAATttctcaattttttaaaaattcattggGGNNNNNNNNNNNNNNNNNNNNNNNNNNNNNNNNNN
NNNNNNNNNNNNNNNNNNNNNNNNNNNNNNNNNNNNNNNNNNNNNNNNNNNNNNNNNNNNNNNNNNNNNNNNNNNNNNNN
NNNNNNNNNNNNNNNNNNNNNNNNNNNNNNNNNNNNNNNNNNNNNNNNNNNNNNNNNNNNNNNNNNNNNNNNNNNNNNNN
NNNNNNNNNNNNNNNNNNNNNNNNNNNNNNNNNNNNNNNNNNNNNNNNNNNNNNNNNNNNNNNNNNNNNNNNNNNNNNNN
NNNNNNNNNNNNNNNNNNNNNNNNNNNNNNNNNNNNNNNNNNNNNNNNNNNNNNNNNNNNNNNNNNNNNNNNNNNNNNNN
NNNNNNNNNNNNNNNNNNNNNNNNNNNNNNNNNNNNNNNNNNNNNNNNNNNNNNNNNNNNNNNNNNNNNNNNNNNNNNNN
NNNNNNNNNNNNNNNNNNNNNNNNNNNNNNNNNNNNNNNNNNNNNNNNNNNNNNNNNNNNNNNNNNNNNNNNNNNNNNNN
NNNNNNNNNNNNNNNNNNNNNNNNNNNNNNNNNNNNNNNNNNNNNNNNNNNNNNNNNNNNNNNNNNNNNNNNNNNNNNNN
NNNNNNNNNNATTACTCTTAACAAAAACTCAaaaaaacacacacacaaaaaaaattaacacaTTAGTACCACTATTTTCT
ACTACTATTTCACCTATAataacttttattattttttttctttttcttttctttttttttttttttaccttatttcattt
ttttaattccctAAATATCAATGTGTTTTGAGTAAATAGAAACCAAGtcaaattaaaactttgacccaattttataaaaa
caataatagtaatagtaacagCAAAAACaactataaattaaaagaaatatacacttttttttttctttttgaaagAAGAA
AGGATTAAACGAAAATAGATTCATTATCAAACATTAATTTTAGTTCATTACCAAGAAGGTTAATGATGAACTGTCTCTAT
TTGATTAGAGGAGCAGGAagtatgttattttttttaatatttttttaattttatttttatttttctttttcttttttttt
ttttttactttttttgtttttgtgtaTGCCTCTATTCATTTCTTAGATTTCTATTTTAACACaccaaaaataaatgttaG
ATACCCTCTCACAGCctcaattttcaaattcaccaaTATGGATGTTTGACAATGAATATAGACCGTCATTAGCAGagaat
ttgttgaaattgaatcaacTTATTactacaataaataatataaatagcaATATTGGCGaaaatagcaataatatcCAACC
ATCAATAGCAAATACAACggcaacaacaaatacagcagcagcaacaacaacaatatcaccAGTAACTGCAGATACACaag
aaaatgaaacaaatgatgttagtaatgataatgtaaataataacaataacaacagcagcaacaacatcaataatagtaac
aactATGAGAATAACAATATAGATCCATCACCAATAACACCCACCATTAATACCTCCCAAGAGAATaatcaaaaccaatt
atttattaaagaatttttaaatgatttcaCCACTAGAGTTCTCTGGTTTACATATCGTCAAGGATTTCCTTGTATTGATA
ATACAATGTATGATAACGATTGCGGTTGGGGTTGTATGTTAAGATCCGGTCAAATGCTATTATCAAATGTATTACTCCAC
AATGTACTTGGTAATGATTGGAAAGGATCTTCAAGTACAACCCATACAGATGTATATAATAATGTAAagatcttttttaa
aaaaaaaaaaagatcatttattaatactaatcaattttatttaatttatttcttaGATTATTTCAATGTTTTTGGATAAA
CCATCAGCACCATTTTCTATTCACAACATTGCAATGGAAGGTCAAAACCTTGGTAAGAATATAGGTGAATGGTTCGCACC
ATCCATTATTTCTCAAGCCATAAAGTAagtaatcttttttttttttatgatgattttttgtctaaatttttttttatttt
tgtgcgacaaaaaaaaaaggattctTGTCTCAAGAAATTATGAACAATGTAAAATATCAGTTTTCATTTCAGAGGATGGT
TCATTGTATATAGAtcaacttttaaatatttcttctaaaaagaagaaaatatcGTCCGctgaacaacaaaaagagtCAGA
TAATGACGATGATAATAAGAAACATAATGAAGGTATggaaaacattaaaaaaaacattgacaataataacaataataaaa
tggatGATAGCAACGTTGTGAATGAAAAAGAAGCCAAACATAAAGGTAATGATGAAATAAATcaagaaaacaataataat
gatgacaaTGAAGACTATGATAACAATGACGAAACTTGGGAAccactattaattttaatccCCATGAGATTAGGTTTGGA
TGGATTAAATAGTATTTATCATTCCTCGTTATTAGAAATCTTTAAGTTTCCTCAAAAtcttggtgttgttggtggaAAAC
CAAGAGCatctctttattttattgctGCACAGGATGATAACTTATTCTATTTAGATCCACATACTGTTCAAAATCATATA
GAAGTCGAAAATGGTTCTAAATTCCCTTTAAATGtatgtgatttttttttttttatttctttcaaaTTTTCTCATCACCA
ATTAAACATTTTCCTTTTACTAAACAAATATcctaataatttaaaaatagacATTCTTTTGTAGCACTACTAAGAGAACA
CATGTTTCAGAAGTTGATCCATCATTGGTAGTTgcatttttttgtaaaaccAAAGATGACTTCAATGACTTTGTTGaaag
atcaaaaaaaatgacaTCTCAAATGGAAAATCCAATTTTCTcaatatttgataatgaaccGGATTATGATTCAAGTCGTG
ATTGTGAGTATGAAGAAATTGATGAGACTGGTGGTGAAACATCAGACGATATAGATATCGAAACTGACTATCATATGATG
TAATAAATAACATATAATacccaaaataaaaatactcaATATTATAACAACAATGtatagaatttaaaaaaaaaaaaatt
gccAGTGtcatttcttttcaaataacTACTGAtccaataaaataataaatttttaaaaaaaatttggaattGCTTCCCGC
taattttatgttttttttcacctaaaataatttatttaatttagttGACGTCAGCAGAGACTTTGACTTTACCCTTATCA
GCAGCAACAGTTCtgttttttctttctaaTAAAGCTTTTCTGTCTTTATCTAACTTTAATTTAGTTAAGATGACATTTGA
TGGGCTGACACCAATTTGAGCGGTGTTACCGTTGGTTTTGGTGACGGTAAGTTTGTCAATGTGGATGACGTATTTCTTTC
TGTAACAGGCAACAACTTTACCTTCGTGATTTTTGTTATCACCACAGACAACACGGACTTCGTCGTCTTTTCTGATTGGA
AGAGATCTAACGTTGTATTTAGTTCTTAAATCGTGTGATAAAGCAGCAGACATACGGATACGTCTTTCACCTGATGAGGC
GGTGAAGTGTGCTTTTCTTGACTTTCTACGGGATGAGCTGACGTCTTATTGTGTAGATAACATTATAATAAGTATTTAAA
CATTATAATGTTAATAACAATCATAGATTTTACATATGATTGCGCATGatgataatgttttttttttttgaaagtgATAG
TGGATAGATAGATTATTTATCTGATAATAAGATTAAGAATCAAATAAAGACTCAATCAATCATATTCTCTCATAATTTCG
ATAGATTGAGGATGAATAACTCTCATTAGGATATCTGATATAATAGATACATACTAGtgtttcttttcatttttaggTAC
GTTAGTGtggaaaaaaatcaaaaaaaaaaaattttgaaaaagttaaaattaaatttataaaaaaaaaaaaaagcgaGGAC
AGAGCCACTGCGGTTTTTtcgagttttttttttacaaaaaagaaatgcaCGTTTCCATTTCTGTTGTGATTTTCATTtct
tgaattatttttaacgttacattatttcttttttttatttagaaaaGAAAACCAATTcctaataatatattattattaaa
aatgtataattgataattttaaaataaagaaataaatataaaataaatataagtaatataaaataatactactagaaaaa
aaaaaaaaaaaaaaaattttaaaaatttattgtattCGTCAAAcatgaaaaatatattaaaattagaaattatGGAATAT
ATTGCATTCTTtcttaattctttaaaaataaataaaaataaataaaaataaaaataaaaaaaaaataaaaattaaaaaaa
actcgAGAAAAAGTTGAGCAAAANNNNNNNNNNNNNNNNNNNNNNNNNNNNNNNNNNNNNNNNNNNNNNNNNNNgcttta
ttttttttaataaatttgtataaatagaataaaaatgaaagttaaaattgaattaaggTATGCATTTACtttaatttact
tttaatattcaatattttataaCTAATTGAACaccatattatttttagtggTGGATTAgagttattatttgataaaaaga
aAGTTCATGAAATTGAATTCGCTGATAAGAATGAAATCccattaaaagatttaattttatatatgaGAGATAATTTACTC
AAAGAAAGATCAGAGTTGTTTGTAGTTGATGATACTGTgtatgtattattatatatatatttataaaaaaaaaaaaaaaa
tattaaccaTGGtgtgtttgaaaaaaaaaaaataatagtcgTCCAGgtattttggttttaattaatgatgcAGATTGGGA
ATTATTTGGAGGTATCTCATATAATGTAGAGGATAAAGAcacaatcattttcatttcaaCTTTACATGGTggttaaatct
tttaattataaaatgggagaaaaataaaaataaataatattttgtaTATAAAACAAACATCGCCAAATTGGAAATGATTT
TTGTGTTCcacaatttcttttttttctttatatatttttttttattttttttttatttttccaatgaaaaaataatcatt
agttttagaaatttatgtgttttaaatttgtacaattgaggaaaaaaaaagggtattcttttttttttttaaaaaaggtt
tttaATTCGGTCATATATGTATTGTTAAGTGATTATTTCTTGCCAAGTACACTTCTTGCTTCATTGATTTTGGTTGCTAA
ATAAGAAGATCCACCCTTATCTGGATGGTTTTTAATCATTAAAAGTTTATGTCTTATTTTAACTTCATCTTTTGTTGAAT
CTGGCCTATATATTCATGAATCatacaatagtaataaaaataataaaaataataataataataataataataataataat
aataataataataataataataataataataataataaataataataataataataataataataataaNNNNNNNNNNN
NNNNNNNNNNNNNNNNNNNNNNNNNNNNNNNNNNNNNNNNNNNNNNNNNNNNNNNNNNNNNNNNNNNNNNNNNNNNNNNN
NNNNNNNNNNNNNNNNNNNNNNNNNNNNNNNNNNNNNNNNNNNNNNNNNNNNNNNNNNNNNNNNNNATCAGTATTTTTTT
TNttttttttttttagtaaaagaattttaaaatgagTGTTACATCagataaaatcaaattaccACCATGTAAAGtatatt
ttaaacaaaaaaaatacctATTCTATATTTggttattaatttatttattttttttattataaatagatATAGAAGGAACA
TCAGCATTATTAGGATCAACTGTTGCAACAGCATTTTTACAaccttttgattttttaaaagttagATTACAAGGTAGTGG
ATTTGCcagtagtagtggtaatagtagtggtagtggtgaaattactaaaattaaaagagttGGAGTTATTGAAACATgta
aaaatgttttaaagaATGAAGGAATTAAACAATTTTGGAGAggatcatcaccaacaattgTTGCTAGTGGTATAGCATGG
GGAACCTATATGCACTTTTATGAAAcctataaaaatatattaaaaaccAAACAAAACGTTACACAATTGGATACattcaa
tcattttatttgtGCAGTCGGAGCTAGTGCTTCACAAGTTTTCATAACGAatccaatatttttaataaaaactcgTATGC
AATTACAAACACCTGGATCACCAACTTACTACACCGGTATATTTGatggaattaaaaaaacagttAAAATTGAGGGTTTC
AAAGGTTTATACAAAGGTGTTATCCCATCATTATGGTTAACTTTTCATGGTGGCATTCAAATGTCTTCCTATGAacatat
taaatattatttctcAACAAGTTCTTCTAAATCTTTAGATTCATTAgtatgtttattatttttagttttcatttataata
ataataaataataataataaataattatttttattttagaatgCATCGGAAATTTTTATAGCAAGCAgtgtttcaaaatt
attagcAAGTACAATTTTATATCCATTCCAAGTTGTAAAGACTAGATTACAAGATGAAAGAAATATaccaaatcaaaata
atgtTAAAGTTTACAATGGAACAAAAGatgttatatttaaaattttaaagaatgaaGGTATTACAGGTTTCTATCGTGGC
TTCGTACCAAATACAATTAAAGTTATACCAAATACTTCAATTACCTTATTAGTATATgaggaaattaaaaaaatgtttca
gttatattataaataaattaaatataaaaaaataaaattaaataaaaaaaaattggcaaatataatttatttacaaaaaa
tttattattattattattattattattattattattattattattattattattactatttattattattattattatta
ttatttattattattatttattatttattattatcgtttAGGGTATTGAGATATCAACGTCAATATCGACACTTGCATCg
gcatcaacatcaacatcaacatcaacatcgaCTTGTAATTCATCTTGATTATCGTCAATATTGTTGATACTAATATCAAA
CTCCATATCATTATCatgaatttcattttcttcaaaTTCATCTTGTTGTTCATCTTGGTGTTGttcatcattatcttgaa
ttaaattattatcaaacaTATATTGATTACAATCAGagttaaatttatttgagtTATCAGAAATTGAGTCTTGATCTAAT
ATACAGGGTATTGGCGATTGACCATTGATGATTAGAATACCGATTTTAGTGAATGCTAATTTTCTTGCGTTTGAAACTGC
AACTTTTTTAGAGTTTTTGGTAGCCTCAATTTTACAAGAATCTTCACCAACGCCATGGGACACTGTACTAATTTTAACAT
CAATTTGTTTAAATGTACAATAAACCAAGGCATACCATTTCGATTCATATTTTCTTATTGGTGTTTGTAATGGTATACCG
TTTAAATCGGTTTCAAGTAAAATTTCACGAGTGTATTCATGTTCGAATCTATCTATTTCAGTTGACCATTGGTTGAAGCC
TAAAAGATGGTTTATTATTTGCAATGATTTAGGAAACGGTATTTCATAGGGTTTATCACTTTTAAAACTTGATAATACTA
CAGATGAACATTCTTTCCCATTGatttttatcttttcaaTAGAGTTATGATGATTTAGTGCTGATATGGCGCTATTCTCA
AGACAGTATTTAATTAATCCTAATATTTGTTTggaatttttgtttttataaacaaCTATATCATAGATTAAACCAAACAC
TGAAAATGCTTTCTCTAAATCGATCTTGGTTGTATTCTCATCTAAATCTGTTAACATCAATGTCTTTTCTTTACTTGGTA
TTGTGAATAAAAATAGTTCCATATCTTTTAATGGTATAGTTTTatgtattttcattttatttgattgtgTTGATTGAGTT
GGAAAAGATGATGGTATCGTCATTATTGTTGAAGAGGAGGTTGGTGTCATTGCAATATCAACACCATTTTgtgtttgttt
ttgttggtgTGAGTACAtgattatatatatattagatatatatttatttgattgtttttattattttatttatttgtttt
tattatttgtttatattcattttaatttattaaaaatttattgggctttttatttttctaaaaaaaaaaaaaatttagtt
ttttcaCAATTCttgtaattttgaaattaatgaaaaatttttttataaaattagaaaaaaaaaaattcttaagAATACCT
GAAAATCAAGGGTCCAATTATCgattttttcttatttttttcttttatccttttttggtaatttttaGAAAACAAACGGA
AAAATGTTGTGAAATTaatgtttgtttttattatttttatggatatcttttttttttttttttcatttttttttctaaat
ttttttttctattttttttttttattttttttttttatttttttattttttttttttttgattttgtttcaatcatattc
aataaaaaaaattatataataatagaatagGATGTTATCAAGAGCAACTAGATTATTATCAACAGCAAATGTCTGCAAAT
CAATGGTAAAGAATACTACCATTCGTTCATTTGCAAGTCACGGTGGTGCACCAGGTGGTAGTTATCCAGGTGAACCTAAA
CCAGGTACTAAAATGGTTAATGTTAAAGTACAAATTGGTGATGCAATCTATTCATACAAACATGGAAACTTTATTGTTGA
TCCAATTCAAATTAAAGAGTTAATTGAAGAACAAAATAGTCATGTTCACGGTCCAGGTTGTGCACATGGTCATCACGAAG
GCGATCATCACGATGATCACCACGATCACATTGACCCAGATGATATTGAGGATGAATTCCCAAGAGGttactttttaaat
acaCCAGTATGtatatttgtaaattatatatatatatatcacCCCATAATTATATGAGAGGTTATATAACATCTTGATCA
GCTTTATTAACGttaatcataataatcaatcaaaaaatcaatcgatcaatcaatcaatcaatcaatcaatcaatcaatca
atcaatcaatcaatcaatcaatcaatcaattacaaTATATAGCCATCAGTACCATACCCAATGAATCCATACTTTTTATC
AGTTCTTGCATTTGCACCAATCATTGGATCTTTATATTATCTATACTTTATCGAAGATAAGACAAACAAAGATTATGAAA
ACTTTAAAGAGGAATACTTGGCTGCAAATCCAGAACTCaaacaaaaattatatgATATCACTCATAAATATCCATTATCT
CATTAATTcgacaaataattttttttaaaaaaaaataatacatataGAAAGAAATACAGTTATAAAGTAATACATAAATT
GTAGAAAAAAATCTTAAagttcaaatttaatatatatttttaaaaaaaaagaaaaaaaaaagaaaaaagagaaaaagggG
AAGCGAAAATAGAGgattgtaataaaaataaaaataaataaaaaaaaaaaaaataataataatttaatttttttatttgt
ttcttatttatcaattttctattttatgtaaaattataaactttaaaaaaacaaaagaaaaaggatATATCATACTAGca
ctatttattaattgaaatggttgataataatacataaattaatttaaaatgtgAAAATCCTAAATAACCGTGTGTTGGCC
CTGATTTTTTCATTCATGAAGGTGAGTTTTTAGATTTTGGGCACCAAAAAAAGGGGTAGGTTTTGCATTTTTTACTCTTg
ctttcacttttttttttttaattaataaaatcaaatacaataaattttattatttatttttataattttttggtttttct
tcaattaattttccTTTTTATAGAGctcaatctttttttttttttttttttttcctaacaACTACAGTTGGATGAATCGC
CAGGTTTCTTTGTAGCATTACCAGAATCTGAAGATATTTGTACACCTAAATGTTCTAAATTAACCTCACCACTATCAATC
TTTGTTATGATTGTACGAGTGCACTTTAAAAACATTTCCTCAACACCTTCACCAGTGAGTGCTGAAGTTTCCATGAATAA
TAATCCATTCTCTTGGGCGATTCTTGATGCCTCAAGAAAAGTGACCTCTCTTTGTTCTGTTAAATCTGCTTTATTTCCaa
ccaaaataatagttaCATCTGGTGAAGCGAGTGATTTAACATCTGATAACCAATTTGTAATATGATTGTATGATTCACGA
TTTGTAACATCATAGACTAATGCAACACCTGCTGATCCTCTATAATATGAAATAAcctaaaatttattttttattattat
attatatattataattgttaacatatttcattattatttcttccaaataatcaattttaataatattatagttTTCTACT
GTACGTACAACTGATCTAAATCTTTCTTGACCGGCTGTATCCCATATTTGTAATTTAACATTCTTTCCTTGAATATCTAT
AACCTTTGATGCAAAATCTACACCAATTGTATGATTCGATTggcttttaaatttattatcgaCAAATCTAAATAAAAGGC
AGCTCTTACCAACTGATTGACTaccaataattataaatttaacaaGGTATAAAGGTTTTCCCAtcgtttttatttatagt
atttttatatattatttattcgtTTGTTTTTTCGTTtgttttttcgttttttgtttgtttttttgttttttttgtatttt
tgttttaactCTATTATNNNNNNNNNNNNNNNNNNNNNNNNNNNNNNNNNNNNNNNNNNNNNNNNNNNNNNNNNNNNNNN
NNNNNNNNNNNNNNNNNNNNNNNNNNNNNNNNNNNNNNNNNNNNNNNNNNNNNNNNNNNNNNNNNNNNNNNNNNNNNNNN
NNNNNNNNNNNNNNNNNNNNNNNNNNNNNNNNNNNNNNNNNNNNNNNNNNNNNNNNNNNNNNNNNNNNNNNNNNNNNNNN
NNNNNNNNNNNNNNNNNNNNNNNNNNNNNNNNNNNNNNNNNNNNNNNNNNNNNNNNNNNNNNNNNNNNNNNNNNNNNNNN
NNNNNNNNNNNNNNNNNNNNNNNNNNNNNNNNNNNNNNNNNNNNNNNNNNNNNNNNNNNNNNNNNNGAAAAttccaaata
aatatataaaaaaaataattaattatttaattaattattatttttttttgaactcACACACTATGtcgaaaaataataaa
atttttttttatttgtgcattttttttaaattatttttttttaaattgtgtggtcactattttattttttatttaacaaa
tattttttttaaaaaaaaataaaataaaatggaagATATAGATAGAATCGAATTATCTTATGAACtattaaatagtttaa
ttgGATTAAATCCATTTAATGGTGAAATAAAATCAGGAATTTTTAGTGGATTTTGGGGAAAACTATTCTCACTCGATGAT
ACAAATTATTTAACTCCAAaaggatttaataaaattttttatggCTTTGTTCAAGATATTGAACAactaattaatgaaaa
aaccAATGaagatataattatatttttaaataaacatttaaTGGATTTACAAGATAATGGAAATAGTTTATGTGATTTGT
TGAAAATTTGGGAAATGAGAAATGTTGGTTCAGAAAACattaaatcaatcattacaaattttaactcaaaatctattaaa
tttcaagaattttcaaaactatcaaattataatttaaaattaaatattagaAATTATCAttctaaattaataattctatt
aaaagaatttaatgaattttattttcaatttttttctacAACTTCATCAGTATCATctacttttttaaaacaaattataa
aactTTCAACAATAAACATGTCAATTTATAGCTCAATAACAAttgattatattaataatggtaacCAATgggaatttgat
tttttatttgatttaaataaaaaaaaagaattactaaatgaatttaattatgaaattttaaaatttcaaaataattttgg
atATTCATTAtctcaattaatatttaatactaaagattataatatttataaaataaaatcaataaataatactttAAAAA
CTGTTTCAAGATTTAATGAAatccattatttaaattataaatatccaattaaaattataagtGCAAATAAAAGGaaagat
gaaaatattttaataattgatcaaGAGAATAGTAATactaatcataataataataagtttaattatatttataaaataca
accaaaatcattaattataaataataaagatgttgaaattaaaaaagaaaaaaacaattttttacaagaagaattaattg
atataGTATCTGGATTAtatccttttttttcttcaaatagtattaatagttttttgaAAACTTCAATTTGCTTAAAAGGT
GAAGAatcattttatcaaatttcattttcaattcattgttcaaatgatttaaaattaaatgaaatcaacataaataataa
tagtggtagtaacATTAcagatattgaaaaagaactttctttttcaatattaataaattcatcattttcgaaaacaaatc
aaactaatttgtttttagagaaagttgatttaaaaaaattagagatGGAAACTTTGAATAATGAAGTTATTTATAGAAAT
TCGTTGGggattaaaaataaaatgtattatggtattaaaaaatttaatatcaacCCAGGATTTCAAAtggataaaataat
ttttgaaataaaagatataaaaGGAGATattgtaattgataatatagAAATCTCATTTGACCAAACTTCATCTTTTCCAA
CAtgttaagaaaaaaaaaaataaaataaaataaaaaataaataaaaaaatatttatattttattaaaaaaataattaaat
taaaaaagaagaaaaaaaaattaagaattcTTTATAAGTGATCGATCATTTAaggatgatgataatttttttggtgtAGT
TTAAACGATAGTAAGGCCACCATCAGCAATTAAAGATTGACCAGTTATATATGATGATTCTGGGCTTAACAAGAATAATA
CTGGTTTGGCAATTTCGCTTGGGTGTGATACTCTCTTTAGTGGGGTGTGACCTTCTAATTGAGCGGTTGCTTCACCTGGT
GGTAAGTATTCTCTGAGCATGGCAGTTTCAGAGGCACCTGGTAATACGGCGTTACATCTAATGTTAAGAGCACCATATTC
AGCGGCAGCGGATTTAGTGATACCAAGAATAGCATGTTTTACTGCAGAGTAACCACTGTTGTATGGGAATGATAAAACAC
CAGCAATTGATGAGATGTTGACGATGGAGTATTCACCTTTTCCTTGTTTTTCCATTTGTTTAACTTGATACTTTACACAT
AACCAAGTACCCTTGACGTTAATATCTAACATTTTTGAGAACATTGATTCTTCGTATTCTCCAATTCTAGCCATTTGACC
TAAGATACCAGCATTATTTACAGCACCATCTAAACGACCAAATCTTTCAACTACTCTATTTACCATATCCTCAACTTGAT
CACTCTTTGAGATGTCACAAACTATTGATAAAGCTTGAACTAATGGGTTGACTTCTTTCATTAAGTTAATTGTTTCTTCA
CAAACATTAATATCAGCTAAGGCAACATTTACATTCTTTAAAGATGCCAATTGTAAACAAATCTCTCTACCAATACCACG
GGATGCTCCAGTTACTAAAATTGTTTTAccttccattttttttattttatttaaaatgattaattAAGTttagatattat
tattattttttttctgaaaaaaaaagaaatattgaTGTTTTTCTTATTGTGCtgaaaagttttaatttattaattacaaT
TCAAGatgattaataattattatttagtttttttttttttaaaaattattataaaatttatttatttaatctcgagaaat
atgaaaattaaataaaatagtagtttaaataaaatgaaaaaaaaacaaaaaattattaaaattattaaaatttaaaatta
attaatatgtTTATATAAAACTTTCGAATATAGATTAACttttatatatttcttttttttttctttaataatagtataaa
aaaaaaaattaatgttttaGTTGTAattggaaattaaaaaaaaattaaaatttctatttaNNNNNNNNNNNNNNNNNNNN
NNNNNNNNNNNNNNNNNNNNNNNNNNNNNNNNNNNNNNNNNNNNNNNNNNNNNNNNNNNNNNNNNNNNNNNNNNNNNNNN
NNNNNNNNNNNNNNNNNNNNNNNNNNNNNNNNNNNNNNNNNNNNNNNNNNNNNNNNNNNNNNNNNNNNNNNNNNNNNNNN
NNNNNNNNNNNNNNNNNNNNNNNNNNNNNNNNNNNNNNNNNNNNNNNNNNNNNNNNNNNNNNNNNNNNNNNNNNNNNNNN
NNNNNNNNNNNNNNNNNNNNNNNNNNNNNNNNNNNNNNNNNNNNNNNNNNNNNNNNNNNNNNNNNNNNNNNNNNNNNNNN
NNNNNNNNNNNNNNNNNNNNNNNNNNNNNNNNNNNNNNNNNNNNNNNNNNNNNNNNNNNNNNNNNNNNNNNNNNNNNNNN
NNNNNNNNNNNNNNNNNNNNNNNNNNNNNNNNNNNNNNNNNNNNNNNNNNNNNNNNNNNNNNNNNNNNNNNNNNNNNNNN
NNNNNNNNNNNNNNNNNNNNNNNNNNNNNNNNNNNNNNNNNNNNNNNNNNNNNNNNNNNNNNNNNNNNNNNNNNNNNNNN
NNNNNNNNNNNNNNNNNNNNNNNNNNNNNNNNNNNNNNNNNNNNNNNNNNNNNNNNNNNNNNNNNNNNNNNNNNNNNNNN
NNNNNNNNNNNNNNNNNNNNNNNNNNNNNNNNNNNNNNNNNNNNNNNNNNNNNNNNNNNNNNNNNNNNNNNNNNNNNNNN
NNNNNNNNNNNNNNNNNNNNNNNNNNNNNNNNNNNNNNNNNNNNNNNNNNNNNNNNNNNNNNNNNNNNNNNNNNNNNNNN
NNNNNNNNNNNNNNNNNNNNNNNNNNNNNNNNNNNNNNNNNNNNNNNNNNNNNNNNNNNNNNNNNNNNNNNNNNNNNNNN
NNNNNNNNNNNNNNNNNNNNNNNNNNNNNNNNNNNNNNNNNNNNNNNNNNNNNNNNNNNNNNNNNNNNNNNNNNNNNNNN
NNNNNNNNNNNNNNNNNNNNNNNNNNNNNNNNNNNNNNNNNNNNNNNNNNNNNNNNNNNNNNNNNNNNNNNNNNNNNNNN
NNNNNNNNNNNNNNNNNNNNNNNNNNNNNNNNNNNNNNNNNNNNNNNNNNNNNNNNNNNNNNNNNNNNNNNNNNNNNNNN
NNNNNNNNNNNNNNNNNNNNNNNNNNNNNNNNNNNNNNNNNNNNNNNNNNNNNNNNNNNNNNNNNNNNNNNNNNNNNNNN
NNNNNNNNNNNNNNNNNNNNNNNNNNNNNNNNNNNNNNNNNNNNNNNNNNNNNNNNNNNNNNNNNNNNNNNNNNNNNNNN
NNNNNNNNNNNNNNNNNNNNNNNNNNNNNNNNNNNNNNNNNNNNNNNNNNNNNNNNNNNNNNNNNNNNNNNNNNNNNNNN
NNNNNNNNNNNNNNNNNNNNNNNNNNNNNNNNNNNNNNNNNNNNNNNNNNNNNNNNNNNNNNNNNNNNNNNNNNNNNNNN
NNATCTTCACAACCAAtgttattttgaaataaagaTTGGTTATCTAATGGGTTTTCTAATTGATAATTATCTCTAATACA
TGATAAAGAATAACCACCAAATGCGGCATCTACATGAATATCaaagttaaaattaaaatctcttCTTACTTGATTTCTAA
TTGATACAATTTCATCTATATTATCAACAGCATACTCTTGAGTTGTTCCTAATACTGATACAATAGTAACTATTGGAATC
TGATTTTCGATACTATGTTTTatatatctttttaaatcatttatattcattctaccatttgattcaataaatatagattt
tatattttttgaacCAAGACCTGTTAATGAAACTGcctttttaaaacaataatgtGCAGAGGaaggaattaaaaaaattg
gttgattaatttcattttcagtAAAAAATTGATAGGCACCTAATGAAGTTGgatgataatttttaataatttcaaaaacg
TTTTCGATTGGTAAATTACATTCTAAACTTATTTGATATGGTAATTTTACTGATAAAtcaccatttaaatttgataactC
CCAATTTGAACATTCTATTAATGGTTTAATTGTTTTACCATCGGGAAAggttattttcaattgtttactatcatttaaat
catcttcatttaataatgcaTTCTTTATTGCCACTGGAATAAATTTAACCCAATAACCAGACCAACATGCTTCGATGTTT
GAAACCGAACCTCCATTAGTTATATGAGCAAATGGATAAACAGTTTCTATTTCTCTTTTAGTTTTTTCAATTAGAGTAAT
AGTTTTTGAAGAGTTATAATAATCGGGAGTTTTATTTGTATCAAACCCAACCATTCTACAAAGGTCATTTGAAAAAGCAT
ATTCAATGAACGATGATTTGCAGGATACTTGAGGTGtacaattatttgaattataataaagGTTTGCAATTGTACCAATA
AATCCTGGAATCAATGAATCTTCAATCATATGAGCTTGATATTTCAAACTCGAAAATTGAGTAGATTCTTTTATATAGTT
ACAAATTGATTttgtattttcaataattaatccttttgattttttataattatcagattcaaaataatcattttcaaata
ttgaaggttcacttttattatattgaattcttgaatcaattgtagaattaaaaacaattttagaAAGTTGttcaaatagt
tttttattctcGCCCtagtaacaaaaaaaaaaaaagaattaatattatataatttttaccttaagtatatatatatatat
atataatattaatNNNNNNNNNNNNNNNNNNNNNNNNNNNNNNNNNNNNNNNNNNNNNNNNNNNNNNNNNNNNNNNNNNN
NNNNNNNNNNNNNNNNNNNNNNNNNNNNNNNNNNNNNNNNNNNNNNNNNNNNNNNNNNNNNNNNNNNNNNNNNNNNNNNN
NNNNNNNNNNNNNNNNNNNNNNNNNNNNNNNNNNNNNNNNNNNNNNNNNNNNNNNNNNNNNNNNNNNNNNNNNNNNNNNN
NNNNNNNNNNNNNNNNNNNNNNNNNNNNNNNNNNNNNNNNNNNNNNNNNNNNNNNNNNNNNNNNNNNNNNNNNNNNNNNN
NNNNNNNNNNNNNNNNNNNNNNNNNNNNNNNNNNNNNNNNNNNNNNNNNNNNNNNNNNNNNNNNNNNNNNNNNNNNNNNN
NNNNNNNNNNNNNNNNNNNNNNNNNNNNNNNNNNNNNNNNNNNNNNNNNNNNNNNNNNNNNNNNNNNNNNNNNNNNNNNN
NNNNNNNNNNNNNNNNNNNNNNNNNNNNNNNNNNNNNNNNNNNNNNNNNNNNNNNNNNNNNNNNNNNNNNNNNNNNNNNN
NNNNNNNNNNNNNNNNNNNNNNNNNNNNNNNNNNNNNNNNNNNNNNNNNNNNNNNNNNNNNNNNNNNNNNNNNNNNNNNN
NNNNNNNNNNNNNNNNNNNNNNNNNNNNNNNNNNNNNNNNNNNNNNNNNNNNNNNNNNNNNNNNNNNNNNNNNNNNNNNN
NNNNNNNNNNNNNNNNNNNNNNNNNNNNNNNNNNNNNNNNNNNNNNNNNNNNNNNNNNNNNNNNNNNNNNNNNNNNNNNN
NNNNNNNNNNNNNNNNNNNNNNNNNNNNNNNNNNNNNNNNNNNNNNNNNNNNNNNNNNNNNNNNNNNNNNNNNNNNNNNN
NNNNNNNNNNNNNNNNNNNNNNNNNNNNNNNNNNNNNNNNNNNNNNNNNNNNNNNNNNNNNNNNNNNNNNNNNNNNNNNN
NNNNNNNNNNNNNNNNNNNNNNNNNNNNNNNNNNNNNNNNNNNNNNNNNNNNNNNNNNNNNNNNNNNNNNNNNNNNNNNN
NNNNNNNNNNNNNNNNNNNNNNNNNNNNNNNNNNNNNNNNNNNNNNNNNNNNNNNNNNNNNNNNNNNNNNNNNNNNNNNN
NNNNNNNNNNNNNNNNNNNNNNNNNNNNNNNNNNNNNNNNNNNNNNNNNNNNNNNNNNNNNNNNNNNNNNNNNNNNNNNN
NNNNNNNNNNNNNNNNNNNNNNNNNNNNNNNNNNNNNNNNNNNNNNNNNNNNNNNNNNNNNNNNNNNNNNNNNNNNNNNN
NNNNNNNNNNNNNNNNNNNNNNNNNNNNNNNNNNNNNNNNNNNNNNNNNNNNNNNNNNNNNNNNNNNNNNNNNNNNtttt
tttttttaatttccaatTTCCTTTATTTGatatctattattatataattatatcaaacaactataaataatataattccA
ACTACAAAAGGGATTTcggataaaaaataaaaataaaaaaataaaaacaagaaaaaaaaatatgcataaaaaataaaaaa
attgaaaaaaaaaaaaaaaattattgaaattaatgagtGTAAAAGGTTTATTCTATATTTAACAGAGAGTTATGCTTGTT
TATGATagtttcattttcaatagaAATAAAGAACAAACAAGGATAATAAGGGTTTCGAACATTGCTCCATTGAGAAACGT
TCCCCAGGTTTAAAACAATtgtaattaaaatcaaaaaaacttTCGATGATCAATGAAATGAATAACAATACCAAATCGCA
AGTAGAAGAGAAGcattctttaatttaatactgatatcatcatcatcattagtGGTGGTCATTATGAAGGAAATGATTAC
AACAAAGACGAAGAAAATGAACATTGGAAAGACTTATTTAACAGTATCCAAAAACATTATTGGATATTGAATCGGATTGA
TTTAACTTCAACAGTTTAATAtgagggaaaaaaaaaaaaactcaaagACATCAAATTGTgagaaatttaaatcatctttA
GATTATCAAGTAATTAAATAACtcaatttgataatttgaaACCATTTAAAAACTTACTAAAGCAATTTAATCAAcaataa
aacttttgaatATGGAcatgtttttttcttttcaggTTTTATAtcactattttattttcaaaatgtattttctttgaatt
tataatttttgttatttcttttaataatatgttTAGCATGGTGTCAATATATGAGCCTTCACNNNNNNNNNNNNNNNNNN
NNNNNNNNNNNNNNNNNNNNNNNNNNNNNNNNNNNNNNNNNNNNNNNNNNNNNNNNNNNNNNNNNNNNNNNNNNNNNNNN
NNNNNNNNNNNNNNNNNNNNNNNNNNNNNNNNNNNNNNNNNNNNNNNNNNNNNNNNNNNNNNNNNNNNNNNNNNNNNNNN
NNNNNNNNNNNNNNNNNNNNNNNNNNNNNNNNNNNNNNNNNNNNNNNNNNNNNNNNNNNNNNNNNNNNNNNNNNNNNNNN
NNNNNNNNNNNNNNNNNNNNNNNNNNNNNNNNNNNNNNNNNNNNNNNNNNNNNNNNNNNNNNNNNNNNNNNNNNNNNNNN
NNNNNNNNNNNNNNNNNNNNNNNNNNNNNNNNNNNNNNNNNNNNNNNNNNNNNNNNNNNNNNNNNNNNNNNNNNNNNNNN
NNNNNNNNNNNNNNNNNNNNNNNNNNNNNNNNNNNNNNNNNNNNNNNNNNNNNNNNNNNNNNNNNNNNNNNNNNNNNNNN
NNNNNNNNNNNNNNNNNNNNNNNNNNNNNNNNNNNNNNNNNNNNNNNNNNNNNNNNNNNNNNNNNNNNNNNNNNNNNNNN
NNNNNNNNNNNNNNNNNNNNNNNNNNNNNNNNNNNNNNNNNNNNNNNNNNNNNNNNNNNNNNNNNNNNNNNNNNNNNNNN
NNNNNNNNNNNNNNNNNNNNNNNNNNNNNNNNNNNNNNNNNNNNNNNNNNNNNNNNNNNNNNNNNNNNNNNNNNNNNNNN
NNNNNNNNNNNNNNNNNNNNNNNNNNNNNNNNNNNNNNNNNNNNNNNNNNNNNNNNNNNNNNNNNNNNNNNNNNNNNNNN
NNNNNNNNNNNNNNNNNNNNNNNNNNNNNNNNNNNNNNNNNNNNNNNNNNNNNNNNNNNNNNNNNNNNNNNNNNNNNNNN
NNNNNNNNNNNNNNNNNNNNNNNNNNNNNNNNNNNNNNNNNNNNNNNNNNNNNNNNNNNNNNNNNNNNNNNNNNNNNNNN
NNNNNNNNNNNNNNNNNNNNNNNNNNNNNNNNNNNNNNNNNNNNNNNNNNNNNNNNNNNNNNNNNNNNagataaaatttt
aaagttattTGGGAATAAAGATTGGTTATCTAATGGATTTTCTAATTGATAATTATCTCTAATACATGATAAAGAATAAC
CACCAAATGCAGCGTCTACATGAATATCaaagttaaaattaaaatctcttCTTACTTGATTTCTAATTGATACAATTTCA
TCAAGATTATCAACAGCATACTCTTGAGTTGTTCCTAATATTGATACAACATTAATTATTGGAATTTGATTTTCGATACT
ATGTTTTatatatctttttaaatcatttatattcATTCTACCATTTGATTCAATAAATAGAGATTTAAAACTATCTGATC
CAAATCCAATTAATGAAACTGcctttttaaaacaataatgtGAAGAGGaaggaattaaaaaaattggttgtTTAATgtca
ttttttgaaaaaaattgataggCACCTAATGAAGATGgatgataatttttaataatttcaaaaacgTTTTCGATTGGTAA
ATTACATTCTAAACTTATTTGATATGGTAATTTTACTGATAAAtcaccatttaaatttgataactCCCAATTTGAACATT
CTATTAATGGTTTAATTGTTTTACCATCGGGAAAggttattttcaattgtttactatcatttaaatcatcttcatttaat
aatgcaTTCTTTATTGCCACTGGAATAAATTTAACCCAATAGCCAGACCAACATGCTTCGATGTTTGAAATTGAACCTCC
ACTTGTACTATGGGCAAATGGATAAACAGtttctaattcttttttagatttttcaaTTAGAGTAATAGTTTTTGAAGAGT
TATAATAATCGGGAGTTTTATTTGTATCAAACCCAACCATTCTACAAAGGTCATTTGAAAAAGCATATTCAATGAACGAT
GATTTACAAGATGCTTGAGGTGtacaattatttgaattataataaagACCTGCAATTGTACCTATATAACCTGTAATCAA
TGGGTCATCTAACATATGAGCTTGATATTTTAAACTTGAAAATTGAGTAGATTCTTTTATATAGTTACAAATTGATTttg
tattttcaataattaatccttttgattttttataattatcagattcaaaataatcattttcaaatattgaaggttcactt
ttattatattgaatTCTTGAATCAATGGCcgaattaaaaacaatttttgatagtttattaaacagttttttattttcacc
ctaataattttttttaatagtaaatattaatttactttagttttttttgtttttttttctaaaaattagttttacCCTAG
CTCCCAAAAATAATGTTTTGCTAcccatttttaataaaaaattttattctaaaataatttaatatgataaatatttaaaa
aacttcaaataaatagtttCCAAAATagattaattattattttcatttttcaaaaaaaaatcaaacaacaattatggctg
taaaatttttaaaaatttgctTTCCtcttaaaagtttttaaactCTAGTAGGAAATATATTTTCggtaaattaaagaatt
catatttgatttataatgTTTTCCCCCCCCTAATCTATAATCTtagattattttaaaaaatttttttttttttttttttt
ttaaaaaaaataaataataaatgatagtaaaaaagaatattagaaaaataaatacatggaatgatgaaaatttaaccaca
attttattaaaaaaaccataataatttaacacctttccatttattatttttacaaggcgataaattattaaaatgttttt
tttttttttttttctatccTTTATATTCTTATCTACCACAtctagaattttttttttctgtttaaGATTTCATTTACCTC
TGTCCATTTTTTCcgaatattatataaaaaatttttattatagtaTAGAAATGAATTTANNNNNNNNNNNNNNNNNNNNN
NNNNNNNNNNNNNNNNNNNNNNNNNNNNNNNNNNNNNNNNNNNNNNNNNNNNNNNNNNNNNNNNNNNNNNNNNNNNNNNN
NNNNNNNNNNNNNNNNNNNNNNNNNNNNNNNNNNNNNNNNNNNNNNNNNNNNNNNNNNNNNNNNNNNNNNNNNNNNNNNN
NNNNNNNNNNNNNNNNNNNNNNNNNNNNNNNNNNNNNNNNNNNNNNNNNNNNNNNNNNNNNNNNNNNNNNNNNNNNNNNN
NNNNNNNNNNNNNNNNNNNNNNNNNNNNNNNNNNNNNNNNNNNNNNNNNNNNNNNNNNNNNNNNNNNNNNNNNNNNNNNN
NNNNNNNNNNNNNNNNNNNNNNNNNNNNNNNNNNNNNNNNNNNNNNNNNNNNNNNNNNNNNNNNNNNNNNNNNNNNNNNN
NNNNNNNNNNNNNNNNNNNNNNNNNNNNNNNNNNNNNNNNNNNNNNNNNNNNNNNNNNNNNNNNNNNNNNNNNNNNNNNN
NNNNNNNNNNNNNNNNNNNNNNNNNNNNNNNNNNNNNNNNNNNNNNNNNNNNNNNNNNNNNNNNNNNNNNNNNNNNNNNN
NNNNNNNNNgtctaaattttcatttttaattatttgaaaccAAGGAGCATAGTTTATAGTTTGGAAATTAAATGTAGATG
TCACATCCAAAAAAATCACTATTTGCAGCTTATTCAAATGACAATGATGATAACCATGTACAACTTTTGTTAGAGGATCA
AAAGAAGGGTACCACAACAAATGCACCCCCATCTTCATGGTTTTCAAATTCAAGTtataaagaaagaaaaaacgataata
atgataataataataataatagtaatactaaaaacaatgatgatgttgataaaaataacaatactaTATCAACAACAGTT
GTTAAAAAAAGAGCATcagatttctttaatttagaTAGTGCTGAAACaatcataaaaaaagaaaatgaaaaagaaataga
atttactcaattaaaaaagataaaaaaaaggtcaTTTGTTGATAGTAGTAgcgatgatgataatagttgtagtagtagta
gcaatagtagtagtagtagtgatGACGATGGTTTCACCTACAACAGAAAGAAATAcaaaaaagatgaagaaaatgaaaga
aaaaagagaaaaaaggaaaaagaaagaaaaaaaagagaaaaaagagaaaagggataaaaaagataatttaaagaatgaat
ATAAAGCAATGTATGTTGTAGACagttcataataataataataataatattttcattactaATACtcttatattattatt
tttgttgttaaCAATAGAGTGATAAGTGAAGtgattgaaaattataatgataatgatatatattttattgaaaaaacaGG
TGATAAAGTTTACAGTGGTAGAACATCAATACCAAACTATAATTATGATAACCCAACTATCTTGGGAATGAATGATTATA
AAGTTGGATTTTCAAAGAAAGAAGGTTATCAAATTGAaccaatatcattttttaactCATTGAATAAACAAACCAATCGA
TACTTTACAAAACCATTGCAATCATTacaaactacaacaacaacaacaacaacaatagtcattccaaaaagaaaagaaat
ccAAGAGATTACAAGAATTAAACCAATtccaaatattaaagatcctacaaaatcaaatgatgatgaaattaaattaatag
tagttgatgatgataatgatactaatgatgatgatgatgacaatgaagataatgaaacaTTGGAAagaaaaactttaaaa
aagaattcagAATTGAATAGACTAGTCGAACAATTTCCAAATAACATTGAATATTGGATTGAATTGGTTAAATTTCAAGA
GAATTTTCAACAGTTTAGTAAAAACgtaaagaaatcaaagacATCAATGTATGAGAAACAATTATCTATCTATAGGAATT
CATTATTACATAATCCAGATTCAGAGATCTTAACTATTGAATACTTAAAATTAGCCTCAATTCTATGGGATCAACAAAAA
GTTTTAGATTTATGGAataaagtattattattatcatcatcatcatcattagcGAActcaaatgaaaaacaaaaacaaca
aataattagTGAGAAATTATGGAAAGAATATATAGAATTTTGTTTaagtaattttaatgattttaaaattgaaaagatta
aAGAGACAATGATATCAACCATTAGAAAGATGTTAGTAAAAAGACGTTCCTATAAAGTCAAAGATAACAATTTTATGGAA
AACGTCTCAACTCTAGAAGAATCGATATTACAATTCATATCACAATTGACTAAACTATTAAATCAAGGTGGATTCAGTGA
AAGAGTTATTGGTATATATCAATCATTAATAGAGTTTAATTGTTTCGAACCAATACAGCTCTCTAATGAAACTCAAGCTA
CTCTATTAAAGGAATTTAAATCCTATTGGTCATCTTTagattatcaaaaaattggTAATCCAAATTCAATAGGTTGGGCA
AAATCATTTACAAacttattaaataattcaatcaataataataataataataataacaataataaatcattgaatttaga
taatttagataatttatcaatagaagagattgaaaaattattaaaagaacaaGAGGACGAACAAGAtcaaaatgaagaaa
atgataatatttttaatattactcACACTTCAAAAGATTTgaataatgaagataatgacGATGAAATAAACGagaataat
gataaaaatcaacaaataaaagaaaatcaagaaaatcaaggtgataaaaataaaaataataatgatgataataataataa
taataatagtaataataataataatattattaataataataacaaatttaatatatggggtaaaaaagagattgaatTGG
ATGAATTAAAATGGAAACCAttagatattaataatacatcaGAGGTGAATAAAGAAGTGAATCAAGAAGATACGGAAAGG
gttgtattatttaatgatttctaTGATATATTATTTAGATTCGTTAAAGAGGATAATAAACTTGAATTAGTATTTCAATT
CTTGGAGTTTTTAGGTGTACCAATTTCATTGGATGATAAAATTCAACCTAGATTTCCTTTTAATCATCCATTACGTAGAG
AATctataaattcaataaatgaaaataacatatctttattatttaaagatttaaaacaaCCAGAACAACAATCAGAACAA
CAATCGAAAAATCCAAACTGGTTTAAAacttttgataaatttacaaataataataataataatacattaaGATTAAGTGa
agataaaatcaaattcattgactctgtttataaattaatattagagAATAGTATtggaattaaatcaaaagaaaaattgt
ATATATCATATATAATGTTTAAAGCTTCaatcaatattaatgatGCAAAAGTTTATACGAAATCACTATGTGAAAAATTT
AAGAATTTAATctattttgatatttttgcATCATTAGAATTGAAATCTGGTAAAACTCAACAAGCTagaataatttatca
aacaACTTGTTTATAtacaaatcaattaattaatcaacaaactcaacaacaacaacaacaacaacaacaacaacaacaac
aacagcaacaacaaatactacaactacaaattgatttaatttatagAGAATACCTTTTTATGGAATTGAATTCAATTTAT
CAAACCATTGAAAAGGATccacaaataataaagagatttataaagaataaccataaaccaattgaattattcTTTACACC
ATTATATATACTTCAATGTTATTTAGATGGTAATTATAAACAATATTCAGTAACATCTATTACTCTAAATTCAATAGATC
aacttttaaatcatttaaatttaaaattcattcaaaaattacaaaatcaaCAGGATGGTGGTAGTGTTGACTTTTTATTA
TGTTATTgtatatttgaattattatcgAATGGATTCGAtgcatttttaatattatacaATAGAATTActtcatcaaataa
tgacTATTTAAAGGTATTTTCAATTCAACATGAACTATTAGTTGTAAGATCAATTGAAATGGTAGCAAAGATTGCACCAT
TAATAGGTACAGAaccaaagaaaattaatgatttaataattaattctttgAATCAATATTATGATCAtcctaaattatta
tcattatttttaaattgggaAAGTagaattcaattaattaatagaaTTCGTATTTATTTCGATTTACactcaaataataa
taataataataataataataataataataataataataataataataataataataataataataataataataataata
ataaataattataattattctaTTAACTATGTGGGGTAGTAGTATATTTGGTCTATTTTCTAATTAAATTNNNNNNNNNN
NNNNNNNNNNATTTATTACGTATTACActactaaataataataataataataataataataataataataataataataa
taataataataataataataataataataataataataataataaaaataattataattattctaTTAACTATGGTGGGG
GTAGTAGTATATTTTGgctattttcaattaaatttgaatcaaaTAGAATTGGAGCAGCTCaaagaattaaatcattattt
gagAGAGCGATAAGTACAACTCAAAAACATAATATCATATTTTGGAAACTTTATATCGAATTCGAATTAAATAGGGATAG
ATTAAAAGTTGCAAAATCAATTTACTATCGTTCAATTAAACAACTACCTTGGTCAAAAGAAATTTGGTTATTACCTTTTG
TAAACTCAAAATTATCTTCAACTTTTAATACCCaagaattaaatgaaattttaaaattaataaatgaaaaggGTATTAGA
CTTAGAACAATTACCCCATAAtcattatattaaaaaaaaataaaaaaataaaaaaataaaaaaataaaaaaattaataaa
taataatttatgtttgtataaaaagtaaaaaaaaatacaaaaaaatatttattgaaaaagaaatgtGATTTTTGACATAC
ATTtacaattatatttaaaaataaaaaaatagaggaaaaaaaaaatctcacaaataataaatttattttatttttctttt
tttattgattttaattaattatttataataaatttgtattaattaatatttttaaatataaataaccaTTGGAGaactca
ttttttttattttatttttaaataatttaaaaaaagaacatcactgaataaaatttttaaatatctttttgatttttatc
atattatttatttatttttatttttattttttatattttttatattttttaNNNNNNNNNNNNNNNNNNNNNNNNNNNNN
NNNNNNNNNNNNNNNNNNNNNNNNNNNNNNNNNNNNNNNNNNNNNNNNNNNNNNNNNNNNNNNNNNNNNNNNNNNNNNNN
NNNNNNNNNNNNNNNNNNNNNNNNNNNNNNNNNNNNNNNNNNNNNNNNNNNNNNNNNNNNNNNNNNNNNNNNNNNNNNNN
NNNNNNNNNNNNNNNNNNNNNNNNNNNNNNNNNNNNNNNNNNNNNNNNNNNNNNNNNNNNNNNNNNNNNNNNNNNNNNNN
NNNNNNNNNNNNNNNNNNNNNNNNNNNNNNNNNNNNNNNNNNNNNNNNNNNNNNNNNNNNNNNNNNNNNNNNNNNNNNNN
NNNNNNNNNNNNNNNNNNNNNNNNNNNNNNNNNNNNNNNNNNNNNNNNNNNNNNNNNNNNNNNNNNNNNNNNNNNNNNNN
NNNNNNNNNNNNNNNNNNNNNNNNNNNNNNNNNNNNNNNNNNNNNNNNNNNNNNNNNNNNNNNNNNNNNNNNNNNNNNNN
NNNNNNNNNNNNNNNNNNNNNNNNNNNNNNNNNNNNNNNNNNNNNNNNNNNNNNNNNNNNNNNGAGAGAGGAAAAATTTA
TTGTCggtaaaataaatatctttttttaaaatctacaaaaaaaaaaaataaaaataaaaaaataatagtaattaataaaa
aaaaaaaaaaaattttttaacaaaaaaaacaaaaatccacacccaatttttttcaatcaaaaaaaggcaacataaaaaaa
caaatatataaaagagataaaaatgtcttttaatgaaattcGTTCATTAGATACATTTGACTCTTCACATGGTGGTTCAA
GTGAAAGTCCTGAAATTCATGTAAGTAATAAgagatatatatatatttctaCAATTAGGTCAATACTTactaaaatctaa
aaataaaaaaaaaataaaaataaaaatgaaacacacgtatatataaatacgatttattttttttaattttttttaaatat
tttttttaaaatagacATTATATAGAGTATCAGGATCATTAGCATTATTATCATGTATTGGAGcattatttgttattata
acTTTCATTAcgataaaagatttaaagaaaCATCCAACACgtatgatattttttttatcagttTGTGATGTATTATTTAG
TTTAAAGTATTTAGTGACAGCAGTATTACCACATAGCGATAGTTTTCAAACTAAAAGATTTGCTTGTTATCTACAAGCAG
GTATACAACAATTCTTTGGATTAGCATCTATTGGATGGAGTGGTATGATctcattgaatttaattattagCACTAGTAGA
CCATTTGAGAATCCATCTACTTATTCAAAGTTTTATCATGCTTGGGTTTGGTCATACTCAATTGTAACCAGTGCTATATT
ATTTAAGAATCATGATGTTATAGGACCAAGTGGTGATGGTACTTGTTGGATTAAAGCAGAGGATAaaccattgttattaa
tgTTTTTCATACCGTTATTAGCATACTTTTCAATCTCAATTTCATCGTTAATAATCGCTGCCATATCCTCAAGAAATAGA
TCAATAACATCCACTAGTAGTGGTAGAAATAATTCATTGTCTGATCGTAATCGTACTGGTATGTTATTGAGAATGTCCAC
CTATACATTAGTTTTCATTGTTTGTTGGGCAGGTCCATTGGCTCATAGAATCTCACAAATTGCAGGTCACCACGATGCAC
CAAATCAAGCTAGTGTATTGATGTTTTTTGATGCTATCGGTGTATCGATTCAAGGCTTTATGAATGCATTGATTTGGATT
ACAAATCCCTCAATTCTAAGAGGTTTCCTTGGTAACATTATGAAGTATTTACCATTCTCAAAGAAGTTTATAAAAGATGG
TGAAAATACACCACTAATTCGTTCACTTCAAGATGAAAGTCAAGATCCAACTCAATTGGCCGTAATGTTACGTAATAACA
TTTTAACATGTTCTTTACGTGGTATTACTCTATCagtaaatgataatttaaatctatcaaattcttcttcattaaaacaa
caacaacaacaacaacaacaacaatctcaTATTGGTGGTGATATTCATCAACATTTACCATTTGATTCTTTATCATCGTC
TTCATCTTCAAATCCAATTAATCATGGTAATAGTTATAGTGGTAGTAATgaatatagtaataataataacaacaataata
ataataataatgataataataataataataatataaatagtaataataataataataatgaacaatATAAAGTTTATaca
gaaaaagaattatttaaagatatttttgaTATGTCACCAGATACAAATATGGGTAaacataaatttaaagattattGTCC
AAATATATTTGCAAAGATTAGATCATTGAATAATATAACGCCATCTGattatttgaaatcatttgactcatcattatttt
ttgagaATTTATCGAATCAGAAATTCTCTGAAGGTAAGAGTGGTAGTTTTATGTGTTTCTCACcagataataaattttta
attaaaactatcACTAGACAAGAATCTGTactattgaaaaagaaaatcaacaatttcTACAACTATTTGGTAAAGAATAA
TCATTCTTTCCTTTTAAGATTCTATGGTTGTCATAAGATTTCAATGCCAAATGATCATACTATCTATTTGGCAATTATGT
CAAATGTATTCGGTACAATTCCTCAAGGTATAAAGATTAGGGAGAGATATGACCTTAAAGGTTCAAAGGTTAATAGAGGT
GGTAATGATCCATTGTTTAAAGGTGATGGATTAGGTTTAGATTTAGATTTCGTAAACTATAGAAAATTCTTAAATCTTCC
AGAAGGTTTTAGTCAACCAATCATTCAACAACTTAAAAGTGATGCTGCTTTCTTAACTTCTCTAAACATTATGGAttatt
ctcttttaattGGTGTCATTCCAAATAATGAAGatttcaaaaagaaattaatggAGTCTGGtgctaattttaataatatt
ttaagtgcttcaaatttcaataataataacaataataataatacaattgatggtagtagtagtagtggtaatcatggtag
taatggtaatagtggTTTATTAAAAGGTAGTTTTacaaattcatcattattagttAGTTCATTCGATTTTTCAAATGGTA
TTTTATCAGCAGATGAAAAGGAAATCTATTATATTGGTGTCATTGATATACTTCAACTTTATAATTTCAGTAAGAAATTA
GAGAGATTTTTAAAGGTTTATCTATTTAGAAAGGATGGTAATGGTATCTCTGCAACAAGACCTGAACCCTACAAACAAAG
ATACATGAAAAGAATgaatgaaatcattaaaaataataactacaAACATAAATCTGCAACTCAACAATATAacaattcaa
taataaatagtaataataattattatcataatgaagaagaagttttatttgatacttaaaaaataaaaaagataaaaaat
aaaaaaataaaataaaaaaaaataaaaaaaatataaaaaaatgaaaaaaattagtagTCCAATCATTATGTGGTtgtaat
ttgaatttatcaaagtgatatatatatatatatatatatatatatatatatatattatttcgTTAAAACCTAAAAAAAAC
NNNNNNNNNNNNNNNNNNNNNNNNNNNNNNNNNNNNNNNNNNNNNNNNNNNNNNNNNNNNNNNNNNNNNNNNNNNNNNNN
NNNNNNNNNNNNNNNNNNNNNNNNNNNNNNNNNNNNNNNNNNNNNNNNNNNNNNNNNNNNNNNNNNNNNNNNNNNNNNNN
NNNNNNNNNNNNNNNNNNNNNNNNNNNNNNNNNNNNNNNNNNNNNNNNNNNNNNNNNNNNNNNNNNNNNNNNNNNNNNNN
NNNNNNNNNNNNNNNNNNNNNNNNNNNNNNNNNNNNNNNNNNNNNNNNNNNNNNNNNtatatatatatatatatatatat
atatatatatataatattatttttgttcccaaaaaaaaaaattctttttattaatttcaatgttttaaacaccaataata
aaaatttatcaacatATCGACCATTTAagttaaatgaaaaaatcttTGCTATAAATGGttttgaattctttttattttta
ttaaaaaatcagtCTTCTGGAAATAATGGATGAATATTGAACTTCAATGTTCattggatttaaaaaattttgaattatgt
tttttttttttaaaaaagtgtGGGAgagttatttaaattaaaaaaaaaacataaaaatttatGCAATAAATACTATAATT
AAAGTGGTTatattttggaaaaaaataaaaagataaaaaaggaaatttttgaattttaaaaattccctcttttttttaca
aaaaaaaaaaaaaaaaaattttaattttattttatttatcacattccataataataataaaatttatctatataataatt
ttttttaaaaataaaccaataatgcaatcattttttaaaatttcagagttaaaagaaattttttcttttaataaaattta
tttattaaataataaaaaaaaatagtctCTACAAATGTAGAGACTACTGTAATCAAGTTATAAATGAAATGACTGGTAAc
atatttgttgaatttccAATAGTTTTTGAATTACCAATtacatcattatcaccaccaccaccaccatcaccatcaccatc
accatcaccatcaccatcaccatcgccatcaccatcaccatcaccatcaccatcattattttcattatcaacttcatcac
cattatcatcattatcatcattgtcTTCATTATCgccaccattatcaccatcaccatcattattttcattatcaacttca
tcacaatcattattatcaccattatcatcaatatcatctttgtcttcattatcaccattatcgccattatcaccaccttt
atcaccattatcatctttatcaccaccattatcacctatatcaccattatctttttcatcattatcattgtcaCCATCCT
CACAACCAACATCATTGTCATCgttatcaatatcatcattgtCGTCATTATCTTTGTCACCATTctcacaatcatcatca
ttatctttgTCACCATCCTCACagtcatcgtcatcattatcttcgttatcattatcaccattttcaCAATCATTATCTTC
GTTATCATCTCCATTCCCACAATCATCAACagtatcaccattatcaccatcctcacaatcattattatgATTCGTTACTA
TCAccatctattttttttaaaatttaggTTTCAAAATGTAACTATTaaagtttttcaaatatatattaaattagtctcaa
attttattcaaaatctCAATGTAGGTttgttaaataatattattcatagttatttattaaaactaataaatttaatatta
ctttTAATAGTTATTCTTAATTTAGGTTTCAAAATACAATTGTTTTAGTTTTTCAAATAGATAGAATAGGTTTTAGGTTT
CAAAAAAGGGGAGGGGCCCATAACAACAATGGGACAAAAAAGGATCAGATCCTTTTTGATCCATGGTAAAAACTGGACAA
AAAGGATCAGATCCTTTCCTATCCTGCTCAGAATCCAAATGGTCGTGTGTTGCACCTTTAATTAAGGTGGATTATTTGGA
TTTTGGGCGCCCCAAAAAAAGGGGGGGGTAGGTTTtgcattttttttactcatactttcacttttttttaaatattattc
ttttttttttattttttttgttcacagaaattctttatttgtaagtgtttatatattaatattcacacaaatcaaaattt
tagtattttttttaattaaaaaaatcaaatacaataaatattgattaatattcacacaaatcaaatttttagtatttttt
ttaattaaaaaatcaaatacaataaattttaattagtaTCCAATTTATTGTCCTTTTTATAGAGCcctcaatttttttta
tttatggtattcaaatttttttttacagatttggtaaaatataaatttgggtaaactttaatttttattttattttttaa
caaaaaaaaaaaaatcaatactaaattattaaaaaaaaaaaaataataaaaaaaattaaaaatggatcaccgtttttatt
tttttattttattttattttatatttcttttttttttatattttttttattttcttttgaaaattttattcaacaataat
atataGTTTAAtgctgaaaaaaaaaatctatttgataataaattatatttctttgaaaaaaaagttaattaaaaaaaaaa
ttaaaaaaaaaaaatacaattagttttttttcttttttcttttttcttttttttttttatttgttgtaattttatcaaag
aaatatttttattttttcccaaaaaaaatagtttttaaaattcgatataaaaatgaaggaataattattttttcaaatca
cTCGAGCCTAAAAAGCAAAAGTCAAAAATCTTCTTGAAGCGAAAGCTTTAATCAAGTGTAGTATCTGTTCTTGAACGCTT
AAAATCGTTCAGCTATCTAAGTGGTAGCATtcgaatttaaattattttttattcgaGGTTTAGATGTTAATATAATATCG
GCATGTCCTTTATTTTACATTTAATAATGTATTCGCTCTGTATTGCACAATTTCAGAGGTTTAAAAAGAGTACAACCTCA
Cccatattaaatttaaagaaattttttttttccccaatagttttaatatgttttgtcttttttttattatatttttaata
aataccAAATAGTGTGAAAAAGATTCATTCAAATCACTTTTTTACAAGTTCATCATTGAAATTATCatctttaaatcaaa
aaaatatatgatAGTATAATACCTCTTTAAAACATCTATTGTATCCCCAAGATGTAACTCTGATTTAGTTgaataaaact
aatttttttttttttcatcatttttagttttatttttttttcatttaccacaaaaaaaaaaaaataaattcgtcaaaatt
tttttttttcaaataatttttttttatttttttttatcatttcaaagtgaatttcattttgaaaataCACCCAAccacac
acaaaaaaaaaaaattcatttattcaaaaacattataacattaaaaaaatatgaataaagtaatttcattattatttttt
ataataattaatttaataattatttcagctattgttgatattaattATCAATCATTTGAATCGAATGACATTATAATTGT
TCaagatttaaaagataatgaaaatttaaaattaaatagtcatggtattaatgaaattgatattacaacaacaacaacaa
ataatggtgattttttaatatcacaTGAACATagttcaaaatttaaaaagaatttattattatcaaatgataataataat
aataataataataataataataatgaaaatatagaatctattatagtttattttaataataatcatttaaaagGTAAATT
TAGTAGAACTTCTTCAAAAACTTCAactattttatcaaaatatcCAATTATAATTGAACCAATAATTAGAATAATCGTAA
ACTTTAAGGATGGATCAAAAGAGATCCAAATGGATGAATtttcaacaataaaaacCATGACTTTCAATCAAACTCTCAAC
GTTTGTAAGATATTACAATCTGTATTGGATAGTTCAATTCAACCATGTTCATCGAAACAATCACCAatctttgataattt
attacaTATGGGTTTAATACCAAAAACAATGGATGTACCgtactttttaaataaagatactTTAAAcccaataaataatg
atatttcaattaaacGTCAACGTATTATCCAATCAAGTAAATTCAATGATCAATCCTATCTTGAACTATTCAATAGTAAT
AgctatttaaattgtttatcGATTTTTAATCACAATAAACTTTGCAATGGTCGTAAAGTTTCATATTCAATCGAAACACC
ATATGATCAATTATTGGGTTTCACTTTAACCATCAAtagaaattcaattgaatttaatgaagtatcttcattatttgata
ttaataaattgtcAATCAAGTATCATTCAATTTCTGCTACCGGTACCGTACCACCAACTACAACTTTAACACTTTTAAAT
GCtgataaaagaaaagaaatatataaattgGAGAATTCAAAAGCAAATAAATTAGAAACAATCGATAACATTGAAACCTC
AACTATCACAAGCAAAGGTAGCGATGATGAATGGACAATATTGAAATTGGATCATTTAGTGAAGAAATCTGGTTTTCATC
GTGAACTTGTAGCAAACATCACCTTGAAATCACCTTTGAAAGATACTGTACCAAGAGTATGTAAACTCATGGTCATAGAG
AATTTAGATCAAGGTATTTTCGTCGACCGTTATGAAGTCGATGAAATTGAGAGATTTGGTGGCCCAAAAGTCGTGATCTA
TCAATTGATCGATTTAGAGAAACCCTCAACTTCAAGCACTCAAAATTTCGTTTCCATCATAAAGCAATTCAGTACAACTG
GTTCTGCCACTCAACACCTCGAAGTTACTCTTCCAATTCATTTACGTTATCAAAATCCTTTGTTCAGTGAAAATGGTGAC
AGCAACACTTTTCGTCAATCAATCATTTCTTCTCCTCAAATTTATGTTTCTTGTGAGTCTACAAATAGTGTAttagatga
tgataataaaaattcatttggtGATAGTTGGAATTTAATAACCAattataatcttttaaatgataaagatagtaacaaca
acaacaacaataatgtAATTACAAAATCGATCTCCATAAATGTCCCAGTTGGTCAGTTGAATGATAATGAATCAGTTAAA
CTCTATACCCTATTGGTTACTGTTATTGGCTCCATATTGGTAATTATCACTATTTTTATAacacataaaaataatttgtc
acaaaaaaagaaataaaatattatatgttATACggatatttaaaaaaataaaaattaaaaaataattaaaaaataaattt
ttaaaaaaaaaaaaaacgtaAAGTTTAACTAACCACCACNNNNNNNNNNNNNNNNNNNNNNNNNNNNNNNNNNNNNNNNN
NNNNNNNNNNNNNNNNNNNNNNNNNNNNNNNNNNNNNNNNNNNNNNNNNNNNNNNNNNNNNNNNNNNNNNNNNNNNNNNN
NNNNNNNNNNNNNNNNNNNNNNNNNNNNNNNNNNNNNNNNNNNNNNNNNNNNNNNNNNNNNNNNNNNNNNNNNNNNNNNN
NNNNNNNNNNNNNNNNNNNNNNNNNNNNNNNNNNNNNNNNNNNNNNNNNNNNNNNNNNNNNNNNNNNNNNNNNNNNNNNN
NNNNNNNNNNNNNNNNNNNNNNNNNNNNNNNNNNNNNNNNNNNNNNNNNNNNNNNNNNNNNNNNNNNNNNNNNNNNNNNN
NNNNNNNNNNNNNNNNNNNNNNNNNNNNNNNNNNNNNNNNNNNNNNNNNNNNNNNNNNNNNNNNNNNNNNNNNNNNNNNN
NNNNNNNNNNNNNNNNNNNNNNNNNNNNNNNNNNNNNNNNNNNNNNNNNNNNNNNNNNNNNNNNNNNNNNNNNNNNNNNN
NNNNNNNNNNNNNNNNNNNNNNNNNNNNNNNNNNNNNNNNNNNNNNNNNNNNNaaaaaataaaaaaaatttcaatttttg
ttttattggtACACCTCTCTCCTTTATTCACTACCAAACAACCATActcttttatatttatattttcatcctttattatt
attattaaaactattgttCAAACGCTTAAAACATATTATATTaactttaaattaataaatacgtttttttcttataaaca
gttttttttatttttttttattagatttccaacaaccacaaaaaaaaaaaattataataataataataataataaaagta
aaaataaataataataataataataataataataataataataatatcaacaacaaaaacaatatcaaaattaaaatcaa
aatcaaaaaaaaaataataaacagaataaaataaaattgtaatcagtaatagtaataaaattatataatagtagtaaaag
TTGGTAGAAGTagtgaaataaaaaacacaACAATAAACATGGAAGATGGAGTTTTAACTAATAATGGAAATGATTACTCG
AAATTTGTTATGTCTGTTAAATTACCATATGATATCcttgaaaaaattgaaaataatccaCACtctgttaaattttttta
cgGCGATGAGGTAGGATTATcagttcattttttttaattttttttttttttttcatatataCAGCCGTATTAACAATAGc
attttattaaatggaattttaaaataatatcattatcatattGTATTGGCATTGTTATTGTATCGATGTGGAATATATAT
TTTCTATTAGCCAAAATTAATTATCGATAATTTAGAATACACATTTTCATGTACTGAAGCAAAATTACAAACATGTATtt
tacaacaaaataatcatTATACAAATGTTGGACCAATATCAAAAAAGTTAACGATGGAGTCATCATTAACAATGGAGGAT
AGATTgagaattaaaaatagttcAACTGAAGCTGAAAAATtgagaaaagaaagaaaaactGTATTCTTGGGTATTGATAG
GTCAAGTATGTTAtctgatattaataataataatagtatagttaataataatattatcggATATCTGGAAATTCATCAAA
AACTAACCCTTTCATTTTCCTGGTTTATTTCTTCTTGTAGAAGCCAATCcaaatcaatttaataatagtagtgctAGTAG
TActagtaatagtaacaatagtaTAAAGgatggtaataatacaaatatatcaacacaaattaaaagaaaaccaCCAAAAG
TCCTATCATTACcaaaaccaccaccacctcccCCAATAAATATACCATCGAATAATGCCATTAATAAGGAAAAGGAAAAG
GAAAAGGAAAAGGAAAAGGAAAAGGAGAAGGAGAAGGAGAAGGAGAAGGAGAAGGAGAAGGAGAAGGAGAAGGAGAAGGA
GAAGGAGAAGGAGAAGGAGAAGgagattgaaaatgaaaaagatagggaaaaagaaagagaaaaagagaaagaaaaagaga
ttgATAAGGAAACTCCATTTTCACCAATAcattcaaataatagtaatacatcatcaacaccatcaccagCAACGTCCATT
TCACCGGAAAACACACCAAATCGttcaacatcaccaaccACTAGTAAATCAAGTCTATCTCCAAGATCcccaattttaat
taaagagcagcaacaccaacaacagcaacaacaacaaaataatattaataataaaaattcactTTTAACACCAGCAGTgg
aaaaaccaaaaaagaaaCCTGCTGCCATTATACAGCCTTTGGGGCTAAAAGGAGAAGCATTGGAAAGATATTTACTTCAT
TCACTTCCATTTGGAGTAACAAATCaaactttaaaaacaaaGTATGAAATTGACCCAAATGGtaatacatttttaaatag
agtTGCATTTTTTAAGTCGCCAGGTGTTTGGTTCCTGAAAGATGAATTTTACACAGATATCTCTTTAGATTGGAGTGACT
ATAAACCTGACGAAAgagttttaataaaaaagaaaataaaagaagCCTATTTAAGAGCACCACCAATACCACCCCTACCT
ATTACAGTCAATTCAAAAGatcaaaataacaataatatgaTAGATTCCTCGaataattatgataataGATTCCTaggtat
aaataataataataataataatggtagtaataaaGATATAGATATGAAAAATGGAGATTTATCGCCAAGAAAACCATCGA
CAACTAAGAAACCAAGACTTTCTGCCCCAGCTTCTACTTCATCATCGAAAAATAACTGGTCATCCTCTAATAATTTGGAA
AATgacaataccaataataataataataataataataataataataataataataataataataataataataataataa
taataataataataataataataataataataatataataataataataataataataataataNNNNNNNNNNNNNNNN
NNNNNNNNNNNNNNNNNNNNNNNNNNNNNNNNNNNNNNNNNNNNNNNNNNNNNNNNNNNNNNNNNNNNNNNNNNNNNNNN
NNNNNNNNNNNNNNNNNNNNNNNNNNNNNNNNNNNNNNNNNNNNNNNNNNNNNNNNNNNNNNNNNNNNNNNNNNNNNNNN
NNNNNNNNNNNNNNNNNNNNNNNNNNNNNNNNNNNNNNNNNNNNNNNNNNNNNNNNNNNNNNNNNNNNNNNNNNNNNNNN
NNNNNNNNNNNNNNNNNNNNNNNNNNNNNNNNNNNNNNNNNNNNNNNNNNNNNNNNNNNNacaataacaataataataat
aataataataataataataataataataataataataataataataataataataataataataataataataataataa
taataataatagtaataataataataataataataataatagtagtagcaAATCAAATTCTCCAATAATATCCCCATCTG
GTTCACCAagtaattcttttaatgCTCAATATAGTgcaagtttaaataataaatcatcaaaagaACTTTTACCTTGGTCA
AATAAAACTGCAAAGAAAGATTCACTCCTTTCACCAACCTCAACTTCAACCTCAACTTCTACTTCAACACCTACATCAGT
ATCAACATCTCAGCCCCTATCGGCTAGGTCGTCAAaaccatcttcatcatcttcctcctcatcctcatcctcatcatctt
catcatcttcatcatcttcaacaTCAAACAAtgcaaatacaaatacaaatacaaatacaaatacaaatacaaatacaaat
actaATACAAATACTAATACTAATActaatacaaatacaaatacaaatacaaatacaaatacaaatataaactcaaattc
aaattcaaattcgaattcaaattcaaactcACCATTAGAAAACAAAGCTAGCAATTGTAATGAGTTAAATGAAGTTTTAC
CCTCAGCTACAAAGATACCTTTGTCAAGTACGTCATCAACACCACCTTCATTATCTTCTtcgtcatcatcttcatcttca
tcgtcatcatcaaaCAGCACTGTTACATCGGCACCAATGATCACAAAACCCCAAAGTACtattttaaatacaaaacAAAC
cgatttcattaaaaatttagataataaGATAAATGCTTTAAATTCTACATctgataataataccaataactCATTACCAA
TCACTATTTTATCACCAAACCCATCAACCAAAACTAAAAGACTTAGTAatggtagtagtaatagtttaAAGAGAAAGgct
gattcaattaaatcaaccgAAAATATAGAAAGCAAACCTTTACCTGTATCAAAAAAACTATCATACTCTTCTtctaatgg
taatggtaatggtaatggtaatagtaatagtaatggtaatagtaatagtaatagcaatagtaatagtaatcataataata
atagcaataataatagtaataatagtaatcataatagtaataatagtaatcataatagtggtagtaatagtagtaatagt
acaaataatacaaatagcACATCTTCTAATTGTAATGGTGCAACACCAATTATTGGGGCAATACCATgtttaaaagaaga
aatatTTGTTGTAAATTCCGATGACGATTTCAAAATGATGTTAGAGATGTCAAAATCTAAATATCAAAGATACACACAAA
TCcataaattcattataaaCAATATACAAGATTTTAAACAACTTCAAAGGGAATTGGAGATATGCCCAACCTCTGACCAA
AGGAAAGAGTATACcgataaaatttttgatttatatacTGAAAGAAAAGATGTAtgtttctatttttatatatatttgtt
atatttataaacatTAAATGctaatattgttttattgttattattattttatagaaagttaaaattgaaaaagaagaata
taGTAGATTACATACAGAATTAATTGcaatcaaaagaattttaaatgattttcaatCAAAGAAAATGGAATCACTAAAAC
AGgttaaatgatgataatgctATCGTCTATTATTGGATTctgattttattataatattatcatattatcactattaaaat
ctttttaatacccatatatataaattaatattatcataatatttataataaacaaaaagaaaccaaaaaaagaaccaaaa
aaaaagacaaaaaagGTAGAATAATTtctctattttaaaaaaaatctaaaatcaaaaacaaaagcCTAGGttatttattc
tatttttatttattttatctgtTTAACACTTTTTATTCATCAAAATTACCGACAatattctcaaaaaaaaaaccttttat
tttaaagaaatataatttattattattattattttatatacatttaatttatacaTAAGTTATTCTAATTTCtaatattt
aattacaaCCACAATTTGaaccatttaaaattggGCCAGTAATTGTTCCGACAGTGTTTAAAACGGTTCCAACAATAATA
CCAGTTCCAATTAAAACACCACCTACAAGGTTACCAACAGCACCTCCTAATAATGGACCACTACCACAACCACCGCATTG
AATAGAGTTTAATGATTGacttgatgatgatgacattGATGCTACATtagtttttgaaattgatttaacgTTACCAATTG
AAGAGATAGAGGCTAAAAATTGAAGTtagaatataattttttaaaaataaaaaaaatataaacaaattaaataattacct
aaaattgtcattttttttttttatattgtttataGTTATAAGAGttgaatattgataataattaatattttttaatcaaa
ttatttatactaattttccaaatttaaaatttttaaataaatataaaaatatttattaaagtaaattcaaataattattt
gatttgaacatttttaaactttttttttaatctaatCAAAAATGTGATATGTGAAAAGTGGTTTATCTTTACAGATAACA
CACACtcttaaatagttttttttttcaaaagtttttttttcaatcgttttttattactttttttagaaaaggaaattttt
ggtgttttttttctttaaaataaatttatttttttaaaatgaacaaattttttaatcttttttttctttttgaatatctc
ttttcaaaagatttactttatttacttttttatcttcttaatttgttaattgttttaattaattaataatttaaattatt
taaattaaaacaattaattaaaaaaaaatatctatgatatcatttattatctattactcctaaaacattattataataat
gaaattgtttttttaattttctaatttttttaaatctttatttaaatattatttgttttttggtataaatacaataaaaa
tatttttttttaatcattaaataaaaaagtttaaaaaaaaaatataaataaaaaaaatgacaattttaggtaaataataa
ttttttacacTGATATCTAAAAAGTGTTTTTcactaaaaaatttattttaaaaaaattttattttagcaTCTATCTCTTC
AATTGGTAAcgttaaatcaatttcaaaaactaATGTAGCCTCAATGTCATCGTCATCAAGTCAATCATTAAACTCTATTC
AATGCGGTGGTTGTGGTAGTGGTCCATTATTAGGAGGTGCTGTTGGTAACCTTGTAGGTGGTGTTTTAATTGGAACTGGT
ATTATTGTTGGAACCGTTTTAAACACTGTCGGAACAATTACTGGCccaattttaaatggttCAAATTGTGGttgtaatta
aatattaaaaatgtccaataatatttaaaaaattaaataaataaaaataatgtaatAATGTGATAAGAAcaacgtttttt
tttttttttttttttttttttttttttttttgtacgACCAATTCTTATTATAAAacttgaaattttaaaaaagataaatt
gaAATCCAAACTTTTGACCTCATATTTCTTTCtgataataaaccaataacgacttttaacaaaaaaatatctttttgctt
tgaaaaaaaaaaaaacgtgCATTTGAAAATTCACTTTTTTTTGGAAAGGTGACCAATTCCCACCCATTCCTtcctaaaaa
ataaaaaaaaataaaataaaaaccactttttttttttttaaaattgtaatattatcaaattgaaatgaaaaatcTATATC
TAACAACAATTGTACTTTTCTTATGTATTTGTTTCATGGGAAATGTAAAATCATCCTCAAACTTTTTATATTCATCAACC
TCAAATCAAAATACAGCAAGCCAAACTTTCTCAAAAATAGATTTAGATTCAAATGAAGTTATTTTTAATCATACATTAAC
AAATTTACATTATGTTATTGTAGATGTTCTTTTTATCAATCAAACaaatgtaagttttttttatttttttcatttttttt
tccttttaaaatatattaacaaaaaaaaaaaaattaggtgATATTTTTTGGAGCCAATGAACAAACTGaagataatattt
taatagagtataaatatgaaaatggGGATTTTATACAAAGTGAAGAGTTTCTCAAACAAGATTcaataacattattattt
tcaggTAAAAAATTAGCATTTATTAATCAAGTGGTTATTCAACCTCTTGCTACAAACAGTACTATAATGATGGCCAAATG
GGATTTTCAAAACAACCAATTTTCGATTATAAATACCAATGCCACCGACATACATATTTCTAATGAAGAATACAATGTTT
ATAATGCCTATGATTCAGAAACTGGATTAATCTATTACAGTTATcaaacaaataatgaaataaataccGATCAATCAAGT
ATTGGTGTATATGATCCaacaaatgatgaaaatattaaaagtatCAATGGTATCAAAGGTGTTGATCCAAACtcaatcaa
attattattctgTGATAACAGTGGAGGATTATATGCAATTTCAAACCAATTATCATCGGCTCAATCCACAATACTCACAA
TTTGTAAGTATGATTTTAACTCTTTGAATTGTGAAATTCAATTCACCAAAGATGTTGGTCAATTAATTGACTTCACTTAT
GATATTACACATTATTATCCAATTGTACAAAGTTTTGATGATCAGAGTTTAATGATCATTGTAAATACAACAGAAAATGG
AAAACCAATATTAAACATTGAAAAATACGATATTTCAACATGGTCTCTCCTTTCTTCTTCGtccattgaaaatttttgGA
CAAGCCAAATTaaccatttaaatttttaatttttcctcaaatttttaaaaataaaaaaaaatattttcaaacccaaaatt
attatatattactTTCTTTAGATAtaattaattctatttttctTTACTGTGATttatgtattattttttttttttaaaat
ttttttatttattttttattttttattttttattttttactttttatttttattttttttttttattatatctaAAAACA
GCGGTAATTGGATGaataaattgttattattgaagtattattatttttattatttaaattattaatttgaagCTGCTTTA
ACTCTTTCTTCTCTTTCTTCCCAATATTTACCACTATAATTCCATCTGTAACCAAATTTAGCATCATcgacttttttaaa
ttgagcGGTTTCCCATTCTTTGTTTTCGGCAACTCTTTGTTTTTTGTCTTCTCTTTGTTTTTCTTCTAAGTTATGTTTTT
CTTTAGCTGCAAGGTCCAAGTTACCTTCTTGTAAAGCGATACGATCTGATCTAAGACGAGAATCAGAGACtggtaatatt
tttttgtattcaTCATCGAGATCGATAACATTTTCTTCGACCCATCTTGGGAATAAGAATTTATTGCTGATTGGTTCTTT
GCTAGCTTCCCAAAGACAGGTGGAGGTGGTTGAAGATGATCCATTGTCCATGACTTGGAATAATTGAATGGATTCATTCC
ATTTACCAGTGATTCTGTATCTAACATCACCTTCACAATCCATAATATCACCAGTGACACTATAACGACCAGCACCTAAC
CAACCAGATTTGGCAAATTTGAGGACGGCTTTGCTACCGGTGGTGTGATTCTCAATGACCAAATCACCATAATGGTCCAA
CCATAATGAACCAATGATAATGTTATGACAACAGGTGACTAAATGGTTCCATGTGTAGTGGTGGTCGGTCTTTTTATTGA
TGAAGTGATTGGTACCTTCAATCTCTACCTCTGATGAATTACCATAGAATTTAGATTTCAATAATGTCTCTAATTGAAGA
GTATAATCCTCTGATATTGTCTCAGATACACCAATTGGTGGATGATGACTAACTTGTTCTGCAAGGAATCTAAATTCACC
ttttttatcaacaatttcaaatgtttcACCTAAAATTGGATTAAATGGTTTtcctattttaaaaaaagacaattaaaaaa
aaaaaaattttgttttagtaattctttttttttttccatagaaaataataataaaaaaatcaacttACTAGTTCTAACAG
CAGTACTGTATAATGCACAATTAAAAGCAGCTAAATAAGCTAAACATAAAAATTCACTATCTTGTTTTGAGGCTTTAGAT
AATAAAGCATTGTATTGTAATGGTTCTGACATAACTTGTAAGAAAGATACTGGTTCGAAAATCCAAACTGGTAATGAGAT
TAAAGAGGTAATATCTTTACCAACATATGATGATAATTGTTTGAGTAAACCTTTTCTTTGCTCTGGTTCAATATCTCCTT
TATTGTCACCACTTTCTTCGACTTGTAAGTTTTCATTGGTACCTACTAAACCTTTCATATAATTTAATGCTCCTGAAAAC
ATAATTGACTTATTAATgcactaaaaaaaaattttgatttttttggtaaaaaagaaaaaaattatgtaaTGATATAAAAA
TCTATTGGTATTGAGAAATTTtgattaatataaaaaatattagaaatatatataaaaaaataaaataaataaaataaaaa
aatttattgaaatttggtgaaaacaaataaaaaaacaaataaaaaaaaataaaaaaaaataaaaaaaaaaaagaaaaata
aattaaaaaaaaataagaaaaaaaataataaaaaataaatttttttttttaaaaaaaaaacaaaggcGGTTGGAGTGGCG
TTTTTTGTGATTACATTATATTGAAATCCGGTATCAATGCTGGTTGATGTAAGGTCgcgcaaaaaaaaataaataaaaaa
taaataaaaaaagtaaaaaaataaaaaaaataaaaaaataaataatgaaatgaaGGTTGCGCAACGGAtgagaacaaaaa
aaacaaaaaaaacttacaaaaaagaaaaaaagaaataaactCTAACTCTTTTAGGAagatatatataattaaatataaat
tttacaCTATTTAAAATGGGGtttctaaaaatataataaataaattttgtgtgtgtgtttttttttaaaaaaaatttaac
aaaaaaaaaaaaaaaaaaaaatttaaaaaaaaataaataaataaaataaataaaattttaatatgataattttatttatg
gtttttaattttaaaaaatttattttcataataaaATGGTATTCAAACTGCTCttttttggaaaataataaatttactat
tattagcCCTTAAAAGAGAATAACTCTATTCAATTTACAGTGAATTATGATGGTCGTGATATAcatcatattttttattt
tttttcaaaaaaattttatttgaaaaaagtgaaaaagaaataaacatTTTNNNNNNNNNNNNNNNNNNNNNNNNNNNNNN
NNNNNNNNNNNNNNNNNNNNNNNNNNNNNNNNNNNNNNNNNNNNNNNNNNNNNNNNNNNNNNNNNNNNNNNNNNNNNNNN
NNNNNNNNNNNNNNNNNNNNNNNNNNNNNNNNNNNNNNNNNNNNNNNNNNNNNNNNNNNNNNNNNNNNNNNNNNNNNNNN
NNNNNNNNNNNNNNNNNNNNNNNNNNNNNNNNNNNNNNNNAAACAGATAATATTGAACTTTAAATATAAGTACctaaaca
attttatttatagtcttttttttctttcaaataaaatgttaACATTatattctcaaaaaaaaaaaaaggttttggAAGAA
TTTTTGACCAAggttaataaaagaaatattctcaataaattataaataaattcttttttttatacataaTAAGAAATCAT
gagtatttaatttaataattaagtcttttatttttatttttttaatttttttctattttttttttttattttttgagaat
ataattaattatacaCGAATTTTAGCTGGTTTATCTTTTGGTCTAATGAATAAAAAGAGAGCAGTAAGGATTGACATAAC
AAAGATGGCAAAAATATAGACTACCCAGAACCACTTTAAGATTTTAAGATTTTTAACAGCAGTTTCAAAGAGGGAGTTGA
CAGCAGTTGTTGAAGTGAATTGAGAGAAAGCCATCGTACAGAAATGTGTGATTGATACTGAAGTAATAAGAATTAAACCA
ACATTGAAAAGGAAAGCATTCATCATTGTATTTCCAACTCTCATAGGATGAATTGGGAAGAGGAAGAAAAGACGTAAACC
AAATTTGAAATTACCTTTAACgacacaaaataataaatagaatGAGAGTAAACCATATACAATTACACCAAGGAATCCCC
ATGCATTATTCAATGCAATTACCAAACCATTTAAGAATGGATGGAATGGTTCAGGTGATGTAATCATATAGATAATGATA
TGAAGTAACCAACCAAGACTGACACCTAATGCGATGAAACCTCCAAAGAATTGAGCATAATAAAAGATTACTTTACCACC
TTGTCTCTTGTATGAGATATTCAAACGTTCATAATCTTCCTCTAATAAAAAGATTGCTTGACGGAAACGATTATAATTCT
TTCTATCACGTTTACTCATAATACCACCAGATGTACGTGACTGAATAGTTTTACCAATCTCAACTAACTCTGTTGCACGT
TCACCAATTCTCTTCTTTCtttctaaatatttatcatATGATATACGTTGTGGACGATTCCTAAAGTCACCTATCATATC
GAATGGTAAAGCTATCAAACCGATGCCTCCGAAAACTATGAATAATAACCAACCAAAGAATGCTACCATTGTAATGATAA
AAAGTGCAATCGATACACGGAATTGTAAAAACTCTTTATCATAACGATACTCGACATACTCTGACCCATCACCCAGTAAT
GTTGTATTCATTGGATTATATCTAATTGCCTCATTGTTTCCACCAATGATGGCAGCAATCTCTGGGATTGCATATGTTAT
ATTACTAATATCTGACATGAATGGATAACTAAGAACTTGGAATCTACCCAATATAACAATGGTTGGAATCTCTGCAACTC
CAAAGAATACATATAAAACTACGGTCAATGATACAAATGCAAAAAGGATTGCAAAAGTACCTTTGAATGCACCAGCAATT
TGACTACCTGCTCCTGGATCTGCTTCTTCTGATTCATAGAAAAACATTGCGAATGGACAAATAACAACAGCAAACACCGC
TACtacaatatatataataatccATAATATATCCATTGGAAATCCACCTTTTCCACCATCATTTGCTACATCCAATGGTA
ACATCAAAATACTTGTTGCTGCTAATGTTAAACCTAATAtctataaattataaatgaatggatgaacaaataataataat
agtttttttttcattatgttaataattgttacttttagatattttttttttaaaaatttttttttttttttttttttttt
tttttttttttttttttttttttttttatttttttttttatttttttttNNNNNNNNNNNNNNNNNNNNNNNNNNNNNNN
NNNNNNNNNNNNNNNNNNNNNNNNNNNNNNNNNNNNNNNNNNNNNNNNNNNNNNNNNNNNNNNNNNNNNNNNNNNNNNNN
NNNNNNNNNNNNNNNNNNNNNNNNNNNNNNNNNNNNNNNNNNNNNNNNNNNNNNNNNNNNNNNNNNNNNNNNNNNNNNNN
NNNNNNNNNNNNNNNNNNNNNNNNNNNNNNNNNNNNNNNNNNNNNNNNNNNNNNNNNNNNNNNNNNNNNNNNNNNNNNNN
NNNNNNNNNNNNNNNNNNNNNNNNNNNNNNNNNNNNNNNNNNNNNNNNNNNNNNNNNNNNNNNNNNNNNNNNNNNNNNNN
NNNNNNNNNNNNNNNNNNNNNNNNNNNNNNNNNNNNNNNNNNNNNNNNNNNNNNNNNNNNNNNNNNNNNNNNNNNNNNNN
NNNNNNNNNNNNNNNNNNNNNNNNNNNNNNNNNNNNNNNNNNNNNNNNNNNNNNNNNNNNNNNNNNNNNNNNNNNNNNNN
NNNNNNNNNNNNNNNNNNNNNNNNNNNNNNNNNNNNNNNNNNNNNNNNNNNNNNNNNNNNNNNNNNNNNNNNNNNNNNNN
NNNNNNNNNNNNNNNNNNNNNNNNNNNNNNNNNNNNNNNNNNNNNNNNNNNNNNNNNNNNNNNNNNNNNNNNNNNNNNNN
NNNNNNNNNNNNNNNNNNNNNNNNNNNNNNNNNNNNNNNNNNNNNNNNNNNNNNNNNNNNNNNNNNNNNNNNNNNNNNNN
NNNNNNNNNNNNNNNNNNNNNNNNNNNNNNNNNNNNNNNNNNNNNNNNNNNNNNNNNNNNNNNNNNNNNNNNNNNNNNNN
NNNNNNNNNNNNNNNNNNNNNNNNNNNNNNNNNNNNNNNNNNNNNNNNNNNNNNNNNNNNNNNNNNNNNNNNNNNNNNNN
NNNNNNNNNNNNNNNNNNNNNNNNNNNNNNNNNNNNNNNNNNNNNNNNNNNNNNNNNNNNNNNNNNNNNNNNNNNNNNNN
NNNNNNNNNNNNNNNNNNNNNNNNNNNNNNNNNNNNNNNNNNNNNNNNNNNNNNNNNNNNNNNNNNNNNNNNNNNNNNNN
NNNNNNNNNNNNNNNNNNNNNNNNNNNNNNNNNNNNNNNNNNNNNNNNNNNNNNNNNNNNNNNNNNNNNNNNNNNNNNNN
NNNNNNNNNNNNNNNNNNNNNNNNNNNNNNNNNNNNNNNNNNNNNNNNNNNNNNNNNNNNNNNNNNNNNNNNNNNNNNNN
NNNNNNNNNNNNNNNNNNNNNNNNNNNNNNNNNNNNNNNNNNNNNNNNNNNNNNNNNNNNNNNNNttttttttttttttt
tttatttaaaaaaaaatatatatatatgtaatTAATTATACACGAATTTTAGCTGGTTTATCTTTTGgtttaatgaataa
aaagaTAGCAGTAAGGATTGACATAACAAAGATGGCAAAAATATAGACTACCCAGAACCATTTTAAGATTTTAAGATTTT
TAACAGCAGTTTCAAAGAGAGAATTGATGGCAGTTGTTGAAGTGAATTGAGAGAAAGCCATTGTACAGAACTGTGTTATT
GATACTGAAGTAATAAGAATTAAACCAACGTTGAAAAGGAAAGCATTCATCATAGTACCTCCAACTCTCATAGGATGAAT
TGGGAAGAGGAAGAAAAGACGTAAACCAAATTTGAAATTACCTTTAACgacacaaaataataaatagaatGAGAGTAAAC
CATATACAATTACACCAAGGAATCCCCATGCATTATTCAATGCAATAACTAAGGCATTTAAGAAAGGATGGAATGGTTCA
GGTGATGTAATCATATAGATAATGATATGAAGTAACCAACCAAGACTGACACCTAATGCGATGAAACCTCCAAAGAATTG
AGCATAATAAAGGATGACTTTACCACCTTGTCTCTTGTATGAAATCTTCAAACGTTCATAATCTTCCTCTAATAAAAAGA
TTGCTTGACGGAAACGATTATAATTCTTTCTATCACGTTTACTCATAATACCACCAGATGTACGTGACTGAATAGTTTTA
CCAATATCTACTAACTCTGTTGCACGTTCACCGattttcttctttctttctaaatatttatcatATGGTATACGTTGTGG
ACGATTCTTAAAATCAGCAATCATATCGAATGGTAAAGCTATCAAACCGATGCCTCCGAAAACTATGAATAATAACCAAC
CAAAGAATGCTACCATTGTAATGATGAAAAGTGCAATCGATACACGGAATTGTAAAAACTCTTTATCCAAACGATACTCG
ATATACTCCGATCCATCACCCATTAATACTGGGTTGCCTGGATCGAATCTTATGGTTTGATTACCTCCACCAATGATAGA
TGCAATCTCTGGTAGTGTAGTTGCTATATTAAGATTATCAACCGATAATGGATAGTTGATAATTTGGAATCTACCCAATA
CAACAATGGTTGGAATCTCTGCAACTCCAAAGAATACATATAAAACTACGGTCAATGCTACAAATGCAAAAAGGATTGCA
AAAGTACCTTTGAATGCACCAGCAATTTGACTACCTGCTCCTGGATCTGCTTCTTCTGATTCATAGAAAAACATTGCGAA
TGGACAAACGACAATTGCAAATACCGCAACTACAATATATACAACAATCCATAATATATCCATTGGAAATCCACCTTTTC
CACCATCATTTGCTACATCCAATGGTAACATCAAAATACTTGTTGCTGCTAATGTTATACCTAATAtctataaattataa
atgatggtttattttttttcatttgtgtTAATGATCATATCTTAAGAGGGTtgcatttaaaaatagaaaaattgaaaaaa
aaaaaaaaatgaaaaaaaaatgatgatttttttatcGTTTAAAACTTACAACAATAATTTTCGGGAAATAGGCAACATTT
TTATCATCGGGATGTTGAAAGTAtgcaattaaatataaacttGCTAAAACTACAAGTGCTGGAATAACAacagcaataat
aattaggAAGATGTTAACcatcttctttttttctttaccctttttttatttgtatgtGATTAtcgttcaaaaaaaaaaaa
acaaaaattgtttgattatttatttatttttttatcaaaaaattatatactatttgtatttttattgtagtgaaaaaaaa
aaaaaaaataaaataataaaaataaatagggtgaaaaaaaaaataataataataataaataaataaaaattaaattgatt
tNNNNNNNNNNNNNNNNNNNNNNNNNNNNNNNNNNNNNNNNNNNNNNNNNNNNNNNNNNNNNNNNNNNNNNNNNNNNNNN
NNNNNNNNNNNNNNNNNNNNNNNNNNNNNNNNNNNNNNNNNNNNNNNNNNNNNNNNNNNNNNNNNNNNNNNNNNNNNNNN
NNNNNNNNNNNNNNNNNNNNNNNNNNNNNNNNNNNNNNNNNNNNNNNNNNNNNNNNNNNNNNNNNNNNNNNNNNNNNNNN
NNNNNNNNNNNNNNNNNNNNNNNNNNNNNNNNNNNNNNNNNNNNNNNNNNNNNNNNNNNNNNNNNNNNNNNNNNNNNNNN
NNNNNNNNNNNNNNNNNNNNNNNNNNNNNNNNNNNNNNNNNNNNNNNNNNNNNNNNNNNNNNNNNNNNNNNNNNNNNNNN
NNNNNNNNNNNNNNNNNNNNNNNNNNNNNNNNNNNNNNNNNNNNNNNNNNNNNNNNNNNNNNNNNNNNNNNNNNNNNNNN
NNNNNNNNNNNNNNNNNNNNNNNNNNNNNNNNNNNNNNNNNNNNNNNNNNNNNNNNNNNNNNNNNNNNNNNNNNNNNNNN
NNNNNNNNNNNNNNNNNNNNNNNNNNNNNNNNNNNNNNNNNNNNNNNNNNNNNNNNNNNNNNNNNAATTCCTCCAACgtt
cttttttaaaagtcATCAAATTCATACAACGTGGTGGTGTCGAAATGCAATTCTTTgaagctttttttttttttcatttg
tggtgtgattaaaaaatgaaataaaaaataataaaaaaataaaaaggaatGTTTGCAAATATTCAAAGTAATCGCTCGTT
TTTGAAATTcgtactattttttttatttattattgtttttttaattaaattttaaaaattaaacagAGGTATTCATAAAC
AAATAGAGTACCCATATGAGAAGAAATCTGAATAAtagaataatttattttaaaaaaacaaaaaaaaaaaatcaattttt
taccatatttttaactcttttttttgtttatttataaaaaaaactcattaccatttaaagtttttaaaagtaaattaatt
ttctttaagaattattttttaggtccttttaaaatttttaaaaagaaattaagaatttttttattttttttaaaatttcc
aaatggaaatatattgaaattgattgattaCTCATagcttttttaatttcctaTCCCTAAACCACCAAGAATTTGGAatg
atttgaaaaagaaaaatggaTGATTGTAGTATATATGAAAAGAAACTCAAATTAAAATGCAACTCCAATATTaatcaaag
aaatatttctttattattatttttttttttttagtggccagaattctcaaaaaaaaaaaataaaaaaaaaataaaaaaaa
aaaattttaaaaaattatttttttcgtcatttttttattttcattcttCATATTCAAAAGTTGCACAACAACCCAATATT
gatcatttatatttgatattgaattatAAATAGTTCACTTAattgtatatatattatatttaaaaagaaaaaaaataaaa
agaaaaacaaaaagaaaaagaaaaacaaaatacagaaaaaaataaaaatataatattaaaaataaaaaatgtttcaaATC
ACAAGAATGTTACTCAGTGGTTTGGTTAATAAACCAATCAAACAAACCCACACATGGAGAATGTCTCATAAGAAGAGaaa
gaataatttaaaagaagtTGAAAACTTTTTAAGAAAATATAATACTTGTTATTCAAAGAAACTTCCAAAACCAAGAGAGt
atgttttataaaaaattcattgttctttttttttttttttttttttttttttaatcgaTAAACCATGatgaaaatttata
ttaaccAATNNNNNNNNNNNNNNNNNNNNNNNNNNNNNNNNNNNNNNNNNNNNNNNNNNNNNNNNNNNNNNNNNNNNNNN
NNNNNNNNNNNNNNNNNNNNNNNNNNNNNNNNNNNNNNNNNNNNNNNNNNNNNNNNNNNNNNNNNNNNNNNNNNNNNNNN
NNNNNNNNNNNNNNNNNNNNNNNNNNNNNNNNNNNNNNNNNNNNNNNNNNNNNNNNNNNNNNNNNNNNNNNNNNNNNNNN
NNNNNNNNNNNNNNNNNNNNNNNNNNNNNNNNNNNNNNNNNNNNNNNNNNNNNNNNNNNNNNNNNNNNNNNNNNNNNNNN
NNNNNNNNNNNNNNNNNNNNNNNNNNNNNNNNNNNNNNNNNNNNNNNNNNNNNNNNNNNNNNNNNNNNNNNNNNNNNNNN
NNNNNNNNNNNNNNNNNNNNNNNNNNNNNNNNNNNNNNNNNNNNNNNNNNNNNNNNNNNNNNNNNNNNNNNNNNNNNNNN
NNNNNNNNNNNNNNNNNNNNNNNNNNNNNNNNNNNNNNNNNNNNNNNNNNNNNNNNNNNNNNNNNNNNNNNNNNNNNNNN
NNNNNNNNNNNNNNNNNNNNNNNNNNNNNNNNNNNNNNNNNNNNNNNNNNNNNNNNNNNNNNNNNNNNNNNNNNNNNNNN
NNNNNNNNNNNNNNNNNNNNNNNNNNNNNNNNNNNNNNNNNNNNNNNNNNNNNNNNNNNNNNNNNNNNNNNNNNNNNNNN
NNNNNNNNNNNNNNNNNNNNNNNNNNNNNNNNNNNNNNNNNNNNNNNNNNNNNNNNNNNNNNNNNNNNNNNNNNNNNNNN
NNNNNNNNNNNNNNNNNNNNNNNNNNNNNNNNNNNNNNNNNNNNNNNNNNNNNNNNNNNNNNNNNNNNNNNNNNNNNNNN
NNNNNNNNNNNNNNNNNNNNNNNNNNNNNNNNNNNNNNNNNNNNNNNNNNNNNNNNNNNNNNNNNNNNNNNNNNNNNNNN
NNNNNNNNNNNNNNNNNNNNNNNNNNNNNNNNNNNNNNNNNNNNNNNNNNNNNNNNNNNNNNNNNNNNNNNNNNNNNNNN
NNNNNNNNNNNNNNNNNNNNNNNNNNNNNNNNNNNNNNNNNNNNNNNNNNNNNNNNNNNNNNNNNNNNNNNNNNNNNNNN
NNNNNNNNNNNNNNNNNNNNNNNNNNNNNNNNNNNNNNNNNNNNNNNNNNNNNNNNNNNNNNNNNNNNNNNNNNNNNNNN
NNNNNNNNNNNNNNNNNNNNNNNNNNNNNNNNNNNNNNNNNNNNNNNNNNNNNNNNNNNNNNNNNNNNNNNNNNNNNNNN
NNNNNNNNNNNNNNNNNNNNNNNNNNNNNNNNNNNNNNNNNNNNNNNNNNNNNNNNNNNNNNNNNNNNNNNNNNNNNNNN
NNNNTTTGAgtttattttacaaaattcCACTTCGCACTCATTACCACAcacacaaataaaaaaaataaaaaaaattaaat
aaataaaattttattttattttattttactttttatttaatttttatttttacttcaCATTAATAAAACACAACGgtcac
caaataataatttaaattaataacaaaatacCAATTGGTTAAACATGGAAAAAGTAAATAGAATTTTACAAGGTACaaat
attgaatataaatCTGAATGGTTTGTCGATGGATTCGattgttttgaattatttcaaCAAAGTCATGGATACACATATGA
CGATTTAATTATGTTACCAGGACATATTAATTTCTCAGCTGATGATGTTTCATTGAAGACCAAATTGACCAAGAATATCA
GTTTGAATGCACCATTAGTAAGTTCACCAATGGATACAGTAACAGAGCATCTCATGGCAATCAATATGGCATTGTTgggt
ggtattggtattattcATTATAACAACACTGTCGAGGAGCAAGTTATTGAGGTTAAGAAAGTGAAGagatttaaaaatgg
ttTCATCACTGATCCAATTGTTTTATCGCCAACTCATAAATTATCCGATGTCGATGTGATTAAACAAAAGTATGGTTTCT
CAGGTATTCCAATTACAGATACTGGTAAAATCGGTGGTAAACTAGTGGGAATCGTAACCAGTCGTGATACCGATTTTATC
AAGGACCGTTCTACAACACTCTCAGAGGTTATGACAACCGACCTCATTACCGGTCAACAAAATTGTTCACTCGAAGAGGC
AAACTCCATCCTCAAGAGTTGCAAAAAAGGAAAGTTACCAATTGTAAACGATAAAGGTGAACTTGTGGCATTAGCTTCGC
GTGACGATCTTGTCAAGAATAGAGATTTCCCAATGGCAACCAAAGATCATGAAAATAAGAAACTCTTGGTTGGTGCTGCC
TTGGGTACTCGTGAAACGGATAAAGAACGTTTGGCTGCACTCAGTGAGGCAGGTGTAGATGTTGTAATTTTAGATTCCTC
TCAAGGTGACTCAACCTATCAACGTGAAATGATCAGATTCATCAAGAGACACTATCCAAAAATCGATGTAATTGGTGGCA
ATGTAGTCACCACTTCACAATGTGAAAGTTTAATTCAAGCAGGTGTCGATGGTCTTAGAGTTGGTATGGGTGTTGGCTCA
ATTTGTACCACTCAAGAGGTTATGGCTTGTGGTCGTCCACAAGCTACAGCCGTATTCAAGTGCGCTCTCTACTCTAGCCA
ATACAATGTGCCAATCATTGCCGATGGTGGTATTCGTTCTATCGGTCATATCATTAAAGGTCTTTCTTTGGGTGCTTCCT
CAGTAATGATGGGTAGTATGTTGGCTGGTACTGAAGAGGCACCGGGCGATTATTTCTATAAGGATGGCATGCGTTTAAAG
AAATATCGTGGTATGGGTTCATTGGAAGCAATGGTCAAAGGCGGTGACCAAAGATACTTTAGTGAAACCGATAAAATTAA
AGTCGCTCAAGGTGTTAGCGGTAGTGTTGTCGATAAAGGTTCCGTAAAGAAATTCATCCCTTATCTCATCCAAGGTATCA
AACATGGTCTTCAAGATCTTGGCTGTAACTCTGTCACAAATTTACGTGAAAGTGTTTATGGTGGCAAGGTTAGATTCGAA
GTTAGAACCGCTGCCGCTCAAGTTGAAGGCTCTGTACATAGTTTATTCTCTTATgaaaaacattttatttaaattaaata
ataaaaataatgatatcagaaaagaaaaaaaaaaaaaaNNNNNNNNNNNNNNNNNNNNNNNNNNNNNNNNNNNNNNNNNN
NNNNNNNNNNNNNNNNNNNNNNNNNNNNNNNNNNNNNNNNNNNNNNNNNNNNNNNNNNNNNNNNNNNNNNNNNNNNNNNN
NNNNNNNNNNNNNNNNNNNNNNNNNNNNNNNNNNNNNNNNNNNNNNNNNNNNNNNNNNNNNNNNNNNNNNNNNNNNNNNN
NNNNNNNNNNNNNNNNNNNNNNNNNNNNNNNNNNNNNNNNNNNNNNNNNNNNNNNNNNNNNNNNNNNNNNNNNNNNNNNN
NNNNNNNNNNNNNNNNNNNtttttaattttttttttttatgtgttTAGAATCACCATACAAATAAAGTAgtactaataaa
aatatcgTATCGAGGAATAACTTTAATAATCAAACTCATAAACCACattctctcttttttttttaaaaaaaaaagaaaaa
aaacaaagtgctattttaaaatttagtaCACATATACACTTTATATCACATACCAtagttttatatatttaggactctaa
atatataaatcagTAGAAACACTGAATAAGGTAGAGTTATAAAAgagaagagaaaaaaaagttttacaaCGCTTCAGAAA
TCGTTGTTTAtttgaaactttttttttttttttcacaaaaaaaaagcttCAACTTTTATAGGTaaactttcttttttatt
ttttttctttttatttttttttcttttttttttttttttttaaaaaaacttctAACCTAATTATGTTTATTTACATATAA
ATAAACATAGGATATATTTGTAGATAAACCAACACAAAAACAAACACAATTGCagataattcttttttttttttttaaag
aataaaaaaccaaaaaaaccaaaaaaaaaaaatcaaaaaaaaaaaaaaaaatcaaaccaaaaagaaaaatattcaaaaaa
aacaaaaaaagctTTAATACGCCACACATAAAACATATACTTATAAAAATGGATGATCAACAACCATTACAAACATATAA
CCAACCGCCTCCACCATTACCTAAACATATTCAATTACAAATACAGCAACGACAattacaacttcaacaacaagagGAAC
AAGAACTACtagaacaacaacagcaacaacaacaacaacaacaacaacaacagggACAACAACATAAATTAGAAGAGGGA
TCAAGAAGAAGATCATTGAGTGATGTGGTTGGAGGAGCTAATAAAGAAACACCAAAAAGAGCTTTTAGAATATATTGGGC
AAACGATAATCATATGTATTGgacattattattagattcaACAAATACAGGTAAATATATTTCATCAACTTTATAAATCA
CTACCATAATCTTTGtccttcatttttttttataaaaatttttggttaaaaatagaaaaaaaaagaaaaatattaacata
tttttttttctcatttcTGCATATGTATAGTTGGAGATGTTAGTGAGGGTTTAAAAGATAAAGTTCCATCAAGTGGTACA
CAatgttatttatataaaagaaCTAAAGCTAATTTTGGGCGTTGGAAAGACAGAAGACTTTCAAATGAGGATAGCGTATG
GGATATAGTTGATAGAAGAAGAAAGAATCATAAATCTGATCCAATATTCGttttgaaaagaaagaaatcgacattttcaa
tatcacaAAAGAAATCACCCCAAAATGAATCTGACACATCACCATTGTCAAGTTCTGGTGAGTTCTTAAACCCATACACA
AACCCAacaagtagtaataatatagtGCCATTAAATGCTGGTCATAGTCGAAATGTAAgcagtaatagtaatagtagtgc
AAATAcaagtagtaataatttattggttcatcaatttaatagtaataataacattaatactAATGGCAATGGTAATAGTT
CAAATACAAATTctactactacaacaactacaactacatcTTCAAgcaatattaacaataatattagtaataattataat
aatgttaatccAAGTAGTTTTATATCACCAATGTCATCATTGGTTTCATTGTCATTATCATCGTCACCAGGATCATCAGC
TCCACACTCTCCAACATTAAACTCAACACCTTCGTCGCCTCACAACATTACACCAATTacaacatcaccaccaccacctc
aaagaaataatagtagtaaatCATTAAAGAGCACAATGGAAATGGAGCCACCTGCCGAATATATctctttattatcaaat
aatccACCTATTAATGGCTCAGGTTCAAGACCACCATCAGGTTCCTATTTACCTGGTTCACTTGCAAATGGTTCTCGTTC
AAGTACATCGGATTTACTTGGATTTAAACCAACTCTTCAACCAcaatcaccacaacaacataGCCAGCCACAATCAGCAG
TAAAACAATCGGAACCAATTCCACAATCTCCAAGTTTGCAATCGCAACCAACCACcgcctcaacaacaacaacaatgggT
CAATCAGcattttcatcaaataataaaccacTCAGTGGAAGTACAGGTATGAATAGATCATCAAGTCCAAGCCCATTTGC
AAAGAAGAATATTGGAGGTGGAGGTAGTTTAGTAGATAGAAAGAATAGATTATCATCCCAACCAAAAGATATCATGCGTT
TAATGAGATTCTATTTCGGTGATTCATTGGATGGTACTTTCTTTACAATTGCAGTTCAAAATGATACAGCAGCAAAGGAT
GTTTGTTCCTCTGTCGAACAAAAACTTTTGTTACCTGGTGGTAGTACATTTGTATCGTTGGTTTTACCAATTCAACCAAA
TGGATCAAAGATCGAACGTGTTTTAGGCGAAGACGAAATCATTATAGAGATAAAGGATACATGGGAAGATCCTTCACAAA
CTTTCTTTCAAGTCACCCATAAACAACAAGCACCAATCAATAAAAGATTATCGAGACAAATTCAAGCTGAACCACATGTT
ATACCATCGGAATGGCGTAGAAGTACTGATGCAATTTCATTGCGTGCCTCAAGTGATGACATGTGGAAACGTAAATCGAT
TCCAATATTCTTACAGGTTACAGGTCCACCAAATACTCATCCACATTCACCACAAAGACAATTACCAAATATGAGTGGTT
CACCacattcaaataataatcatcatctCCATCaaaccaataacaataacaatgataTGGATGATGATAGTGATGACGAA
TCAGATTTTGACCTATCAACATTGAGAGGATGGGTTCATTGGATTCCAAGTGCAGATTTAGAGTATATCAAACGTATTGG
TTCAGGTACCTATTCAAAGGTTTACAAAGGAAAATATCGTGATAAATTTGTGGCAATCAAGACCATGCGTGGCTCTAATA
TGACAACTGAACAGATTGAATCCTTTAAGAAGGAGTGTGATATTCTTAGTACCATCCAATCACCATTTCTCATCTCTTTC
TATGGTAGTTGTATTGAAGAGAGTCAATTGAGTATGGTTGTAGAATATTGTAGCAAGGGTACATTACACAAggttttaaa
taatccaCTTTTAGATTTCGATTGGGACAAATGGTTTAAATGGATGACAGAAGTCGTTGAGGGTGTAAGATATCTTCATA
GCATGAATCCACCAATGGTACATCGTGATTTAAAGACTTTAAATATCTTGGTCTCTTCGGATTGGTCGGCTAAATTGTGT
GATTTTGGTCTAACTCGTACAATGACAATGACAAACGTTAGCACTTTGGGTATGCTTAGAGGAACAATGGCCTACACTGC
ACCCGAGATCTATGATGGTCTTCTCTTCAATACAAAATCTGATGTATATTCTTTGGGTGTCATCATGTGGGAGGCTGTTC
AAAGATGTATATCTGGTGCCTATCTTAGACCATTCCATGAACACCCAATCTCTATGGATATTCAAATCATCATTCTAACT
TCAAAGAATAAAGTTAGACCAAAGATCTCTGAGAATTGCCCAGAACAACTTAAAACACTCATCACTAGATGTTGGGATGA
AAATCCTGATAAAAGACCAACCTGTGAAGAGATTTTGGATATTTTACTCATAATGAAACAAACTCATGATAGAAATAAAG
AAGTATGGGAATCAATAAGAACTAAATCACCAAAACAAACTATTAAAGCTGTTAGTAGTGgcagtagtaataataataat
aataataataataataataataataataataataataataataataacaataataataataataataataataataataa
taataataataataataataataataataataataataataataataataataataataataataatattaataataata
ataataataataataatattaataataataataataataataataataatgataataataataataataataataataat
aataataatgataataataataataataataatagtaataataataatattaataataatagtattaataataatagtat
taataataataatagtattataaATGCTAATACAAATTctacaaataatattgttatgCCTTCACCCTCAAATGAAACAG
TTGTCGTTGCACCACCATCAATTTCCTCAAATTCATCAAACATTAATACTAATATGGACACTCAATCAATGTCTTCACTT
TCTGAAAGTCCAGTATTACCATCGGTTTGCGTTACTACATCATCAGTTGTTGGAAAtggttgtaataataatagtaataa
tagtaataatatcaatgatagcaattcaaataataatatcaatatcaatagcAATATTACATTAGATGTCCCACCAGTTG
GTGTTATATTAACAAGAGATAGAAGAAACTCTATTATATCGGTTGGAGAAGTGCCTGTTATTGTCAAACCACCCGAAACA
CCTGACGGTACAACAATGGTTACAGAggtatttgattttgaagttCCACAAGATTCGCCATCATTAGAATCCTTATCTTC
AAATACTATAGTTTCAACGGCaaacattttaaatattggttatataaataatgataataattcaataataatagaggGTA
CTAAAAGTATACTTAACGAGAtcggaaataataatattaataatagtaataataataataataataatattaataataat
aataataataataataataataataataataataataataataataataataataataatagtaataatagtagtaataa
cgatgaaaataataattgtattaataattgtatcAATATAGAATGATATTTGTATAAAATCAAACACCGGAGCAAATCAC
TTTTAAATGTGTTGAACGATAAATCACAGCACTATTTCATgtgaataaattatataaaaaaaccaataaaattaaaacat
ttgagCAAAACTGAATTTACTCACATAATGTATTTTAACgaaattctatttttacaaaaagataatttgggtttattatt
tttttaaaaattatttgaatttttttttcacaactATCTTGCCATGAATCGtttgttataaaaaaatctgGTTAGGAAAA
TggatgaaataaataatataaatttaaaaaaaaaatttttaaataaNNNNNNNNNNNNNNNNNNNNNNNNNNNNNNNNNN
NNNNNNNNNNNNNNNNNNNNNNNNNNNNNNNNNNNNNNNNNNNNNNNNNNNNNNNNNNNNNNNNNNNNNNNNNNNNNNNN
NNNNNNNNNNNNNNNNNNNNNNNNNNNNNNNNNNNNNNNNNNNNNNNNNNNNNNNNNNNNNNNNNNNNNNNNNNNNNNNN
NNNNNNNNNNNNNNNNNNNNNNNNNNNNNNNNNNNNNNNNNNNNNNNNNNNNNNNNNNNNNNNNNNNNNNNNNNNNNNNN
NNNNNNNNNNNNNNNNNNNNNNNNNNNNNNNNNNNNNNNNNNNNNNNNNNNNNNNNNNNNNNNNNNNNNNNNNNNNNNNN
NNNNNNNNNNNNNNNNNNNNNNNNNNNNNNNNNNNNNNNNNNNNNNNNNNNNNNNNNNNNNNNNNNNNNNNNNNNNNNNN
NNNNNNNNNNNNNNNNNttattattattattattattctgtaaaaaaacatattgaTATTTCAGTGGTTGATAATTCATG
TagtagtattatttttttctcctGCCACAGAAGTTCTTTGATCAATTTTGGTTGGTTAGAAGCcaatgatgaatttaatt
ggtCAATGTGGTATTCTGTTTTGAGATATCTTGTTCAATGATAGATTTGGCTGTTTCACATTCAACATAGTTTTCAATGG
AAGTGGTTAAAGTTAAATTTGAGGTTGGGGTTGAAGTGGAAGTCGAAGCTGAGGTGACAGTGGTTGAAGTTATTATGATT
GAagattcttttaaattagtattatcatcattactattactgtTACTATCAACACTATCGAAAATGGTGTTAATTGATCT
TTCActatcatcttttttataatctttatctttttttctaTCGTACACTTCTTTTTTCTCAAAATAACTATCAAttactt
tttcaattttctttTCAGAGTCTTTGTTGATAGTTTGATTACCATGCTCTTTTGTTATTACTAAATCTGTGAATTTTTTT
CCAAGGTATTGGAAATCCTCTTTGGTTGTAATTTTGgttttataatatttcttcaattttttaacaaCAATGCTTGAAAT
TTGAATCTTGAATTCTTTTTCGTTGTATGCTTGCGACGAGGATTTTGAAACTTTTGAGGattttggtggtaataaatctc
ttttcttttcgttctcatttattttattgttattattattattaatattattaatattattattttcattatttttatta
tttttattattatctttaaaattttctaatGGTTTTGTGATTTGATTAAATACATTACtaagattattaaaataatttgg
ttttgattCACTATTGTTACTaattttattggtattaatactattattgctgttatagttattattattattattattgc
tgttataataactattattgctattaccattactgttactattattattactatcactataaatattactattactatta
ctattactattactattactattactattactattactattactattactattactattactattactattactattact
attactattactattactattatatgTCGGTTTGGagttattgatattataatttgatgAGTGATTATAcgagttattat
tattattattaatatcattattattactattattattataattattattaatactgaaattattatcattataatgGGTG
TTTTGTGAATCATCTCTGTTTATTTTTGGTTGTGGGATTTGGAAATTTGGGGGTGGTTCAGTTGGGGCTATACTGAGAAT
TCTTTCACCAAATTTACTCTTATTATGCACAGGAATAATTGATGATTGTATAGCTCTatagtttgaaaaaaaagttttct
tTTGGAGGTTGTACAATTTGAggttttgtattatttggtgaattattaatattattattattattattattatagttatt
attattattattattattattattattattattattattactattattattattattactattattattattattattat
tattattattattattattattattattattattattattattgttattattattattataattattattattataatta
ttattattagtattatcaTTGTCGTTTATAGTGGTCGAGGTATTATTGCTGTTACTGCTACTACTTTTTTCGTctctttt
attatcattatctctATCTCTACTCCTTCTATTGTTGCTATGGTGATCTCTATCTCTGTCACGTGATCTGTCtctatgat
tattattattattattattattattattattattattattattattattattattattgttattattattattataatta
ttattattataattattattattagtattatcaTTGTCGTTTATAGTGGTCGAGGTATTATTGCTGTTACTGCTACTACT
TTTTTCGTctcttttattatcattatctctATCTCTACTCCTTCTATTGTTGCTATGGTGATCTCTATCTCTGTCACGTG
ATCTGTCTCTATGATCTCTATCCCTATCTCTATAGTCTCTATCTCTATAATCCCTATAATCTCTGCTTGAGCCACTGTAG
TGATCTCTATCCCTATCTCTATGGTCTCTATCTCTGTCTCTATAATCTCTACTGTCTTTGTAGTCTCTATCACGTGATCT
GTCTCTATCTCTGTAATCTCTGTGATCGCTTCTGCCACCATAGTCTCTACTATCTCTATCACGAGATCTATTTCTTTCAC
GATCTCTGTCAATGTGGTCTAGATCGTTTCTTTTTTCAATCTCTGATAggttttcttctttttcattgtCATATGACcgt
ttttcattttgttgttcCTCTTCCTTTTCATCATATTCAACAACTGCTTCTTCGTTTATGTTATCATTTTGTTCTTCATT
TCCTTCCTCattaacatcatcatcatcatcatcatcgtcatcatcatgtcctcttttttcttttttgatcttcttttttt
tgatttatctttTCTACCAGAATCTATActatttctcttttttgaTCTCTTTTTGGATTCTGTTTGTTCTTCCTCTTTTT
CCTGTAGTTGTtgatcttcttcttcttcttcttcttcttcctcttgttgttcttcttcatttacatcttcgtcatcatca
atattttgatcttcattttcttcttcttgatCCTCCTCTTTATTTCCATTCTCTTTTGTCTTTTCTCTATGTTTTCTACg
tcttcttttctttcttttctcttcATCATTTCCCTCAACctcttcattttcttcacCTCTACTGTGTGAACGACGATTTT
TACGATTACGTCTTTTACGATGTTCATCATGTTTTCTACTTTTCTTTTCTgcatcttcttcttttttttgttcctTATTT
CCTTCatcttcctcctcttcttgTTCCTCTCCctcattttttgatttttttagaaGACGATGACGACTTtcttttacctt
ttttttattctttttatcatcaccatctgATTCAACAATATCATCTACTAGTTCTTCAATTGTTTTCTCTTCAATTGgtg
gttctttttttttttttttttttttgaatttaacaaataaaaaaagttaggattttttttttccaaaataaggcaataaa
tacattttttttttaaaaaaactaaaaaacatACGATTTTTCAACAGGCTCCTTTTTAGTGACAGCTTTTTTTCTTGGTG
CCATTCTaacaaatataattatagtaTGTAGTGGATAAAAGGTTTCAAATAATTACACTTATTagtgttttttaaaaata
aaaataaaaacttttgaaaaaaaaaaataaaaaaataaaaaaaaatagaaaataaaaaaaagtagaaaattaaaaaaaaa
aaacaaaaaaacaatgaaaaatcaaagacagataaaaacaaaaaataaaatgaactTTGATGTATTGGaatgtaattatt
tttaatttccatttttttttatccctTCTATTTTCTTAcactctttttattattttttttatttttttaaaatttttttt
ctatataaatttttatatttatttttattagatcGTGAGTCTatcataaaaaatataaataaggATTTAATTAGGTAaac
ataaattttaattatcattatttcaaatttattatttattaacataaatttaattatagatCAATAAATAGCCCAATTAA
ATCAGATgctttattaaaatcatttaacaATTTACCTCTTAATATAAAAACTGATTGTTTTAGAGATATACTAAGAAATT
TAGAATCttcaaaaactaaaaataccACTtcaaatagtgataataaaaatataataaactcTGAATTTACAAATAGTTTA
AGATGTATAAATAAGAGAAACTCAAATTCAAAAGAGAATACACCaattaatcaaaaatttaccaattcaaaaaaattaaa
agtttcttCTGAAagtgaaaaagaaatgaataatgaaaaagaaaaagaaatagaggtaataaaagaaaaagaaaaagaaa
tagagCTAGTTAATGAAATAgagaatgaaaatgaaaatgaaaatgaaaatgaaaatgaaaaagaaaaagaaatagaaaat
gaaaatgaaaatgaaatagaACTAGATAATGaaatagaaaatgaaaatgaaaatgaaaatgaaaatgaaaatgaaaatga
aaatgaaaatatggTAGGGATGGGGATTCATAATGGTagtgataaaattgaaaatgaaattgaaaatgaaaatgaaaatg
aaaatgaaaacgaAAATGAAAACGAAAATGAAAACGAAAATGAAAATCTAactgaaaatgaaaataataaagaaaaagaa
aaaattgaaattgtttcACCTTCATTAACATTATTTATGAAATGCGGCAAGCCAACAAAAGAGGGATTAATATGCAACAA
TCAAGAAAATAGCTGCGAGCTTCATGATAACTTCAAAAAATCCAATACAATTATTAGATCTATCACAGAAAAGGTTAATA
ACTCACtaatacaatttttatttagaaaCAAAGAAGAAAATCCAACTTTTTCACAAGAGGGTTCACCATTATTCGATAGC
GACGATGTTAGTAATAGAAtcaatattgataataatagtaatggtgaaacaaaagaaaaaggtgAAGGTAGTATTTAAGC
CGGttcctctttttttttctcttttaaaaactttttttttgtttatctttactttttttttatttttattttattttata
aaaatccaaatagtctttaataaaaattttataatatgtttattttttagtttatttttttttttacctatgaTTGGACA
AGCTCCAATGCGTGGTATTGGTTAAATGACATTATCTTTATTgtttacttttaaaaatttaaattgttttatcgattttt
agtttatataataatacaaaaagttggtttttgtattattaaaaaagaaaataaataaattgtctaaatataacttttta
ttattaacaaaaataaataatcaatatttaagacttttattattattttttttattataaactttaaaaatatattttgt
aattattattgtaaaattattttattgtgaatggtttttatttaaaattaatatatttttaactagaccttgaaaaaaaa
aaaaaaatttttgtagtcgttggtaaattattacaGTTTGGTGGATTCATATTATGATGaatgatttcaatttatatgga
tgaatgatttcaattttacATTTAATCATTCAActccaattattaataatgtttCAAGTGATGATACATCTATTTAATTG
TACCCTGGttcaaaattttgaaatagtTATGATGGTGAAATTATTCCATGATTGTACCAAaggaatttatttttttatag
tagatgaatatcaaaaaatatttattttaaaataaaaatatataaaaaaataatagtagttgAACCTTTAAATTGTTTAC
ACATATCagtttaaaatttatgaaaTAAATACTATAATTTATGTGGTtaaattttggaaaaaaataaaataaaaagataa
aaaaggaaatttttggctttaattttaaaaattccctcttttttttatttttatttttatttttattttaccacactcaa
taataataataataaaatttatctatataataatatttttttcaaaataaacaaataatgcaatcattttttaaaatttc
agaGTTAGGAgaaattttttcttataataaaatttatttattaaataataaaaaaaaataatctctACAAATGTGGAGAC
TACTGTAATCAAGTGATTAATGAAATAACTGGTAACATATTTGTCGAATTTCTAATAGTTTTTGAATTACCAATtacatc
attatcaccatcaccaccaccatcaccaccgccttcaccatcaccaccacagtaatcatcatcatcaccatcaccatcac
catcaccatcaccatcaccatcaccatcaccatcaccatcaccatcaccatcaccatcaccatcaccatcaccatcacca
tcaccatcaccatcaatattatcaacttcatcacaatcattattatcaccattatcatcaatatcatctttgtcttcatt
atcaccaccattgtCACCATTTTCTttgtcatcattatcattgtcacaatcatcattatcatcgttaataatatcatcat
tatcgtCATTATTTTTGTCACCATCCTCACAATCATCGTTATATTTGTCACCATCCTCACAATCACcgtcatcattatca
tcgttattattatcgcCATTTTCATTCTTTCAATCGTCACCACCATTGTCgccatttttttaatcaccATTATCTTCCGT
ATCATCCCCAGTATTACCATCCtcacaatcattattatgATTCATTACTATCACcatctatttttttcaaaatttaggtt
tcaaaatataaatattttagtttttcaaataaatataaaatcagTTTCAAATTAGATATCATCTCAAGGTAGGTttgtta
aataatattatttaatagctatttattaaaacttaaaaaattttatatttcaaataGATAGAATAGGTTTTAGGTTTCAA
AAAAGGGGAGGGGCCCATAACAACAAAAAAGTATTTTACCTTATCCGACTTTTGGATAATTCATGTAATTTTAAGCGATT
CAAGTCCATCTAACAATTTTTTTGGATAATTCATGTAATTTTAAACGATTCAAGTccatctaaaatttttttctattttt
tttttataaaaaataaccaaaCTTTCTAGAAATCATTTATGTTATTAGACTGAAAAGTTATTTGAATAAATGCAATACag
gattaaaaaaaaaaaattgtatttattatgttatttttttttaaaaaacaatttcaaaaaacaattccaaatataaaaaa
aaaaaaaaaacacctccctttgaaaaaataattcaattatttattttcatttgttttcatttaatagaaattaaaaatta
atttcaaatgatattgaaattgttttttaaaggTGTAATTCAAGATTGAGGCCAAGAATATTTGCTGATAAATTGAGTAA
TCTTGGGGTATATTGAACATTATTAACACCTTGGTGAGATTCATTAGAAACTTGATTTACTGATTTGAAAGTGTTTTGGC
TTGATTTAACATTACctaatgatgaaattgattctaatttttttttttttttttttttttgttagttttttaattttttt
atatttatatgaaataatagttttaaaaatttgaattctTACTGTATAACATTTTtagtgtatttttttttaattatttt
tttttaaaaatttgaattgatagtagtttatttgttttttttttgaaatgaagtattaaaaaactatatttcgtttttaa
tttatacttttttttgaattgaaaacaaggaaattttttcaattatttcctttttttttgaaattaaaatgataacaaaa
tattaattgtgATTAATtaagatattaaaattagataGTCTATTATTAAATCGATAGTTTATTgttgggttttttttaaa
aaaaaaatccctTAAATTTTATgtaattatgaaaaaatctttatagatttaaaaacaccaatcaaaataaaaataatttt
tttttttaaaaaataaaaattttaaataataaaaggtATCACAATAGTAAATCAACCACTTATAATtcttaaaatataaa
attaattactaaaattttttaatttcaataattttataattttatgtaattcttatataattttaaaaaaataataaaaa
atttatcagaccaattaaatataaaactaTAATATTCAGgccattttctttatttttttacgtcttttttatgtatatta
cctttttttatttatattgggATACCAGAATGgatattaattgttttttatcatattttttatgttGTTATATTTaatgt
aaaaaatatttattactgtcagttattataattgtttttcatcTACAGTAGTTAATCATTTTATGATGGCCCGCTCATTC
GATATCTACCAATACGTTCTTGTCCATTTGTTGATAGGATTTTGGGATATCTCCAtaaaacttaattttttttttttttt
ttttttttttttaattaataatttgaaagtttataaaataatttttttcaaaaacttaCAGTTGAGTCtcttatttcaat
tttttttaaggaattaaaattaatttcagaGGGGTAAGGTTGAGGTTGAGTATTACCAAGAACTGATAATGATGTAAcat
ttgataaatcaattttttgtaAGTCAACTTCTGTATCAAACAAACTCctatttaattattgaaataatattaattactat
aataaaaaaatgataaaaaaaatagataatacAAACAATTTTGTTTGTGATGGTAATTTAATACATGGCTTTCCAATACA
CTCAgtaataaatttacaattaccTTCAATGGcactaaaaattttttataaaaaaaattgaaattttatattagtatttt
ttaataaagaacAATTGGTTTATAAAACTTACACTTCAAGTCCGTCATTTGCATTTGATAAATCAGTAAAACCGATGGTT
CTATCTAAATATAAACCATTACCAGAAattgttaaatatttaatatctttattaatttttggtaaattaaagaattgaat
atcattagaattaataattttctcTTGATATGGAATTACGACTGAATCTTCAAAGTACAATTCCAATGAAATCAATTTTG
AATTATCTTTTGGTAATGAAATTGGGTTTTCAAATCTTTTTCCTTGATGATTAAAAACCATTaactttaattgaattaat
tctcttagatttgaaataatattctCATGAATACCAGTAATACCAGCATGATTAGAACTACTTGCTGTTAACGGTAATTT
CAATGATTGCAATTGATCATTATATGGTATTTCATCAgtggtaattttaaaactatccCCATCAGGAATAACAATTTCCA
AAACTTTTAATGTTGGGGATTCAAAAAATCCTCTACCAACTAAACCACCGAAAAATGTAAATCCTAAagtttctattttt
tttggaagtACTAAATCTTCATCAATAGATGGAGAATTagaatgtttaaaaaatattctgggaataaaaaaaaaaaaatt
ttgatttattaatattttaattgtttcaaaaaataaaataaaaatttatatattttttacatACGCAtcctttaaatttt
caaatttaaataaattgttaATTGTTTCGGATGGAATTGATACACCTTGGATATCAATACTTTCAACATCTTTGAAAACA
GTTAAATCGTTTGAAATCTCTATTACCTCATTTGGATTTTCATCAAAAACATTAATGGTTATTGATTTCACTGTTAATTG
ACTTACTGGTTCGTTTTCATGTGATGCTCTACAAACAAAAATTGGTGGTGTATCTGGGTCTGGTTTATAATTACATggat
taataatttcttccCCACCATAaatatgttttattatttcaattgcAACATCATTTTGATCTTTGAATAACGTATTAgct
gaattaattttaattaaacaagttaatgaaattattaatacaactattgtttttagaaatttcattttttttttttcttt
tttattttttatacaaaaaaTTACTACTACTTGATTAATTTGGGTATTGGATAtccaataaaaaagaatttttttttata
ttttttataaaataataaaaaatttgaaaaaaaaaaaataataatataaataatatacaaataaaaataaataacaaata
gATAATTCAAACAATTACCCCCTTTctacaaaaaacaaaaaaacaaaaaacaaaaaaaaaataaaaataaaaataaaaaa
aaatcatgatttttaaattggtgATACACATTGTACATGTGCAAATATTCATTGGGAATgcaattgaaataaaaaaaacc
tggtatttgtaataaaaaaataataaaattttatttaatgtaatatgattttttaatattgtaaatttaatgttggtagt
aataattgaatcaataaaaataaaattataataaaaaatgaaaataatgggTGAATGAATTACTTCACTattgtatgttt
ttttttttttatgaaaaataaaataaaataaaataaataatcctatataaataaatattatcatcaaataatataattta
ataattacaactttttaaattagtTTGGGAAGGAAGGTGTGGGAAGGTAATATTAGTTAAATTcctatataaattttaat
ataatagtaAGGAAGAGAAATGttaaaaattgtttgaaTGTAAAATATATCTGTAGTAATTTagtaattcttttatttat
atattgatttttttattttttctttttataaggtaaagtttttttttaaaataaaaaaaaaaaaaaatgaaataaaaaag
atttaaaaaggttaaaaaagaaatatttttaagatgataaaaatatatttaatcaTTTGTATACTTGGTTTAGTTTAGTT
TAGTTTGGTTTGGTTTGGTTTGGTTTGGTTTGgtttggtatttttttttgtttttttgttttgtttttttttttaaaaaa
tgtttggACAATAAACAGCAGGTCTATATAACTTGAGATACATAATTTCTTAAATCACCTAATAAAACTAcctattattt
taattattatataaaattaaaatgggaATTGTAATTTATATACTGGCTCAGGAACGAGTTCAgcaataatttgttttttt
gaaaaccATCTACCATGAAGTTTTTGAATTGCCTTCAATGGTGactcattattatcatatctaatataaatacatcccta
aaaaaaaaataaaagaaaatattaataaaaataatttttttttttgtgtccAAAGACCtatattcttattattatagaaa
ttttaaattacctttgtatttttatctaAATAAATGTGCATTATTTTACCGAAATTTGAACATTCTGCATGAGTTTCTGA
TAAAATTTCTTGATCCCAATTCTCTTCAGTTTCactaattaaataaagaaaaaatatattaatatcaatattaagtatga
ttaaaaaatatcaaatgaaaaataaaaatacaaacctTTCTGGGTCAAACATATttcttaaaattaaacaagtTGAAACA
AAAGCGAAATGTGGGAGTTGAGTATAAGGGGCAATAATACCGGATGGAACTAAACTTGGATTAATAACTGGGTgagtact
attattattattattattattactattattattattattattattgttattgttattattattattgttattattattaa
tatgagAAGGAGGTGTAAGAGTTTTTCCTTGTAATTTTGCAGTTAATAAGGCTCTACCGTGTGCTGTTAAGGGTATACCA
CCGTCATCTTCATCTAAAGAAGATAGAGCATTGTTTTCCTTGAAAGTGTGTTGATTGCTATTGTTTTGTGTATTGGTACC
TTGTAAATGTGCTTGAATCTGTGcttgaaattgttgttggagttgttgatggtggtgttgttgctgctgctgttgttgct
gttgttgttgttgttgttgttgcatcatcatcatttgttgttgttgttgtaagtATGGATTAAagtgttgctgttgttgt
tggtgaatATGGGCTGCTGCCTGTGTATTGTAAAGTTGATTAGGAGTATAATTATGATGGacgatattattaatttgtgg
AATTTGTACATAAGTACCGTTGGAATTCTTTTCTTGACTAaccatatttaattttaagttCTTTCCCATTAGTTCATAGC
CATTCAATTCGGTGATGGCTTTCTTTGCAGACTCTTGGGTTTTGAATTGGATAAAGGCATACTTTGAAATGCCAGGTTTG
GTATGAATATTTATGAAATCAATGTCGCCATATGGTTGAAAGATCACTCTGATTTGTTCTTCTGTGACACTGAGATGAAT
GTAACCAACATAGATTCTACTTTCACCACCTGAAGCACTTAAACTATTGCTTTTTGTAACCTTTTTCTCTGGTTGGATTG
AATGAACCAAAATCGATTGACCATCCAATACACTACCACTTAGAGCTATGGCTCTATCTACCATTTCTTTTTGTGAGAAT
TCAACATACCCAACACCTTTCATTCTCTTGGTAACCTTATCCGTAATCAATCTGACATTCAATACTGAACCTGCTGGtgc
aaataaatcaaataaatcctTTTCAACAATGTTTTGTGATAATTTCGATACGAAAACTGTTCTTTGGTCACTTTCTTCAT
CTGGTTCTGGTAATGTAGATGACGACAATGACTCTTTGTTCGCTGTATTATTAGTGGTAGTTGCTGCATTAACATTAGAA
GTGGATGTAGATGTAGATGTAGAGGTATTTGTTGTAGTACTTGAAGATGTAGATGTAGATGAGGTAGTTGGTGAATTTTG
TAAATCTTTTGATGATTGTTTTTCTTTACTATCTCTATTGGAGCCTCCACTGCTACCATTGGTATTCCCATTACTTTCGC
TATGTCTATCTTTGCTACTGCTACTCTCTGAGCTATATCTACGATCCCTATCACTACGATCTTTACTATCCCTactatct
ctatctctataGTCTCTACTTTCTCTACTGTCTCTATTATCTCTATAATCTCTACTGTCTCttctactactactactact
accataGTCTCTATCATATCTATCATTGTTTCTACCATAGTCCCTATCGTATCTATCACGTTCTCTATCATATCTATCAT
ATCTATCACGTTCTCTATCTCTTCCATAGTCTCTATCTCTActatctctatctctttCTCTATAATCTCTACCATCTCTA
TAATCTCTACTATCTCTATAGTCTCTACTATCTCTATAATCTCTACTATCTCTGTAATCTCTTTCACTActatttcttct
tcttttctcATCATTTGAACGTAATGAATCTAAATCTTGAGAATCTTCTGGCTCACTTCTCttcttttcatttatttctc
TATCTCTATTTGACATTTCCTATATAAATAAtccaaaaacaaataataaataaataaataaataaatattgaaaaaaaac
aatatattcgtaaatattaatatttaattatttatattttaatttaatattaattaattaaataaatacccTATTTATAG
ACTCTTCTAATAAAGCGTCAACATCTAAATCATTTGTAgtcataataaattattacacaataattttttttatcactatt
atttgatattattttgtttttgaaaataccacaaaacttttttttgaaaaaaaaaaccaactttttttataaaaaaaata
aaaaaataaaaaaaaaataaaaaaataaaaaaaaatttatattNNNNNNNNNNNNNNNNNNNNNNNNNNNNNNNNNNNNN
NNNNNNNNNNNNNNNNNNNNNNNNNNNNNNNNNNNNNNNNNNNNNNNNNNNNNNNNNNNNNNNNNNNNNNNNNNNNNNNN
NNNNNNNNNNNNNNNNNNNNNNNNNNNNNNNNNNNNNNNNNNNNNNNNNNNNNNNNNNNNNNNNNNNNNNNNNNNNNNNN
NNNNNNNNNNNNNNNNNNNNNNNNNNNNNNNNNNNNNNNNNNNNNNNNNNNNNNNNNNNNNNNNNNNNNNNNNNNNNNNN
NNNNNNNNNNNNNNNNNNNNNNNNNNNNNNNNNNNNNNNNNNNNNNNNNNNNNNNNNNNNNNNNNNNNNaaaaataaaaa
aataaaaaaaaaataaaaaaaaataaaaaaaaaattattatttgtttgtctaataaaaataaaaataaaataaaaataaa
aataatttagcgacaatgataatatttattgataaatttttttttattaatattattatagtataaatttagtttttttt
ttcttgagttttctttattttaccGGTTTGGCTTCTCtttcttcttgttcttttATGAGTGTCCCCactttcaattcttt
ttcttctaatttctattgctttttttattgcttcttttttctttaatttcttttctcttAATTTCTTTCTCTCTTCAATc
catttttgttttcttcGAGCTTTTTCCTCATCATTTTgttctaatttttctttttctaatgcACTTTCTCCTGGTGTTAA
TTTCTCATCTTTgtttgatttctttgtttgttttgtttttttactattatcactACTTTCAGGTATTGTTACTATTGAAA
CtggtttatcattatcattattatcacttttattattaatattagtaatggtattgttattattttcagcAATATCTAAC
TTTCTctttaaatttggtttttcaactttttcatcatttttaatttcttttatatcGTTTTTAAGGGTTTGATCTTTAGG
CTGTTCAACTTTTTTAACTTCTTCTTTCTTTGATTCTATTTCTActgtatcttttttttgtggtatttgttgtttttgtt
ttgatgatgttgttgttgttgttgttgttgttaagGCCTTAGTTTGTTTGGTTGGTGTATTGGTAGTGTTGGTAGGAgtg
atttgtttttgtttagaATTAGTATTATGGGTATCAGGATTATAGTTTTCAccatgttttaattttaataacatttGTTT
TTCTCTTGGATTAATTTGAGTTATTGCTTTATGAGTTTTAATCATTGTTTGATAAGAAGAAGTTGCAGGTTTCTCtaaaa
tgattaaatttgttaaaaCGAATAAAATTGGAATACCAGGATTCTTTCTTAGTATTAATCTATGATCATGATCTTGAACT
GCGAAAAAGAATGTATTCGATTGTTTAATACTAATATCGGTGAAACATTTTTGAACCATATTTTGTTCGTCTGATGAATG
TTTATGATCACATTGATAATATTCAATTCTTTTACATGttgatattaaatcatttgaatattCTTTTggatttcttttca
tttctGCAATACAACATGGTgttataactttttttttttttttgtgttaaaatttcaaataaaagaaattcaaaataaat
aaaataaaaaattaaattttaaaacttacaAAAACTAACTTTtgattctaataattttggtaatgcctctttaaagaaaa
tattcatatttaaacatttttttaatgaagcCCGGATCCACTATAAATGGAAATAATGTcagaaataatttattattatg
taatagtaaaaaaaaaataataaaaaaaaaattcttacTTAAAACAGAGAAAGGCTCTTTATATGAATAATTggttttat
aaaattgaattgtttttttatataatttctgtcttttaattttcatcTTTTACTATATTTGTTAtgtgaaattaaaatgg
GGTTGGGACTGAGAAATGTGTctcgtttttttttatttttttttctattttttttttaaagattttttttttattttatt
ttatttttatttttttttttttctacacttttgaatttatttttagtttttttttcttctttcattaaattagtcgaaaa
agaaaaaatggtATGGGGacaagttaataataatggaacatcattatttaataatacaattaaacaattgaaaGAGAATG
CAACAGAATCCTTGTTTTTAATTCCAACATTCATTCcaatcaatgaaaataatgcaGTTGAATTCTCTCAAGGATTATCA
ATGAACACATCATTAACTGAATTATATATGCATGGACATGAATTAGGAGAACAAggattaattgaaattggtaaAAGCAT
TAGAAATcatccaaatttaaaaaccatatcaattggtaattcagagattggtttaaatttaataggATTACAATCACTCT
TAACCAATGTATTAAAATCGAAAAATCTTAGAAATATTGATTTCTCTAAACAATCTATAAATAGTAAAAGTTTATCAGTA
ATAAATGATATCTTTAAAGAAGGAGAAGGAAATAACAACAACTTAacttatttaaattttggtgAGAATCAATTGGATTc
agaatcattattatatttagaaggtataattaaatcaaatgaaaatatagaatttttaaatattggtgGTAATCAAATTA
CAAAATTCACAGATTCATTCATACAATCtataattgataatggtaaacaattgaaaaagttaGTATTAAGTGCAAATcca
ttaaaagataatagtgatgatgataataatgattcaattggtaaacatatttcaaaattattattaaattctagTGGTTT
AAAAGagattgaattaaatgattGTGAATTAAATGAGAGATCATGTAAAATAATTGgtgaatcattattaaattggaAAG
GTACTTCATTCACAGCTACTGGTAATTCATTGATGGGTTCATCTTTAACTTCTTCTTGGTTATCATTGTCatcttcatcg
tcatcatcatattcaaataatattaaacatTTATCATTACGTGGTTGTTTTATTGGTGATCAAGGTGTAAAATCAATTAT
GAATGCAATTTCAATGGGGgttttaccaaatttaaatttattagatGTTGCATATAATAAACTTACTTTAGAATCTTTAG
TAGCTTTAAATAGTttggttattattgataGTACTACCTCTAAACCATTACATTATATCGAATATTTAGATGCAAGTTTT
AATAAGTTTGGGTGtgaaacaaaagaaatcatCATCGGTTggataaaatcaaataaaatcacCCAATTGAAATgtttatc
attaaataatgttGGTATGAAGTTTTTAGATACTTTTGAGATTTCAAAGGTTTTGGTTGATAATAGTGATACAAcctctt
taaaattattagaattaatgGGAAATGATCAAATAGACGAAATTGAAATGGCAAAATatcaagaaaaacaaaaagatgaa
aaagaaagattaaaGGAAGAATCTTCTAAAATTCAAAAGggagaagaggaagaagaaaatgTTAACGAAGAAGAAGGAGA
AGAAGATGTTTATGAAGTTTTATCAGAGAATATCGATGTCttaaaaagagaaaagaaattagtttttaaatggaaataaa
ttaaaaaaaaaaaaaaaaaaaaaaaaaacaataacaataataataataaagcttttttataattatattgaaaaaaaaat
tttattattttattttctttttattttttttgtttaaaattttcttcattagaaattatttgtttgtaaagaaaaaaaaa
cagaattAAAATAAGTTGGTCATCCTCCTGttgtttttatcaattttttttattttttattgaaaattatttccCAAGAC
ATGTATTTTCTTAGTAGAACGAAataacaagaaaaaaaataatttttgcgcctttttttttttttcaaccaaaataattt
tttttttttttttttcataatttttattttatttatattttaataaaaatataaaaaatattaatattaatatatatata
aaatggcAAAATCTTCAAGATCAAGGAATCCAGAAGATACAGAAGAAAATGTAACAACACcagtaataaataaaaaacca
atttcaaaaggaaaaaaaagcAGTCTGATTTATttggtatgttttttttattacaatatCCATAATCattcataataatt
aattaattttttttctctctttATTTCTtctctctatctctatctttATTTCTATCTCACTAATTTtttagaatcaatta
aaaagaaatgtaATTTACAAAGAGTTTTAGATGATTGGATTGATAGATATACGGATCAAGATCCAGAAAAATCTGTATTG
GAATTATTGACACTGTTATTTGATTGTGGTGGTGCAGAGACAACAATaacatttaaagattttaaagacTTAGAAATAGA
AGATGCAGCGACATCTATTGTAGAACAAAGTGATTCACAACAATATCCATTGGGAAGTAAGAGATCGAAATTGTTAATAG
AGAATTTCAATGAATTTTGGAGGGAAATTGTAGAGAAATGTAAAAAGTCGATCATATTCGACAACTATCTATTGGATATG
GTCACTCTGTGGTTACATGAGTTATCATTTGCTGCAAAACGTGGTATTCGTCATGCTGCGACTCAAGCCGCCATACAAAT
TACATCTTCGTTGATATCGATTTGTAATGACCTTAGAAAGGATTTAAATGCCACCACTAGACAATTAGCAGGTGAAAATA
AGAATAGTTCTCGTCAAAAACAACTTAAAGACAATCAATTGCAAACCTCATCTAGATTAAAATCGATGGAGTCAATATTG
ATCGTTAGATTATTCACTGGTGTATTTTCACCACGTTTCAAAGATAGTTTACCAGAGATGAGAGCACTCTGTATTATACC
CTATTGTAATTGGATCTTAGAGTATCCAATTCAATTGTTAAATCATCAGAATTTGAAATACATCGGTTGGCTATTGGGCG
ATCATTCGAATGAACCTCGTCAAGCTGCAATTAGTGGTCTTTGTATTCTATATTCCAATGAGAACTACATCAACCAATTG
GATCCATTCACTCAATGTTTCAAACACAGAATTGTTGAGATTGCATTCTCAGACAAAACTCCTTCAATCTCTGTTGAAGC
TATTCGTTTAGTTAGTATAATGTCTAATTTGGATCTATTGGATGAATCTGATGTTCAAAAGATTTGCACACTCTATTTAG
TAGATCAACCAGAGATATCGAAAGCAGCTGGTGGCCTAATCTTTTCAAAGTATCTCTCATCTACCCAAACTAAAATTGAT
ACCACCTTGACAAACATTATAAATTCAACTTCAGCAGCCACCACAACTTCAAACGGTagaaagaaatcaaaaaccACAAT
TACTACCTCTGATTTggatgaacaacaacaacaacaaattagcTCACAAATCTATCATCATCGTGAGACTCAATTGAATG
CATTATTGGAGTTTTTGGATAAAACAGTTATACCTGAGGAACCCTACTACTTGGTTCAATCACTTTGGACTACCGATGGT
AAATCATTGTTTGTAGATTGGCCGTTTTGGGTGGACTACTTAGAATCGATTGAGAGTAAAAATATCAATGATAAACAAAT
GGGTAtgatttgtaaatttttaagtGCCTCTGTTAGAATCGCTGTAAATGATAGGGTAAAGATATTCACCCCTCCACAAT
TACATCATTTAGCTCAATATCGTGCTGAACATACTCCAACCACTCCAATGACTATTAATACTGATGGTGAAATGGAAGTG
GCAACTACTCAACTACCTCCAACCGCTTCAAAAAGAAGAGGTAGAAAACCAGCAGCAGCAACAATCACTcaacaaaaatc
aaaatcaaatgaacaTGATGATGAAGGTGGGGATGAGGAAACCAATGAACAAgcagatgatgatgaaaaatccgatgaaa
ttaatgaaagtGTATGTCGTGAAATAACTAGAcaattcattatcattttacCAGAGCTATTGGTATTATATCGTGCCAAT
ACAATTGTATGTCAAAGTTTAATAGAGATTGCTCGTTATTTCGTTTTAGATTGTTATGTAACCCTTAGATTACAATCAAA
GTATACAGCATTATTAGAGGCTATTAGTGACATTTTCACCTCTCAACCAAAAACCCAACTTATTGATACCATCTCTGTTA
CATTAGAAAACCTACtaaataatggtaaaacTCCATCACAATTAGAAACCGCCTCAAAAGCCGCACTTCATAGTTTATTC
ACtgaattaattgatacaCTTCGTTTAACAAAAAtcactcaacaacaaccatcacaACAATCCCAAGAATCAATTGCAAA
TAGTCAACAACAAAGCTCGTCTTCTTCACAATCAGAtacaaataacaacaatgataataataataacaacgaAGAAAGTC
AAGTTTTCCCAGTAATTAGTACATTATATAAATTAGATAGTTTATgtaaacaatttaattttgcaGATGAAAAGTTTGCA
AGTatgattttcaaatttacagATGGCAGTGTTAATGGTGTTCCAATTCAAACTATTGATGATTCTGATTCCATTATCAT
TCATTCCACTAGTATTTACTCTCAATTGTTAATGTGGTCACTATTTTCAGCAATCCCATCAAAATTCTATCAAGTTGATC
CAATGAATGTTAATATTCTTCAAATGTTTTATCTTTTATCTTCAAGAACTAtttcaactttaaaaaatgaagataTAACT
CATAGATTAAGAAACTTTGTaagttttcaaaaaaaaaaaaaaaaaaaaaactaaattggtataataatattaattttatt
tataaattagaTGTTTACAACATTTATTGAAACAcgttcattattttcaccaGTTTTGGATTTAACAAATATGACAGTAT
ATGATATTAGTTTACCAGCtgagaatttattatttagaacTATTTCATCAATATTCTCACAAGAGAATGAATATTCATTG
ACCTATCTCAAGGTAGAATTTATAAAGAATCAACAAATTAGtttagagaaaaagaaattggcggaaataaataaatcaaa
gaGAAAGGGTGGTAGTAAAAAACCAACTGGTGCTGGAGCCACTTCGGAAGAGGAGATAACGTCACACTCTGAAAAAGAAA
CATCAGATCATGAAACTGAGTCTGATGGTGGCGCAAAGAATCAACAGAAAATCAAAGATACCGATCTCCAACTGTTGAAT
AGTTTTGTACCGGATCAACAATTTGGTGAGAGAGCTGTGGAATTGGTTACCTCTATTTGTAATTGTATTAAGTATTCATT
TGTAACACAATCCACACAATTATTtagattattattgaaaCAGATTGCATTGTCTTCCTCAAAGAGAGCTGTTGATATCA
TTAGAGATTTCTTTAGAAAGTACCCAGTTCAGTCCGGTAAATTTGAAATGGAGATTGTCATTGATCTTATGTCATCATTC
CAATCAACTTGCCTAGAAGAGGTCATTGCCTCCAATCCAGATTTCCAACATCATATGTTTTCAAGATTCCGTTCCCTTTG
TCAATGGTTGGTCAGTGATTTTATCAGACATCCAGATACTATCAGAGGTGTCATTGAacactttttaaattatgCTTTAA
AAAACCCACAAGCTGAAAAATTGGAAGAACTATTAGAAATATTGGATTTCCTTGGTTCAAAACTTTCTGAAAAATCCTCA
ATTGAATTGTAtgtattttctaaaaaaaaaaaaaaaaaaaaaaaaaaaaaaccacaatattaaactatttttttccCTCT
AGTATTAAGAAAAGAGTTATATTTAATGAGGATTTCCCacatattgatttaattaataaattaaataacacAATTGAATT
CCAAACTATTCAAAATCTTGAACCTTCTGGAAAAACTACTGGtaagaaaataaaacaacaattaaagtTTGCATCAGCAA
CCACAGCCACTAAAAAGACTGCACCaaagaaaagaagaagatCCTCAAAGGTTAGTGAAAGTGAAGAGAGTGAACCAGAT
AGCGAAGAAAGTGATTATGAAGAGGACAGAAGAGAAGAATTACAAAGACAAAAGAATATCATAAAGGATCAAATTCAAAG
ACAacaagatgaagatgaagaaattgATGAACAAAAAGCATCATCTGAAGATTCTTCAGATTTTGAACCTCCAATTGatc
caaaaaagaaattaaaaactataaattaaatattttcttttttattaatctgttttctgaaaaaaaatatatatattaat
ttatgatTAATAtaaccaatattattaatatgataataatgatcatCTGCAAGAATTGCacattgtaaataaattttaaa
ataaaaaaataataataataaaaataataaaaataataataataataataataataataataataataataataataaat
tataatgaatttttttttcttaatctGATAAcagataaatttttaaaatagattAAAGCCTTTTATATCAgttttttcta
tttcttttttttaatatataatgattttatgtcattataaaataatatttttcatCACCACTTTTACTGTGAGTTATATA
TCATTACTAAtactttttaaagaattttaaatattaatctTCCTCAATCTCGAATTGTTTTAATGTTAGGGTgggaaaaa
atatttataatcatATACCTATTTAGGAGTGtgggttttttaaaaaaaatatgttttgtttttattttttttttttttta
ctagaGTGTATTTGTGTGTGTATCTATTTTTaagtatatattttttttttttcaagggTGGTCAACAAAATTTTGTGTTA
GTTGgtggttgttggtgttgaagtaaaaaaaaaaaaaaaaaaaacaagaatggggttgtttttttttgcttggtgttata
tatatatcaaaattcattaaatatataNNNNNNNNNNNNNNNNNNNNNNNNNNNNNNNNNNNNNNNNNNNNNNNNNNNNN
NNNNNNNNNNNNNNNNNNNNNNNNNNNNNNNNNNNNNNNNNNNNNNNNNNNNNNNNNNNNNNNNNNNNNNNNNNNNNNNN
NNNNNNNNNNNNNNNNNNNNNNNNNNNNNNNNNNNNNNNNNNNNNNNNNNNNNNNNNNNNNNNNNNNNNNNNNNNNNNNN
NNNNNNNNNNNNNNNNNNNNNNNNNNNNNNNNNNNNNNNNNNNNNNNNNNNNNNNNNNNNNNNNNNNNNNNNNNNNNNNN
NNNNNNNNNNNNNNNNNNNNNNNtttttttataaaaaaaatataattattattttataataaatttgaacacataaaaaa
aaaaaattataataaaaattaaaaaaaaattacccatcctataatatttttttttaatttttttttttttatttttattt
taattttttattattacatataaatacttttttctttattatttgtgtgctctattatcattacaatcataaaaaataat
aataataataactactatattgaataattattaaatcatacttacttttttttatttttttaatttcaatttaatataaa
aaaaaaaagtaattaaaaaaatgttatttatttgtagAAAATGTAATACGAGGGTAGAAGGTGAAACGATATACGTATTT
GGATATCACTATCATCCAAGTTGTTTCGTTTGTGTTAGTTGTAATTGTAGTTTATCAGAtgtttattttgaaattgataa
attaccaTATTGTGAATTGGATTACAAAAAACCAAGACCAGGCGATCCTACCAATGTTCCAGTTATGAAGAAAAAACCAT
TCTCAAAACCAGTTGATTCCTCAAATTTACCACCAAGAACTTGGAATAATAGTGTAAAaccaaccaataataataatacc
aataataaaatttttggtggaaataaaaacaataataataataagaacaattttattgataataataataatagtagtag
tattaataataataataataataatatttcaaaaccAAGTTATAATCCATTAACAAGTTATGGATCAAATAATCTAAAGA
AAAGTTCAAGTGTTGAAAATAATCtaaaatcatcaaatggAACCTCAAGTGGTGCCAATCCAGGCGAACTAATGTATATG
GAAAGAAATGGTGCTGATCAACAATCTACCCctgttgtttttgattcAACCTTTTCCAATCAACAAATTCCGGTAAATTT
TTCCTCAGTCTCTATTgagaatcaattgattgatcCAAAACATGGTACAATTATTGAAACAAACccatcaacaaattcaa
aaaataataatattaatccTAATAATTGTACTCAATACAATCCaataccatcaccatcatctgAGGTTGTAAAccaattt
gttgttgttgaatctGATAAAAGTAATAACCCTTCCAACGCTAAGAGATCAAATTCTTTCGGTGATTCATTAGATGATAT
CATTTCATCAATGGAAATGATCCCAAAAAATAATGTCAACAATGGTCAAAATGTTTTCAATATAcaagatgatgaaaaat
tCAAAGAGATCCAAACaagaaaacaaaatgaatcaaataataacagtaataatgtaaataattataataataataatgat
aattatgataataaaattaataataataataaaagtcaCCAAAATAATTCAACTAATAATCAACCATATATTGATGAAGG
TGGAGATTATTTGAATGAACATGgtgaaaaaatttcaaatagaaGTACTTATGTTGATTCATATCAACCAAGTAAACCAT
CAGTTGCAACATATTCTTCaactattaatttaaaacctGGTGGAAATACCAATCAAACATTGGATCCTAATGAACCACCT
GTAGTAATTGGTGATCATAGATCAAATTCACCAAGAACCAAATCTCAACATGATTTActtcaaaatcaacaacaaaatag
tggcaaatcaattcaaaatcCAAATAATGAAACTTCTTACACCactactacaacaaccactaccACAACTACAAGTATAC
CAACAAAAgattgtgatgataataatcatcatcatgaTCGTGATCACCATGATAGCTCATCTGATTCATCTGATAGTGAT
GAAGATTCTGTACATGATTCATCATCAAGTAGTGAGGATGAATCAGATCATGAGAGAAAGCGTAAAgttagaaaagaaaa
gaaaaaacaattaaaacaaaaacaaaaaaatgatcattgtggtgataatgatgaaaattcaaatgataaattaaaatcaa
agaaaggTGTCCTCCATTTAGATgttgatttttcatttggAAAAAAGGAAGATCATGTGGTTCATCAAAAAGAACAAGAT
CTTGATAATCAAAGTAAAGTAAAATATGTTGATAAAGGTGTTCAAGCTGGTTCtgatttatcaatatcaCCAAATCCACc
ttcaacaactacaactttAACAAAAGTTCCTTTAGAAGATATTCATACAGTGAAATTAAAGGGTAATGATCACCATGCTC
ATCCACACCCACATgaccatcaacatcatcaacatcatcaccattctCATTCCCATAGTTCTTCTCAGCCATTACCACAT
TCAACAAACGATGGAAATGATCACCATCTtcataataatcattataCCCATTCACACCCACAAACtattcaacatcaaca
caTTGAAAATAAACATATTGACTCACCAATTCAACATCATGTTCATCATATTCAAAATCCTCATCAAAATAATGAACCAA
TTGTACATCAACAAAAAGTTcaagaaacaacaacaactcatTCAAACATTCAATAtaaaccaccacaaccattaactcaa
aacaattataataaaaataataataattatcaccataataataataataataataatttaataattgaagaTTCAACACA
CCATAGTCATAATTtacataataatattggCAAAGATGGTATTAAATCTTACtcaaaaacatttattaCTGATGACCCAA
ACTATCATCAAaatcaccaacatcatcaacatcaacatcaacatcaacatcaacatcaacatcaacatcaaagtAAAGTT
GAAAATTTACCAACTCAAAAACCTaaagaaaaagtttttaCACAAACCATTACAACAATAGTTTCATCTGGTAAAAACTG
TAAAAGATGTAAACTTGAAATCTTTGGTAATACATTGATTAATCATTTAAAGGAGACTTATCATCCAGAATGTTTTAAAT
GTTCAAATTGCATGTCAGCAATCATTGATCCATATTTCACTGATCCATCTACCCATAAAATCTTTTGTGCAAAATGTCAA
ATCGTTTTGAATGATTTAGCCAAACCAAAGAGAGATTCATTAGGTTTCTGTTGTTCATgctataaatttttaactgAGGA
AGAtggtaaatattattataattattattattttatttgttacccattttaattaatataatcattttattaaacatata
tttagatattattgttattgataaAGAGAAATATCATAATAAATGCTTTAAATGTTCTTCTTGTAAGGAAATTATTAGAG
GAAATAACTTTAGTAGGGAACAAATGACATCAACATCAAGCAACTATTGTTGTAATACATGTTTACATAGTGGTAAAGTT
GATAAATGTGCCTATTGTCATGGAGTAATTTTGGGTGTATCAATGTTGGCAATGGGTCAAAATTATCACCCTAAATGTTT
CAAATGCTCAGCTTGTCATGTAGTAATCAAACATAACACTCCTTtcacaattaataaaaatcaatctCCAACTTGTCAAA
ATTGTATTAGCAATTCAAGTGTTGGAGTTgcttcaaaataaattaaataaataaataattaaattaaattaaattaaata
aataaataaataattaaataaataaaataaaataataaataaaaataaaatatatatttatgaaaatcaattaaaaaaaa
taaacaaattaatgaaatttgaaataaaaaactttaaaaatgagaaaagaaaatattggtaggagataaaaatgaaaaag
aagaaggagaagaaataaaaatggtgtcCAAAGTGCCCAAAGACTTGGTGTAAAGTAAACAAATATCTAGAAAAATGTGA
TAAGTTTTAATGTTTGTTCTTTTAAGGGCTTTAAAAGAACAAACATTAAAATCTTAATACTAATCATACTACTCGGAATG
ATTTAATAAGCTGTCAAATTGACTGTACATTGGATTCATATGGAActgttgataataaaaaataaaaaaaaataaaaata
aaaaataaaaataaaaaataaaaaaaaaattaaaaaataataaaaataaaattatgttgaaaaaaaaaaattgtgcactt
cacaaaatttttaatttataatttttttattttttttataattttttcatcacaaaaaattttaaattaatttttttttt
tttataatttttctcATTtcacatatatatatacacataataaataataaaaatggaacATTTAAATAGAGGcggttttg
attttgatctCTGTAACAGGTATTATTTCATtactttatatatatataatatactatattttaaaaaaaatttattacta
atgttaataaaaaaaaaaaaaaaaattttaaaattgcgAACCATATTCCCTCATGATTTAATatgtatatttattataat
ataaaatattgaattatcaaatttatgaattaaacataaaataaaaattgtgcACTtcacaaaatttttaatttataatt
tttttttattttttttataattttttcatcacaaaaaattttaaattaatttttttttttttataatttttctcATTtca
catatatatatacacataataaataataaaaatggaacATTTAAATAGAGGcggttttgattttgatctCTGTAACAGGT
ATTATTTCATtactttatatatatataatatactatattttaaaaaaaatttattactaatgttaaataaaaaaaaaaaa
aattttaattgcgAACCATATTCCCTCATGATTTAATatgtatatttattataatataaaatattgaattatcaaattta
tgaattaaacataaaataattataatgaaataataCTATAGAAATAATGTTTTAGAAAAAACAGGATTAAAAATGAAAGG
ATTTATGAAGACAGGTACAActattgttggtgttgtataTAAAGGTGGTGTTGTTTTAGGTGCAGATACACGTGCAACAG
AGGGTCCAATTGTTGCTGATAAAAATTGTGAAAAGATTCATTACATTGCAGACAATATCTATTGTTGTGGTGCTGGTACA
GCTGCAGATACCGAAAGTGCCACCGCATTAATCAGttctaaattaaaattacataAATTATCAACTGGCAAGGAAACTCG
TGTCATCACTGCCTTGACAATGTTGAAACAAATGTTATTCAAATATCAAGGTCACATTAGTGCTGCACTCATCCTTGGTG
GTATCGATATCAATGGTCCATCTTTACATACTATCTATCCACATGGCAGTACTGATCAATTACCATATGTTACTATGGGT
TCTGGTTCTTTAGCTGCTATGGGAGTATTTGAagcaaaatataaaaacgaTATGACTGTAAGTTTAATTAGAGAAGAtag
tgatgaaaaaaaaaaaaggataatgaagaaaattTTCTTTCAATCATTAATACACTTTttgtcattatttttaataatca
tattaatctttttttggtttttttttttttaatattaaaattttatagaaAGAGGAAGCAATCGCACTTGTTGCAGAAGC
AATCTCAAGTggtatttttaatgatttaggTTCTGGTAGTAATGTTGATGTTACCGTTATTGAAACAACTGGTGTTACTA
TCTTAAGAAACTACCAAACTCCAAATGAACgtaaatttagaaataatCCATATATCTTTAAACAAGGTACTACTCCAGTT
TTAAAACAAGATGTCGCTCCTTTATCAACCAAAGTAGTCATTGAAGATATTATGATGAGTTGAtgagttaaaaaaaatta
gcaacaacaaaaaaaaaaaatacctcatatcaatagtaataatataaaattccACTTCAAATTTGGCTTAtgttttatat
atttgtaaaagatgaaaaaaaaataaaaaataaaaaaaatatattttaaatatgtacaaaaaaaaataataaaaattcat
tgatatttattttttttttttNttttttttttatttctgtttaaaattaaatNNNNNNNNNNNNNNNNNNNNNNNNNNNN
NNNNNNNNNNNNNNNNNNNNNNNNNNNNNNNNNNNNNNNNNNNNNNNNNNNNNNNNNNNNNNNNNNNNNNNNNNNNNNNN
NNNNNNNNNNNNNNNNNNNNNNNNNNNNNNNNNNNNNNNNNNNNNNNNNNNNNNNNNNNNNNNNNNNNNNNNNNNNNNNN
NNNNNNNNNNNNNNNNNNNNNNNNNNNNNNNNNNNNNNNNNNNNNNNNNNNNNNNNNNNNNNNNNNNNNNNNNNNNNNNN
NNNNNNNNNNNNNNNNNNNNNNNNNNNNNNNNNNNNNNNNNNNNNNNNNNNNNNNNNNNNNNNNNNNNNNNNNNNNNNNN
NNNNNNNNNNNNNNNNNNNNNNNNNNNNNNNNNNNNNNNNNNNNNNNNNNNNNNNNNNNNNNNNNNNNNNNNNNNNNNNN
NNNNNNNNNNNNNNNNNNNNNNNNNNNNNNNNNNNNNNNNNNNNNNNNNNNNNNNNNNNNNNNNNNNNNNNNNNNNNNNN
NNNNNNNNNNNNNNNNNNNNNNNNNNNNNNNNNNNNNNNNNNNNNAAAaagattaataattttattatttaattaatatt
aataaaattaaagtaacaataacaataacaataacaataacaataacaataacaataacaataacaataacaataacaat
aacaataacaataacaataacaataacaataacaataacaataacaataacaataacaatcatagtaataattaaaaaaa
ctccaatctttttttttttttcaaaaaaatattctaatcatatttcttttttttacttttagtCAAATAACCCAGCTGAT
GATGAAGGATATaatgaatatttatataaaattttagtgGTTGGTGATATTGGTACTGGTAAAACCtcaatcattaaaag
atttgTTCATAATATATTCTCTATGCATTATAAATCAACCATTGGTGTAGATTTTGCATTAAAAGTAATTAATTGGGATC
CAAAGACTGAAGTTAGATTACAATTATGGGATATTGCAGGTCAAGAAAggtatttaatttaattttttaattgttgttgt
tattttttatttttattttttttatttttttactcatttaatttatatatatataaacttAGATTTGGATCAATGACAAG
AGTTTATTATAAGGAAGCAGTTGGAGCAATGATTACATTTGATGTTACTAGAATGAGTACATTCGAAGCAGTTGCAAAAT
GGAAAGCAGACATTGATTCTAAAGTCACCTATGGTGCAGATGAAAAACCAATTCCAGTAGTTTTATTAGCAAACAAATGT
GATTTAGGTAAAGATGCATTCATCAAGACTGCAAATGATATGGATAAATATTGTAAAGATAATGGTTTCATTGGTTGGTT
CGAAACTAGTGCTAAAGAGAATATGAATATTGAAAAAGCAGCACGTTTCTTGGTTGATCATATCTTAAAGAATGATGTTA
GAAGAAATCAACCAATTGAAGGTATCGTTCAACCTGGCGATCTTAAtaaacaaccacaaccaactTCATCTGGTCCAAgt
tgttgtaaataaaaaataacaagttagtcaatcaatcaattttttttttgaaaaaaaaagaaaagaaaaaaaaaaaagaa
aaaaaaagaaattgtcaaagtatatataataataatagaccATTTccatacaaaaaaaaaagaaaaaaaaagaaaaaaaa
aatgtaataacaaataaaataaataattaataataagaacacaactatttttttattttgttttattatttttttaaata
cacaTATTTATcgcttttgttttttattattattattattattttttagtttctattttttaaaattaacagAATAACCA
CCAGAATTTGGATCTTTTACAAATTGGAAATTATCAGTACTCATACCAAATTTACCCAAGATTGTATTGcctaaatcttt
taatttacccATCAtttcttctctttctttgtcttctttttctttaatttttggtGGTAATCTTTTTAATGCTTGTTGGG
CTTGTGGAAATGATGAATccaatttaatgatttcttgATAGTCCTCCAATGACTCCTTTAGTTTATTCAATTGCTCTCTA
GCTTGAGCTCTTCTATgatagattttaatttttattgatgatggtgttggtTCATATTCTAATGCAATGTTACAATCATT
AATGACTGAATCATATTGTTTAATAGATAAATAACATGCTGATCTATTACTATAAAGAATTGATAGCTCTTCAAAACATG
GTATGATATCTTCTTCTGTATTCTCcctaatttcaataattttattaactttctttggtttattatttgtgttattatta
ttattattattattattattattattatcatcatcatcgctatcattattgttgttatcaatattaatatcttcatcttc
tttttttaataatgaaattgctTCAGTATAATAGTTAATTGCATTTTGATATTCAGTTTCCGTATATGCTTTATTACCAA
GTACTTTTAAACTATTTGCttcttttaaatcatcattattggtTTTATATTTATCCTTTAATTTAATCTCTTTGATCTTA
ATTTCATCTGTTGGAGTAGTTTCCTCATCATTTGATTTCTCttgatcaatttttaaatcttgttttaatttatcatttaa
ttcatCTGTTGAGCTcattttgttaaatttttatgtGTAATTGTCAGTTTATGTAAAAtcagaaaaaataataaaaaaaa
aaaaacacacaataaaaaaaaaaaatgaaaaaaaacaatttaaaatttcaaaacaattttttatttcttttttttattaa
attttgtgtaaaaattaaattttttttattttttttatttttttttatttaacaacAAATATTGATCTTTTTTcgttaat
ttcttttaatttttgctTGTCAAATTGATAGTCAAATCCATGATTATAAGTTTCTTGTATGAGGATGATTTTGTTCAAGT
GTCCTAAATTTCCACGGTAAATAGTTGAAACTACtttaaaatgattaatttttagaaaaaactTTTCAACATATACACGG
TTGGAACTTACAAAATTATTGTGGATTAGGTGTTGGtttttctttcttcttttttgatCTTTTGTGAGGAACAACAAAAT
TAGGTAAGGATATACAAGCCCGATCAccttaaaaataattaaattaatttttatttttaattttttttttttatttttta
aatttttttaaatttttttaaatttttttattaattttttatttttttttatttctttttttcatttaataatgtacatt
tatatatatatataattttttcttttcctcagtttttttatttattaaaagaaagtAGAATAGTTTacactataaaaaaa
aaaaaaaaaaaaaaaaaattcataatGAGAAACCAGGAGGCCAGGTGATACGATCTCAATCAACCAAGGGTCGATTAAAA
TAGTAAGAGCAATCCGATGAGAATCATCGAAGAACTCACTGGTGATCCATTGACAGTTAGTATAACCGGTGAAGTTGACT
CAATGGTAAACGTTATGAAAATATTCCTTCTTTCATCTCTTGAATTACCATTACTTATGAGAACTCTATGATTGAAATCA
AACCACCAAAAGGTGTCAATCTCTATGGTGAACCAATTACTGGCAAAACTTTGTTAGCCAAAGCCTTAGCCAATCAAACC
TTTGATATATTTTTAcgtgtcaaaaaaaaatcaatctaataaaatagttaacatttttttctttaccacaatattataaa
tatgtgAATCATATTTTTTTCCTCAACAATAACAGTATTGAATTTccttttgttgttttttttttttaaaataaataatc
tgAGAAATAAATTAANNNNNNNNNNNNNNNNNNNNNNNNNNNNNNNNNNNNNNNNNNNNNNNNNNNNNNNNNNNNNNNNN
NNNNNNNNNNNNNNNNNNNNNNNNNNNNNNNNNNNNNNNNNNNNNNNNNNNNNNNNNNNNNNNNNNNNNNNNNNNNNNNN
NNNNNNNNNNNNNNNNNNNNNNNNNNNNNNNNNNNNNNNNNNNNNNNNNNNNNNNNNNNNNNNNNNNNNNNNNNNNNNNN
NNNNNNNNNNNNNNNNNNNNNNNNNNNNNNNNNNNNNNNNNNNNNNNNNNNNNNNNNNNNNNNNNNNNNNNNNNNNNNNN
NNNNNNNNNNNNNNNNNNNNNNNNNNNNNNNNNNNNNNNNNNNNNNNNNNNNNNNNNNNNNNNNNNNNNNNNNNNNNNNN
NNNNNNNNNttaattaatttttttttttttaaatttattaattagtttatattttaaaagatggatagtgaaattcaaat
taaagaagaattattaaaaaatgaaaaagaaaatgaagaaaagtTAAAGAAAGAAGGTTATAAACAAATTTCCAATGGTC
CTGGTTATGTTGTTTTAAGCAATGCTGGAGAGCCCCCATTTTCTGTTTCTTCTTTCAATGGTACCGCCAGAAGTTTTAAT
TTGGGAGATGCACAAACTGCAACTACAAACTTTGCCATTGATCGTCATATCAAGATGAAAAATCCACCAGACCCATTAGT
TTTTATCAAAATGCCCGCATCAAAGCTTGTAAAAAGTAGTGTGATATTTTCAGTCAGAGTAAATGGTCTTTCTATTCCAT
TACCATTTCCATTCGAGTGTACTGTGGTACCATGTGCAGGATTTATGAGATATATTAAATCATACCCAGTTGTCGGTACT
GTTGAGACATCtttagaaaagaaaaaaggttATACAACTAGATTCGCCACTAGTACACAGGTTAAAGCATCAGCATCAGC
AGGTTTCTTTGGTTGTGAAGCATCTCTAGAAGTTACAACTGGCTTTGAGTATGAAGAAACCGTCACATCAGAGACAACTC
AAACTTGGAGACAAACACTCACAGAGGGAACATATATTGTTTACCAAAATGTTCTTGTATATGCTTATATTTTTTCTCCA
TTTAATAAAGCAAATATGGATAACATTAATGCTAACAATCAAGGTGTCAATTTAAGACATGTTCCAAGTCTTAATGCCTC
TGTGATGTTTGTACCAATAAACCGTGATGATCCCTTTACTCTTCGTTATCAAGATGCTGTCTGGGATCCAGTTGAATATG
ACGTATTAACTAACTATTTGGTTTCAAATCCAAATAAATGGAGATAAATTACTCACAAAATCAAACCAAAGGTCTCACTT
tactttcaaaaattttataaactttCTCTcacatttaaaatataataaatatcatttgttttatttgtcattatttttat
atgagAAATCTCATATTTATAccaatattatatatattttaacgcaaattttattaataaattttttttttaacctcATC
CCTAAGGATGTAAGATTAAATGGACAGTGgaattgaatcattattaaactTTGGATCTGTAGATTTACTCACTCAGAGTT
AAATATTGTAAaagaaagataaaaataaacttcttttaaaatttcattttttattcaaattaatttttttttatttttat
ttttatttttttttttttttaaaaaacctaaaattataaaaaaaatttaataaactatatttatttgaaaataatgttaA
CCAAATAGGGTTCAttgtaaatctttttttttataaaacccaaaaaaaaaagtttttaatgtGGTGAACTTGATATTGAC
AATAAAATAAGAACACATGTGGGGTTAGTGTGgtatatatttttcaataatttttacatttttactATTTCCATAGTAAT
TTGtcttgaataaaaaaaaaattttttttcctcatttgcattctaattttttatttctataacctttaatataaaatcct
aaatttttctaatattttaaatataaaataaggataatattttaattaataataaagtcattaatgttttaaaatatata
aaaaaacagtaataaaatattataataataaaaaaaaaataaaaaaagaaaaaaaataaaaaaaaatagaaattaaatta
ttcattttttttatatctgtaatatttgtatttttaatagtaatagtacaAAATTCATCAGCATCATATTCAAAATCAGA
AattgaatattataaaaatttaggtTATAATGTAGAAACTGGAGAATTTTTTAGTAATACTCAACCAacacaagaacaac
aacaaaaacaacaaaaaccacAACAACTTAATAGACAAAATAGTCGTTATGGTGAAAGAAGAACAAGACAAAatccaaaa
tcaaataatacttATCAACAAGATATTACAAATCAGCAAactgaattattaaatgaaacaattccaattaataaacaagG
TTTACCACTTCAGGttccaaaaaatattaatgtcggtataaatattgatgatattaTCCCAAATGTATCAGTTGAAACCA
ATAAACCAATTTCATCTCAATCAATACCAAAACCAACTCAAAAACCAACAATTGAACCAGAGCCAAAAAAGACTTTgtct
ccaactccaactccaactcaaAAATCACCAGAAACTTTACCACCAAAATCTCAAACTTCACAAGCACTCTCACAACATCA
TAACACACAAGCTCCATTACAAGAAAATCACTTTTTTTATGCTGATGGAAGACCAGCTATAGATACTAAAgaggaagatg
atgaagaagaggaagttacaaaaaaaccaaatagaaacgatgatgatgaaaatacaAAGAAACCATCTAGTACTCGTAAa
ccaattaatattgatagtgatgaagatgaagaaaccAAAAAACCAACtcaaaataatcataaaagccataatggtggtga
agatgagggtgaaaatgaaaacaagACAAAAAATAGAGGAAAACCAAAAAATCCTAaagacgatgatgatgatgatgatg
atgttgagaatgaagatgatgatgatgaaaccCAAGATCATGAAGAAGAAACAATCACTGGATCTgttgaagaattaaaa
acACCAGATCCAGATCGTATTGAAGGCTACAGTAGTGAAAGTCAATCAGAACAAGAAGATCATTTATTAGCTTCACATTC
CTCTAATGCAAGTCAAAACTCAAAGGCTTTTTATctattatcttttattatttttgtatctacttttttttaatttaaat
aaaatttttttataaagcatatatttttttattatttataaatattttttttaaaatttaaagttttgaatttgatttat
aaaaattaattaaaccatTTGTTGAACTATCGTGAGAagatatttgatttttatcaGATAATTCAGGTAAGATTGATTTG
GCCAATTGTTTACCTAATTCAACTCCCCATTGATCAAAACTATTGATATTCCAAATGATACCTTGAACAAAGATTTTATG
TTCATAGAGGGCAATGAGAGCACCCAAACTATGTGGAGTTAATTTATTGAGGAAGATTGAATTTGTTGGACGATTACCTT
CAAACACTTTGTGTGGAAGTAATTGTTTGATCTTTTCTTGTGATAAACCCTCCTTTGTTAATTCATTTGTGACCTCTTGT
TGATTCTTACCTTTCATGAGTGCTTCAGTTTGAGCGAAAAAGTTACTTAAAAGGATTTGATGATGTTTACCCAATGGATT
ATGAGATTCGACTGATGCGATGAAATCACATGGTATAATCTTTTGACCttgatgaattaattgatagaAAGCATGTTGGC
CATTGGTACCTGGTTCACCCCAAATAATTGGACCTGTTGAGTGGGTGACATGTTCACCATTTCTTTGAACACTCTTACCA
TTACTTTCCATATCACCTTGTTGAAAGTATGCTGGAAAACGTGAAAGGTATTGATCGTATGGAAGGATAGCTTGAGTTTG
ACAaccaaagaaattattatacCAAACACCCAACAAACCCATAATAACTGGTAGATTTGATTCCAATGGAGTGTTGATGA
AATGTTGATCCATATGATAGGCACCCTCTAAAAAGCTTTCAAAATGATCCATACCAACGTACAATGCAACCGATAAACCA
ATTGCAGACCAAACAGAGTAACGTCCACCTACCCAATCCCAAAATTCAAACATATTCTCCTTTAGAATACCAAATTTAGT
TACCTCTTGTTCATTGGTTGATAAAGCTACAAAATGTTGGCCTATGGcatgtttttgtttttcagcGTTAATTGATGAAC
CACCAATCTTCTCAAGGAACCAACTACGAGCACTTTGTGCATTGGTAATGGTTTCTTGAGTTGTAAATGTCTTTGAGGCA
ACGATGAATAATGTTGTCTCTGGACAGAGATGTTTAACAGTCTCTGCCAAATGAGTACCATCAATGTTTGATACAAAGTG
TGCTCTCATAACCTTATCGTTTGCATAGTTCTTAAGGGCTTGAGTTACCATTACTGGACCTAAATCAGAGCCACCAATAC
CAATGTTTACGACATCAGTGATGGTTTTACCAGTGTATCCTTTCCATTCACCTGATCTAACACGTTCACTGAATGATCTC
ATCTTGTCTAATACTTTTCTAACTGATGGTATAACATTTTCACCATCTACTTTGATTACTGCTGATGGATCACGATTTCT
TAATGCTGTATGAAGTACTGCTCTATCCTCGgttatattgattttttcacCTTGAAACATTGCATTACGCATCTCTTCAA
CTTTGGATGAACGTGCTAAATCAAGTAATAATCCCATGGTCTCTTTGGTGATTCTATTCTTTGAATAATCTAACAATATG
GTTCCAACCTCTTTAGAAATAACAATTTCCTttgaaaaatctttaaatctattaaCACCATCACTAGATTCAAATTCTTT
TctcatattaatatttttaccaACATTTTCATAatgttcttttaatttattaaattgttccatttttaattataatgatt
tttttttttaaaaaaaaaaaaatggtgatttatataaaaggtttaaattaaaactaaaatatatttaaataaataaatat
gtgAGTGtgtgtttataaaaaaaaaaaattaaaaattaaaaaaattaaaaaatttaaaaatttttaattaatgataaaaa
aaaaaaaaaattaatttaaaataaaaaaaaaaaaatgaaaggcTGTGAAgatcaaattgaaaattcgggaatattttatt
agaaaTCAATTCTGGAATTAGATACACATAATTCCTAATTAAAAtgatcaattaaagaataaatgaataaaattcttgat
ttaatagttattttttttaaaaataataataaaaaaattaaataaaaataaaaataaaattaacctttttttttttaaaa
aaaaaaatttaaagaaaaaaaaaaaaaagaaaaaaaaatctttattgTTTAATGAATATCataaaatatctaaaaaaata
tgagaaaattgtataatttaaaaaaaaaagattaatctTTAtgaaattacttttttttttttattaaaagggTTGGACAA
AATTTTGGNNNNNNNNNNNNNNNNNNNNNNNNNNNNNNNNNNNNNNNNNNNNNNNNNNNNNNNNNNNNNNNNNNNNNNNN
NNNNNNNNNNNNNNNNNNNNNNNNNNNNNNNNNNNNNNNNNNNNNNNNNNNNNNNNNNNNNNNNNNNNNNNNNNNNNNNN
NNNNNNNNNNNNNNNNNNNNNNNNNNNNNNNNNNNNNNNNNNNNNNNNNNNNNNNNNNNNNNNNNNNNNNNNNNNNNNNN
NNNNNNNNNNNNNNNNNNNNNNNNNNNNNNNNNNNNNNNNNNNNNNNNNNNNNNNNNNNNNNNNNNNNNNNNNNNNNNNN
NNNNNNNNNNNNNNNNNNNNNNNNNNNNNNNNNNNNNNNNNNNNNNNNNNNNNNNNNNNNNNNNNNNNNNNNNNNNNNNN
NNNNNNNNNNNNNNNNNNNNNNNNNNNNNNNNNNNNNNNNNNNNNNNNNNNNNNNNNNNNNNNNNNNNNNNNNNNNNNNN
NNNNNNNNNNNNNNNNNNNNNNNNNNNNNNNNNNNNNNNNNNNNNNNNNNNNNNNNNNNNNNNNNNNNNNNNNNNNNNNN
NNNNNNNNNNNNNNNNNNNNNNNNNNNNNNNNNNNNNNNNNNNNNNNNNNNNNNNNNNNNNNNNNNNNNNNNNNNNNNNN
NNNNNNNNNNNNNNNNNNNNNNNNNNNNNNNNNNNNNNNNNNNNNNNNNNNNNNNNNNNNNNNNNNNNNNNNNNNNNNNN
NNNNNNNNNNNNNNNNNNNNNNNNNNNNNNNNNNNNNNNNNNNNNNNNNNNNNNNNNNNNNNNNNNNNNNNNNNNNNNNN
NNNNNNNNNNNNNNNNNNNNNNNNNNNNNNNNNNNNNNNNNNNNNNNNNNNNNNNNNNNNNNNNNNNNNNNNNNNNNNNN
NNNNNNNNNNNNNNNNNNNNNNNNNNNNNNNNNNNNNNNNNNNNNNNNNNNNNNNNNNNCGATCAAACTaactaattaat
tatattaatagcACAATGTTGTAGTGATAAGCAACACTGTTGTCCTTACCAATTCTCATGTGGGAATGGAGGAAATATTT
GCAAACCTCAAGGTCTTAGAGTTACTTTTAACCattaaatacaaattttaacaagctctttttttttacccacttataaa
aaaaacttaaaataacagtttatattaaataaacaatccAATAGTTAGTGCTACTattgttttctttataatatatatat
ttaacacttttttttttttcaaataaaaataatttaaaattgtttaaattaaaaccaaactGTGGGTGGTTGGGTCTGTC
TTTTAGagttttatataaaaagaaaaaaaatgaaacaaaaaaaaacaaaaaaaaatccaacaaAACAACCAATTTTAGTA
CCtgttttcttttgaaatccttttttttggtttttttggttttttttgttttttcttttaaaatgtGTGCAGTAAATatc
caataaaaaatgaatttaatatatatattttttttttacataatattatttttattttctaatttttttttcttgttttt
ttttttgcaatcGAAATATGCTTATAGTTGTAaatatgttttaaattttttgaaaaatttatcCATTTAtgtattatatt
atattatttgaattattttgttgatttattgTGAAATTCCTTTTTTAACTCTTTCAGCGTAAACATCTTTccataatttc
tttttttataaaaaaaaaaaaaaaatcaatttaaaaaattaataaaactgaTTATTGTgggatgataataaaaaaataag
attttTATGTACATACACCTTTGTTCAATGAATCAAAAGTCATATTGACAAAACCACTAACAGTGGTATCTAAAACGAAA
GCACCAACAACGGCACCAGCCATCCAGGTGGAATTTCTTTTTGCAACATATTTATAGAAAATATTGGTGAGAGCGTTTGA
CATTTTATATGTATATGGAGTAATAATATGACTACGacgaaatgaaaaaaaaaaaaaaaaaaaaaaNAAAAAATAANNNN
NNNNNNNNNNNNNNNNNNNNNNNNNNNNNNNNNNNNNNNNNNNNNNNNNNNNNNNNNNNNNNNNNNNNNNNNNNNNNNNN
NNNNNNNNNNNNNNNNNNNNNNNNNNNNNNNNNNNNNNNNNNNNNNNNNNNNNNNNNNNNNNNNNNNNNNNNNNNNNNNN
NNNNNNNNNNNNNNNNNNNNNNNNNNNNNNNNNNNNNNNNNNNNNNNNNNNNNNNNNNNNNNNNNNNNNNNNNNNNNNNN
NNNNNNNNNNNNNNNNNNNNNNNNNNNNNNNNNNNNNNNNNNNNNNNNNNNNNNNNNNNNNNNNNNNNNNNNNNNNNNNN
NNNNNNNNNNNNNNNNNNNNNNNNNNNNNNNNNNNNNNNNNNNNNNNNNNNNNNNNNNNNNNNNNNNNNNNNNNNNNNNN
NNNNNNNNNNNNNNNNNNNNNNNNNNNNNNNNNNNNNNNNNNNNNNNNNNNNNNNNNNNNNNNNNNNNNNNNNNNNNNNN
NNNNNNNNNNNNNNNNNNNNNNNNNNNNNNNNNNNNNNNNNNNNNNNNNNNNNNNNNNNNNNNNNNNNNNNNNNNNNNNN
NNNNNNNNNNNNNNNNNNNNNNNNNNNNNNNNNNNNNNNNNNNNNNNNNNNNNNNNNNNNNNNNNNNNNNNNNNNNNNNN
NNNNNNNNNNNNNNNNNNNNNNNNNNNNNNNNNNNNNNNNNNNNNNNNNNNNNNNNNNNNNNNNNNNNNNNNNNNNNNNN
NNNNNNNNNNNNNNNNNNNNNNNNNNNNNNNNNNNNNNNNNNNNNNNNNNNNNNNNNNNNNNNNNNNNNNNNNNNNNNNN
NNNNNNNNNNNNNNNNNNNNNNNNNNNNNNNNNNNNNNNNNNNNNNNNNNNNNNNNNNNNNNNNNNNNNNNNNNNNNNNN
NNNNNNNNNNNNNNNNNNNNNNNNNNNNNNNNNNNNNNNNNNNNNNNNNNNNNNNNNNNNNNNNNNNNNNNNNNNNNNNN
NNNNNNNNNNNNNNNNNNNNNNNNNNNNNNNNNNNNNNNNNNNNNNNNNNNNNNNNNNNNNNNNNNNNNNNNNNNNNNNN
NNNNNNNNNNNNNNNNNNNNNNNNNNNNNNNNNNNNNNNNNNNNNNNNNNNNNNNNNNNNNNNNNNNNNNNNNNNNNNNN
NNNNNNNNNNNNNNNNNNNNNNNNNNNNNNNNNNNNNNNNNNNNNNNNNNNNNNNNNNNNNNNNNNNNNNNNNNNNNNNN
NNNNNNNNNNNNNNNNNNNNNNNNNNNNNNNNNNNNNNNNNNNNNNNNNNNNNNNNNNNNNNNNNNNNNNNNNNNNNNNN
NNNNNNNNNNNNNNNNNNNNNNNNNNNNNNNNNNNNNNNNNNNNNNNNNNNNNNNNNNNNNNNNNNNNNNNNNNNNNNNN
NNNNNNNNNNNNNNNNNNNNNNNNNNNNNNNNNNNNNNNNNNNNNNNNNNNNNNNNNNNNNNNNNNNNNNNNNNNNNNNN
NNNNNNNNNNNNNNNNNNNNNNNNNNNNNNNNNNNNNNNNNNNNNNNNNNNNNNNNNNNNNNNNNNNNNNNNNNNNNNNN
NNNNNNNNNNNNNNNNNNNNNNNNNNNNNNNNNNNNNNNNNNNNNNNNNNNNNNNNNNNNNNAGTagtatataataaaaa
aaaagaaaaaaaaaagaaaaaaaaaactaatcactttttttaattatattttagaGTTTTgcaaaacaaattgaaaaaga
atcaGTAAAATTAGAAATCCTTCCACTCTTCCAATCATTGTCAACCGATGAACAAGATTCAGTTCGTTTATTAGGTGTTG
AAAACTGTGCCTTATTAGGTTCAATGTTAACTAATGAAGAAAATACCCAATTCATTTTACCAACCATTAAAGCTAGTTCA
TTGGATAAATCATGGAGAGTTCGTTATATGGTTGCTCGTCTCTTAAAAGAGgtttgttttcatttttttttttttttgta
tattcttttaaattttttttgaaatatattaatttttttgtttttttttcctaaaaaaaaaaaagttatgtGAATCAATG
GGAACAGAAATTACAAAGACAGAATTAATTGGAGcatttgttaaattattaaaagatacaGAAGCAGAAGTTCGTACAGA
AGCATCATTAAGAATTGCAGATGTTTGTTCATTATTAACCAAAGAAATGAATATTAAAACCATTCTTCCATGCGTCAAAG
ATTTGGTATCAGATTCATCACAACATGTTAGAGCTGCACTTGCTCAAGTCATTATGTCATTGGCACCAATTTATGGTAAG
GAGGATACCCTCACCCATCTCTTGGAGTTGTTTTTACATCTCTTAAAAGATGATTTCCCAGATGTTCGTTTAAATATCAT
CTCAAAATTGGATCAAGTTAGTAAAGTAATTGGTATTGAAATGTTATCacaatcattattaccaGCTATCGTTGAATTGG
CTGAGGATCATCAATGGAGAGTTAGATTAGCAATTATTGATTATATTCCACTTTTGGCTTCACAATtagtaagtaaaaaa
aaaaatttagaaaaaaagtacaaaaaaaatcaattaattattcaattcattttattaataatatatatttttatttttat
ttttttattttttttaaaaaaaaagggtgtTGAATTCTTTGATGAAAAGCTTGGTAATTTATGTATGACATGGTTAGGTG
ATCCAGTATTTTCAATTCGTGAAGCAGCAACCAATAATTTGAAGAAATTAACCGAAGTATTTGGAGTTGATTGGGCAAAG
AATAACATTATTCCAAAAGTTTTATCTTTACACTCTCATCCAAATTATCTCTATCGTATGACcacattattttcaatttc
aactcTTTCAACCGTTGTTGGAGGTGATGTAATCTCCAGTTCGATGGTTCCTTTATTGGCTAAAATGGTTTCCGATAAAG
TTCCAAACATTAGATTCAATGTAGCAAAAACTTTCCAAACCATTATTCCATTACTCGATAGCACCATTGTACAATCAAGA
GTTAAACCATTACTTGTAAAACTTCTTGAAGATACTGATAAAGATGTTAAATTCTATGCTGGCCAAGCACTCCAATtatg
ttaaaataaaaaaaaaaaaataatgaaaaaaaaaatagaaaaNNNNNNNNNNNNNNNNNNNNNNNNNNNNNNNNNNNNNN
NNNNNNNNNNNNNNNNNNNNNNNNNNNNNNNNNNNNNNNNNNNNNNNNNNNNNNNNNNNNNNNNNNNNNNNNNNNNNNNN
NNNNNNNNNNNNNNNNNNNNNNNNNNNNNNNNNNNNNNNNNNNNNNNNNNNNNNNNNNNNNNNNNNNNNNNNNNNNNNNN
NNNNNNNNNNNNNNNNNNNNNNNNNNNNNaagaaaaaaaaaaaaaaataagaaaaaaaaaaaaactaaagatgtgtaaac
taaataaattgaaGTAAATTAATATccaaaaatcttttttttaatattttttgtatatttacTATATTTCAGTCACCAGg
caattctcttttttttggAGGTGGGTCCACACGATGTAAAAATACTACAGCAACACCAAACAATATGCtgattgaaaaat
taaaattattttataatttaatataaaatttgttttaatttattttattatttactgtaattttattcaatattattaat
tattaggtaaaataaaataatacaataaaacATGTAAATTCAATACAAAATTTATGTTGACAGgataattattttctaat
tgtGCAAACACATCACTAACAGAATATAGATCTTAAAGTTACAAGAGTGAGGTATAGACTTAAAGTTACAAGTAGTAAGA
GTGTGGTATAGACTTAGAATTAACAAAAGTGACGAATTCATACTACTGTACCATATCAATCAATATGAATAGTCCTATCG
CTATAGGGATTGGCTGATAAATAAAGACTCTTATATAAGAGTAGTTTATTATGATTTTAAGCTTGCTTTGGGTCCAattc
ttcatctttatttACGTCTTGATTTTGGATGCCTTGGTTTAGTGCGTTGAATTCATCGAAAAGATCATCAACCTTTTTAC
CTTTAATCAATTCTTTTACCTCATCAATGAATTTGTTTTCGTTTCTGTTTTGAGAGAGACACTCGAAAAGAtcattaaaa
agatttttaaaataatttctgTCGGCCAAAACTTCTTCCCTTTTTATTTGAGAATCTCTTGGTGATGATATTAGATAGAG
CGCAGCTCCAAAGTTAACGCCCTCATCAACCAAAGCTTTGACTGTTCTAGTTGATAAACAAATcttgatatttttatttg
caaTCTTGGAGAATAAAAGTTGTAAGGTTACCAATTTTTTTCGAGTTACGGTGGGTGGTCTTGGATcccaaatttttttg
tatttgtttAGTAATTCATGAATTTGTATTAATACATCTTTCAAAAGTATTTCAGCTGCAGTTTCTAAAGCTATTGCGTT
AAATAGTGCACTAATTCCTTCCATAAATTGAgcttataaaattatattgaaaaagtatgagaaataaaataaaaaataaa
aatttttcaaaattcgatttatataaaaaaatatctcgTCCTCTcatgattttataaaaaaaaattcaactttttttgCA
ATGTCATCACCACAGGTAAAACATTTACAAAACAATTACATAGGTGTTGTTAAATAAAAGTGACACTTGAGATAATGTAC
ATTATCCACACTAAAAAAGCCTGaaagaataaatatattttttaaaataaaaactcaaaaatctgccctttttttatttt
gggaattataattattaaatttttttttaattaattttactttttgtTTGGAATTTTTTAACCTAATGAAATCtattgta
aaatttttttttttttttactttattatctaatttaaaattaaatctttaaagaattttatattatcatttaattcagta
ttatcattatcacaaagttcatttgatttattatttgtaattagGCTAACTATTTCTTGATGAAGTTTTGTTAGTCTTGC
CGtaatttctttatcaattgaacTATCAATCACCAAGCTTGAAACAAGTTTACCAATTAAACGCGGTGgtgaaaaaatat
aattatttttatatctgATATACATTAAATTAACAATTATTTGGAATTGATTACCAATgtcaatttcatttaaaaattgt
tcctctaattcattttgattttcgCTTAATAATTgccttttaaaataataaaaaaaaaaattaatacaagttttaataga
aaaaaaaaaaaacttacttttctaattttttatctaaagattttaatttaatttgagaTTGAGAACAAATTTTATCTAAT
GaatcaatgaaatcatttaaagttgatttatttaaagattgaattagtttttcaaaatttttagaaaGTTGTGGTGGAAA
TTGTGAAAGCATTAAAGTACGTTCAGATGTTGTTTCAAATGTGGTTTTATCCAACATATGATAGCTTGCATTAATCTCTA
TcaataaatttgtaatatttgtGCAAACAGTTTTTAAAAGATGTTTTTCCAATGctgtaattgttttttccTCATCTAAA
GATTTTGGATCACCTAAAGATAGTAaaccttttttaaataataaaaaactattatacaatgaaaagaaatgaccatttaa
ttgttgaagttgttgttttctttgtttttgtgcttcattttctaatttctctTTAGCTTCTTTTACCATTGATTCCCATG
CTTGATTAACCAATGGTCTAAGATATTGAGATAATGATTGAACCAATTCCTCTTCCATATTTTCATACCATTTagttaat
aattgattaatctcttttaaatgatcaatttttttaatattattattttctttttttccaattttagAATAGTGATCATC
GTCATCTGAATCACCATCAAAATctttatgttttttatttttattcttttttgttgatttcttttcatcatctgaatcat
ttaaattttgtgatggttgttttgattttttatttttaccttttgatgattttttgttatcctcatcatcatcagaatta
tttaaaccttctttattttttaatggttGTGTTACTGTTTCAATAGAATCagatttttgttgttgttgttgttgtgattg
ttttttaatatttgaagaaGCTATGTTTTCCAAAaccaattgttgtttttccaTTCTTTCTTGAATAGTTTTTTGAAGTA
ATGTAAAGCAACGATCAACAAATGATTTACTAATTATAAAACTATCTCCTAAAAGTATAGCATTATTTGTTTTCATATTT
GGACAATTTTCTACAATCATTGaaatatctttatttgttaatggtggtaataatggcttttttatattgaaagaaaaaaa
gtaataaataaaataaacaattttattaataaaaaaagtaaataaaaaaaaacaataataattttgaataaaagattttt
tttacttacaaTTATATCTAACCAATTcgaattttcaataatttcagTAATATTGTCATcgattttatcaattaaagatt
tatgAATAAAACAGgaatgtaataataaaccatcaTTAAAagtgttttttaaaaatgactGTGGATcattaatttgtaat
tttgaaattgaatcaaatgtaataaattgattttgatgataGAATGAATCTATCCATTTTGATCTAGATTGTGAGAAAAT
TGTTGGAATAAACTCTGCATTGCTAGCTTTGCCTTGAATGAAACCATTAATCCTTTTATTTGATATCAAATCTTGTAATT
GTTGACGTACCAATCtttcatttaattgataatgattttgatgTTGTCTAATTATATGATTAATTACACATGGTTGAGTT
ATTGAGGAGAATAAACCAATAACTTTATGATAATGTCTATCAATATGTGATTGAGTATAAAGTACTTCTTGATTatcaaa
tataatattttttaaaaaaacattattaccattattactattattattattactattattattattattaaattttttta
aatttttctcaattaaatcaattaaaaaatcaataccaattgaaaatctatttgataaatcatttataTGAAGTTTACCA
ACTTCTTGAAGTTGTTCTTGAATTTCTTGTAATATTGAATCTAAATAATAACGAGTCATAATTTCACCTTGATAGATTTG
AATCGATTTATCAcgttttcttaatttttctaATGAATCTTCAATATGAATGATATCAACCGATAGAATTGATTGAAGAT
CACAAACTACAACTCTACCGCCACATTTTAGAATTTCAtcttttatttcattttccaATTGTTTTGGTGTTATATATTCT
TTACCATCTAATGAATGAATTATATCAATCATCTttaaatcaatcattttAACAATGATTTCAATACAATTCCTTTCTGA
TAATTTTTGACTATTATCTTGTTTTTgaattgaatataatttttttcttaaaatttctaattcctccatttttttttttt
caaatagataataataaaaagaaaaaaatgaaaattaNNNNNNNNNNNNNNNNNNNNNNNNNNNNNNNNNNNNNNNNNNN
NNNNNNNNNNNNNNNNNNNNNNNNNNNNNNNNNNNNNNNNNNNNNNNNNNNNNNNNNNNNNNNNNNNNNNNNNNNNNNNN
NNNNNNNNNNNNNNNNNNNNNNNNNNNNNNNNNNNNNNNNNNNNNNNNNNNNNNNNNNNNNNNNNNNNNNNNNNNNNNNN
NNNNNNNNNNNNNNNNNNNNNNNNNNNNNNNNNNNNNNNNNNNNNNNNNNNNNNNNNNNNNNNNNNNNNNNNNNNNNNNN
NNNNNNNNNNNNNNNNNNNNNNNNNNNNNNNNNNNNNNNNNNNNNNNNNNNNNNNNNNNNNNNNNNNNNNNNNNNNNNNN
NNNNNNNNNNNNNNNNNNNNNNNNNNNNNNNNNNNNNNNNNNNNNNNNNNNNNNNNNNNNNNNNNNNNNNNNNNNNNNNN
NNNNNNNNNNNNNNNNNNNNNNNNNNNNNNNNNNNNNNNNNNNNNNNNNNNNNNNNNNNNNNNNNNNNNNNNNNNNNNNN
NNNNNNNNNNaaaaaaaaaaaaaaaaaaaaaaaaaaaaaaatttaaaaaagttagcaaaaaaaaaaaaaaaaaaaaaaaa
aattcaaaaaaaataaaatttaataagtaaaaataatttcaattatcCCAAagtgtttaaaaaataaataaaacaaatca
aaaaattaaaatattacaCAAATCTCaccatctttaatttttttgctTCAACTATAAAATAGGGACTactttatattatt
ttattttgttttatttttttgagtatttttttttcttttttctttttttttaatcgtCAGAAAAAAGTTTTGAAAAAGCT
TTAGCACTTTTGGCATCATTTgctttttgtaatttttgaattctttGTAATTCGATTTTAGCATCTTTGTTTTCTGGGTC
TTTTTCGATGATagtatttaaatcttttacaGCATCTTCATAATCCCCAGTTAAAGTTAAAGCTTTAGCTTTTCTAAAGA
GTGCTTTAATATCGGATGGTGATAATTGTAATGCTTTTTGAGCGGCATTTAAAGCTTCTGAACCTTTTTTCTCCTTTAAA
TAACATTGTGCCATATTGTTGTAACAAATGGTTTGAACATTCTTTAAACCATCGATATTACTACAACAATCTAAATATCT
TAATGCTTTAGTATATTTAGCAATTGCCTCGGTTGATTTACCCTCtttgaaataattgttaCCAATGTTTTTAATGGCTT
CACCAACTTTTAAGTTTGCTTCATCACCTTCAACATTGTCATCTTCTGGATACTCTTCCCATTTATCATCACCTGTTTTC
TCTGGAACACCATCATCTTCACCATCTTTTAATTCACCACAATCTACAATAATACAATCATTATTTGGTTTATCACTTAC
TGTTGGTTGATTTTCAATCTCTCTAACAACACTCATACCTTTAATAACTTTACCAAATACAACATGTTTACTTTAAGATA
gagagaaataaaaataaaaaaaaaaaaaaaaaaaaaaaaaaattaaaattagaattctaataaatatattaatttatata
aaataataaataataaataaataattacccATCTAAATGTGGTGTATTAATTGTAGTGATAAAGAATTGACTACCATTTG
TACCTGGACCAGAGTTTGCCATACTTAAAAGACCAGCTTTAGTATGTTTAGCAATgaaattttcatcatcaaactTTTCA
CCATAGATTGATTCACCACCAGTACCATTACCTGCAGTGAAATCACCACCTTGAATCATAAATTGCTTAATAACACGATG
AAAACCTGATCCTTTATAGGATAATGGTTTGCCACTCTTTCCAATACCTTTTTCACCGGTACATAATGCTCTAAAGTTTT
CTGCTGTCTTTGGTGTCTTGTCAAAGAATAATTCCATAACAATTCTACCTGCTTTTTTACCACCAATCTCAACATCAAAA
[truncated: 30,651,461 more chars]
