# Supplementary material for: Abundantly expressed class of noncoding RNAs conserved through the multicellular evolution of dictyostelid social amoebas
Source: Genome Res. 2021 Mar;31(3):436–47. doi: 10.1101/gr.272856.120 (PMC7919456; doi:10.1101/gr.272856.120)
Supplement: Supplemental Material [file supp_gr.272856.120_Supplemental_Code.zip › class_i_code/fasta/GCA_000277485.1_ASM27748v1_genomic.fna.fai]

JH723757.1	621857	126	80	81
JH723758.1	540591	629883	80	81
JH723759.1	512515	1177358	80	81
JH723760.1	499170	1696406	80	81
JH723761.1	485278	2201942	80	81
JH723762.1	461532	2693412	80	81
JH723763.1	444923	3160840	80	81
AJWH01000865.1	1141	3611426	80	81
JH723764.1	398204	3612708	80	81
JH723765.1	392337	4016016	80	81
JH723766.1	361293	4413384	80	81
JH723767.1	372918	4779320	80	81
JH723768.1	357958	5157026	80	81
JH723769.1	358107	5519585	80	81
JH723770.1	350506	5882295	80	81
JH723771.1	345659	6237309	80	81
JH723772.1	343861	6587415	80	81
JH723773.1	332127	6935701	80	81
AJWH01001718.1	2652	7272081	80	81
JH723774.1	328833	7274893	80	81
JH723775.1	320491	7607963	80	81
JH723776.1	316226	7932587	80	81
JH723777.1	314503	8252892	80	81
JH723778.1	311718	8571453	80	81
JH723779.1	302673	8887194	80	81
JH723780.1	293909	9193777	80	81
JH723781.1	277853	9491486	80	81
JH723782.1	249298	9772939	80	81
AJWH01002397.1	10839	10025455	80	81
JH723783.1	242914	10036556	80	81
JH723784.1	239967	10282633	80	81
JH723785.1	238416	10525726	80	81
JH723786.1	237497	10767249	80	81
JH723787.1	229786	11007841	80	81
JH723788.1	230046	11240626	80	81
JH723789.1	221538	11473674	80	81
AJWH01002792.1	6509	11698083	80	81
JH723790.1	218761	11704800	80	81
JH723791.1	218239	11926422	80	81
AJWH01002900.1	2434	12147490	80	81
JH723792.1	217993	12150081	80	81
AJWH01002948.1	8479	12370900	80	81
AJWH01002949.1	992	12379586	80	81
JH723793.1	207130	12380717	80	81
JH723794.1	211735	12590563	80	81
JH723795.1	209671	12805071	80	81
JH723796.1	209446	13017489	80	81
JH723797.1	205337	13229680	80	81
JH723798.1	203746	13437710	80	81
AJWH01003260.1	643	13644104	80	81
JH723799.1	198325	13644882	80	81
JH723800.1	197461	13845813	80	81
JH723801.1	196144	14045869	80	81
JH723802.1	191478	14244591	80	81
JH723803.1	190541	14438589	80	81
AJWH01003518.1	10062	14631613	80	81
JH723804.1	183543	14641927	80	81
JH723805.1	182913	14827891	80	81
JH723806.1	182730	15013217	80	81
AJWH01003649.1	8769	15198333	80	81
JH723807.1	176761	15207338	80	81
JH723808.1	176758	15386435	80	81
JH723809.1	177156	15565529	80	81
JH723810.1	175976	15745026	80	81
AJWH01003821.1	1307	15923303	80	81
JH723811.1	5564	15924753	80	81
JH723812.1	166871	15930513	80	81
JH723813.1	3134	16099596	80	81
JH723814.1	166291	16102896	80	81
JH723815.1	164683	16271392	80	81
JH723816.1	161772	16438260	80	81
AJWH01003991.1	6742	16602156	80	81
JH723817.1	158548	16609109	80	81
JH723818.1	155658	16769765	80	81
JH723819.1	154283	16927495	80	81
AJWH01004091.1	3657	17083808	80	81
JH723820.1	152061	17087637	80	81
JH723821.1	153792	17241725	80	81
AJWH01004158.1	8607	17397541	80	81
JH723822.1	151543	17406382	80	81
AJWH01004196.1	2959	17559921	80	81
JH723823.1	150494	17563043	80	81
JH723824.1	51947	17715545	80	81
JH723825.1	146601	17768268	80	81
JH723826.1	145521	17916828	80	81
JH723827.1	143832	18064295	80	81
AJWH01004349.1	4225	18210026	80	81
JH723828.1	141611	18214430	80	81
JH723829.1	140538	18357938	80	81
JH723830.1	138661	18500359	80	81
JH723831.1	136729	18640880	80	81
JH723832.1	133973	18779445	80	81
JH723833.1	133366	18915219	80	81
AJWH01004558.1	6141	19050354	80	81
JH723834.1	132837	19056698	80	81
JH723835.1	132022	19191322	80	81
JH723836.1	130932	19325121	80	81
JH723837.1	130343	19457816	80	81
JH723838.1	6247	19589915	80	81
JH723839.1	94650	19596367	80	81
JH723840.1	128733	19692327	80	81
AJWH01004744.1	1252	19822772	80	81
JH723841.1	128160	19824166	80	81
JH723842.1	125995	19954054	80	81
JH723843.1	10585	20081750	80	81
AJWH01004814.1	5237	20092570	80	81
JH723844.1	125308	20097999	80	81
JH723845.1	124317	20225000	80	81
JH723846.1	123543	20350997	80	81
AJWH01004899.1	5827	20476187	80	81
AJWH01004900.1	2668	20482189	80	81
JH723847.1	68617	20485017	80	81
JH723848.1	121976	20554618	80	81
JH723849.1	24979	20678245	80	81
JH723850.1	8963	20703663	80	81
JH723851.1	46962	20712865	80	81
JH723852.1	119881	20760541	80	81
JH723853.1	120078	20882047	80	81
AJWH01005024.1	6820	21003728	80	81
JH723854.1	117610	21010760	80	81
JH723855.1	114821	21129967	80	81
JH723856.1	6095	21246350	80	81
AJWH01005081.1	2969	21252624	80	81
AJWH01005084.1	1363	21255733	80	81
JH723857.1	110472	21257240	80	81
JH723858.1	110064	21369219	80	81
JH723859.1	110044	21480785	80	81
JH723860.1	109205	21592331	80	81
JH723861.1	108831	21703028	80	81
JH723862.1	107506	21813346	80	81
JH723863.1	106801	21922322	80	81
JH723864.1	70222	22030585	80	81
JH723865.1	106022	22101811	80	81
JH723866.1	105880	22209285	80	81
JH723867.1	105915	22316615	80	81
JH723868.1	104311	22423980	80	81
JH723869.1	102479	22529721	80	81
AJWH01005405.1	4862	22633583	80	81
JH723870.1	97671	22638632	80	81
AJWH01005428.1	4866	22737626	80	81
AJWH01005429.1	5048	22742655	80	81
JH723871.1	95969	22747893	80	81
JH723872.1	93123	22845188	80	81
JH723873.1	92929	22939602	80	81
AJWH01005496.1	3664	23033795	80	81
JH723874.1	90822	23037631	80	81
JH723875.1	29410	23129715	80	81
JH723876.1	87378	23159619	80	81
JH723877.1	87509	23248216	80	81
AJWH01005562.1	1324	23336921	80	81
JH723878.1	74113	23338388	80	81
JH723879.1	85149	23413554	80	81
JH723880.1	83261	23499894	80	81
AJWH01005621.1	1593	23584298	80	81
JH723881.1	82977	23586037	80	81
JH723882.1	81534	23670178	80	81
JH723883.1	81059	23752858	80	81
JH723884.1	79803	23835057	80	81
AJWH01005709.1	1319	23915960	80	81
JH723885.1	80418	23917422	80	81
AJWH01005728.1	14325	23998948	80	81
JH723886.1	7518	24013579	80	81
AJWH01005731.1	7257	24021293	80	81
JH723887.1	76376	24028767	80	81
JH723888.1	76147	24106224	80	81
AJWH01005767.1	960	24183425	80	81
AJWH01005768.1	6727	24184499	80	81
AJWH01005769.1	991	24191413	80	81
JH723889.1	72345	24192543	80	81
AJWH01005790.1	8125	24265895	80	81
JH723890.1	72458	24274248	80	81
AJWH01005809.1	4293	24347714	80	81
JH723891.1	71251	24352187	80	81
JH723892.1	70546	24424455	80	81
JH723893.1	69793	24496009	80	81
JH723894.1	68618	24566801	80	81
AJWH01005887.1	1322	24636379	80	81
JH723895.1	68972	24637844	80	81
AJWH01005906.1	7210	24707781	80	81
JH723896.1	65116	24715208	80	81
AJWH01005923.1	2058	24781240	80	81
JH723897.1	9760	24783450	80	81
JH723898.1	64299	24793458	80	81
JH723899.1	60558	24858687	80	81
AJWH01005951.1	645	24920104	80	81
AJWH01005952.1	5890	24920860	80	81
AJWH01005953.1	3679	24926926	80	81
JH723900.1	54280	24930777	80	81
JH723901.1	60879	24985862	80	81
JH723902.1	60798	25047628	80	81
JH723903.1	58448	25109312	80	81
JH723904.1	56883	25168617	80	81
JH723905.1	56667	25226338	80	81
AJWH01006049.1	1295	25283816	80	81
JH723906.1	55045	25285254	80	81
AJWH01006068.1	3853	25341090	80	81
JH723907.1	54014	25345118	80	81
JH723908.1	53882	25399934	80	81
JH723909.1	53720	25454616	80	81
JH723910.1	43954	25509134	80	81
JH723911.1	50797	25553764	80	81
JH723912.1	49926	25605322	80	81
JH723913.1	49749	25655999	80	81
JH723914.1	49554	25706496	80	81
JH723915.1	49375	25756796	80	81
JH723916.1	49208	25806915	80	81
AJWH01006179.1	1067	25856841	80	81
JH723917.1	47815	25858048	80	81
JH723918.1	47834	25906587	80	81
JH723919.1	46154	25955145	80	81
JH723920.1	46138	26002002	80	81
JH723921.1	46082	26048843	80	81
JH723922.1	45397	26095628	80	81
JH723923.1	45010	26141719	80	81
JH723924.1	43713	26187418	80	81
JH723925.1	43534	26231804	80	81
JH723926.1	42859	26276009	80	81
AJWH01006299.1	4801	26319506	80	81
JH723927.1	39885	26324494	80	81
AJWH01006310.1	4678	26364980	80	81
JH723928.1	39224	26369843	80	81
JH723929.1	39199	26409684	80	81
JH723930.1	38280	26449499	80	81
JH723931.1	37943	26488384	80	81
JH723932.1	38053	26526928	80	81
JH723933.1	37242	26565583	80	81
JH723934.1	36515	26603417	80	81
JH723935.1	36082	26640515	80	81
AJWH01006383.1	7436	26677151	80	81
JH723936.1	35451	26684806	80	81
JH723937.1	35662	26720827	80	81
JH723938.1	35578	26757061	80	81
JH723939.1	35005	26793210	80	81
JH723940.1	33382	26828779	80	81
JH723941.1	32589	26862705	80	81
JH723942.1	31231	26895828	80	81
AJWH01006447.1	2138	26927552	80	81
AJWH01006448.1	4165	26929819	80	81
JH723943.1	28803	26934163	80	81
JH723944.1	27864	26963453	80	81
JH723945.1	27604	26991792	80	81
JH723946.1	12018	27019868	80	81
JH723947.1	25613	27032163	80	81
JH723948.1	25305	27058223	80	81
JH723949.1	24622	27083971	80	81
JH723950.1	24614	27109027	80	81
AJWH01006501.1	5135	27134051	80	81
JH723951.1	23645	27139377	80	81
AJWH01006512.1	22532	27163420	80	81
JH723952.1	22186	27186360	80	81
JH723953.1	19769	27208950	80	81
JH723954.1	22081	27229093	80	81
JH723955.1	21533	27251577	80	81
JH723956.1	21133	27273506	80	81
JH723957.1	20865	27295030	80	81
JH723958.1	20616	27316282	80	81
JH723959.1	20101	27337282	80	81
JH723960.1	20074	27357761	80	81
JH723961.1	18497	27378212	80	81
AJWH01006563.1	18631	27397043	80	81
JH723962.1	18488	27416033	80	81
JH723963.1	18333	27434879	80	81
JH723964.1	18213	27453568	80	81
AJWH01006579.1	575	27472111	80	81
JH723965.1	17377	27472820	80	81
AJWH01006584.1	17693	27490517	80	81
JH723966.1	15121	27508558	80	81
JH723967.1	16362	27523995	80	81
JH723968.1	16332	27540688	80	81
AJWH01006599.1	16254	27557327	80	81
JH723969.1	15364	27573911	80	81
JH723970.1	15176	27589594	80	81
JH723971.1	14595	27605086	80	81
JH723972.1	13385	27619990	80	81
AJWH01006618.1	13244	27633645	80	81
JH723973.1	12887	27647181	80	81
JH723974.1	13117	27660356	80	81
AJWH01006626.1	12867	27673739	80	81
JH723975.1	12816	27686893	80	81
JH723976.1	12760	27699996	80	81
AJWH01006634.1	1824	27713018	80	81
AJWH01006635.1	12688	27714967	80	81
AJWH01006636.1	12639	27727916	80	81
JH723977.1	12590	27740839	80	81
AJWH01006641.1	12557	27753689	80	81
JH723978.1	12265	27766529	80	81
JH723979.1	12269	27779074	80	81
JH723980.1	12159	27791623	80	81
JH723981.1	12113	27804060	80	81
AJWH01006656.1	12083	27816427	80	81
JH723982.1	12061	27828788	80	81
AJWH01006661.1	11927	27841102	80	81
JH723983.1	11314	27853305	80	81
JH723984.1	11019	27864887	80	81
JH723985.1	11565	27876170	80	81
JH723986.1	7656	27888006	80	81
AJWH01006675.1	11328	27895860	80	81
AJWH01006676.1	11302	27907432	80	81
AJWH01006677.1	5320	27918978	80	81
JH723987.1	11019	27924491	80	81
JH723988.1	10998	27935774	80	81
JH723989.1	6160	27947036	80	81
JH723990.1	10837	27953399	80	81
JH723991.1	10841	27964498	80	81
AJWH01006691.1	10780	27975577	80	81
JH723992.1	10590	27986618	80	81
AJWH01006694.1	740	27997443	80	81
AJWH01006695.1	10724	27998295	80	81
AJWH01006696.1	10538	28009256	80	81
JH723993.1	10418	28020052	80	81
AJWH01006699.1	10416	28030703	80	81
AJWH01006700.1	10402	28041352	80	81
AJWH01006701.1	10401	28051987	80	81
JH723994.1	10355	28062645	80	81
AJWH01006704.1	10298	28073232	80	81
AJWH01006705.1	10262	28083761	80	81
JH723995.1	10183	28094278	80	81
AJWH01006709.1	10155	28104691	80	81
AJWH01006710.1	10113	28115075	80	81
AJWH01006711.1	10035	28125417	80	81
AJWH01006712.1	10014	28135680	80	81
JH723996.1	10183	28145946	80	81
AJWH01006717.1	9858	28156359	80	81
AJWH01006718.1	9849	28166443	80	81
AJWH01006719.1	1322	28176518	80	81
JH723997.1	9610	28177983	80	81
AJWH01006725.1	9509	28187816	80	81
AJWH01006726.1	9429	28197546	80	81
JH723998.1	9366	28207219	80	81
JH723999.1	9347	28216829	80	81
JH724000.1	9213	28226419	80	81
AJWH01006735.1	9145	28235850	80	81
AJWH01006736.1	4217	28245212	80	81
JH724001.1	9004	28249608	80	81
AJWH01006740.1	9001	28258827	80	81
AJWH01006741.1	8997	28268043	80	81
AJWH01006742.1	8993	28277255	80	81
JH724002.1	8926	28286487	80	81
JH724003.1	8894	28295651	80	81
AJWH01006749.1	8886	28304759	80	81
AJWH01006750.1	8886	28313859	80	81
AJWH01006751.1	8830	28322959	80	81
JH724004.1	8617	28332026	80	81
AJWH01006754.1	8673	28340853	80	81
AJWH01006755.1	8586	28349737	80	81
AJWH01006756.1	8561	28358533	80	81
AJWH01006757.1	8497	28367304	80	81
AJWH01006758.1	8473	28376010	80	81
AJWH01006759.1	8476	28384691	80	81
AJWH01006760.1	8408	28393375	80	81
AJWH01006761.1	8403	28401991	80	81
AJWH01006762.1	8343	28410602	80	81
AJWH01006763.1	468	28419152	80	81
JH724005.1	8289	28419752	80	81
AJWH01006767.1	8244	28428247	80	81
JH724006.1	8233	28436721	80	81
JH724007.1	8054	28445183	80	81
JH724008.1	7908	28453464	80	81
AJWH01006775.1	7859	28461573	80	81
AJWH01006776.1	854	28469633	80	81
AJWH01006777.1	7793	28470600	80	81
AJWH01006778.1	7667	28478593	80	81
AJWH01006779.1	7641	28486458	80	81
AJWH01006780.1	7626	28494297	80	81
AJWH01006781.1	7614	28502121	80	81
AJWH01006782.1	7549	28509933	80	81
JH724009.1	7536	28517703	80	81
JH724010.1	7495	28525460	80	81
AJWH01006787.1	7501	28533151	80	81
JH724011.1	7460	28540872	80	81
JH724012.1	7409	28548552	80	81
AJWH01006794.1	7422	28556156	80	81
AJWH01006795.1	7407	28563773	80	81
AJWH01006796.1	2681	28571375	80	81
AJWH01006797.1	7392	28574192	80	81
JH724013.1	7373	28581803	80	81
JH724014.1	7313	28589395	80	81
AJWH01006804.1	7294	28596902	80	81
AJWH01006805.1	7188	28604390	80	81
AJWH01006806.1	7172	28611770	80	81
AJWH01006807.1	7124	28619134	80	81
AJWH01006808.1	7080	28626450	80	81
AJWH01006809.1	7051	28633721	80	81
JH724015.1	7019	28640987	80	81
JH724016.1	7025	28648220	80	81
AJWH01006817.1	7006	28655435	80	81
AJWH01006818.1	7020	28662631	80	81
JH724017.1	6638	28669865	80	81
JH724018.1	6949	28676712	80	81
JH724019.1	6880	28683874	80	81
AJWH01006827.1	6873	28690942	80	81
JH724020.1	6865	28698027	80	81
JH724021.1	6718	28705104	80	81
AJWH01006833.1	6713	28712008	80	81
AJWH01006834.1	1404	28718907	80	81
AJWH01006835.1	6658	28720431	80	81
JH724022.1	6645	28727299	80	81
AJWH01006839.1	6630	28734130	80	81
JH724023.1	6616	28740969	80	81
JH724024.1	6614	28747794	80	81
JH724025.1	6606	28754617	80	81
AJWH01006848.1	6600	28761408	80	81
JH724026.1	6531	28768217	80	81
JH724027.1	6535	28774956	80	81
AJWH01006855.1	6482	28781675	80	81
AJWH01006856.1	6471	28788341	80	81
JH724028.1	6458	28795019	80	81
AJWH01006859.1	2313	28801660	80	81
AJWH01006860.1	6451	28804104	80	81
AJWH01006861.1	6464	28810738	80	81
AJWH01006862.1	6374	28817385	80	81
AJWH01006863.1	6374	28823941	80	81
AJWH01006864.1	6378	28830497	80	81
AJWH01006865.1	6362	28837057	80	81
JH724029.1	6340	28843625	80	81
AJWH01006869.1	1368	28850147	80	81
AJWH01006870.1	6284	28851635	80	81
AJWH01006871.1	5508	28858100	80	81
AJWH01006872.1	6246	28863779	80	81
AJWH01006873.1	6249	28870206	80	81
JH724030.1	6244	28876660	80	81
JH724031.1	6237	28883109	80	81
AJWH01006879.1	6230	28889526	80	81
JH724032.1	6159	28895960	80	81
AJWH01006883.1	6135	28902298	80	81
JH724033.1	6106	28908636	80	81
AJWH01006887.1	6090	28914921	80	81
AJWH01006888.1	6046	28921190	80	81
AJWH01006889.1	6030	28927414	80	81
JH724034.1	5994	28933646	80	81
JH724035.1	5931	28939841	80	81
AJWH01006896.1	5922	28945949	80	81
JH724036.1	5895	28952072	80	81
AJWH01006899.1	5889	28958143	80	81
AJWH01006900.1	5843	28964208	80	81
AJWH01006901.1	5826	28970227	80	81
AJWH01006902.1	5795	28976228	80	81
AJWH01006903.1	5781	28982198	80	81
AJWH01006904.1	5775	28988154	80	81
AJWH01006905.1	5723	28994104	80	81
AJWH01006906.1	5735	29000001	80	81
AJWH01006907.1	5735	29005910	80	81
AJWH01006908.1	5688	29011819	80	81
AJWH01006909.1	5624	29017681	80	81
AJWH01006910.1	5603	29023478	80	81
AJWH01006911.1	5586	29029254	80	81
JH724037.1	5577	29035036	80	81
JH724038.1	5542	29040809	80	81
AJWH01006917.1	5517	29046523	80	81
AJWH01006918.1	5486	29052211	80	81
AJWH01006919.1	5483	29057868	80	81
AJWH01006920.1	5469	29063522	80	81
AJWH01006921.1	5455	29069162	80	81
JH724039.1	5410	29074812	80	81
JH724040.1	5401	29080416	80	81
AJWH01006926.1	5396	29085987	80	81
AJWH01006927.1	5374	29091553	80	81
AJWH01006928.1	5313	29097097	80	81
AJWH01006929.1	5313	29102579	80	81
AJWH01006930.1	5328	29108061	80	81
AJWH01006931.1	5308	29113558	80	81
AJWH01006932.1	5281	29119035	80	81
AJWH01006933.1	5281	29124485	80	81
AJWH01006934.1	5263	29129935	80	81
AJWH01006935.1	5246	29135366	80	81
AJWH01006936.1	5213	29140780	80	81
AJWH01006937.1	5188	29146161	80	81
AJWH01006938.1	3490	29151516	80	81
AJWH01006939.1	5174	29155152	80	81
JH724041.1	5167	29160517	80	81
AJWH01006942.1	5145	29165851	80	81
AJWH01006943.1	5115	29171163	80	81
AJWH01006944.1	5097	29176444	80	81
AJWH01006945.1	5106	29181707	80	81
AJWH01006946.1	5026	29186979	80	81
JH724042.1	4634	29192194	80	81
AJWH01006949.1	5002	29196988	80	81
AJWH01006950.1	4993	29202155	80	81
AJWH01006951.1	4970	29207313	80	81
AJWH01006952.1	4926	29212448	80	81
AJWH01006953.1	4910	29217538	80	81
AJWH01006954.1	4897	29222612	80	81
AJWH01006955.1	4883	29227673	80	81
AJWH01006956.1	4850	29232720	80	81
AJWH01006957.1	4828	29237733	80	81
JH724043.1	4808	29242748	80	81
JH724044.1	4839	29247743	80	81
AJWH01006962.1	4808	29252745	80	81
AJWH01006963.1	4801	29257716	80	81
JH724045.1	4762	29262704	80	81
AJWH01006966.1	4759	29267628	80	81
AJWH01006967.1	4723	29272549	80	81
AJWH01006968.1	4706	29277434	80	81
AJWH01006969.1	4720	29282301	80	81
AJWH01006970.1	4691	29287182	80	81
AJWH01006971.1	4674	29292034	80	81
AJWH01006972.1	4661	29296869	80	81
AJWH01006973.1	4671	29301691	80	81
JH724046.1	4629	29306547	80	81
AJWH01006976.1	4603	29311336	80	81
AJWH01006977.1	4607	29316099	80	81
AJWH01006978.1	4601	29320866	80	81
AJWH01006979.1	4608	29325627	80	81
AJWH01006980.1	4593	29330395	80	81
AJWH01006981.1	4605	29335148	80	81
AJWH01006982.1	4575	29339913	80	81
AJWH01006983.1	4584	29344648	80	81
JH724047.1	4527	29349416	80	81
AJWH01006987.1	4537	29354102	80	81
AJWH01006988.1	4533	29358798	80	81
AJWH01006989.1	4536	29363490	80	81
AJWH01006990.1	4517	29368185	80	81
AJWH01006991.1	4511	29372861	80	81
AJWH01006992.1	4488	29377531	80	81
AJWH01006993.1	4491	29382178	80	81
JH724048.1	4435	29386852	80	81
AJWH01006996.1	4431	29391445	80	81
AJWH01006997.1	4419	29396034	80	81
AJWH01006998.1	4419	29400611	80	81
JH724049.1	4411	29405212	80	81
AJWH01007001.1	4370	29409781	80	81
AJWH01007002.1	4351	29414308	80	81
AJWH01007003.1	4338	29418816	80	81
AJWH01007004.1	4329	29423311	80	81
JH724050.1	4316	29427821	80	81
AJWH01007007.1	4210	29432293	80	81
AJWH01007008.1	4184	29436658	80	81
AJWH01007009.1	4195	29440997	80	81
AJWH01007010.1	4194	29445347	80	81
JH724051.1	4187	29449720	80	81
JH724052.1	4161	29454086	80	81
AJWH01007015.1	4157	29458402	80	81
JH724053.1	4144	29462737	80	81
AJWH01007018.1	4100	29467035	80	81
AJWH01007019.1	4107	29471289	80	81
AJWH01007020.1	4096	29475550	80	81
AJWH01007021.1	4089	29479800	80	81
AJWH01007022.1	4071	29484043	80	81
AJWH01007023.1	3570	29488267	80	81
AJWH01007024.1	4074	29491984	80	81
JH724054.1	4075	29496235	80	81
AJWH01007027.1	4051	29500463	80	81
AJWH01007028.1	4036	29504667	80	81
AJWH01007029.1	4055	29508856	80	81
AJWH01007030.1	4039	29513064	80	81
JH724055.1	4026	29517280	80	81
AJWH01007033.1	4023	29521459	80	81
AJWH01007034.1	4008	29525635	80	81
AJWH01007035.1	3970	29529796	80	81
AJWH01007036.1	3976	29533918	80	81
AJWH01007037.1	3967	29538046	80	81
JH724056.1	3960	29542189	80	81
AJWH01007040.1	1667	29546301	80	81
AJWH01007041.1	3952	29548091	80	81
AJWH01007042.1	3942	29552195	80	81
AJWH01007043.1	3913	29556289	80	81
AJWH01007044.1	3907	29560353	80	81
AJWH01007045.1	3924	29564411	80	81
AJWH01007046.1	3906	29568487	80	81
AJWH01007047.1	3907	29572544	80	81
JH724057.1	3861	29576626	80	81
JH724058.1	3844	29580662	80	81
AJWH01007052.1	3869	29584657	80	81
AJWH01007053.1	3829	29588677	80	81
JH724059.1	3828	29592680	80	81
AJWH01007056.1	3807	29596658	80	81
AJWH01007057.1	3805	29600615	80	81
JH724060.1	3781	29604594	80	81
JH724061.1	3779	29608549	80	81
AJWH01007062.1	3784	29612478	80	81
AJWH01007063.1	3785	29616412	80	81
AJWH01007064.1	3786	29620347	80	81
AJWH01007065.1	3767	29624283	80	81
AJWH01007066.1	3760	29628200	80	81
AJWH01007067.1	3764	29632109	80	81
AJWH01007068.1	3763	29636023	80	81
AJWH01007069.1	3127	29639936	80	81
AJWH01007070.1	3764	29643205	80	81
AJWH01007071.1	3737	29647119	80	81
AJWH01007072.1	3719	29651005	80	81
JH724062.1	3694	29654897	80	81
AJWH01007075.1	3690	29658740	80	81
AJWH01007076.1	3693	29662579	80	81
AJWH01007077.1	3674	29666421	80	81
AJWH01007078.1	1462	29670243	80	81
AJWH01007079.1	3651	29671826	80	81
AJWH01007080.1	3659	29675625	80	81
JH724063.1	3643	29679456	80	81
JH724064.1	3624	29683271	80	81
JH724065.1	3638	29687067	80	81
AJWH01007087.1	3626	29690853	80	81
JH724066.1	3625	29694651	80	81
AJWH01007090.1	3610	29698424	80	81
AJWH01007091.1	3600	29702182	80	81
JH724067.1	3607	29705953	80	81
AJWH01007094.1	3599	29709708	80	81
AJWH01007095.1	3595	29713454	80	81
AJWH01007096.1	3588	29717196	80	81
AJWH01007097.1	3595	29720931	80	81
JH724068.1	3561	29724697	80	81
JH724069.1	3568	29728429	80	81
AJWH01007102.1	3564	29732144	80	81
AJWH01007103.1	3566	29735855	80	81
AJWH01007104.1	3557	29739568	80	81
AJWH01007105.1	3553	29743272	80	81
AJWH01007106.1	3549	29746972	80	81
AJWH01007107.1	3551	29750668	80	81
AJWH01007108.1	3544	29754366	80	81
AJWH01007109.1	3548	29758057	80	81
AJWH01007110.1	3547	29761752	80	81
AJWH01007111.1	3534	29765446	80	81
AJWH01007112.1	3531	29769127	80	81
AJWH01007113.1	3517	29772805	80	81
AJWH01007114.1	3511	29776468	80	81
AJWH01007115.1	3497	29780125	80	81
JH724070.1	3500	29783792	80	81
JH724071.1	3478	29787462	80	81
AJWH01007120.1	3498	29791086	80	81
AJWH01007121.1	3490	29794730	80	81
AJWH01007122.1	3439	29798366	80	81
AJWH01007123.1	3440	29801950	80	81
AJWH01007124.1	3434	29805535	80	81
AJWH01007125.1	3361	29809114	80	81
JH724072.1	3349	29812644	80	81
AJWH01007128.1	3340	29816137	80	81
AJWH01007129.1	3336	29819621	80	81
JH724073.1	3324	29823125	80	81
AJWH01007132.1	3334	29826593	80	81
JH724074.1	3327	29830095	80	81
AJWH01007135.1	3336	29833566	80	81
AJWH01007136.1	1075	29837046	80	81
AJWH01007137.1	3318	29838237	80	81
AJWH01007138.1	3290	29841699	80	81
AJWH01007139.1	3279	29845133	80	81
AJWH01007140.1	3270	29848555	80	81
AJWH01007141.1	996	29851968	80	81
AJWH01007142.1	3256	29853079	80	81
JH724075.1	3249	29856502	80	81
AJWH01007145.1	675	29859894	80	81
AJWH01007146.1	3233	29860680	80	81
AJWH01007147.1	3236	29864056	80	81
AJWH01007148.1	3191	29867435	80	81
AJWH01007149.1	3191	29870768	80	81
AJWH01007150.1	3186	29874101	80	81
JH724076.1	3184	29877453	80	81
AJWH01007153.1	3184	29880779	80	81
JH724077.1	3182	29884129	80	81
AJWH01007156.1	3162	29887453	80	81
AJWH01007157.1	3168	29890757	80	81
AJWH01007158.1	3171	29894067	80	81
AJWH01007159.1	3173	29897380	80	81
AJWH01007160.1	3162	29900695	80	81
AJWH01007161.1	3166	29903999	80	81
AJWH01007162.1	3157	29907307	80	81
AJWH01007163.1	3139	29910606	80	81
AJWH01007164.1	3127	29913887	80	81
AJWH01007165.1	3119	29917156	80	81
AJWH01007166.1	3112	29920416	80	81
AJWH01007167.1	3112	29923669	80	81
AJWH01007168.1	3102	29926922	80	81
AJWH01007169.1	3096	29930165	80	81
AJWH01007170.1	3082	29933402	80	81
AJWH01007171.1	3068	29936625	80	81
AJWH01007172.1	3069	29939834	80	81
AJWH01007173.1	3066	29943044	80	81
AJWH01007174.1	3061	29946251	80	81
AJWH01007175.1	3033	29949453	80	81
AJWH01007176.1	3030	29952626	80	81
AJWH01007177.1	3009	29955796	80	81
AJWH01007178.1	2994	29958945	80	81
AJWH01007179.1	2986	29962079	80	81
AJWH01007180.1	2982	29965205	80	81
AJWH01007181.1	2968	29968327	80	81
AJWH01007182.1	2963	29971435	80	81
AJWH01007183.1	2963	29974538	80	81
AJWH01007184.1	2951	29977641	80	81
AJWH01007185.1	2945	29980731	80	81
AJWH01007186.1	2941	29983815	80	81
AJWH01007187.1	2924	29986895	80	81
AJWH01007188.1	2924	29989958	80	81
JH724078.1	2909	29993045	80	81
AJWH01007191.1	2908	29996093	80	81
AJWH01007192.1	2916	29999140	80	81
AJWH01007193.1	2895	30002195	80	81
AJWH01007194.1	2900	30005229	80	81
AJWH01007195.1	2889	30008268	80	81
AJWH01007196.1	2883	30011296	80	81
AJWH01007197.1	2875	30014318	80	81
AJWH01007198.1	2871	30017331	80	81
AJWH01007199.1	2853	30020340	80	81
AJWH01007200.1	2862	30023331	80	81
AJWH01007201.1	2855	30026331	80	81
AJWH01007202.1	2852	30029324	80	81
AJWH01007203.1	2833	30032314	80	81
AJWH01007204.1	2831	30035285	80	81
AJWH01007205.1	2835	30038254	80	81
AJWH01007206.1	2830	30041227	80	81
AJWH01007207.1	2806	30044195	80	81
AJWH01007208.1	2792	30047139	80	81
AJWH01007209.1	2794	30050068	80	81
AJWH01007210.1	2783	30052999	80	81
AJWH01007211.1	2775	30055919	80	81
AJWH01007212.1	2766	30058831	80	81
AJWH01007213.1	2765	30061734	80	81
AJWH01007214.1	2746	30064636	80	81
AJWH01007215.1	2751	30067519	80	81
AJWH01007216.1	2746	30070407	80	81
AJWH01007217.1	2743	30073290	80	81
AJWH01007218.1	2737	30076170	80	81
AJWH01007219.1	2727	30079044	80	81
AJWH01007220.1	2719	30081908	80	81
AJWH01007221.1	2713	30084763	80	81
AJWH01007222.1	2679	30087612	80	81
AJWH01007223.1	2677	30090427	80	81
AJWH01007224.1	2667	30093240	80	81
AJWH01007225.1	2648	30096043	80	81
AJWH01007226.1	2643	30098827	80	81
AJWH01007227.1	2622	30101606	80	81
AJWH01007228.1	2610	30104363	80	81
AJWH01007229.1	2603	30107108	80	81
AJWH01007230.1	2586	30109846	80	81
AJWH01007231.1	2579	30112567	80	81
AJWH01007232.1	2581	30115281	80	81
AJWH01007233.1	2573	30117997	80	81
AJWH01007234.1	2572	30120705	80	81
AJWH01007235.1	2575	30123412	80	81
AJWH01007236.1	2553	30126122	80	81
AJWH01007237.1	2553	30128809	80	81
AJWH01007238.1	2542	30131496	80	81
AJWH01007239.1	2527	30134172	80	81
AJWH01007240.1	2528	30136833	80	81
AJWH01007241.1	2510	30139495	80	81
AJWH01007242.1	2509	30142139	80	81
AJWH01007243.1	2502	30144782	80	81
AJWH01007244.1	2509	30147418	80	81
AJWH01007245.1	2485	30150061	80	81
AJWH01007246.1	2472	30152680	80	81
AJWH01007247.1	2483	30155285	80	81
AJWH01007248.1	2428	30157902	80	81
AJWH01007249.1	2433	30160463	80	81
AJWH01007250.1	2437	30163029	80	81
AJWH01007251.1	2428	30165599	80	81
AJWH01007252.1	2428	30168160	80	81
AJWH01007253.1	2418	30170721	80	81
AJWH01007254.1	2421	30173272	80	81
AJWH01007255.1	2391	30175826	80	81
AJWH01007256.1	2403	30178349	80	81
AJWH01007257.1	2376	30180885	80	81
AJWH01007258.1	2375	30183393	80	81
AJWH01007259.1	2385	30185900	80	81
AJWH01007260.1	2364	30188417	80	81
AJWH01007261.1	2353	30190913	80	81
AJWH01007262.1	2336	30193398	80	81
AJWH01007263.1	2335	30195866	80	81
AJWH01007264.1	2324	30198333	80	81
AJWH01007265.1	2329	30200789	80	81
AJWH01007266.1	2294	30203250	80	81
AJWH01007267.1	2299	30205675	80	81
AJWH01007268.1	2294	30208105	80	81
AJWH01007269.1	2261	30210530	80	81
AJWH01007270.1	2256	30212922	80	81
AJWH01007271.1	2239	30215309	80	81
AJWH01007272.1	2229	30217678	80	81
AJWH01007273.1	2213	30220037	80	81
AJWH01007274.1	2227	30222380	80	81
AJWH01007275.1	2224	30224737	80	81
AJWH01007276.1	2212	30227091	80	81
AJWH01007277.1	2194	30229433	80	81
AJWH01007278.1	2187	30231757	80	81
AJWH01007279.1	2172	30234074	80	81
AJWH01007280.1	2166	30236376	80	81
AJWH01007281.1	2158	30238672	80	81
AJWH01007282.1	2170	30240959	80	81
AJWH01007283.1	2159	30243259	80	81
AJWH01007284.1	2149	30245547	80	81
AJWH01007285.1	2153	30247825	80	81
AJWH01007286.1	2146	30250107	80	81
AJWH01007287.1	2139	30252382	80	81
AJWH01007288.1	2135	30254650	80	81
AJWH01007289.1	2133	30256914	80	81
AJWH01007290.1	2133	30259176	80	81
AJWH01007291.1	2127	30261438	80	81
AJWH01007292.1	2127	30263694	80	81
AJWH01007293.1	2121	30265950	80	81
AJWH01007294.1	2107	30268200	80	81
AJWH01007295.1	2112	30270436	80	81
AJWH01007296.1	2113	30272677	80	81
AJWH01007297.1	2090	30274919	80	81
AJWH01007298.1	2076	30277138	80	81
AJWH01007299.1	2075	30279342	80	81
AJWH01007300.1	2079	30281545	80	81
AJWH01007301.1	2080	30283752	80	81
AJWH01007302.1	2064	30285960	80	81
AJWH01007303.1	2057	30288152	80	81
AJWH01007304.1	2042	30290337	80	81
AJWH01007305.1	2028	30292507	80	81
AJWH01007306.1	2045	30294663	80	81
AJWH01007307.1	2016	30296836	80	81
AJWH01007308.1	2007	30298980	80	81
AJWH01007309.1	2008	30301115	80	81
AJWH01000273.1	1246	30303249	80	81
AJWH01000274.1	1847	30304611	80	81
AJWH01000275.1	2009	30306582	80	81
AJWH01000276.1	1178	30308717	80	81
AJWH01000277.1	1234	30310010	80	81
AJWH01000278.1	2851	30311360	80	81
AJWH01000279.1	10495	30314347	80	81
AJWH01000401.1	23314	30325074	80	81
AJWH01000402.1	5927	30348780	80	81
AJWH01000403.1	1562	30354882	80	81
AJWH01000404.1	1412	30356564	80	81
AJWH01000405.1	2073	30358094	80	81
AJWH01000406.1	2785	30360293	80	81
AJWH01000407.1	3499	30363213	80	81
AJWH01000408.1	1390	30366856	80	81
AJWH01000409.1	5125	30368364	80	81
AJWH01000410.1	1132	30373654	80	81
AJWH01000830.1	8149	30374902	80	81
AJWH01000831.1	1895	30383254	80	81
AJWH01000832.1	5517	30385274	80	81
AJWH01000833.1	3403	30390961	80	81
AJWH01000834.1	876	30394508	80	81
AJWH01000835.1	2867	30395496	80	81
AJWH01000836.1	1941	30398500	80	81
AJWH01000837.1	4369	30400567	80	81
AJWH01000838.1	8465	30405092	80	81
AJWH01000839.1	10707	30413764	80	81
AJWH01000840.1	5582	30424706	80	81
AJWH01000841.1	1316	30430459	80	81
AJWH01000842.1	4206	30431893	80	81
AJWH01000843.1	7433	30436253	80	81
AJWH01000844.1	6889	30443880	80	81
AJWH01000845.1	5053	30450957	80	81
AJWH01000846.1	8832	30456175	80	81
AJWH01000847.1	5598	30465219	80	81
AJWH01000848.1	3837	30470988	80	81
AJWH01000849.1	1719	30474974	80	81
AJWH01000850.1	2663	30476816	80	81
AJWH01000851.1	2371	30479614	80	81
AJWH01000852.1	9397	30482116	80	81
AJWH01000853.1	1969	30491732	80	81
AJWH01000854.1	2288	30493827	80	81
AJWH01000855.1	3682	30496245	80	81
AJWH01000856.1	685	30500075	80	81
AJWH01000857.1	1761	30500870	80	81
AJWH01000858.1	987	30502755	80	81
AJWH01000859.1	1065	30503856	80	81
AJWH01000860.1	2194	30505036	80	81
AJWH01000861.1	1457	30507359	80	81
AJWH01000862.1	4627	30508936	80	81
AJWH01000863.1	1963	30513722	80	81
AJWH01000864.1	1136	30515811	80	81
AJWH01000959.1	1166	30517063	80	81
AJWH01000960.1	2572	30518345	80	81
AJWH01001137.1	1002	30521051	80	81
AJWH01001138.1	8589	30522167	80	81
AJWH01001139.1	4990	30530965	80	81
AJWH01001140.1	1356	30536119	80	81
AJWH01001641.1	2586	30537593	80	81
AJWH01001642.1	4623	30540313	80	81
AJWH01001643.1	1728	30545095	80	81
AJWH01001644.1	1139	30546946	80	81
AJWH01001645.1	4448	30548201	80	81
AJWH01001646.1	4054	30552806	80	81
AJWH01001647.1	1972	30557012	80	81
AJWH01001802.1	8127	30559110	80	81
AJWH01001803.1	6541	30567440	80	81
AJWH01002102.1	11606	30574164	80	81
AJWH01002103.1	2492	30586017	80	81
AJWH01002241.1	2177	30588642	80	81
AJWH01002242.1	5513	30590948	80	81
AJWH01002243.1	1148	30596631	80	81
AJWH01002244.1	4130	30597895	80	81
AJWH01002245.1	5871	30602178	80	81
AJWH01002246.1	6053	30608224	80	81
AJWH01002247.1	2144	30614454	80	81
AJWH01002248.1	907	30616726	80	81
AJWH01002249.1	7278	30617746	80	81
AJWH01002250.1	1526	30625216	80	81
AJWH01002251.1	3174	30626863	80	81
AJWH01002252.1	2919	30630178	80	81
AJWH01002253.1	768	30633235	80	81
AJWH01002254.1	1460	30634114	80	81
AJWH01002255.1	1184	30635694	80	81
AJWH01002256.1	11059	30636994	80	81
AJWH01002257.1	2880	30648293	80	81
AJWH01002258.1	960	30651310	80	81
AJWH01002259.1	2157	30652383	80	81
AJWH01002325.1	5904	30654668	80	81
AJWH01002326.1	1327	30660747	80	81
AJWH01002327.1	5768	30662192	80	81
AJWH01002328.1	6888	30668134	80	81
AJWH01002329.1	634	30675210	80	81
AJWH01002330.1	7073	30675953	80	81
AJWH01002331.1	856	30683216	80	81
AJWH01002332.1	3313	30684184	80	81
AJWH01002333.1	4509	30687640	80	81
AJWH01002334.1	1500	30692307	80	81
AJWH01002394.1	4644	30693927	80	81
AJWH01002395.1	3943	30698731	80	81
AJWH01002396.1	2224	30702825	80	81
AJWH01002607.1	1718	30705178	80	81
AJWH01002608.1	5052	30707019	80	81
AJWH01002609.1	1369	30712236	80	81
AJWH01002610.1	1067	30713724	80	81
AJWH01002611.1	1101	30714906	80	81
AJWH01002612.1	6493	30716122	80	81
AJWH01002613.1	3780	30722798	80	81
AJWH01002614.1	3897	30726727	80	81
AJWH01002615.1	14842	30730774	80	81
AJWH01003052.1	5558	30745903	80	81
AJWH01003053.1	6593	30751632	80	81
AJWH01003054.1	871	30758409	80	81
AJWH01003055.1	1313	30759392	80	81
AJWH01003056.1	2624	30760823	80	81
AJWH01003408.1	912	30763581	80	81
AJWH01003409.1	5329	30764606	80	81
AJWH01003410.1	5315	30770103	80	81
AJWH01003411.1	8308	30775586	80	81
AJWH01003412.1	8186	30784099	80	81
AJWH01003413.1	4699	30792489	80	81
AJWH01003414.1	1329	30797348	80	81
AJWH01003465.1	4486	30798795	80	81
AJWH01003466.1	4842	30803439	80	81
AJWH01003467.1	866	30808443	80	81
AJWH01003468.1	597	30809421	80	81
AJWH01003816.1	3605	30810127	80	81
AJWH01003817.1	842	30813879	80	81
AJWH01003818.1	1433	30814833	80	81
AJWH01003819.1	2260	30816385	80	81
AJWH01003820.1	1064	30818775	80	81
AJWH01004244.1	8723	30819954	80	81
AJWH01004245.1	3104	30828888	80	81
AJWH01004246.1	4097	30832132	80	81
AJWH01004247.1	2243	30836382	80	81
AJWH01004248.1	2142	30838755	80	81
AJWH01004249.1	4912	30841025	80	81
AJWH01004250.1	3501	30846100	80	81
AJWH01004251.1	3572	30849746	80	81
AJWH01004252.1	1262	30853464	80	81
AJWH01004386.1	1395	30854843	80	81
AJWH01004387.1	2325	30856357	80	81
AJWH01004460.1	5153	30858813	80	81
AJWH01004461.1	1586	30864132	80	81
AJWH01004462.1	1968	30865839	80	81
AJWH01004498.1	2945	30867933	80	81
AJWH01004499.1	6775	30871016	80	81
AJWH01004500.1	861	30877977	80	81
AJWH01004501.1	3081	30878950	80	81
AJWH01004502.1	5271	30882171	80	81
AJWH01004776.1	6080	30887610	80	81
AJWH01004777.1	1352	30893868	80	81
AJWH01004778.1	13403	30895339	80	81
AJWH01004943.1	1327	30909012	80	81
AJWH01004944.1	4944	30910458	80	81
AJWH01004945.1	1717	30915566	80	81
AJWH01005047.1	1123	30917407	80	81
AJWH01005048.1	3078	30918647	80	81
AJWH01005049.1	2440	30921866	80	81
AJWH01005050.1	2928	30924439	80	81
AJWH01005051.1	907	30927506	80	81
AJWH01005078.1	1144	30928527	80	81
AJWH01005079.1	880	30929788	80	81
AJWH01005080.1	13035	30930781	80	81
AJWH01005082.1	1928	30944081	80	81
AJWH01005083.1	4444	30946136	80	81
AJWH01005401.1	3644	30950738	80	81
AJWH01005402.1	4726	30954530	80	81
AJWH01005403.1	4194	30959418	80	81
AJWH01005404.1	5153	30963767	80	81
AJWH01005560.1	1412	30969087	80	81
AJWH01005561.1	1391	30970619	80	81
AJWH01005596.1	5924	30972130	80	81
AJWH01005597.1	461	30978231	80	81
AJWH01005619.1	5398	30978800	80	81
AJWH01005620.1	4929	30984368	80	81
AJWH01005904.1	1115	30989461	80	81
AJWH01005905.1	5325	30990692	80	81
AJWH01006064.1	760	30996186	80	81
AJWH01006065.1	2255	30997058	80	81
AJWH01006066.1	2473	30999444	80	81
AJWH01006067.1	3935	31002050	80	81
AJWH01006199.1	3533	31006137	80	81
AJWH01006200.1	1290	31009817	80	81
AJWH01006201.1	5622	31011226	80	81
AJWH01006247.1	2802	31017021	80	81
AJWH01006248.1	1261	31019961	80	81
AJWH01006249.1	6514	31021340	80	81
AJWH01006250.1	3224	31028038	80	81
AJWH01006331.1	948	31031405	80	81
AJWH01006332.1	982	31032467	80	81
AJWH01006430.1	1176	31033564	80	81
AJWH01006431.1	9881	31034857	80	81
AJWH01006535.1	970	31044964	80	81
AJWH01006536.1	3225	31046049	80	81
AJWH01006720.1	1248	31049417	80	81
AJWH01006721.1	611	31050783	80	81
