# Supplementary material for: Abundantly expressed class of noncoding RNAs conserved through the multicellular evolution of dictyostelid social amoebas
Source: Genome Res. 2021 Mar;31(3):436–47. doi: 10.1101/gr.272856.120 (PMC7919456; doi:10.1101/gr.272856.120)
Supplement: Supplemental Material [file supp_gr.272856.120_Supplemental_Code.zip › class_i_code/meme_out/meme.txt]

********************************************************************************
MEME - Motif discovery tool
********************************************************************************
MEME version 5.0.3 (Release date: Sun Dec 02 18:41:45 2018 -0800)

For further information on how to interpret please access http://meme-suite.org/.
To get a copy of the MEME software please access http://meme-suite.org.

********************************************************************************


********************************************************************************
REFERENCE
********************************************************************************
If you use this program in your research, please cite:

Timothy L. Bailey and Charles Elkan,
"Fitting a mixture model by expectation maximization to discover
motifs in biopolymers", Proceedings of the Second International
Conference on Intelligent Systems for Molecular Biology, pp. 28-36,
AAAI Press, Menlo Park, California, 1994.
********************************************************************************


********************************************************************************
TRAINING SET
********************************************************************************
PRIMARY SEQUENCES= all25_150bp_upstream.fa
CONTROL SEQUENCES= --none--
ALPHABET= ACGT
Sequence name            Weight Length  Sequence name            Weight Length  
-------------            ------ ------  -------------            ------ ------  
asu_can_40|NW_012236528. 1.0000    150  asu_can_39|NW_012236528. 1.0000    150  
asu_can_17|NW_012236504. 1.0000    150  asu_can_18|NW_012236504. 1.0000    150  
asu_can_37|NW_012236530. 1.0000    150  asu_can_38|NW_012236529. 1.0000    150  
asu_can_20|NW_012236522. 1.0000    150  asu_can_3|NW_012236532.1 1.0000    150  
asu_can_26|NW_012236522. 1.0000    150  asu_can_21|NW_012236504. 1.0000    150  
asu_can_36|NW_012236504. 1.0000    150  asu_can_19|NW_012236531. 1.0000    150  
asu_can_4|NW_012236522.1 1.0000    150  asu_can_2|NW_012236506.1 1.0000    150  
asu_can_1|NW_012236527.1 1.0000    150  asu_can_5|NW_012236506.1 1.0000    150  
r41|DDB0232429:5946841-5 1.0000    150  r31|DDB0232432:1473309-1 1.0000    150  
r32|DDB0232431:2793765-2 1.0000    150  ddi_can_1|DDB0232431:166 1.0000    150  
r59|DDB0232433:2295028-2 1.0000    150  r52|DDB0232431:961440-96 1.0000    150  
r60|DDB0232433:2298020-2 1.0000    150  r49|DDB0232431:958300-95 1.0000    150  
r25|DDB0232430:1101112-1 1.0000    150  r35|DDB0232428:3001042-3 1.0000    150  
r22|DDB0232431:960337-96 1.0000    150  r23C|DDB0232431:1662745- 1.0000    150  
r47|DDB0232430:1101641-1 1.0000    150  r51|DDB0232431:959643-95 1.0000    150  
r24A|DDB0232431:1663732- 1.0000    150  r34|DDB0232431:3574887-3 1.0000    150  
r56|DDB0232431:2792237-2 1.0000    150  r30|DDB0232428:4375387-4 1.0000    150  
r43|DDB0232429:4084971-4 1.0000    150  r54|DDB0232431:1675814-1 1.0000    150  
r21|DDB0232431:956876-95 1.0000    150  ddi_can_398|DDB0232430:1 1.0000    150  
r33|DDB0232430:4352740-4 1.0000    150  r50|DDB0232431:959145-95 1.0000    150  
r29|DDB0232429:8304368-8 1.0000    150  ddi_can_2|DDB0232431:957 1.0000    150  
r45|DDB0232429:8304008-8 1.0000    150  r28|DDB0232428:1449693-1 1.0000    150  
r57|DDB0232431:2793377-2 1.0000    150  r23A|DDB0232431:1668862- 1.0000    150  
r36|DDB0232430:2300574-2 1.0000    150  r62|DDB0232433:3354080-3 1.0000    150  
r24B|DDB0232431:1675708- 1.0000    150  r23B|DDB0232431:1667000- 1.0000    150  
ddi_can_131|DDB0232432:5 1.0000    150  r44|DDB0232429:5966088-5 1.0000    150  
r26|DDB0232431:1668050-1 1.0000    150  r46|DDB0232430:1100444-1 1.0000    150  
r42|DDB0232429:4084651-4 1.0000    150  dfa_can_76|NW_004457723. 1.0000    150  
dfa_can_77|NW_004457735. 1.0000    150  dfa_can_81|NW_004457736. 1.0000    150  
dfa_can_62|NW_004457723. 1.0000    150  dfa_can_113|NW_004457644 1.0000    150  
dfa_can_1|NW_004457695.1 1.0000    150  dla_can_46|LODT01000004. 1.0000    150  
dla_can_172|LODT01000042 1.0000    150  dla_can_4|LODT01000006.1 1.0000    150  
dla_can_2|LODT01000006.1 1.0000    150  dla_can_1|LODT01000011.1 1.0000    150  
dla_can_5|LODT01000037.1 1.0000    150  dla_can_85|LODT01000035. 1.0000    150  
dla_can_6|LODT01000020.1 1.0000    150  dla_can_27|LODT01000022. 1.0000    150  
dla_can_87|LODT01000022. 1.0000    150  dla_can_3|LODT01000020.1 1.0000    150  
dla_can_248|LODT01000035 1.0000    150  dla_can_11|LODT01000022. 1.0000    150  
dla_can_7|LODT01000039.1 1.0000    150  dla_can_26|LODT01000039. 1.0000    150  
dla_can_88|LODT01000004. 1.0000    150  dla_can_176|LODT01000004 1.0000    150  
dla_can_9|LODT01000047.1 1.0000    150  dla_can_86|LODT01000037. 1.0000    150  
dpu_can_239|scaffold_459 1.0000    150  dpu_can_348|scaffold_184 1.0000    150  
dpu_can_242|scaffold_95: 1.0000    150  dpu_can_1|scaffold_250:1 1.0000    150  
dpu_can_2|scaffold_20:98 1.0000    150  dpu_can_305|scaffold_234 1.0000    150  
dpu_can_118|scaffold_243 1.0000    150  dpu_can_125|scaffold_554 1.0000    150  
dpu_can_119|scaffold_315 1.0000    150  dpu_can_121|scaffold_509 1.0000    150  
dpu_can_117|scaffold_41: 1.0000    150  dpu_can_115|scaffold_6:1 1.0000    150  
dpu_can_123|scaffold_461 1.0000    150  dpu_can_131|scaffold_29: 1.0000    150  
dpu_can_347|scaffold_6:3 1.0000    150  dpu_can_303|scaffold_41: 1.0000    150  
dpu_can_241|scaffold_404 1.0000    150  dpu_can_302|scaffold_138 1.0000    150  
dpu_can_120|scaffold_461 1.0000    150  dpu_can_237|scaffold_74: 1.0000    150  
dpu_can_304|scaffold_227 1.0000    150  dpu_can_11|scaffold_153: 1.0000    150  
dpu_can_240|scaffold_53: 1.0000    150  dpu_can_122|scaffold_60: 1.0000    150  
dpu_can_116|scaffold_35: 1.0000    150  dpu_can_124|scaffold_315 1.0000    150  
dpu_can_591|scaffold_509 1.0000    150  dpu_can_127|scaffold_185 1.0000    150  
ppa_can_5|NW_008805092.1 1.0000    150  ppa_can_13|NW_008805072. 1.0000    150  
ppa_can_9|NW_008805092.1 1.0000    150  ppa_can_100|NW_008805072 1.0000    150  
ppa_can_96|NW_008805092. 1.0000    150  ppa_can_26|NW_008805074. 1.0000    150  
ppa_can_8|NW_008805063.1 1.0000    150  ppa_can_234|NW_008805068 1.0000    150  
ppa_can_1|NW_008805089.1 1.0000    150  ppa_can_4|NW_008805092.1 1.0000    150  
ppa_can_2|NW_008805092.1 1.0000    150  ppa_can_235|NW_008805066 1.0000    150  
ppa_can_10|NW_008805063. 1.0000    150  ppa_can_3|NW_008805092.1 1.0000    150  
ppa_can_97|NW_008805063. 1.0000    150  ppa_can_98|NW_008805076. 1.0000    150  
ppa_can_7|NW_008805092.1 1.0000    150  ppa_can_6|NW_008805092.1 1.0000    150  
********************************************************************************

********************************************************************************
COMMAND LINE SUMMARY
********************************************************************************
This information can also be useful in the event you wish to report a
problem with the MEME software.

command: meme all25_150bp_upstream.fa -mod zoops -nmotifs 3 -minw 4 -maxw 8 -dna 

model:  mod=         zoops    nmotifs=         3    evt=           inf
objective function:           em=       E-value of product of p-values
                              starts=   E-value of product of p-values
strands: +
width:  minw=            4    maxw=            8
nsites: minsites=        2    maxsites=      126    wnsites=       0.8
theta:  spmap=         uni    spfuzz=        0.5
em:     prior=   dirichlet    b=            0.01    maxiter=        50
        distance=    1e-05
trim:   wg=             11    ws=              1    endgaps=       yes
data:   n=           18900    N=             126
sample: seed=            0    hsfrac=          0
        searchsize=  18900    norand=         no    csites=       1000
Letter frequencies in dataset:
A 0.388 C 0.105 G 0.0953 T 0.411 
Background letter frequencies (from file dataset with add-one prior applied):
A 0.388 C 0.105 G 0.0953 T 0.411 
Background model order: 0
********************************************************************************


********************************************************************************
MOTIF WCCCATAA MEME-1	width =   8  sites = 113  llr = 1012  E-value = 1.4e-156
********************************************************************************
--------------------------------------------------------------------------------
	Motif WCCCATAA MEME-1 Description
--------------------------------------------------------------------------------
Simplified        A  43::a:a9
pos.-specific     C  :7aa:2::
probability       G  ::::::::
matrix            T  6::::7::

         bits    3.4   **    
                 3.1   **    
                 2.7   **    
                 2.4   **    
Relative         2.0   **    
Entropy          1.7  ***    
(12.9 bits)      1.4  **** * 
                 1.0  **** **
                 0.7  *******
                 0.3 ********
                 0.0 --------

Multilevel           TCCCATAA
consensus            AA   C  
sequence                     
                             
--------------------------------------------------------------------------------

--------------------------------------------------------------------------------
	Motif WCCCATAA MEME-1 sites sorted by position p-value
--------------------------------------------------------------------------------
Sequence name             Start   P-value              Site
-------------             ----- ---------            --------
dpu_can_124|scaffold_315     85  2.92e-06 ATTATTTAAA TCCCACAA TAATCAATAG
dpu_can_123|scaffold_461     84  2.92e-06 ATTTATTAAA TCCCACAA TAATCAATTA
dpu_can_121|scaffold_509     84  2.92e-06 ATTTGTTAAA TCCCACAA AAATCAATTA
r42|DDB0232429:4084651-4     83  2.92e-06 TTTATGATTA TCCCACAA AGTTCAATTT
r46|DDB0232430:1100444-1     69  2.92e-06 TTTGAAACTA TCCCACAA AGTAATTTTT
r26|DDB0232431:1668050-1     73  2.92e-06 GTTAATACTA TCCCACAA AATTATTTTT
r44|DDB0232429:5966088-5     76  2.92e-06 TGTTTTATTA TCCCACAA AGTTATTTTT
r24B|DDB0232431:1675708-     70  2.92e-06 TATATTGAAA TCCCACAA AATTATTTTT
r62|DDB0232433:3354080-3     74  2.92e-06 GGTTTATCTA TCCCACAA AATTATTTTT
r29|DDB0232429:8304368-8     58  2.92e-06 TTATTATTTA TCCCACAA ATTTTTTTTT
r21|DDB0232431:956876-95     53  2.92e-06 GTCAAAACTA TCCCACAA AATTATTTTT
r54|DDB0232431:1675814-1     64  2.92e-06 GAACTATCTA TCCCACAA ATTTTTATTT
r34|DDB0232431:3574887-3     68  2.92e-06 TTTTTTGTAA TCCCACAA AACAATTTTA
r24A|DDB0232431:1663732-     73  2.92e-06 GTTAATACTA TCCCACAA AATTATTTTT
r51|DDB0232431:959643-95     54  2.92e-06 GTTGAAACTA TCCCACAA AATTATTTTT
r47|DDB0232430:1101641-1     59  2.92e-06 TTAAAATCAA TCCCACAA ATTATTTTTT
r25|DDB0232430:1101112-1     70  2.92e-06 ATTGGCACTA TCCCACAA AATTATTTTT
r49|DDB0232431:958300-95     71  2.92e-06 GTTGGCACTA TCCCACAA AATTATTTTT
r60|DDB0232433:2298020-2     69  2.92e-06 GGAAAGAAAA TCCCACAA CCAAAAATTA
r52|DDB0232431:961440-96     72  2.92e-06 TTTATTGAAA TCCCACAA AATTATTTTT
r59|DDB0232433:2295028-2     68  2.92e-06 AAAAACAAAA TCCCACAA CCAAAAATAA
r32|DDB0232431:2793765-2     56  2.92e-06 TTTGATTCTG TCCCACAA AATTATTTTT
r41|DDB0232429:5946841-5     57  2.92e-06 AAACTAAGTA TCCCACAA AATAACTTTT
dpu_can_127|scaffold_185     87  1.43e-05 ATTTATTTAT TCCCATAA TTTAATATTA
dpu_can_591|scaffold_509     85  1.43e-05 TTAAATATCG TCCCATAA AATTAATATT
dpu_can_116|scaffold_35:     82  1.43e-05 ATAATTTTTA TCCCATAA AAAAAACAAA
dpu_can_240|scaffold_53:     86  1.43e-05 GAGGATATTC TCCCATAA TTTTATATTT
dpu_can_304|scaffold_227     86  1.43e-05 GGATATTTAG TCCCATAA TTCAATATTT
dpu_can_237|scaffold_74:     85  1.43e-05 TTGGATTTAG TCCCATAA TTTGATATTT
dpu_can_120|scaffold_461     86  1.43e-05 TCAAACATCA TCCCATAA AATCAAATTA
dpu_can_302|scaffold_138     83  1.43e-05 AAAATTATTA TCCCATAA AAAAACAAAT
dpu_can_241|scaffold_404     83  1.43e-05 GGATATTTAG TCCCATAA TTTTATATTT
dpu_can_303|scaffold_41:    100  1.43e-05 AAAATCTTGA TCCCATAA CAAATCGATG
dpu_can_117|scaffold_41:     85  1.43e-05 CAAAAATAAA TCCCATAA AAAAAATAAA
dpu_can_119|scaffold_315     86  1.43e-05 TCAAACATCA TCCCATAA AATCAAATTA
dpu_can_305|scaffold_234     83  1.43e-05 GGATATTTAG TCCCATAA TTCAATATTT
dpu_can_1|scaffold_250:1     83  1.43e-05 AAAATTTTAG TCCCATAA CAAAACCAAA
dpu_can_242|scaffold_95:     85  1.43e-05 GGATATTTAG TCCCATAA TTTTATATTT
dpu_can_239|scaffold_459     85  1.43e-05 GGATATTTAG TCCCATAA TTTAATATTT
dfa_can_1|NW_004457695.1     82  1.43e-05 cACACCCAAT TCCCATAA ACCTATATTC
dfa_can_113|NW_004457644     82  1.43e-05 TTATTTGGTC TCCCATAA AAACtctatt
dfa_can_81|NW_004457736.    124  1.43e-05 TTGCCCATTC TCCCATAA AATTTAGAAG
dfa_can_77|NW_004457735.     79  1.43e-05 CGAGGATTCT TCCCATAA GGTCAAATTT
r36|DDB0232430:2300574-2     83  1.43e-05 AAAAAAAAAA TCCCATAA AAATTTTATT
r23A|DDB0232431:1668862-     70  1.43e-05 GAGGATTGGA TCCCATAA TTCTATTTTT
r28|DDB0232428:1449693-1     70  1.43e-05 AAATTGTTAA TCCCATAA AAAATTTTAA
r33|DDB0232430:4352740-4     71  1.43e-05 TTTTAAGATA TCCCATAA TATATTTTTT
r30|DDB0232428:4375387-4     71  1.43e-05 AGAAATAAAA TCCCATAA AGTTTTTTTT
r23C|DDB0232431:1662745-     70  1.43e-05 GAGGATTGGA TCCCATAA TTCTATTTTT
r22|DDB0232431:960337-96     73  1.43e-05 GATGATCAAA TCCCATAA TTCTATTTTT
r35|DDB0232428:3001042-3     85  1.43e-05 AAAAAAAAAA TCCCATAA AAAATTTATT
asu_can_19|NW_012236531.     84  1.43e-05 GATGATCCAG TCCcataa ctgattgatt
asu_can_3|NW_012236532.1     85  1.43e-05 TTGTCAATTG TCCCATAA CTGTTGGAGT
asu_can_20|NW_012236522.     84  1.43e-05 AGTGATGAGA Tcccataa tcaatcaaac
asu_can_18|NW_012236504.     83  1.43e-05 ATCATATCTG TCCCATAA TGAATTGATA
asu_can_17|NW_012236504.     90  1.43e-05 TGTGTATCTA TCCCATAA TGTTTCTGAA
dpu_can_122|scaffold_60:     84  2.79e-05 TTTAAATTAA ACCCATAA CCCAATTATT
dpu_can_11|scaffold_153:     84  2.79e-05 GTATAGACTA ACCCATAA ATTGTAAATA
dpu_can_347|scaffold_6:3     86  2.79e-05 AAATAAAATT ACCCATAA ATTTTTTTTC
dpu_can_131|scaffold_29:     87  2.79e-05 ATATTATTAG ACCCATAA TTTAATATTT
dpu_can_115|scaffold_6:1     85  2.79e-05 TTAATCAAAA ACCCATAA ATAAAGAAAT
dpu_can_118|scaffold_243     86  2.79e-05 TTATTCAAAA ACCCATAA ATAAAGAAAT
dpu_can_2|scaffold_20:98     82  2.79e-05 TTTAATCATA ACCCATAA ATAAAGAACT
dla_can_3|LODT01000020.1     85  2.79e-05 aaaaattaac acccataa atatattaaa
dfa_can_62|NW_004457723.     80  2.79e-05 tcCATGGAAC ACCCATAA ATGATAGTTT
dfa_can_76|NW_004457723.     80  2.79e-05 GCAACACTCA ACCCATAA TCGTTAACCA
r31|DDB0232432:1473309-1     73  2.79e-05 AAAAAATATA ACCCATAA TTTTTTTTTT
asu_can_5|NW_012236506.1     83  2.79e-05 TGTGCCCATG ACCCataa atgtgattga
asu_can_2|NW_012236506.1     84  2.79e-05 TCAACATAGA ACCcataa atatgattga
asu_can_37|NW_012236530.     84  2.79e-05 CGATGATCAG ACCCATAA TGCCTTGACA
dla_can_88|LODT01000004.     83  8.09e-05 gttgaatttc taccataa ttttttatta
ddi_can_398|DDB0232430:1     49  9.10e-05 ACAGTTGAGC AACCACAA CAACCAACCA
ppa_can_6|NW_008805092.1     84  1.31e-04 AGAACATTCA AACCATAA CTACatttaa
ppa_can_98|NW_008805076.     84  1.31e-04 aaagaaaaat aacCATAA ACATTGGGAT
ppa_can_97|NW_008805063.     82  1.31e-04 ataattttca aaccataa ataaattatt
ppa_can_3|NW_008805092.1     82  1.31e-04 AGAACATTCC AAccataa tcaaattata
ppa_can_10|NW_008805063.     84  1.31e-04 TAACAACTCA AACCATAA ACTATCATTC
ppa_can_2|NW_008805092.1     81  1.31e-04 agaacaTTCC AACCATAa tcaaatgatt
ppa_can_4|NW_008805092.1     84  1.31e-04 GTACATCACA AACCataa ttaaatgaaa
ppa_can_1|NW_008805089.1     85  1.31e-04 TCTTGATCAA AACCATAA GTTttagaaa
ppa_can_8|NW_008805063.1     85  1.31e-04 ctCATTTTCA AACCATAA GTAATAATTG
ppa_can_96|NW_008805092.     81  1.31e-04 agaacaTTCC AACCATAa tcaaatgatt
ppa_can_9|NW_008805092.1     81  1.31e-04 agaAGATTCA AACCATAA CTTCatttaa
ppa_can_13|NW_008805072.     82  1.31e-04 atttAAAATG AACCATAA GTGTCAGAGT
ppa_can_5|NW_008805092.1     83  1.31e-04 AGAACATTCC AACCATAA Ccaaatgatt
dla_can_9|LODT01000047.1     82  1.31e-04 aaatcatacC AAccataa aaaataattt
dla_can_26|LODT01000039.     82  1.31e-04 taaagtGAAC AACCATAA TGTGTATTga
dla_can_7|LODT01000039.1     83  1.31e-04 ataatgacCA AACCATAA ACATATATTT
dla_can_11|LODT01000022.     82  1.31e-04 aataatgacA AACCATAA ACATATAATT
dla_can_87|LODT01000022.     84  1.31e-04 GTTTAAGTAA AACCATAA TTCctcattt
dla_can_27|LODT01000022.     83  1.31e-04 AAGTGCACAC AACCATAA TGTGTATTca
dla_can_6|LODT01000020.1     83  1.31e-04 ttggGTTTCA AACcataa ttaaaattta
dla_can_85|LODT01000035.     85  1.31e-04 ATGTAATTCA AACCATAA ATcataaaat
dla_can_5|LODT01000037.1     83  1.31e-04 aaatttttaa aaccatAA AAAACATGGA
dla_can_1|LODT01000011.1     85  1.31e-04 aatttttaaa aaccatAA ATAATCatac
dla_can_2|LODT01000006.1     81  1.31e-04 tataaatttg aaccataa attgaaaaaa
dla_can_4|LODT01000006.1     81  1.31e-04 ttttttccGA AACCataa attctataaa
asu_can_4|NW_012236522.1     82  1.31e-04 GAGTACAAAT AACCATAA ATTAAGATTG
asu_can_26|NW_012236522.     84  1.31e-04 TTGTGATTGA AACcataa ttataaataa
asu_can_39|NW_012236528.     84  1.31e-04 atatgatAAG AACCATaa ctcatcacca
asu_can_40|NW_012236528.     84  1.31e-04 TAGATTGTTT AACCATAA CAAATTATTG
dla_can_46|LODT01000004.     85  1.54e-04 TTGCTCAATA TCCCATAT CTTtgcaaaa
r23B|DDB0232431:1667000-     71  1.54e-04 GAGGATTGGA TCCCATAT TTCTATTTTT
asu_can_1|NW_012236527.1     82  1.54e-04 CTGGCAATCA TCCCATAT TGattcatta
r57|DDB0232431:2793377-2     73  1.83e-04 TAACAATCAA TCCCAAAA ATTATTTTTT
r56|DDB0232431:2792237-2     55  2.00e-04 ACAAAGTGGA ACCCAAAA TCCTATTTTT
asu_can_21|NW_012236504.     84  2.18e-04 GAAAGAAATA GACCATAA TTATTCTATT
asu_can_36|NW_012236504.     82  2.29e-04 CCTTGGACAT CACCATAA CCAATCCAGG
r45|DDB0232429:8304008-8    136  2.40e-04 AAAATACATT TACCACAT AATTAAG   
ddi_can_131|DDB0232432:5     11  3.09e-04 TTTATAATTG TACCATAG ACACTTGTAT
dla_can_176|LODT01000004     50  4.17e-04 AAAAGTTGTA TACCATCA AATCAATact
ppa_can_100|NW_008805072     37  4.70e-04 CCAATTACAA TTCCACAA TATCAATCAC
ppa_can_235|NW_008805066     43  6.24e-04 TTCAGATGTC ACCCAAAT CGAATTGTTT
--------------------------------------------------------------------------------

--------------------------------------------------------------------------------
	Motif WCCCATAA MEME-1 block diagrams
--------------------------------------------------------------------------------
SEQUENCE NAME            POSITION P-VALUE  MOTIF DIAGRAM
-------------            ----------------  -------------
dpu_can_124|scaffold_315          2.9e-06  84_[+1]_58
dpu_can_123|scaffold_461          2.9e-06  83_[+1]_59
dpu_can_121|scaffold_509          2.9e-06  83_[+1]_59
r42|DDB0232429:4084651-4          2.9e-06  82_[+1]_60
r46|DDB0232430:1100444-1          2.9e-06  68_[+1]_74
r26|DDB0232431:1668050-1          2.9e-06  72_[+1]_70
r44|DDB0232429:5966088-5          2.9e-06  75_[+1]_67
r24B|DDB0232431:1675708-          2.9e-06  69_[+1]_73
r62|DDB0232433:3354080-3          2.9e-06  73_[+1]_69
r29|DDB0232429:8304368-8          2.9e-06  57_[+1]_85
r21|DDB0232431:956876-95          2.9e-06  52_[+1]_90
r54|DDB0232431:1675814-1          2.9e-06  63_[+1]_79
r34|DDB0232431:3574887-3          2.9e-06  67_[+1]_75
r24A|DDB0232431:1663732-          2.9e-06  72_[+1]_70
r51|DDB0232431:959643-95          2.9e-06  53_[+1]_89
r47|DDB0232430:1101641-1          2.9e-06  58_[+1]_84
r25|DDB0232430:1101112-1          2.9e-06  69_[+1]_73
r49|DDB0232431:958300-95          2.9e-06  70_[+1]_72
r60|DDB0232433:2298020-2          2.9e-06  68_[+1]_74
r52|DDB0232431:961440-96          2.9e-06  71_[+1]_71
r59|DDB0232433:2295028-2          2.9e-06  67_[+1]_75
r32|DDB0232431:2793765-2          2.9e-06  55_[+1]_87
r41|DDB0232429:5946841-5          2.9e-06  56_[+1]_86
dpu_can_127|scaffold_185          1.4e-05  86_[+1]_56
dpu_can_591|scaffold_509          1.4e-05  84_[+1]_58
dpu_can_116|scaffold_35:          1.4e-05  81_[+1]_61
dpu_can_240|scaffold_53:          1.4e-05  85_[+1]_57
dpu_can_304|scaffold_227          1.4e-05  85_[+1]_57
dpu_can_237|scaffold_74:          1.4e-05  84_[+1]_58
dpu_can_120|scaffold_461          1.4e-05  85_[+1]_57
dpu_can_302|scaffold_138          1.4e-05  82_[+1]_60
dpu_can_241|scaffold_404          1.4e-05  82_[+1]_60
dpu_can_303|scaffold_41:          1.4e-05  99_[+1]_43
dpu_can_117|scaffold_41:          1.4e-05  84_[+1]_58
dpu_can_119|scaffold_315          1.4e-05  85_[+1]_57
dpu_can_305|scaffold_234          1.4e-05  82_[+1]_60
dpu_can_1|scaffold_250:1          1.4e-05  82_[+1]_60
dpu_can_242|scaffold_95:          1.4e-05  84_[+1]_58
dpu_can_239|scaffold_459          1.4e-05  84_[+1]_58
dfa_can_1|NW_004457695.1          1.4e-05  81_[+1]_61
dfa_can_113|NW_004457644          1.4e-05  81_[+1]_61
dfa_can_81|NW_004457736.          1.4e-05  123_[+1]_19
dfa_can_77|NW_004457735.          1.4e-05  78_[+1]_64
r36|DDB0232430:2300574-2          1.4e-05  82_[+1]_60
r23A|DDB0232431:1668862-          1.4e-05  69_[+1]_73
r28|DDB0232428:1449693-1          1.4e-05  69_[+1]_73
r33|DDB0232430:4352740-4          1.4e-05  70_[+1]_72
r30|DDB0232428:4375387-4          1.4e-05  70_[+1]_72
r23C|DDB0232431:1662745-          1.4e-05  69_[+1]_73
r22|DDB0232431:960337-96          1.4e-05  72_[+1]_70
r35|DDB0232428:3001042-3          1.4e-05  84_[+1]_58
asu_can_19|NW_012236531.          1.4e-05  83_[+1]_59
asu_can_3|NW_012236532.1          1.4e-05  84_[+1]_58
asu_can_20|NW_012236522.          1.4e-05  83_[+1]_59
asu_can_18|NW_012236504.          1.4e-05  82_[+1]_60
asu_can_17|NW_012236504.          1.4e-05  89_[+1]_53
dpu_can_122|scaffold_60:          2.8e-05  83_[+1]_59
dpu_can_11|scaffold_153:          2.8e-05  83_[+1]_59
dpu_can_347|scaffold_6:3          2.8e-05  85_[+1]_57
dpu_can_131|scaffold_29:          2.8e-05  86_[+1]_56
dpu_can_115|scaffold_6:1          2.8e-05  84_[+1]_58
dpu_can_118|scaffold_243          2.8e-05  85_[+1]_57
dpu_can_2|scaffold_20:98          2.8e-05  81_[+1]_61
dla_can_3|LODT01000020.1          2.8e-05  84_[+1]_58
dfa_can_62|NW_004457723.          2.8e-05  79_[+1]_63
dfa_can_76|NW_004457723.          2.8e-05  79_[+1]_63
r31|DDB0232432:1473309-1          2.8e-05  72_[+1]_70
asu_can_5|NW_012236506.1          2.8e-05  82_[+1]_60
asu_can_2|NW_012236506.1          2.8e-05  83_[+1]_59
asu_can_37|NW_012236530.          2.8e-05  83_[+1]_59
dla_can_88|LODT01000004.          8.1e-05  82_[+1]_60
ddi_can_398|DDB0232430:1          9.1e-05  48_[+1]_94
ppa_can_6|NW_008805092.1          0.00013  83_[+1]_59
ppa_can_98|NW_008805076.          0.00013  83_[+1]_59
ppa_can_97|NW_008805063.          0.00013  81_[+1]_61
ppa_can_3|NW_008805092.1          0.00013  81_[+1]_61
ppa_can_10|NW_008805063.          0.00013  83_[+1]_59
ppa_can_2|NW_008805092.1          0.00013  80_[+1]_62
ppa_can_4|NW_008805092.1          0.00013  83_[+1]_59
ppa_can_1|NW_008805089.1          0.00013  84_[+1]_58
ppa_can_8|NW_008805063.1          0.00013  84_[+1]_58
ppa_can_96|NW_008805092.          0.00013  80_[+1]_62
ppa_can_9|NW_008805092.1          0.00013  80_[+1]_62
ppa_can_13|NW_008805072.          0.00013  81_[+1]_61
ppa_can_5|NW_008805092.1          0.00013  82_[+1]_60
dla_can_9|LODT01000047.1          0.00013  81_[+1]_61
dla_can_26|LODT01000039.          0.00013  81_[+1]_61
dla_can_7|LODT01000039.1          0.00013  82_[+1]_60
dla_can_11|LODT01000022.          0.00013  81_[+1]_61
dla_can_87|LODT01000022.          0.00013  83_[+1]_59
dla_can_27|LODT01000022.          0.00013  82_[+1]_60
dla_can_6|LODT01000020.1          0.00013  82_[+1]_60
dla_can_85|LODT01000035.          0.00013  84_[+1]_58
dla_can_5|LODT01000037.1          0.00013  82_[+1]_60
dla_can_1|LODT01000011.1          0.00013  84_[+1]_58
dla_can_2|LODT01000006.1          0.00013  80_[+1]_62
dla_can_4|LODT01000006.1          0.00013  80_[+1]_62
asu_can_4|NW_012236522.1          0.00013  81_[+1]_61
asu_can_26|NW_012236522.          0.00013  83_[+1]_59
asu_can_39|NW_012236528.          0.00013  83_[+1]_59
asu_can_40|NW_012236528.          0.00013  83_[+1]_59
dla_can_46|LODT01000004.          0.00015  84_[+1]_58
r23B|DDB0232431:1667000-          0.00015  70_[+1]_72
asu_can_1|NW_012236527.1          0.00015  81_[+1]_61
r57|DDB0232431:2793377-2          0.00018  72_[+1]_70
r56|DDB0232431:2792237-2           0.0002  54_[+1]_88
asu_can_21|NW_012236504.          0.00022  83_[+1]_59
asu_can_36|NW_012236504.          0.00023  81_[+1]_61
r45|DDB0232429:8304008-8          0.00024  135_[+1]_7
ddi_can_131|DDB0232432:5          0.00031  10_[+1]_132
dla_can_176|LODT01000004          0.00042  49_[+1]_93
ppa_can_100|NW_008805072          0.00047  36_[+1]_106
ppa_can_235|NW_008805066          0.00062  42_[+1]_100
--------------------------------------------------------------------------------

--------------------------------------------------------------------------------
	Motif WCCCATAA MEME-1 in BLOCKS format
--------------------------------------------------------------------------------
BL   MOTIF WCCCATAA width=8 seqs=113
dpu_can_124|scaffold_315 (   85) TCCCACAA  1 
dpu_can_123|scaffold_461 (   84) TCCCACAA  1 
dpu_can_121|scaffold_509 (   84) TCCCACAA  1 
r42|DDB0232429:4084651-4 (   83) TCCCACAA  1 
r46|DDB0232430:1100444-1 (   69) TCCCACAA  1 
r26|DDB0232431:1668050-1 (   73) TCCCACAA  1 
r44|DDB0232429:5966088-5 (   76) TCCCACAA  1 
r24B|DDB0232431:1675708- (   70) TCCCACAA  1 
r62|DDB0232433:3354080-3 (   74) TCCCACAA  1 
r29|DDB0232429:8304368-8 (   58) TCCCACAA  1 
r21|DDB0232431:956876-95 (   53) TCCCACAA  1 
r54|DDB0232431:1675814-1 (   64) TCCCACAA  1 
r34|DDB0232431:3574887-3 (   68) TCCCACAA  1 
r24A|DDB0232431:1663732- (   73) TCCCACAA  1 
r51|DDB0232431:959643-95 (   54) TCCCACAA  1 
r47|DDB0232430:1101641-1 (   59) TCCCACAA  1 
r25|DDB0232430:1101112-1 (   70) TCCCACAA  1 
r49|DDB0232431:958300-95 (   71) TCCCACAA  1 
r60|DDB0232433:2298020-2 (   69) TCCCACAA  1 
r52|DDB0232431:961440-96 (   72) TCCCACAA  1 
r59|DDB0232433:2295028-2 (   68) TCCCACAA  1 
r32|DDB0232431:2793765-2 (   56) TCCCACAA  1 
r41|DDB0232429:5946841-5 (   57) TCCCACAA  1 
dpu_can_127|scaffold_185 (   87) TCCCATAA  1 
dpu_can_591|scaffold_509 (   85) TCCCATAA  1 
dpu_can_116|scaffold_35: (   82) TCCCATAA  1 
dpu_can_240|scaffold_53: (   86) TCCCATAA  1 
dpu_can_304|scaffold_227 (   86) TCCCATAA  1 
dpu_can_237|scaffold_74: (   85) TCCCATAA  1 
dpu_can_120|scaffold_461 (   86) TCCCATAA  1 
dpu_can_302|scaffold_138 (   83) TCCCATAA  1 
dpu_can_241|scaffold_404 (   83) TCCCATAA  1 
dpu_can_303|scaffold_41: (  100) TCCCATAA  1 
dpu_can_117|scaffold_41: (   85) TCCCATAA  1 
dpu_can_119|scaffold_315 (   86) TCCCATAA  1 
dpu_can_305|scaffold_234 (   83) TCCCATAA  1 
dpu_can_1|scaffold_250:1 (   83) TCCCATAA  1 
dpu_can_242|scaffold_95: (   85) TCCCATAA  1 
dpu_can_239|scaffold_459 (   85) TCCCATAA  1 
dfa_can_1|NW_004457695.1 (   82) TCCCATAA  1 
dfa_can_113|NW_004457644 (   82) TCCCATAA  1 
dfa_can_81|NW_004457736. (  124) TCCCATAA  1 
dfa_can_77|NW_004457735. (   79) TCCCATAA  1 
r36|DDB0232430:2300574-2 (   83) TCCCATAA  1 
r23A|DDB0232431:1668862- (   70) TCCCATAA  1 
r28|DDB0232428:1449693-1 (   70) TCCCATAA  1 
r33|DDB0232430:4352740-4 (   71) TCCCATAA  1 
r30|DDB0232428:4375387-4 (   71) TCCCATAA  1 
r23C|DDB0232431:1662745- (   70) TCCCATAA  1 
r22|DDB0232431:960337-96 (   73) TCCCATAA  1 
r35|DDB0232428:3001042-3 (   85) TCCCATAA  1 
asu_can_19|NW_012236531. (   84) TCCCATAA  1 
asu_can_3|NW_012236532.1 (   85) TCCCATAA  1 
asu_can_20|NW_012236522. (   84) TCCCATAA  1 
asu_can_18|NW_012236504. (   83) TCCCATAA  1 
asu_can_17|NW_012236504. (   90) TCCCATAA  1 
dpu_can_122|scaffold_60: (   84) ACCCATAA  1 
dpu_can_11|scaffold_153: (   84) ACCCATAA  1 
dpu_can_347|scaffold_6:3 (   86) ACCCATAA  1 
dpu_can_131|scaffold_29: (   87) ACCCATAA  1 
dpu_can_115|scaffold_6:1 (   85) ACCCATAA  1 
dpu_can_118|scaffold_243 (   86) ACCCATAA  1 
dpu_can_2|scaffold_20:98 (   82) ACCCATAA  1 
dla_can_3|LODT01000020.1 (   85) ACCCATAA  1 
dfa_can_62|NW_004457723. (   80) ACCCATAA  1 
dfa_can_76|NW_004457723. (   80) ACCCATAA  1 
r31|DDB0232432:1473309-1 (   73) ACCCATAA  1 
asu_can_5|NW_012236506.1 (   83) ACCCATAA  1 
asu_can_2|NW_012236506.1 (   84) ACCCATAA  1 
asu_can_37|NW_012236530. (   84) ACCCATAA  1 
dla_can_88|LODT01000004. (   83) TACCATAA  1 
ddi_can_398|DDB0232430:1 (   49) AACCACAA  1 
ppa_can_6|NW_008805092.1 (   84) AACCATAA  1 
ppa_can_98|NW_008805076. (   84) AACCATAA  1 
ppa_can_97|NW_008805063. (   82) AACCATAA  1 
ppa_can_3|NW_008805092.1 (   82) AACCATAA  1 
ppa_can_10|NW_008805063. (   84) AACCATAA  1 
ppa_can_2|NW_008805092.1 (   81) AACCATAA  1 
ppa_can_4|NW_008805092.1 (   84) AACCATAA  1 
ppa_can_1|NW_008805089.1 (   85) AACCATAA  1 
ppa_can_8|NW_008805063.1 (   85) AACCATAA  1 
ppa_can_96|NW_008805092. (   81) AACCATAA  1 
ppa_can_9|NW_008805092.1 (   81) AACCATAA  1 
ppa_can_13|NW_008805072. (   82) AACCATAA  1 
ppa_can_5|NW_008805092.1 (   83) AACCATAA  1 
dla_can_9|LODT01000047.1 (   82) AACCATAA  1 
dla_can_26|LODT01000039. (   82) AACCATAA  1 
dla_can_7|LODT01000039.1 (   83) AACCATAA  1 
dla_can_11|LODT01000022. (   82) AACCATAA  1 
dla_can_87|LODT01000022. (   84) AACCATAA  1 
dla_can_27|LODT01000022. (   83) AACCATAA  1 
dla_can_6|LODT01000020.1 (   83) AACCATAA  1 
dla_can_85|LODT01000035. (   85) AACCATAA  1 
dla_can_5|LODT01000037.1 (   83) AACCATAA  1 
dla_can_1|LODT01000011.1 (   85) AACCATAA  1 
dla_can_2|LODT01000006.1 (   81) AACCATAA  1 
dla_can_4|LODT01000006.1 (   81) AACCATAA  1 
asu_can_4|NW_012236522.1 (   82) AACCATAA  1 
asu_can_26|NW_012236522. (   84) AACCATAA  1 
asu_can_39|NW_012236528. (   84) AACCATAA  1 
asu_can_40|NW_012236528. (   84) AACCATAA  1 
dla_can_46|LODT01000004. (   85) TCCCATAT  1 
r23B|DDB0232431:1667000- (   71) TCCCATAT  1 
asu_can_1|NW_012236527.1 (   82) TCCCATAT  1 
r57|DDB0232431:2793377-2 (   73) TCCCAAAA  1 
r56|DDB0232431:2792237-2 (   55) ACCCAAAA  1 
asu_can_21|NW_012236504. (   84) GACCATAA  1 
asu_can_36|NW_012236504. (   82) CACCATAA  1 
r45|DDB0232429:8304008-8 (  136) TACCACAT  1 
ddi_can_131|DDB0232432:5 (   11) TACCATAG  1 
dla_can_176|LODT01000004 (   50) TACCATCA  1 
ppa_can_100|NW_008805072 (   37) TTCCACAA  1 
ppa_can_235|NW_008805066 (   43) ACCCAAAT  1 
//

--------------------------------------------------------------------------------

--------------------------------------------------------------------------------
	Motif WCCCATAA MEME-1 position-specific scoring matrix
--------------------------------------------------------------------------------
log-odds matrix: alength= 4 w= 8 n= 18018 bayes= 7.92568 E= 1.4e-156 
     7   -357   -343     48 
   -29    268  -1346   -553 
 -1346    325  -1346  -1346 
 -1346    325  -1346  -1346 
   136  -1346  -1346  -1346 
  -387    113  -1346     85 
   135   -357  -1346  -1346 
   129  -1346   -343   -322 
--------------------------------------------------------------------------------

--------------------------------------------------------------------------------
	Motif WCCCATAA MEME-1 position-specific probability matrix
--------------------------------------------------------------------------------
letter-probability matrix: alength= 4 w= 8 nsites= 113 E= 1.4e-156 
 0.407080  0.008850  0.008850  0.575221 
 0.318584  0.672566  0.000000  0.008850 
 0.000000  1.000000  0.000000  0.000000 
 0.000000  1.000000  0.000000  0.000000 
 1.000000  0.000000  0.000000  0.000000 
 0.026549  0.230088  0.000000  0.743363 
 0.991150  0.008850  0.000000  0.000000 
 0.946903  0.000000  0.008850  0.044248 
--------------------------------------------------------------------------------

--------------------------------------------------------------------------------
	Motif WCCCATAA MEME-1 regular expression
--------------------------------------------------------------------------------
[TA][CA]CCA[TC]AA
--------------------------------------------------------------------------------


Time  8.87 secs.

********************************************************************************


********************************************************************************
MOTIF DGGAGGAT MEME-2	width =   8  sites =  20  llr = 207  E-value = 3.4e-010
********************************************************************************
--------------------------------------------------------------------------------
	Motif DGGAGGAT MEME-2 Description
--------------------------------------------------------------------------------
Simplified        A  4::a::91
pos.-specific     C  :1:::1::
probability       G  4a9:9a1:
matrix            T  3:1:2:1a

         bits    3.4         
                 3.1  *   *  
                 2.7  **  *  
                 2.4  ** **  
Relative         2.0  ** **  
Entropy          1.7  ** **  
(14.9 bits)      1.4  *****  
                 1.0  ***** *
                 0.7  *******
                 0.3 ********
                 0.0 --------

Multilevel           AGGAGGAT
consensus            G       
sequence             T       
                             
--------------------------------------------------------------------------------

--------------------------------------------------------------------------------
	Motif DGGAGGAT MEME-2 sites sorted by position p-value
--------------------------------------------------------------------------------
Sequence name             Start   P-value              Site
-------------             ----- ---------            --------
dpu_can_240|scaffold_53:     74  4.86e-07 GATTGTGGTA GGGAGGAT ATTCTCCCAT
dpu_can_304|scaffold_227     72  4.86e-07 ATTATAGGTA GGGAGGAT ATTTAGTCCC
dpu_can_241|scaffold_404     69  4.86e-07 GATTGTGGCA GGGAGGAT ATTTAGTCCC
dpu_can_305|scaffold_234     69  4.86e-07 ATTATAGGTA GGGAGGAT ATTTAGTCCC
dpu_can_242|scaffold_95:     71  4.86e-07 GATTGTGGTA GGGAGGAT ATTTAGTCCC
dpu_can_239|scaffold_459     71  4.86e-07 TGGTATGGTA GGGAGGAT ATTTAGTCCC
dpu_can_127|scaffold_185     68  2.47e-06 TTTGGATAAA AGGAGGAT TATTTATTTA
r23B|DDB0232431:1667000-     59  2.47e-06 AAAAGATTTG AGGAGGAT TGGATCCCAT
r23A|DDB0232431:1668862-     58  2.47e-06 AAAAAAATTT AGGAGGAT TGGATCCCAT
r23C|DDB0232431:1662745-     58  2.47e-06 AAAAGAATTT AGGAGGAT TGGATCCCAT
asu_can_36|NW_012236504.     97  1.19e-05 TAACCAATCC AGGAGGTT ATGGAGTTTT
dla_can_176|LODT01000004    106  1.62e-05 GATAATCTTG TGGAGGTT GTATTTGCAA
r22|DDB0232431:960337-96     61  3.11e-05 ATAAGAATTT AGGATGAT CAAATCCCAT
r52|DDB0232431:961440-96      6  3.39e-05      TAGTT TGGAGGAA GGTATTCTTA
asu_can_40|NW_012236528.      4  3.39e-05        GTC GGGATGGT CGTattcttg
ppa_can_100|NW_008805072     80  3.85e-05 GATTGGCAGA TGGAGCAT CTACCTCAAC
dfa_can_77|NW_004457735.     68  3.85e-05 ataatctttc TCGAGGAT TCTTCCCATA
dpu_can_125|scaffold_554    116  5.61e-05 TATATCATTA AGTAGGAT TTTTTTTAAA
dla_can_4|LODT01000006.1     11  5.61e-05 AACTTGATCA TGGATGAT CCtcttaaaa
dfa_can_62|NW_004457723.    132  5.61e-05 TATCGATGAG AGTAGGAT GCATTCTCAA
--------------------------------------------------------------------------------

--------------------------------------------------------------------------------
	Motif DGGAGGAT MEME-2 block diagrams
--------------------------------------------------------------------------------
SEQUENCE NAME            POSITION P-VALUE  MOTIF DIAGRAM
-------------            ----------------  -------------
dpu_can_240|scaffold_53:          4.9e-07  73_[+2]_69
dpu_can_304|scaffold_227          4.9e-07  71_[+2]_71
dpu_can_241|scaffold_404          4.9e-07  68_[+2]_74
dpu_can_305|scaffold_234          4.9e-07  68_[+2]_74
dpu_can_242|scaffold_95:          4.9e-07  70_[+2]_72
dpu_can_239|scaffold_459          4.9e-07  70_[+2]_72
dpu_can_127|scaffold_185          2.5e-06  67_[+2]_75
r23B|DDB0232431:1667000-          2.5e-06  58_[+2]_84
r23A|DDB0232431:1668862-          2.5e-06  57_[+2]_85
r23C|DDB0232431:1662745-          2.5e-06  57_[+2]_85
asu_can_36|NW_012236504.          1.2e-05  96_[+2]_46
dla_can_176|LODT01000004          1.6e-05  105_[+2]_37
r22|DDB0232431:960337-96          3.1e-05  60_[+2]_82
r52|DDB0232431:961440-96          3.4e-05  5_[+2]_137
asu_can_40|NW_012236528.          3.4e-05  3_[+2]_139
ppa_can_100|NW_008805072          3.9e-05  79_[+2]_63
dfa_can_77|NW_004457735.          3.9e-05  67_[+2]_75
dpu_can_125|scaffold_554          5.6e-05  115_[+2]_27
dla_can_4|LODT01000006.1          5.6e-05  10_[+2]_132
dfa_can_62|NW_004457723.          5.6e-05  131_[+2]_11
--------------------------------------------------------------------------------

--------------------------------------------------------------------------------
	Motif DGGAGGAT MEME-2 in BLOCKS format
--------------------------------------------------------------------------------
BL   MOTIF DGGAGGAT width=8 seqs=20
dpu_can_240|scaffold_53: (   74) GGGAGGAT  1 
dpu_can_304|scaffold_227 (   72) GGGAGGAT  1 
dpu_can_241|scaffold_404 (   69) GGGAGGAT  1 
dpu_can_305|scaffold_234 (   69) GGGAGGAT  1 
dpu_can_242|scaffold_95: (   71) GGGAGGAT  1 
dpu_can_239|scaffold_459 (   71) GGGAGGAT  1 
dpu_can_127|scaffold_185 (   68) AGGAGGAT  1 
r23B|DDB0232431:1667000- (   59) AGGAGGAT  1 
r23A|DDB0232431:1668862- (   58) AGGAGGAT  1 
r23C|DDB0232431:1662745- (   58) AGGAGGAT  1 
asu_can_36|NW_012236504. (   97) AGGAGGTT  1 
dla_can_176|LODT01000004 (  106) TGGAGGTT  1 
r22|DDB0232431:960337-96 (   61) AGGATGAT  1 
r52|DDB0232431:961440-96 (    6) TGGAGGAA  1 
asu_can_40|NW_012236528. (    4) GGGATGGT  1 
ppa_can_100|NW_008805072 (   80) TGGAGCAT  1 
dfa_can_77|NW_004457735. (   68) TCGAGGAT  1 
dpu_can_125|scaffold_554 (  116) AGTAGGAT  1 
dla_can_4|LODT01000006.1 (   11) TGGATGAT  1 
dfa_can_62|NW_004457723. (  132) AGTAGGAT  1 
//

--------------------------------------------------------------------------------

--------------------------------------------------------------------------------
	Motif DGGAGGAT MEME-2 position-specific scoring matrix
--------------------------------------------------------------------------------
log-odds matrix: alength= 4 w= 8 n= 18018 bayes= 10.7578 E= 3.4e-010 
     4  -1097    188    -72 
 -1097   -107    332  -1097 
 -1097  -1097    324   -204 
   136  -1097  -1097  -1097 
 -1097  -1097    316   -145 
 -1097   -107    332  -1097 
   113  -1097    -93   -204 
  -295  -1097  -1097    121 
--------------------------------------------------------------------------------

--------------------------------------------------------------------------------
	Motif DGGAGGAT MEME-2 position-specific probability matrix
--------------------------------------------------------------------------------
letter-probability matrix: alength= 4 w= 8 nsites= 20 E= 3.4e-010 
 0.400000  0.000000  0.350000  0.250000 
 0.000000  0.050000  0.950000  0.000000 
 0.000000  0.000000  0.900000  0.100000 
 1.000000  0.000000  0.000000  0.000000 
 0.000000  0.000000  0.850000  0.150000 
 0.000000  0.050000  0.950000  0.000000 
 0.850000  0.000000  0.050000  0.100000 
 0.050000  0.000000  0.000000  0.950000 
--------------------------------------------------------------------------------

--------------------------------------------------------------------------------
	Motif DGGAGGAT MEME-2 regular expression
--------------------------------------------------------------------------------
[AGT]GGAGGAT
--------------------------------------------------------------------------------


Time 17.25 secs.

********************************************************************************


********************************************************************************
MOTIF AAATGTG MEME-3	width =   7  sites =  25  llr = 233  E-value = 6.2e-008
********************************************************************************
--------------------------------------------------------------------------------
	Motif AAATGTG MEME-3 Description
--------------------------------------------------------------------------------
Simplified        A  aaa::::
pos.-specific     C  :::::::
probability       G  ::::a:a
matrix            T  :::a:a:

         bits    3.4     * *
                 3.1     * *
                 2.7     * *
                 2.4     * *
Relative         2.0     * *
Entropy          1.7     * *
(13.4 bits)      1.4 *******
                 1.0 *******
                 0.7 *******
                 0.3 *******
                 0.0 -------

Multilevel           AAATGTG
consensus                   
sequence                    
                            
--------------------------------------------------------------------------------

--------------------------------------------------------------------------------
	Motif AAATGTG MEME-3 sites sorted by position p-value
--------------------------------------------------------------------------------
Sequence name             Start   P-value             Site
-------------             ----- ---------            -------
dla_can_6|LODT01000020.1    132  8.96e-05 atataagaTA AAATGTG ATAATTATCG
r46|DDB0232430:1100444-1    131  8.96e-05 ATCTTTTTTT AAATGTG TTAAACATTG
r26|DDB0232431:1668050-1    134  8.96e-05 ATCTTTTTTT AAATGTG CAAACATTTA
r23B|DDB0232431:1667000-    131  8.96e-05 CATTTTAAGA AAATGTG AGAAACATTA
r24B|DDB0232431:1675708-    131  8.96e-05 ATCTTTTTTT AAATGTG TAAAACATTT
r62|DDB0232433:3354080-3    133  8.96e-05 TCTTTTTTTT AAATGTG TAAAACATTT
r23A|DDB0232431:1668862-    131  8.96e-05 CATTTTAAGA AAATGTG AGAAACATTA
r57|DDB0232431:2793377-2    134  8.96e-05 TTTTATTTTA AAATGTG AAAACAATTA
r45|DDB0232429:8304008-8    111  8.96e-05 CCTTTTTTTT AAATGTG AAAAAAAAAA
r29|DDB0232429:8304368-8    120  8.96e-05 TTAAATGAGA AAATGTG AAAAGTAATC
r50|DDB0232431:959145-95    131  8.96e-05 CATTTTAAGA AAATGTG AAAAACATTA
r21|DDB0232431:956876-95    115  8.96e-05 ATCTTTTTTC AAATGTG TAAAACATTT
r54|DDB0232431:1675814-1    124  8.96e-05 ATTTTATTTG AAATGTG AATGTAATCA
r56|DDB0232431:2792237-2    116  8.96e-05 ATTAAAACTA AAATGTG AAAAATATAA
r34|DDB0232431:3574887-3    129  8.96e-05 TGATATATTA AAATGTG ATAAATCACA
r24A|DDB0232431:1663732-    134  8.96e-05 ATCTTTATTT AAATGTG TAAACATTTA
r51|DDB0232431:959643-95    115  8.96e-05 ATCTTTTTTT AAATGTG TAAAACATTT
r47|DDB0232430:1101641-1    121  8.96e-05 TTTTATCTTG AAATGTG AAAGTAATCA
r23C|DDB0232431:1662745-    131  8.96e-05 CATTTTAAGA AAATGTG AGAAACATTA
r22|DDB0232431:960337-96    131  8.96e-05 GATTTAAAGA AAATGTG AAAAAAATTA
r49|DDB0232431:958300-95    131  8.96e-05 TATCTTTTTT AAATGTG TAAAACATTT
r60|DDB0232433:2298020-2    130  8.96e-05 AAAAATAATT AAATGTG CAAAAACACA
r52|DDB0232431:961440-96    133  8.96e-05 ATCTTATTAA AAATGTG TAAAACATTT
r59|DDB0232433:2295028-2    130  8.96e-05 AAAAATAATT AAATGTG CAAAAACACA
ddi_can_1|DDB0232431:166    123  8.96e-05 TTTTTTTTTG AAATGTG AATGCAATCA
--------------------------------------------------------------------------------

--------------------------------------------------------------------------------
	Motif AAATGTG MEME-3 block diagrams
--------------------------------------------------------------------------------
SEQUENCE NAME            POSITION P-VALUE  MOTIF DIAGRAM
-------------            ----------------  -------------
dla_can_6|LODT01000020.1            9e-05  131_[+3]_12
r46|DDB0232430:1100444-1            9e-05  130_[+3]_13
r26|DDB0232431:1668050-1            9e-05  133_[+3]_10
r23B|DDB0232431:1667000-            9e-05  130_[+3]_13
r24B|DDB0232431:1675708-            9e-05  130_[+3]_13
r62|DDB0232433:3354080-3            9e-05  132_[+3]_11
r23A|DDB0232431:1668862-            9e-05  130_[+3]_13
r57|DDB0232431:2793377-2            9e-05  133_[+3]_10
r45|DDB0232429:8304008-8            9e-05  110_[+3]_33
r29|DDB0232429:8304368-8            9e-05  119_[+3]_24
r50|DDB0232431:959145-95            9e-05  130_[+3]_13
r21|DDB0232431:956876-95            9e-05  114_[+3]_29
r54|DDB0232431:1675814-1            9e-05  123_[+3]_20
r56|DDB0232431:2792237-2            9e-05  115_[+3]_28
r34|DDB0232431:3574887-3            9e-05  128_[+3]_15
r24A|DDB0232431:1663732-            9e-05  133_[+3]_10
r51|DDB0232431:959643-95            9e-05  114_[+3]_29
r47|DDB0232430:1101641-1            9e-05  120_[+3]_23
r23C|DDB0232431:1662745-            9e-05  130_[+3]_13
r22|DDB0232431:960337-96            9e-05  130_[+3]_13
r49|DDB0232431:958300-95            9e-05  130_[+3]_13
r60|DDB0232433:2298020-2            9e-05  129_[+3]_14
r52|DDB0232431:961440-96            9e-05  132_[+3]_11
r59|DDB0232433:2295028-2            9e-05  129_[+3]_14
ddi_can_1|DDB0232431:166            9e-05  122_[+3]_21
--------------------------------------------------------------------------------

--------------------------------------------------------------------------------
	Motif AAATGTG MEME-3 in BLOCKS format
--------------------------------------------------------------------------------
BL   MOTIF AAATGTG width=7 seqs=25
dla_can_6|LODT01000020.1 (  132) AAATGTG  1 
r46|DDB0232430:1100444-1 (  131) AAATGTG  1 
r26|DDB0232431:1668050-1 (  134) AAATGTG  1 
r23B|DDB0232431:1667000- (  131) AAATGTG  1 
r24B|DDB0232431:1675708- (  131) AAATGTG  1 
r62|DDB0232433:3354080-3 (  133) AAATGTG  1 
r23A|DDB0232431:1668862- (  131) AAATGTG  1 
r57|DDB0232431:2793377-2 (  134) AAATGTG  1 
r45|DDB0232429:8304008-8 (  111) AAATGTG  1 
r29|DDB0232429:8304368-8 (  120) AAATGTG  1 
r50|DDB0232431:959145-95 (  131) AAATGTG  1 
r21|DDB0232431:956876-95 (  115) AAATGTG  1 
r54|DDB0232431:1675814-1 (  124) AAATGTG  1 
r56|DDB0232431:2792237-2 (  116) AAATGTG  1 
r34|DDB0232431:3574887-3 (  129) AAATGTG  1 
r24A|DDB0232431:1663732- (  134) AAATGTG  1 
r51|DDB0232431:959643-95 (  115) AAATGTG  1 
r47|DDB0232430:1101641-1 (  121) AAATGTG  1 
r23C|DDB0232431:1662745- (  131) AAATGTG  1 
r22|DDB0232431:960337-96 (  131) AAATGTG  1 
r49|DDB0232431:958300-95 (  131) AAATGTG  1 
r60|DDB0232433:2298020-2 (  130) AAATGTG  1 
r52|DDB0232431:961440-96 (  133) AAATGTG  1 
r59|DDB0232433:2295028-2 (  130) AAATGTG  1 
ddi_can_1|DDB0232431:166 (  123) AAATGTG  1 
//

--------------------------------------------------------------------------------

--------------------------------------------------------------------------------
	Motif AAATGTG MEME-3 position-specific scoring matrix
--------------------------------------------------------------------------------
log-odds matrix: alength= 4 w= 7 n= 18144 bayes= 9.20931 E= 6.2e-008 
   136  -1129  -1129  -1129 
   136  -1129  -1129  -1129 
   136  -1129  -1129  -1129 
 -1129  -1129  -1129    128 
 -1129  -1129    339  -1129 
 -1129  -1129  -1129    128 
 -1129  -1129    339  -1129 
--------------------------------------------------------------------------------

--------------------------------------------------------------------------------
	Motif AAATGTG MEME-3 position-specific probability matrix
--------------------------------------------------------------------------------
letter-probability matrix: alength= 4 w= 7 nsites= 25 E= 6.2e-008 
 1.000000  0.000000  0.000000  0.000000 
 1.000000  0.000000  0.000000  0.000000 
 1.000000  0.000000  0.000000  0.000000 
 0.000000  0.000000  0.000000  1.000000 
 0.000000  0.000000  1.000000  0.000000 
 0.000000  0.000000  0.000000  1.000000 
 0.000000  0.000000  1.000000  0.000000 
--------------------------------------------------------------------------------

--------------------------------------------------------------------------------
	Motif AAATGTG MEME-3 regular expression
--------------------------------------------------------------------------------
AAATGTG
--------------------------------------------------------------------------------


Time 25.58 secs.

********************************************************************************


********************************************************************************
SUMMARY OF MOTIFS
********************************************************************************

--------------------------------------------------------------------------------
	Combined block diagrams: non-overlapping sites with p-value < 0.0001
--------------------------------------------------------------------------------
SEQUENCE NAME            COMBINED P-VALUE  MOTIF DIAGRAM
-------------            ----------------  -------------
asu_can_40|NW_012236528.         2.65e-03  3_[+2(3.39e-05)]_139
asu_can_39|NW_012236528.         9.36e-02  150
asu_can_17|NW_012236504.         5.54e-03  89_[+1(1.43e-05)]_53
asu_can_18|NW_012236504.         2.86e-02  82_[+1(1.43e-05)]_60
asu_can_37|NW_012236530.         5.03e-03  83_[+1(2.79e-05)]_59
asu_can_38|NW_012236529.         9.43e-01  150
asu_can_20|NW_012236522.         1.26e-02  83_[+1(1.43e-05)]_59
asu_can_3|NW_012236532.1         3.43e-03  84_[+1(1.43e-05)]_58
asu_can_26|NW_012236522.         2.93e-02  150
asu_can_21|NW_012236504.         1.69e-01  150
asu_can_36|NW_012236504.         3.02e-03  96_[+2(1.19e-05)]_27_[+2(5.61e-05)]_\
    11
asu_can_19|NW_012236531.         3.43e-03  83_[+1(1.43e-05)]_59
asu_can_4|NW_012236522.1         1.66e-01  150
asu_can_2|NW_012236506.1         5.26e-03  83_[+1(2.79e-05)]_59
asu_can_1|NW_012236527.1         1.52e-01  150
asu_can_5|NW_012236506.1         1.20e-04  82_[+1(2.79e-05)]_60
r41|DDB0232429:5946841-5         9.18e-04  56_[+1(2.92e-06)]_86
r31|DDB0232432:1473309-1         5.33e-03  72_[+1(2.79e-05)]_70
r32|DDB0232431:2793765-2         2.67e-03  55_[+1(2.92e-06)]_87
ddi_can_1|DDB0232431:166         6.71e-02  122_[+3(8.96e-05)]_21
r59|DDB0232433:2295028-2         4.18e-04  67_[+1(2.92e-06)]_54_[+3(8.96e-05)]_\
    14
r52|DDB0232431:961440-96         4.43e-06  5_[+2(3.39e-05)]_58_[+1(2.92e-06)]_\
    53_[+3(8.96e-05)]_11
r60|DDB0232433:2298020-2         1.59e-04  68_[+1(2.92e-06)]_53_[+3(8.96e-05)]_\
    14
r49|DDB0232431:958300-95         1.53e-04  70_[+1(2.92e-06)]_52_[+3(8.96e-05)]_\
    13
r25|DDB0232430:1101112-1         2.69e-03  69_[+1(2.92e-06)]_73
r35|DDB0232428:3001042-3         5.05e-02  84_[+1(1.43e-05)]_58
r22|DDB0232431:960337-96         1.68e-05  60_[+2(3.11e-05)]_4_[+1(1.43e-05)]_\
    50_[+3(8.96e-05)]_13
r23C|DDB0232431:1662745-         1.77e-06  57_[+2(2.47e-06)]_4_[+1(1.43e-05)]_\
    53_[+3(8.96e-05)]_13
r47|DDB0232430:1101641-1         4.62e-04  58_[+1(2.92e-06)]_54_[+3(8.96e-05)]_\
    23
r51|DDB0232431:959643-95         2.52e-04  53_[+1(2.92e-06)]_53_[+3(8.96e-05)]_\
    29
r24A|DDB0232431:1663732-         4.56e-04  72_[+1(2.92e-06)]_53_[+3(8.96e-05)]_\
    10
r34|DDB0232431:3574887-3         4.58e-04  67_[+1(2.92e-06)]_53_[+3(8.96e-05)]_\
    15
r56|DDB0232431:2792237-2         1.38e-02  115_[+3(8.96e-05)]_28
r30|DDB0232428:4375387-4         8.56e-03  70_[+1(1.43e-05)]_72
r43|DDB0232429:4084971-4         5.35e-01  150
r54|DDB0232431:1675814-1         3.93e-04  63_[+1(2.92e-06)]_52_[+3(8.96e-05)]_\
    20
r21|DDB0232431:956876-95         4.61e-04  52_[+1(2.92e-06)]_54_[+3(8.96e-05)]_\
    29
ddi_can_398|DDB0232430:1         4.71e-02  48_[+1(9.10e-05)]_94
r33|DDB0232430:4352740-4         2.88e-02  70_[+1(1.43e-05)]_72
r50|DDB0232431:959145-95         2.73e-02  130_[+3(8.96e-05)]_13
r29|DDB0232429:8304368-8         2.29e-04  57_[+1(2.92e-06)]_54_[+3(8.96e-05)]_\
    24
ddi_can_2|DDB0232431:957         4.36e-01  150
r45|DDB0232429:8304008-8         1.67e-02  110_[+3(8.96e-05)]_33
r28|DDB0232428:1449693-1         8.85e-03  69_[+1(1.43e-05)]_73
r57|DDB0232431:2793377-2         1.17e-02  133_[+3(8.96e-05)]_10
r23A|DDB0232431:1668862-         1.77e-06  57_[+2(2.47e-06)]_4_[+1(1.43e-05)]_\
    53_[+3(8.96e-05)]_13
r36|DDB0232430:2300574-2         2.52e-02  82_[+1(1.43e-05)]_60
r62|DDB0232433:3354080-3         4.51e-04  73_[+1(2.92e-06)]_51_[+3(8.96e-05)]_\
    11
r24B|DDB0232431:1675708-         4.60e-04  69_[+1(2.92e-06)]_53_[+3(8.96e-05)]_\
    13
r23B|DDB0232431:1667000-         1.45e-05  58_[+2(2.47e-06)]_64_[+3(8.96e-05)]_\
    13
ddi_can_131|DDB0232432:5         1.19e-01  150
r44|DDB0232429:5966088-5         7.73e-03  75_[+1(2.92e-06)]_67
r26|DDB0232431:1668050-1         3.83e-04  72_[+1(2.92e-06)]_53_[+3(8.96e-05)]_\
    10
r46|DDB0232430:1100444-1         4.62e-04  68_[+1(2.92e-06)]_54_[+3(8.96e-05)]_\
    13
r42|DDB0232429:4084651-4         5.16e-03  82_[+1(2.92e-06)]_60
dfa_can_76|NW_004457723.         1.79e-02  79_[+1(2.79e-05)]_63
dfa_can_77|NW_004457735.         3.13e-04  67_[+2(3.85e-05)]_3_[+1(1.43e-05)]_\
    64
dfa_can_81|NW_004457736.         6.35e-04  123_[+1(1.43e-05)]_19
dfa_can_62|NW_004457723.         7.56e-04  79_[+1(2.79e-05)]_44_[+2(5.61e-05)]_\
    11
dfa_can_113|NW_004457644         1.35e-02  81_[+1(1.43e-05)]_61
dfa_can_1|NW_004457695.1         1.20e-02  81_[+1(1.43e-05)]_61
dla_can_46|LODT01000004.         1.91e-01  150
dla_can_172|LODT01000042         2.93e-01  150
dla_can_4|LODT01000006.1         7.07e-03  10_[+2(5.61e-05)]_132
dla_can_2|LODT01000006.1         1.04e-01  150
dla_can_1|LODT01000011.1         1.75e-01  150
dla_can_5|LODT01000037.1         8.02e-02  150
dla_can_85|LODT01000035.         2.28e-01  150
dla_can_6|LODT01000020.1         5.42e-03  131_[+3(8.96e-05)]_12
dla_can_27|LODT01000022.         4.33e-02  150
dla_can_87|LODT01000022.         1.05e-01  150
dla_can_3|LODT01000020.1         4.11e-02  84_[+1(2.79e-05)]_58
dla_can_248|LODT01000035         6.18e-01  150
dla_can_11|LODT01000022.         1.07e-01  150
dla_can_7|LODT01000039.1         6.10e-02  150
dla_can_26|LODT01000039.         3.37e-02  150
dla_can_88|LODT01000004.         5.74e-02  82_[+1(8.09e-05)]_60
dla_can_176|LODT01000004         3.69e-03  105_[+2(1.62e-05)]_37
dla_can_9|LODT01000047.1         1.82e-01  150
dla_can_86|LODT01000037.         3.90e-01  150
dpu_can_239|scaffold_459         1.87e-05  70_[+2(4.86e-07)]_6_[+1(1.43e-05)]_\
    58
dpu_can_348|scaffold_184         9.99e-01  150
dpu_can_242|scaffold_95:         1.05e-05  70_[+2(4.86e-07)]_6_[+1(1.43e-05)]_\
    58
dpu_can_1|scaffold_250:1         5.30e-02  82_[+1(1.43e-05)]_60
dpu_can_2|scaffold_20:98         8.14e-02  81_[+1(2.79e-05)]_61
dpu_can_305|scaffold_234         1.97e-05  68_[+2(4.86e-07)]_6_[+1(1.43e-05)]_\
    60
dpu_can_118|scaffold_243         3.60e-02  85_[+1(2.79e-05)]_57
dpu_can_125|scaffold_554         9.44e-02  115_[+2(5.61e-05)]_27
dpu_can_119|scaffold_315         5.08e-02  85_[+1(1.43e-05)]_57
dpu_can_121|scaffold_509         4.49e-03  83_[+1(2.92e-06)]_59
dpu_can_117|scaffold_41:         2.86e-02  84_[+1(1.43e-05)]_58
dpu_can_115|scaffold_6:1         3.57e-02  84_[+1(2.79e-05)]_58
dpu_can_123|scaffold_461         7.21e-03  83_[+1(2.92e-06)]_59
dpu_can_131|scaffold_29:         7.36e-02  86_[+1(2.79e-05)]_56
dpu_can_347|scaffold_6:3         8.13e-02  85_[+1(2.79e-05)]_57
dpu_can_303|scaffold_41:         3.39e-03  99_[+1(1.43e-05)]_43
dpu_can_241|scaffold_404         1.05e-05  68_[+2(4.86e-07)]_6_[+1(1.43e-05)]_\
    60
dpu_can_302|scaffold_138         2.22e-02  82_[+1(1.43e-05)]_60
dpu_can_120|scaffold_461         4.08e-02  85_[+1(1.43e-05)]_57
dpu_can_237|scaffold_74:         1.91e-02  84_[+1(1.43e-05)]_58
dpu_can_304|scaffold_227         1.97e-05  71_[+2(4.86e-07)]_6_[+1(1.43e-05)]_\
    57
dpu_can_11|scaffold_153:         8.08e-02  83_[+1(2.79e-05)]_59
dpu_can_240|scaffold_53:         1.05e-05  73_[+2(4.86e-07)]_4_[+1(1.43e-05)]_\
    57
dpu_can_122|scaffold_60:         3.62e-02  83_[+1(2.79e-05)]_59
dpu_can_116|scaffold_35:         1.66e-02  81_[+1(1.43e-05)]_61
dpu_can_124|scaffold_315         1.49e-02  84_[+1(2.92e-06)]_58
dpu_can_591|scaffold_509         5.00e-02  84_[+1(1.43e-05)]_58
dpu_can_127|scaffold_185         4.39e-05  67_[+2(2.47e-06)]_11_[+1(1.43e-05)]_\
    56
ppa_can_5|NW_008805092.1         1.02e-01  150
ppa_can_13|NW_008805072.         8.01e-02  150
ppa_can_9|NW_008805092.1         9.81e-02  150
ppa_can_100|NW_008805072         8.10e-03  79_[+2(3.85e-05)]_63
ppa_can_96|NW_008805092.         1.86e-01  150
ppa_can_26|NW_008805074.         3.23e-01  150
ppa_can_8|NW_008805063.1         1.17e-02  150
ppa_can_234|NW_008805068         9.12e-01  150
ppa_can_1|NW_008805089.1         2.12e-01  150
ppa_can_4|NW_008805092.1         1.29e-01  150
ppa_can_2|NW_008805092.1         2.18e-01  150
ppa_can_235|NW_008805066         6.86e-02  150
ppa_can_10|NW_008805063.         1.10e-01  150
ppa_can_3|NW_008805092.1         1.38e-01  150
ppa_can_97|NW_008805063.         1.17e-01  150
ppa_can_98|NW_008805076.         5.90e-02  150
ppa_can_7|NW_008805092.1         1.54e-01  150
ppa_can_6|NW_008805092.1         4.84e-02  150
--------------------------------------------------------------------------------

********************************************************************************


********************************************************************************
Stopped because requested number of motifs (3) found.
********************************************************************************

CPU: emp-85-225.eduroam.uu.se

********************************************************************************
