# Supplementary material for: Abundantly expressed class of noncoding RNAs conserved through the multicellular evolution of dictyostelid social amoebas
Source: Genome Res. 2021 Mar;31(3):436–47. doi: 10.1101/gr.272856.120 (PMC7919456; doi:10.1101/gr.272856.120)
Supplement: Supplemental Material [file supp_gr.272856.120_Supplemental_Code.zip › class_i_code/meme_out/meme.xml]

<?xml version='1.0' encoding='UTF-8' standalone='yes'?>
<!-- Document definition -->
<!DOCTYPE MEME[
<!ELEMENT MEME (
  training_set,
  model, 
  motifs, 
  scanned_sites_summary?
)>
<!ATTLIST MEME 
  version CDATA #REQUIRED
  release CDATA #REQUIRED
>
<!-- Training-set elements -->
<!ELEMENT training_set (alphabet, ambigs, sequence*, letter_frequencies)>
<!ATTLIST training_set primary_sequences CDATA #REQUIRED primary_count CDATA #REQUIRED primary_positions CDATA #REQUIRED
  control_sequences CDATA "" control_count CDATA "" control_positions CDATA "">
<!ELEMENT alphabet (letter*)>
<!ATTLIST alphabet name CDATA #REQUIRED>
<!ELEMENT ambigs (letter*)>
<!ELEMENT letter EMPTY>
<!ATTLIST letter id ID #REQUIRED>
<!ATTLIST letter symbol CDATA #REQUIRED>
<!ATTLIST letter equals CDATA #IMPLIED>
<!ATTLIST letter aliases CDATA #IMPLIED>
<!ATTLIST letter complement CDATA #IMPLIED>
<!ATTLIST letter name CDATA #IMPLIED>
<!ATTLIST letter colour CDATA #IMPLIED>
<!ELEMENT sequence EMPTY>
<!ATTLIST sequence id ID #REQUIRED
                   name CDATA #REQUIRED
                   length CDATA #REQUIRED
                   weight CDATA #REQUIRED
>
<!ELEMENT letter_frequencies (alphabet_array)>

<!-- Model elements -->
<!ELEMENT model (
  command_line,
  host,
  type,
  nmotifs,
  evalue_threshold,
  object_function,
  spfun,
  min_width,
  max_width,
  wg,
  ws,
  endgaps,
  minsites,
  maxsites,
  wnsites,
  spmap,
  spfuzz,
  prior,
  beta,
  maxiter,
  distance,
  num_positions,
  seed,
  hsfrac,
  searchsize,
  maxsize,
  norand,
  csites,
  strands,
  brief,
  psp_file,
  priors_file,
  reason_for_stopping,
  background_frequencies
)>
<!ELEMENT command_line (#PCDATA)*>
<!ELEMENT host (#PCDATA)*>
<!ELEMENT type (#PCDATA)*>
<!ELEMENT nmotifs (#PCDATA)*>
<!ELEMENT evalue_threshold (#PCDATA)*>
<!ELEMENT object_function (#PCDATA)*>
<!ELEMENT spfun (#PCDATA)*>
<!ELEMENT min_width (#PCDATA)*>
<!ELEMENT max_width (#PCDATA)*>
<!ELEMENT wg (#PCDATA)*>
<!ELEMENT ws (#PCDATA)*>
<!ELEMENT endgaps (#PCDATA)*>
<!ELEMENT minsites (#PCDATA)*>
<!ELEMENT maxsites (#PCDATA)*>
<!ELEMENT wnsites (#PCDATA)*>
<!ELEMENT spmap (#PCDATA)*>
<!ELEMENT spfuzz (#PCDATA)*>
<!ELEMENT prior (#PCDATA)*>
<!ELEMENT beta (#PCDATA)*>
<!ELEMENT maxiter (#PCDATA)*>
<!ELEMENT distance (#PCDATA)*>
<!ELEMENT num_positions (#PCDATA)*>
<!ELEMENT seed (#PCDATA)*>
<!ELEMENT hsfrac (#PCDATA)*>
<!ELEMENT searchsize (#PCDATA)*>
<!ELEMENT maxsize (#PCDATA)*>
<!ELEMENT norand (#PCDATA)*>
<!ELEMENT csites (#PCDATA)*>
<!ELEMENT strands (#PCDATA)*>
<!ELEMENT brief (#PCDATA)*>
<!ELEMENT psp_file (#PCDATA)*>
<!ELEMENT priors_file (#PCDATA)*>
<!ELEMENT reason_for_stopping (#PCDATA)*>
<!ELEMENT background_frequencies (alphabet_array)>
<!ATTLIST background_frequencies source CDATA #REQUIRED
		   order CDATA #REQUIRED>

<!-- Motif elements -->
<!ELEMENT motifs (motif*)>
<!ELEMENT motif (scores, probabilities, regular_expression?, contributing_sites)>
<!ATTLIST motif id ID #REQUIRED
                name CDATA #REQUIRED
                alt CDATA ""
                width CDATA #REQUIRED
                sites CDATA #REQUIRED
                ic CDATA #REQUIRED
                re CDATA #REQUIRED
                llr CDATA #REQUIRED
                p_value CDATA #REQUIRED
                e_value CDATA #REQUIRED
                bayes_threshold CDATA #REQUIRED
                elapsed_time CDATA #REQUIRED
                url CDATA ""
>
<!ELEMENT scores (alphabet_matrix)>
<!ELEMENT probabilities (alphabet_matrix)>
<!ELEMENT regular_expression (#PCDATA)*>

<!-- Contributing site elements -->
<!-- Contributing sites are motif occurences found during the motif discovery phase -->
<!ELEMENT contributing_sites (contributing_site*)>
<!ELEMENT contributing_site (left_flank, site, right_flank)>
<!ATTLIST contributing_site sequence_id IDREF #REQUIRED
                          position CDATA #REQUIRED
                          strand (plus|minus|none) 'none'
                          pvalue CDATA #REQUIRED
>
<!-- The left_flank contains the sequence for 10 bases to the left of the motif start -->
<!ELEMENT left_flank (#PCDATA)>
<!-- The site contains the sequence for the motif instance -->
<!ELEMENT site (letter_ref*)>
<!-- The right_flank contains the sequence for 10 bases to the right of the motif end -->
<!ELEMENT right_flank (#PCDATA)>

<!-- Scanned site elements -->
<!-- Scanned sites are motif occurences found during the sequence scan phase -->
<!ELEMENT scanned_sites_summary (scanned_sites*)>
<!ATTLIST scanned_sites_summary p_thresh CDATA #REQUIRED>
<!ELEMENT scanned_sites (scanned_site*)>
<!ATTLIST scanned_sites sequence_id IDREF #REQUIRED
                        pvalue CDATA #REQUIRED
                        num_sites CDATA #REQUIRED>
<!ELEMENT scanned_site EMPTY>
<!ATTLIST scanned_site  motif_id IDREF #REQUIRED
                        strand (plus|minus|none) 'none'
                        position CDATA #REQUIRED
                        pvalue CDATA #REQUIRED>

<!-- Utility elements -->
<!-- A reference to a letter in the alphabet -->
<!ELEMENT letter_ref EMPTY>
<!ATTLIST letter_ref letter_id IDREF #REQUIRED>
<!-- A alphabet-array contains one floating point value for each letter in an alphabet -->
<!ELEMENT alphabet_array (value*)>
<!ELEMENT value (#PCDATA)>
<!ATTLIST value letter_id IDREF #REQUIRED>

<!-- A alphabet_matrix contains one alphabet_array for each position in a motif -->
<!ELEMENT alphabet_matrix (alphabet_array*)>

]>
<!-- Begin document body -->
<MEME version="5.0.3" release="Sun Dec 02 18:41:45 2018 -0800">
<training_set primary_sequences="all25_150bp_upstream.fa" primary_count="126" primary_positions="18900" control_sequences="--none--" control_count="0" control_positions="0">
<alphabet name="DNA" like="dna">
<letter id="A" symbol="A" complement="T" name="Adenine" colour="CC0000"/>
<letter id="C" symbol="C" complement="G" name="Cytosine" colour="0000CC"/>
<letter id="G" symbol="G" complement="C" name="Guanine" colour="FFB300"/>
<letter id="T" symbol="T" aliases="U" complement="A" name="Thymine" colour="008000"/>
<letter id="N" symbol="N" aliases="X." equals="ACGT" name="Any base"/>
<letter id="V" symbol="V" equals="ACG" name="Not T"/>
<letter id="H" symbol="H" equals="ACT" name="Not G"/>
<letter id="D" symbol="D" equals="AGT" name="Not C"/>
<letter id="B" symbol="B" equals="CGT" name="Not A"/>
<letter id="M" symbol="M" equals="AC" name="Amino"/>
<letter id="R" symbol="R" equals="AG" name="Purine"/>
<letter id="W" symbol="W" equals="AT" name="Weak"/>
<letter id="S" symbol="S" equals="CG" name="Strong"/>
<letter id="Y" symbol="Y" equals="CT" name="Pyrimidine"/>
<letter id="K" symbol="K" equals="GT" name="Keto"/>
</alphabet>
<sequence id="sequence_0" name="asu_can_40|NW_012236528.1:1083578-1083728|+" length="150" weight="1.000000" />
<sequence id="sequence_1" name="asu_can_39|NW_012236528.1:1174743-1174893|+" length="150" weight="1.000000" />
<sequence id="sequence_2" name="asu_can_17|NW_012236504.1:251231-251381|+" length="150" weight="1.000000" />
<sequence id="sequence_3" name="asu_can_18|NW_012236504.1:185960-186110|+" length="150" weight="1.000000" />
<sequence id="sequence_4" name="asu_can_37|NW_012236530.1:930935-931085|+" length="150" weight="1.000000" />
<sequence id="sequence_5" name="asu_can_38|NW_012236529.1:388669-388819|-" length="150" weight="1.000000" />
<sequence id="sequence_6" name="asu_can_20|NW_012236522.1:247530-247680|+" length="150" weight="1.000000" />
<sequence id="sequence_7" name="asu_can_3|NW_012236532.1:271930-272080|+" length="150" weight="1.000000" />
<sequence id="sequence_8" name="asu_can_26|NW_012236522.1:964041-964191|+" length="150" weight="1.000000" />
<sequence id="sequence_9" name="asu_can_21|NW_012236504.1:423123-423273|+" length="150" weight="1.000000" />
<sequence id="sequence_10" name="asu_can_36|NW_012236504.1:430942-431092|+" length="150" weight="1.000000" />
<sequence id="sequence_11" name="asu_can_19|NW_012236531.1:311285-311435|+" length="150" weight="1.000000" />
<sequence id="sequence_12" name="asu_can_4|NW_012236522.1:625958-626108|-" length="150" weight="1.000000" />
<sequence id="sequence_13" name="asu_can_2|NW_012236506.1:134995-135145|+" length="150" weight="1.000000" />
<sequence id="sequence_14" name="asu_can_1|NW_012236527.1:256994-257144|-" length="150" weight="1.000000" />
<sequence id="sequence_15" name="asu_can_5|NW_012236506.1:195898-196048|-" length="150" weight="1.000000" />
<sequence id="sequence_16" name="r41|DDB0232429:5946841-5946991|+" length="150" weight="1.000000" />
<sequence id="sequence_17" name="r31|DDB0232432:1473309-1473459|+" length="150" weight="1.000000" />
<sequence id="sequence_18" name="r32|DDB0232431:2793765-2793915|+" length="150" weight="1.000000" />
<sequence id="sequence_19" name="ddi_can_1|DDB0232431:1663386-1663536|+" length="150" weight="1.000000" />
<sequence id="sequence_20" name="r59|DDB0232433:2295028-2295178|+" length="150" weight="1.000000" />
<sequence id="sequence_21" name="r52|DDB0232431:961440-961590|+" length="150" weight="1.000000" />
<sequence id="sequence_22" name="r60|DDB0232433:2298020-2298170|+" length="150" weight="1.000000" />
<sequence id="sequence_23" name="r49|DDB0232431:958300-958450|-" length="150" weight="1.000000" />
<sequence id="sequence_24" name="r25|DDB0232430:1101112-1101262|-" length="150" weight="1.000000" />
<sequence id="sequence_25" name="r35|DDB0232428:3001042-3001192|+" length="150" weight="1.000000" />
<sequence id="sequence_26" name="r22|DDB0232431:960337-960487|-" length="150" weight="1.000000" />
<sequence id="sequence_27" name="r23C|DDB0232431:1662745-1662895|-" length="150" weight="1.000000" />
<sequence id="sequence_28" name="r47|DDB0232430:1101641-1101791|-" length="150" weight="1.000000" />
<sequence id="sequence_29" name="r51|DDB0232431:959643-959793|-" length="150" weight="1.000000" />
<sequence id="sequence_30" name="r24A|DDB0232431:1663732-1663882|+" length="150" weight="1.000000" />
<sequence id="sequence_31" name="r34|DDB0232431:3574887-3575037|+" length="150" weight="1.000000" />
<sequence id="sequence_32" name="r56|DDB0232431:2792237-2792387|-" length="150" weight="1.000000" />
<sequence id="sequence_33" name="r30|DDB0232428:4375387-4375537|-" length="150" weight="1.000000" />
<sequence id="sequence_34" name="r43|DDB0232429:4084971-4085121|-" length="150" weight="1.000000" />
<sequence id="sequence_35" name="r54|DDB0232431:1675814-1675964|+" length="150" weight="1.000000" />
<sequence id="sequence_36" name="r21|DDB0232431:956876-957026|-" length="150" weight="1.000000" />
<sequence id="sequence_37" name="ddi_can_398|DDB0232430:1914762-1914912|-" length="150" weight="1.000000" />
<sequence id="sequence_38" name="r33|DDB0232430:4352740-4352890|-" length="150" weight="1.000000" />
<sequence id="sequence_39" name="r50|DDB0232431:959145-959295|-" length="150" weight="1.000000" />
<sequence id="sequence_40" name="r29|DDB0232429:8304368-8304518|-" length="150" weight="1.000000" />
<sequence id="sequence_41" name="ddi_can_2|DDB0232431:957245-957395|-" length="150" weight="1.000000" />
<sequence id="sequence_42" name="r45|DDB0232429:8304008-8304158|-" length="150" weight="1.000000" />
<sequence id="sequence_43" name="r28|DDB0232428:1449693-1449843|+" length="150" weight="1.000000" />
<sequence id="sequence_44" name="r57|DDB0232431:2793377-2793527|+" length="150" weight="1.000000" />
<sequence id="sequence_45" name="r23A|DDB0232431:1668862-1669012|-" length="150" weight="1.000000" />
<sequence id="sequence_46" name="r36|DDB0232430:2300574-2300724|-" length="150" weight="1.000000" />
<sequence id="sequence_47" name="r62|DDB0232433:3354080-3354230|+" length="150" weight="1.000000" />
<sequence id="sequence_48" name="r24B|DDB0232431:1675708-1675858|-" length="150" weight="1.000000" />
<sequence id="sequence_49" name="r23B|DDB0232431:1667000-1667150|-" length="150" weight="1.000000" />
<sequence id="sequence_50" name="ddi_can_131|DDB0232432:562600-562750|+" length="150" weight="1.000000" />
<sequence id="sequence_51" name="r44|DDB0232429:5966088-5966238|-" length="150" weight="1.000000" />
<sequence id="sequence_52" name="r26|DDB0232431:1668050-1668200|+" length="150" weight="1.000000" />
<sequence id="sequence_53" name="r46|DDB0232430:1100444-1100594|-" length="150" weight="1.000000" />
<sequence id="sequence_54" name="r42|DDB0232429:4084651-4084801|-" length="150" weight="1.000000" />
<sequence id="sequence_55" name="dfa_can_76|NW_004457723.1:161145-161295|-" length="150" weight="1.000000" />
<sequence id="sequence_56" name="dfa_can_77|NW_004457735.1:455170-455320|-" length="150" weight="1.000000" />
<sequence id="sequence_57" name="dfa_can_81|NW_004457736.1:234384-234534|-" length="150" weight="1.000000" />
<sequence id="sequence_58" name="dfa_can_62|NW_004457723.1:1517719-1517869|-" length="150" weight="1.000000" />
<sequence id="sequence_59" name="dfa_can_113|NW_004457644.1:739918-740068|+" length="150" weight="1.000000" />
<sequence id="sequence_60" name="dfa_can_1|NW_004457695.1:1681105-1681255|-" length="150" weight="1.000000" />
<sequence id="sequence_61" name="dla_can_46|LODT01000004.1:1288804-1288954|+" length="150" weight="1.000000" />
<sequence id="sequence_62" name="dla_can_172|LODT01000042.1:188001-188151|-" length="150" weight="1.000000" />
<sequence id="sequence_63" name="dla_can_4|LODT01000006.1:917438-917588|-" length="150" weight="1.000000" />
<sequence id="sequence_64" name="dla_can_2|LODT01000006.1:917726-917876|-" length="150" weight="1.000000" />
<sequence id="sequence_65" name="dla_can_1|LODT01000011.1:121741-121891|+" length="150" weight="1.000000" />
<sequence id="sequence_66" name="dla_can_5|LODT01000037.1:425173-425323|-" length="150" weight="1.000000" />
<sequence id="sequence_67" name="dla_can_85|LODT01000035.1:651445-651595|+" length="150" weight="1.000000" />
<sequence id="sequence_68" name="dla_can_6|LODT01000020.1:125228-125378|-" length="150" weight="1.000000" />
<sequence id="sequence_69" name="dla_can_27|LODT01000022.1:79065-79215|+" length="150" weight="1.000000" />
<sequence id="sequence_70" name="dla_can_87|LODT01000022.1:534159-534309|-" length="150" weight="1.000000" />
<sequence id="sequence_71" name="dla_can_3|LODT01000020.1:125273-125423|+" length="150" weight="1.000000" />
<sequence id="sequence_72" name="dla_can_248|LODT01000035.1:605212-605362|+" length="150" weight="1.000000" />
<sequence id="sequence_73" name="dla_can_11|LODT01000022.1:79017-79167|-" length="150" weight="1.000000" />
<sequence id="sequence_74" name="dla_can_7|LODT01000039.1:293621-293771|+" length="150" weight="1.000000" />
<sequence id="sequence_75" name="dla_can_26|LODT01000039.1:293574-293724|-" length="150" weight="1.000000" />
<sequence id="sequence_76" name="dla_can_88|LODT01000004.1:1174089-1174239|+" length="150" weight="1.000000" />
<sequence id="sequence_77" name="dla_can_176|LODT01000004.1:1255466-1255616|-" length="150" weight="1.000000" />
<sequence id="sequence_78" name="dla_can_9|LODT01000047.1:225493-225643|-" length="150" weight="1.000000" />
<sequence id="sequence_79" name="dla_can_86|LODT01000037.1:2019123-2019273|-" length="150" weight="1.000000" />
<sequence id="sequence_80" name="dpu_can_239|scaffold_459:15584-15734|+" length="150" weight="1.000000" />
<sequence id="sequence_81" name="dpu_can_348|scaffold_184:40902-41052|+" length="150" weight="1.000000" />
<sequence id="sequence_82" name="dpu_can_242|scaffold_95:62315-62465|+" length="150" weight="1.000000" />
<sequence id="sequence_83" name="dpu_can_1|scaffold_250:14279-14429|-" length="150" weight="1.000000" />
<sequence id="sequence_84" name="dpu_can_2|scaffold_20:98108-98258|-" length="150" weight="1.000000" />
<sequence id="sequence_85" name="dpu_can_305|scaffold_234:40143-40293|-" length="150" weight="1.000000" />
<sequence id="sequence_86" name="dpu_can_118|scaffold_243:36497-36647|+" length="150" weight="1.000000" />
<sequence id="sequence_87" name="dpu_can_125|scaffold_554:8755-8905|+" length="150" weight="1.000000" />
<sequence id="sequence_88" name="dpu_can_119|scaffold_315:16320-16470|+" length="150" weight="1.000000" />
<sequence id="sequence_89" name="dpu_can_121|scaffold_509:11268-11418|-" length="150" weight="1.000000" />
<sequence id="sequence_90" name="dpu_can_117|scaffold_41:31502-31652|+" length="150" weight="1.000000" />
<sequence id="sequence_91" name="dpu_can_115|scaffold_6:177603-177753|+" length="150" weight="1.000000" />
<sequence id="sequence_92" name="dpu_can_123|scaffold_461:22371-22521|-" length="150" weight="1.000000" />
<sequence id="sequence_93" name="dpu_can_131|scaffold_29:83951-84101|+" length="150" weight="1.000000" />
<sequence id="sequence_94" name="dpu_can_347|scaffold_6:39900-40050|+" length="150" weight="1.000000" />
<sequence id="sequence_95" name="dpu_can_303|scaffold_41:31230-31380|-" length="150" weight="1.000000" />
<sequence id="sequence_96" name="dpu_can_241|scaffold_404:18334-18484|-" length="150" weight="1.000000" />
<sequence id="sequence_97" name="dpu_can_302|scaffold_138:68631-68781|-" length="150" weight="1.000000" />
<sequence id="sequence_98" name="dpu_can_120|scaffold_461:22434-22584|+" length="150" weight="1.000000" />
<sequence id="sequence_99" name="dpu_can_237|scaffold_74:53522-53672|+" length="150" weight="1.000000" />
<sequence id="sequence_100" name="dpu_can_304|scaffold_227:40099-40249|+" length="150" weight="1.000000" />
<sequence id="sequence_101" name="dpu_can_11|scaffold_153:19259-19409|-" length="150" weight="1.000000" />
<sequence id="sequence_102" name="dpu_can_240|scaffold_53:110662-110812|+" length="150" weight="1.000000" />
<sequence id="sequence_103" name="dpu_can_122|scaffold_60:31610-31760|+" length="150" weight="1.000000" />
<sequence id="sequence_104" name="dpu_can_116|scaffold_35:58959-59109|-" length="150" weight="1.000000" />
<sequence id="sequence_105" name="dpu_can_124|scaffold_315:15085-15235|+" length="150" weight="1.000000" />
<sequence id="sequence_106" name="dpu_can_591|scaffold_509:11332-11482|+" length="150" weight="1.000000" />
<sequence id="sequence_107" name="dpu_can_127|scaffold_185:61561-61711|+" length="150" weight="1.000000" />
<sequence id="sequence_108" name="ppa_can_5|NW_008805092.1:331549-331699|+" length="150" weight="1.000000" />
<sequence id="sequence_109" name="ppa_can_13|NW_008805072.1:810986-811136|-" length="150" weight="1.000000" />
<sequence id="sequence_110" name="ppa_can_9|NW_008805092.1:370082-370232|-" length="150" weight="1.000000" />
<sequence id="sequence_111" name="ppa_can_100|NW_008805072.1:877565-877715|-" length="150" weight="1.000000" />
<sequence id="sequence_112" name="ppa_can_96|NW_008805092.1:372799-372949|-" length="150" weight="1.000000" />
<sequence id="sequence_113" name="ppa_can_26|NW_008805074.1:245744-245894|+" length="150" weight="1.000000" />
<sequence id="sequence_114" name="ppa_can_8|NW_008805063.1:914749-914899|+" length="150" weight="1.000000" />
<sequence id="sequence_115" name="ppa_can_234|NW_008805068.1:971104-971254|+" length="150" weight="1.000000" />
<sequence id="sequence_116" name="ppa_can_1|NW_008805089.1:898552-898702|+" length="150" weight="1.000000" />
<sequence id="sequence_117" name="ppa_can_4|NW_008805092.1:322562-322712|+" length="150" weight="1.000000" />
<sequence id="sequence_118" name="ppa_can_2|NW_008805092.1:366978-367128|-" length="150" weight="1.000000" />
<sequence id="sequence_119" name="ppa_can_235|NW_008805066.1:864869-865019|+" length="150" weight="1.000000" />
<sequence id="sequence_120" name="ppa_can_10|NW_008805063.1:914554-914704|+" length="150" weight="1.000000" />
<sequence id="sequence_121" name="ppa_can_3|NW_008805092.1:369838-369988|-" length="150" weight="1.000000" />
<sequence id="sequence_122" name="ppa_can_97|NW_008805063.1:916003-916153|-" length="150" weight="1.000000" />
<sequence id="sequence_123" name="ppa_can_98|NW_008805076.1:782243-782393|+" length="150" weight="1.000000" />
<sequence id="sequence_124" name="ppa_can_7|NW_008805092.1:334311-334461|+" length="150" weight="1.000000" />
<sequence id="sequence_125" name="ppa_can_6|NW_008805092.1:331307-331457|+" length="150" weight="1.000000" />
<letter_frequencies>
<alphabet_array>
<value letter_id="A">0.388</value>
<value letter_id="C">0.105</value>
<value letter_id="G">0.0953</value>
<value letter_id="T">0.411</value>
</alphabet_array>
</letter_frequencies>
</training_set>
<model>
<command_line>meme all25_150bp_upstream.fa -mod zoops -nmotifs 3 -minw 4 -maxw 8 -dna </command_line>
<host>micro029.icm.uu.se</host>
<type>zoops</type>
<nmotifs>3</nmotifs>
<evalue_threshold>inf</evalue_threshold>
<object_function>E-value of product of p-values</object_function>
<spfun>E-value of product of p-values</spfun>
<min_width>4</min_width>
<max_width>8</max_width>
<wg>11</wg>
<ws>1</ws>
<endgaps>yes</endgaps>
<substring>yes</substring>
<minsites>2</minsites>
<maxsites>126</maxsites>
<wnsites>0.8</wnsites>
<spmap>uni</spmap>
<spfuzz>0.5</spfuzz>
<prior>dirichlet</prior>
<beta>0.01</beta>
<maxiter>50</maxiter>
<distance>1e-05</distance>
<num_positions>18900</num_positions>
<seed>0</seed>
<hsfrac>0</hsfrac>
<searchsize>18900</searchsize>
<maxsize>0</maxsize>
<norand>no</norand>
<csites>1000</csites>
<strands>forward</strands>
<brief>1000</brief>
<psp_file></psp_file>
<priors_file></priors_file>
<reason_for_stopping>Stopped because requested number of motifs (3) found.</reason_for_stopping>
<background_frequencies source="--sequences--" order="0">
<alphabet_array>
<value letter_id="A">0.388</value>
<value letter_id="C">0.105</value>
<value letter_id="G">0.0953</value>
<value letter_id="T">0.411</value>
</alphabet_array>
</background_frequencies>
</model>
<motifs>
<motif id="motif_1" name="WCCCATAA" alt="MEME-1" width="8" sites="113" ic="12.6" re="12.9" llr="1012" p_value="2.4e-417" e_value="1.4e-156" bayes_threshold="7.92568" elapsed_time="8.868416">
<scores>
<alphabet_matrix>
<alphabet_array>
<value letter_id="A">7</value>
<value letter_id="C">-357</value>
<value letter_id="G">-343</value>
<value letter_id="T">48</value>
</alphabet_array>
<alphabet_array>
<value letter_id="A">-29</value>
<value letter_id="C">268</value>
<value letter_id="G">-1346</value>
<value letter_id="T">-553</value>
</alphabet_array>
<alphabet_array>
<value letter_id="A">-1346</value>
<value letter_id="C">325</value>
<value letter_id="G">-1346</value>
<value letter_id="T">-1346</value>
</alphabet_array>
<alphabet_array>
<value letter_id="A">-1346</value>
<value letter_id="C">325</value>
<value letter_id="G">-1346</value>
<value letter_id="T">-1346</value>
</alphabet_array>
<alphabet_array>
<value letter_id="A">136</value>
<value letter_id="C">-1346</value>
<value letter_id="G">-1346</value>
<value letter_id="T">-1346</value>
</alphabet_array>
<alphabet_array>
<value letter_id="A">-387</value>
<value letter_id="C">113</value>
<value letter_id="G">-1346</value>
<value letter_id="T">85</value>
</alphabet_array>
<alphabet_array>
<value letter_id="A">135</value>
<value letter_id="C">-357</value>
<value letter_id="G">-1346</value>
<value letter_id="T">-1346</value>
</alphabet_array>
<alphabet_array>
<value letter_id="A">129</value>
<value letter_id="C">-1346</value>
<value letter_id="G">-343</value>
<value letter_id="T">-322</value>
</alphabet_array>
</alphabet_matrix>
</scores>
<probabilities>
<alphabet_matrix>
<alphabet_array>
<value letter_id="A">0.407080</value>
<value letter_id="C">0.008850</value>
<value letter_id="G">0.008850</value>
<value letter_id="T">0.575221</value>
</alphabet_array>
<alphabet_array>
<value letter_id="A">0.318584</value>
<value letter_id="C">0.672566</value>
<value letter_id="G">0.000000</value>
<value letter_id="T">0.008850</value>
</alphabet_array>
<alphabet_array>
<value letter_id="A">0.000000</value>
<value letter_id="C">1.000000</value>
<value letter_id="G">0.000000</value>
<value letter_id="T">0.000000</value>
</alphabet_array>
<alphabet_array>
<value letter_id="A">0.000000</value>
<value letter_id="C">1.000000</value>
<value letter_id="G">0.000000</value>
<value letter_id="T">0.000000</value>
</alphabet_array>
<alphabet_array>
<value letter_id="A">1.000000</value>
<value letter_id="C">0.000000</value>
<value letter_id="G">0.000000</value>
<value letter_id="T">0.000000</value>
</alphabet_array>
<alphabet_array>
<value letter_id="A">0.026549</value>
<value letter_id="C">0.230088</value>
<value letter_id="G">0.000000</value>
<value letter_id="T">0.743363</value>
</alphabet_array>
<alphabet_array>
<value letter_id="A">0.991150</value>
<value letter_id="C">0.008850</value>
<value letter_id="G">0.000000</value>
<value letter_id="T">0.000000</value>
</alphabet_array>
<alphabet_array>
<value letter_id="A">0.946903</value>
<value letter_id="C">0.000000</value>
<value letter_id="G">0.008850</value>
<value letter_id="T">0.044248</value>
</alphabet_array>
</alphabet_matrix>
</probabilities>
<regular_expression>
[TA][CA]CCA[TC]AA
</regular_expression>
<contributing_sites>
<contributing_site sequence_id="sequence_105" position="84" strand="plus" pvalue="2.92e-06" >
<left_flank>ATTATTTAAA</left_flank>
<site>
<letter_ref letter_id="T"/>
<letter_ref letter_id="C"/>
<letter_ref letter_id="C"/>
<letter_ref letter_id="C"/>
<letter_ref letter_id="A"/>
<letter_ref letter_id="C"/>
<letter_ref letter_id="A"/>
<letter_ref letter_id="A"/>
</site>
<right_flank>TAATCAATAG</right_flank>
</contributing_site>
<contributing_site sequence_id="sequence_92" position="83" strand="plus" pvalue="2.92e-06" >
<left_flank>ATTTATTAAA</left_flank>
<site>
<letter_ref letter_id="T"/>
<letter_ref letter_id="C"/>
<letter_ref letter_id="C"/>
<letter_ref letter_id="C"/>
<letter_ref letter_id="A"/>
<letter_ref letter_id="C"/>
<letter_ref letter_id="A"/>
<letter_ref letter_id="A"/>
</site>
<right_flank>TAATCAATTA</right_flank>
</contributing_site>
<contributing_site sequence_id="sequence_89" position="83" strand="plus" pvalue="2.92e-06" >
<left_flank>ATTTGTTAAA</left_flank>
<site>
<letter_ref letter_id="T"/>
<letter_ref letter_id="C"/>
<letter_ref letter_id="C"/>
<letter_ref letter_id="C"/>
<letter_ref letter_id="A"/>
<letter_ref letter_id="C"/>
<letter_ref letter_id="A"/>
<letter_ref letter_id="A"/>
</site>
<right_flank>AAATCAATTA</right_flank>
</contributing_site>
<contributing_site sequence_id="sequence_54" position="82" strand="plus" pvalue="2.92e-06" >
<left_flank>TTTATGATTA</left_flank>
<site>
<letter_ref letter_id="T"/>
<letter_ref letter_id="C"/>
<letter_ref letter_id="C"/>
<letter_ref letter_id="C"/>
<letter_ref letter_id="A"/>
<letter_ref letter_id="C"/>
<letter_ref letter_id="A"/>
<letter_ref letter_id="A"/>
</site>
<right_flank>AGTTCAATTT</right_flank>
</contributing_site>
<contributing_site sequence_id="sequence_53" position="68" strand="plus" pvalue="2.92e-06" >
<left_flank>TTTGAAACTA</left_flank>
<site>
<letter_ref letter_id="T"/>
<letter_ref letter_id="C"/>
<letter_ref letter_id="C"/>
<letter_ref letter_id="C"/>
<letter_ref letter_id="A"/>
<letter_ref letter_id="C"/>
<letter_ref letter_id="A"/>
<letter_ref letter_id="A"/>
</site>
<right_flank>AGTAATTTTT</right_flank>
</contributing_site>
<contributing_site sequence_id="sequence_52" position="72" strand="plus" pvalue="2.92e-06" >
<left_flank>GTTAATACTA</left_flank>
<site>
<letter_ref letter_id="T"/>
<letter_ref letter_id="C"/>
<letter_ref letter_id="C"/>
<letter_ref letter_id="C"/>
<letter_ref letter_id="A"/>
<letter_ref letter_id="C"/>
<letter_ref letter_id="A"/>
<letter_ref letter_id="A"/>
</site>
<right_flank>AATTATTTTT</right_flank>
</contributing_site>
<contributing_site sequence_id="sequence_51" position="75" strand="plus" pvalue="2.92e-06" >
<left_flank>TGTTTTATTA</left_flank>
<site>
<letter_ref letter_id="T"/>
<letter_ref letter_id="C"/>
<letter_ref letter_id="C"/>
<letter_ref letter_id="C"/>
<letter_ref letter_id="A"/>
<letter_ref letter_id="C"/>
<letter_ref letter_id="A"/>
<letter_ref letter_id="A"/>
</site>
<right_flank>AGTTATTTTT</right_flank>
</contributing_site>
<contributing_site sequence_id="sequence_48" position="69" strand="plus" pvalue="2.92e-06" >
<left_flank>TATATTGAAA</left_flank>
<site>
<letter_ref letter_id="T"/>
<letter_ref letter_id="C"/>
<letter_ref letter_id="C"/>
<letter_ref letter_id="C"/>
<letter_ref letter_id="A"/>
<letter_ref letter_id="C"/>
<letter_ref letter_id="A"/>
<letter_ref letter_id="A"/>
</site>
<right_flank>AATTATTTTT</right_flank>
</contributing_site>
<contributing_site sequence_id="sequence_47" position="73" strand="plus" pvalue="2.92e-06" >
<left_flank>GGTTTATCTA</left_flank>
<site>
<letter_ref letter_id="T"/>
<letter_ref letter_id="C"/>
<letter_ref letter_id="C"/>
<letter_ref letter_id="C"/>
<letter_ref letter_id="A"/>
<letter_ref letter_id="C"/>
<letter_ref letter_id="A"/>
<letter_ref letter_id="A"/>
</site>
<right_flank>AATTATTTTT</right_flank>
</contributing_site>
<contributing_site sequence_id="sequence_40" position="57" strand="plus" pvalue="2.92e-06" >
<left_flank>TTATTATTTA</left_flank>
<site>
<letter_ref letter_id="T"/>
<letter_ref letter_id="C"/>
<letter_ref letter_id="C"/>
<letter_ref letter_id="C"/>
<letter_ref letter_id="A"/>
<letter_ref letter_id="C"/>
<letter_ref letter_id="A"/>
<letter_ref letter_id="A"/>
</site>
<right_flank>ATTTTTTTTT</right_flank>
</contributing_site>
<contributing_site sequence_id="sequence_36" position="52" strand="plus" pvalue="2.92e-06" >
<left_flank>GTCAAAACTA</left_flank>
<site>
<letter_ref letter_id="T"/>
<letter_ref letter_id="C"/>
<letter_ref letter_id="C"/>
<letter_ref letter_id="C"/>
<letter_ref letter_id="A"/>
<letter_ref letter_id="C"/>
<letter_ref letter_id="A"/>
<letter_ref letter_id="A"/>
</site>
<right_flank>AATTATTTTT</right_flank>
</contributing_site>
<contributing_site sequence_id="sequence_35" position="63" strand="plus" pvalue="2.92e-06" >
<left_flank>GAACTATCTA</left_flank>
<site>
<letter_ref letter_id="T"/>
<letter_ref letter_id="C"/>
<letter_ref letter_id="C"/>
<letter_ref letter_id="C"/>
<letter_ref letter_id="A"/>
<letter_ref letter_id="C"/>
<letter_ref letter_id="A"/>
<letter_ref letter_id="A"/>
</site>
<right_flank>ATTTTTATTT</right_flank>
</contributing_site>
<contributing_site sequence_id="sequence_31" position="67" strand="plus" pvalue="2.92e-06" >
<left_flank>TTTTTTGTAA</left_flank>
<site>
<letter_ref letter_id="T"/>
<letter_ref letter_id="C"/>
<letter_ref letter_id="C"/>
<letter_ref letter_id="C"/>
<letter_ref letter_id="A"/>
<letter_ref letter_id="C"/>
<letter_ref letter_id="A"/>
<letter_ref letter_id="A"/>
</site>
<right_flank>AACAATTTTA</right_flank>
</contributing_site>
<contributing_site sequence_id="sequence_30" position="72" strand="plus" pvalue="2.92e-06" >
<left_flank>GTTAATACTA</left_flank>
<site>
<letter_ref letter_id="T"/>
<letter_ref letter_id="C"/>
<letter_ref letter_id="C"/>
<letter_ref letter_id="C"/>
<letter_ref letter_id="A"/>
<letter_ref letter_id="C"/>
<letter_ref letter_id="A"/>
<letter_ref letter_id="A"/>
</site>
<right_flank>AATTATTTTT</right_flank>
</contributing_site>
<contributing_site sequence_id="sequence_29" position="53" strand="plus" pvalue="2.92e-06" >
<left_flank>GTTGAAACTA</left_flank>
<site>
<letter_ref letter_id="T"/>
<letter_ref letter_id="C"/>
<letter_ref letter_id="C"/>
<letter_ref letter_id="C"/>
<letter_ref letter_id="A"/>
<letter_ref letter_id="C"/>
<letter_ref letter_id="A"/>
<letter_ref letter_id="A"/>
</site>
<right_flank>AATTATTTTT</right_flank>
</contributing_site>
<contributing_site sequence_id="sequence_28" position="58" strand="plus" pvalue="2.92e-06" >
<left_flank>TTAAAATCAA</left_flank>
<site>
<letter_ref letter_id="T"/>
<letter_ref letter_id="C"/>
<letter_ref letter_id="C"/>
<letter_ref letter_id="C"/>
<letter_ref letter_id="A"/>
<letter_ref letter_id="C"/>
<letter_ref letter_id="A"/>
<letter_ref letter_id="A"/>
</site>
<right_flank>ATTATTTTTT</right_flank>
</contributing_site>
<contributing_site sequence_id="sequence_24" position="69" strand="plus" pvalue="2.92e-06" >
<left_flank>ATTGGCACTA</left_flank>
<site>
<letter_ref letter_id="T"/>
<letter_ref letter_id="C"/>
<letter_ref letter_id="C"/>
<letter_ref letter_id="C"/>
<letter_ref letter_id="A"/>
<letter_ref letter_id="C"/>
<letter_ref letter_id="A"/>
<letter_ref letter_id="A"/>
</site>
<right_flank>AATTATTTTT</right_flank>
</contributing_site>
<contributing_site sequence_id="sequence_23" position="70" strand="plus" pvalue="2.92e-06" >
<left_flank>GTTGGCACTA</left_flank>
<site>
<letter_ref letter_id="T"/>
<letter_ref letter_id="C"/>
<letter_ref letter_id="C"/>
<letter_ref letter_id="C"/>
<letter_ref letter_id="A"/>
<letter_ref letter_id="C"/>
<letter_ref letter_id="A"/>
<letter_ref letter_id="A"/>
</site>
<right_flank>AATTATTTTT</right_flank>
</contributing_site>
<contributing_site sequence_id="sequence_22" position="68" strand="plus" pvalue="2.92e-06" >
<left_flank>GGAAAGAAAA</left_flank>
<site>
<letter_ref letter_id="T"/>
<letter_ref letter_id="C"/>
<letter_ref letter_id="C"/>
<letter_ref letter_id="C"/>
<letter_ref letter_id="A"/>
<letter_ref letter_id="C"/>
<letter_ref letter_id="A"/>
<letter_ref letter_id="A"/>
</site>
<right_flank>CCAAAAATTA</right_flank>
</contributing_site>
<contributing_site sequence_id="sequence_21" position="71" strand="plus" pvalue="2.92e-06" >
<left_flank>TTTATTGAAA</left_flank>
<site>
<letter_ref letter_id="T"/>
<letter_ref letter_id="C"/>
<letter_ref letter_id="C"/>
<letter_ref letter_id="C"/>
<letter_ref letter_id="A"/>
<letter_ref letter_id="C"/>
<letter_ref letter_id="A"/>
<letter_ref letter_id="A"/>
</site>
<right_flank>AATTATTTTT</right_flank>
</contributing_site>
<contributing_site sequence_id="sequence_20" position="67" strand="plus" pvalue="2.92e-06" >
<left_flank>AAAAACAAAA</left_flank>
<site>
<letter_ref letter_id="T"/>
<letter_ref letter_id="C"/>
<letter_ref letter_id="C"/>
<letter_ref letter_id="C"/>
<letter_ref letter_id="A"/>
<letter_ref letter_id="C"/>
<letter_ref letter_id="A"/>
<letter_ref letter_id="A"/>
</site>
<right_flank>CCAAAAATAA</right_flank>
</contributing_site>
<contributing_site sequence_id="sequence_18" position="55" strand="plus" pvalue="2.92e-06" >
<left_flank>TTTGATTCTG</left_flank>
<site>
<letter_ref letter_id="T"/>
<letter_ref letter_id="C"/>
<letter_ref letter_id="C"/>
<letter_ref letter_id="C"/>
<letter_ref letter_id="A"/>
<letter_ref letter_id="C"/>
<letter_ref letter_id="A"/>
<letter_ref letter_id="A"/>
</site>
<right_flank>AATTATTTTT</right_flank>
</contributing_site>
<contributing_site sequence_id="sequence_16" position="56" strand="plus" pvalue="2.92e-06" >
<left_flank>AAACTAAGTA</left_flank>
<site>
<letter_ref letter_id="T"/>
<letter_ref letter_id="C"/>
<letter_ref letter_id="C"/>
<letter_ref letter_id="C"/>
<letter_ref letter_id="A"/>
<letter_ref letter_id="C"/>
<letter_ref letter_id="A"/>
<letter_ref letter_id="A"/>
</site>
<right_flank>AATAACTTTT</right_flank>
</contributing_site>
<contributing_site sequence_id="sequence_107" position="86" strand="plus" pvalue="1.43e-05" >
<left_flank>ATTTATTTAT</left_flank>
<site>
<letter_ref letter_id="T"/>
<letter_ref letter_id="C"/>
<letter_ref letter_id="C"/>
<letter_ref letter_id="C"/>
<letter_ref letter_id="A"/>
<letter_ref letter_id="T"/>
<letter_ref letter_id="A"/>
<letter_ref letter_id="A"/>
</site>
<right_flank>TTTAATATTA</right_flank>
</contributing_site>
<contributing_site sequence_id="sequence_106" position="84" strand="plus" pvalue="1.43e-05" >
<left_flank>TTAAATATCG</left_flank>
<site>
<letter_ref letter_id="T"/>
<letter_ref letter_id="C"/>
<letter_ref letter_id="C"/>
<letter_ref letter_id="C"/>
<letter_ref letter_id="A"/>
<letter_ref letter_id="T"/>
<letter_ref letter_id="A"/>
<letter_ref letter_id="A"/>
</site>
<right_flank>AATTAATATT</right_flank>
</contributing_site>
<contributing_site sequence_id="sequence_104" position="81" strand="plus" pvalue="1.43e-05" >
<left_flank>ATAATTTTTA</left_flank>
<site>
<letter_ref letter_id="T"/>
<letter_ref letter_id="C"/>
<letter_ref letter_id="C"/>
<letter_ref letter_id="C"/>
<letter_ref letter_id="A"/>
<letter_ref letter_id="T"/>
<letter_ref letter_id="A"/>
<letter_ref letter_id="A"/>
</site>
<right_flank>AAAAAACAAA</right_flank>
</contributing_site>
<contributing_site sequence_id="sequence_102" position="85" strand="plus" pvalue="1.43e-05" >
<left_flank>GAGGATATTC</left_flank>
<site>
<letter_ref letter_id="T"/>
<letter_ref letter_id="C"/>
<letter_ref letter_id="C"/>
<letter_ref letter_id="C"/>
<letter_ref letter_id="A"/>
<letter_ref letter_id="T"/>
<letter_ref letter_id="A"/>
<letter_ref letter_id="A"/>
</site>
<right_flank>TTTTATATTT</right_flank>
</contributing_site>
<contributing_site sequence_id="sequence_100" position="85" strand="plus" pvalue="1.43e-05" >
<left_flank>GGATATTTAG</left_flank>
<site>
<letter_ref letter_id="T"/>
<letter_ref letter_id="C"/>
<letter_ref letter_id="C"/>
<letter_ref letter_id="C"/>
<letter_ref letter_id="A"/>
<letter_ref letter_id="T"/>
<letter_ref letter_id="A"/>
<letter_ref letter_id="A"/>
</site>
<right_flank>TTCAATATTT</right_flank>
</contributing_site>
<contributing_site sequence_id="sequence_99" position="84" strand="plus" pvalue="1.43e-05" >
<left_flank>TTGGATTTAG</left_flank>
<site>
<letter_ref letter_id="T"/>
<letter_ref letter_id="C"/>
<letter_ref letter_id="C"/>
<letter_ref letter_id="C"/>
<letter_ref letter_id="A"/>
<letter_ref letter_id="T"/>
<letter_ref letter_id="A"/>
<letter_ref letter_id="A"/>
</site>
<right_flank>TTTGATATTT</right_flank>
</contributing_site>
<contributing_site sequence_id="sequence_98" position="85" strand="plus" pvalue="1.43e-05" >
<left_flank>TCAAACATCA</left_flank>
<site>
<letter_ref letter_id="T"/>
<letter_ref letter_id="C"/>
<letter_ref letter_id="C"/>
<letter_ref letter_id="C"/>
<letter_ref letter_id="A"/>
<letter_ref letter_id="T"/>
<letter_ref letter_id="A"/>
<letter_ref letter_id="A"/>
</site>
<right_flank>AATCAAATTA</right_flank>
</contributing_site>
<contributing_site sequence_id="sequence_97" position="82" strand="plus" pvalue="1.43e-05" >
<left_flank>AAAATTATTA</left_flank>
<site>
<letter_ref letter_id="T"/>
<letter_ref letter_id="C"/>
<letter_ref letter_id="C"/>
<letter_ref letter_id="C"/>
<letter_ref letter_id="A"/>
<letter_ref letter_id="T"/>
<letter_ref letter_id="A"/>
<letter_ref letter_id="A"/>
</site>
<right_flank>AAAAACAAAT</right_flank>
</contributing_site>
<contributing_site sequence_id="sequence_96" position="82" strand="plus" pvalue="1.43e-05" >
<left_flank>GGATATTTAG</left_flank>
<site>
<letter_ref letter_id="T"/>
<letter_ref letter_id="C"/>
<letter_ref letter_id="C"/>
<letter_ref letter_id="C"/>
<letter_ref letter_id="A"/>
<letter_ref letter_id="T"/>
<letter_ref letter_id="A"/>
<letter_ref letter_id="A"/>
</site>
<right_flank>TTTTATATTT</right_flank>
</contributing_site>
<contributing_site sequence_id="sequence_95" position="99" strand="plus" pvalue="1.43e-05" >
<left_flank>AAAATCTTGA</left_flank>
<site>
<letter_ref letter_id="T"/>
<letter_ref letter_id="C"/>
<letter_ref letter_id="C"/>
<letter_ref letter_id="C"/>
<letter_ref letter_id="A"/>
<letter_ref letter_id="T"/>
<letter_ref letter_id="A"/>
<letter_ref letter_id="A"/>
</site>
<right_flank>CAAATCGATG</right_flank>
</contributing_site>
<contributing_site sequence_id="sequence_90" position="84" strand="plus" pvalue="1.43e-05" >
<left_flank>CAAAAATAAA</left_flank>
<site>
<letter_ref letter_id="T"/>
<letter_ref letter_id="C"/>
<letter_ref letter_id="C"/>
<letter_ref letter_id="C"/>
<letter_ref letter_id="A"/>
<letter_ref letter_id="T"/>
<letter_ref letter_id="A"/>
<letter_ref letter_id="A"/>
</site>
<right_flank>AAAAAATAAA</right_flank>
</contributing_site>
<contributing_site sequence_id="sequence_88" position="85" strand="plus" pvalue="1.43e-05" >
<left_flank>TCAAACATCA</left_flank>
<site>
<letter_ref letter_id="T"/>
<letter_ref letter_id="C"/>
<letter_ref letter_id="C"/>
<letter_ref letter_id="C"/>
<letter_ref letter_id="A"/>
<letter_ref letter_id="T"/>
<letter_ref letter_id="A"/>
<letter_ref letter_id="A"/>
</site>
<right_flank>AATCAAATTA</right_flank>
</contributing_site>
<contributing_site sequence_id="sequence_85" position="82" strand="plus" pvalue="1.43e-05" >
<left_flank>GGATATTTAG</left_flank>
<site>
<letter_ref letter_id="T"/>
<letter_ref letter_id="C"/>
<letter_ref letter_id="C"/>
<letter_ref letter_id="C"/>
<letter_ref letter_id="A"/>
<letter_ref letter_id="T"/>
<letter_ref letter_id="A"/>
<letter_ref letter_id="A"/>
</site>
<right_flank>TTCAATATTT</right_flank>
</contributing_site>
<contributing_site sequence_id="sequence_83" position="82" strand="plus" pvalue="1.43e-05" >
<left_flank>AAAATTTTAG</left_flank>
<site>
<letter_ref letter_id="T"/>
<letter_ref letter_id="C"/>
<letter_ref letter_id="C"/>
<letter_ref letter_id="C"/>
<letter_ref letter_id="A"/>
<letter_ref letter_id="T"/>
<letter_ref letter_id="A"/>
<letter_ref letter_id="A"/>
</site>
<right_flank>CAAAACCAAA</right_flank>
</contributing_site>
<contributing_site sequence_id="sequence_82" position="84" strand="plus" pvalue="1.43e-05" >
<left_flank>GGATATTTAG</left_flank>
<site>
<letter_ref letter_id="T"/>
<letter_ref letter_id="C"/>
<letter_ref letter_id="C"/>
<letter_ref letter_id="C"/>
<letter_ref letter_id="A"/>
<letter_ref letter_id="T"/>
<letter_ref letter_id="A"/>
<letter_ref letter_id="A"/>
</site>
<right_flank>TTTTATATTT</right_flank>
</contributing_site>
<contributing_site sequence_id="sequence_80" position="84" strand="plus" pvalue="1.43e-05" >
<left_flank>GGATATTTAG</left_flank>
<site>
<letter_ref letter_id="T"/>
<letter_ref letter_id="C"/>
<letter_ref letter_id="C"/>
<letter_ref letter_id="C"/>
<letter_ref letter_id="A"/>
<letter_ref letter_id="T"/>
<letter_ref letter_id="A"/>
<letter_ref letter_id="A"/>
</site>
<right_flank>TTTAATATTT</right_flank>
</contributing_site>
<contributing_site sequence_id="sequence_60" position="81" strand="plus" pvalue="1.43e-05" >
<left_flank>cACACCCAAT</left_flank>
<site>
<letter_ref letter_id="T"/>
<letter_ref letter_id="C"/>
<letter_ref letter_id="C"/>
<letter_ref letter_id="C"/>
<letter_ref letter_id="A"/>
<letter_ref letter_id="T"/>
<letter_ref letter_id="A"/>
<letter_ref letter_id="A"/>
</site>
<right_flank>ACCTATATTC</right_flank>
</contributing_site>
<contributing_site sequence_id="sequence_59" position="81" strand="plus" pvalue="1.43e-05" >
<left_flank>TTATTTGGTC</left_flank>
<site>
<letter_ref letter_id="T"/>
<letter_ref letter_id="C"/>
<letter_ref letter_id="C"/>
<letter_ref letter_id="C"/>
<letter_ref letter_id="A"/>
<letter_ref letter_id="T"/>
<letter_ref letter_id="A"/>
<letter_ref letter_id="A"/>
</site>
<right_flank>AAACtctatt</right_flank>
</contributing_site>
<contributing_site sequence_id="sequence_57" position="123" strand="plus" pvalue="1.43e-05" >
<left_flank>TTGCCCATTC</left_flank>
<site>
<letter_ref letter_id="T"/>
<letter_ref letter_id="C"/>
<letter_ref letter_id="C"/>
<letter_ref letter_id="C"/>
<letter_ref letter_id="A"/>
<letter_ref letter_id="T"/>
<letter_ref letter_id="A"/>
<letter_ref letter_id="A"/>
</site>
<right_flank>AATTTAGAAG</right_flank>
</contributing_site>
<contributing_site sequence_id="sequence_56" position="78" strand="plus" pvalue="1.43e-05" >
<left_flank>CGAGGATTCT</left_flank>
<site>
<letter_ref letter_id="T"/>
<letter_ref letter_id="C"/>
<letter_ref letter_id="C"/>
<letter_ref letter_id="C"/>
<letter_ref letter_id="A"/>
<letter_ref letter_id="T"/>
<letter_ref letter_id="A"/>
<letter_ref letter_id="A"/>
</site>
<right_flank>GGTCAAATTT</right_flank>
</contributing_site>
<contributing_site sequence_id="sequence_46" position="82" strand="plus" pvalue="1.43e-05" >
<left_flank>AAAAAAAAAA</left_flank>
<site>
<letter_ref letter_id="T"/>
<letter_ref letter_id="C"/>
<letter_ref letter_id="C"/>
<letter_ref letter_id="C"/>
<letter_ref letter_id="A"/>
<letter_ref letter_id="T"/>
<letter_ref letter_id="A"/>
<letter_ref letter_id="A"/>
</site>
<right_flank>AAATTTTATT</right_flank>
</contributing_site>
<contributing_site sequence_id="sequence_45" position="69" strand="plus" pvalue="1.43e-05" >
<left_flank>GAGGATTGGA</left_flank>
<site>
<letter_ref letter_id="T"/>
<letter_ref letter_id="C"/>
<letter_ref letter_id="C"/>
<letter_ref letter_id="C"/>
<letter_ref letter_id="A"/>
<letter_ref letter_id="T"/>
<letter_ref letter_id="A"/>
<letter_ref letter_id="A"/>
</site>
<right_flank>TTCTATTTTT</right_flank>
</contributing_site>
<contributing_site sequence_id="sequence_43" position="69" strand="plus" pvalue="1.43e-05" >
<left_flank>AAATTGTTAA</left_flank>
<site>
<letter_ref letter_id="T"/>
<letter_ref letter_id="C"/>
<letter_ref letter_id="C"/>
<letter_ref letter_id="C"/>
<letter_ref letter_id="A"/>
<letter_ref letter_id="T"/>
<letter_ref letter_id="A"/>
<letter_ref letter_id="A"/>
</site>
<right_flank>AAAATTTTAA</right_flank>
</contributing_site>
<contributing_site sequence_id="sequence_38" position="70" strand="plus" pvalue="1.43e-05" >
<left_flank>TTTTAAGATA</left_flank>
<site>
<letter_ref letter_id="T"/>
<letter_ref letter_id="C"/>
<letter_ref letter_id="C"/>
<letter_ref letter_id="C"/>
<letter_ref letter_id="A"/>
<letter_ref letter_id="T"/>
<letter_ref letter_id="A"/>
<letter_ref letter_id="A"/>
</site>
<right_flank>TATATTTTTT</right_flank>
</contributing_site>
<contributing_site sequence_id="sequence_33" position="70" strand="plus" pvalue="1.43e-05" >
<left_flank>AGAAATAAAA</left_flank>
<site>
<letter_ref letter_id="T"/>
<letter_ref letter_id="C"/>
<letter_ref letter_id="C"/>
<letter_ref letter_id="C"/>
<letter_ref letter_id="A"/>
<letter_ref letter_id="T"/>
<letter_ref letter_id="A"/>
<letter_ref letter_id="A"/>
</site>
<right_flank>AGTTTTTTTT</right_flank>
</contributing_site>
<contributing_site sequence_id="sequence_27" position="69" strand="plus" pvalue="1.43e-05" >
<left_flank>GAGGATTGGA</left_flank>
<site>
<letter_ref letter_id="T"/>
<letter_ref letter_id="C"/>
<letter_ref letter_id="C"/>
<letter_ref letter_id="C"/>
<letter_ref letter_id="A"/>
<letter_ref letter_id="T"/>
<letter_ref letter_id="A"/>
<letter_ref letter_id="A"/>
</site>
<right_flank>TTCTATTTTT</right_flank>
</contributing_site>
<contributing_site sequence_id="sequence_26" position="72" strand="plus" pvalue="1.43e-05" >
<left_flank>GATGATCAAA</left_flank>
<site>
<letter_ref letter_id="T"/>
<letter_ref letter_id="C"/>
<letter_ref letter_id="C"/>
<letter_ref letter_id="C"/>
<letter_ref letter_id="A"/>
<letter_ref letter_id="T"/>
<letter_ref letter_id="A"/>
<letter_ref letter_id="A"/>
</site>
<right_flank>TTCTATTTTT</right_flank>
</contributing_site>
<contributing_site sequence_id="sequence_25" position="84" strand="plus" pvalue="1.43e-05" >
<left_flank>AAAAAAAAAA</left_flank>
<site>
<letter_ref letter_id="T"/>
<letter_ref letter_id="C"/>
<letter_ref letter_id="C"/>
<letter_ref letter_id="C"/>
<letter_ref letter_id="A"/>
<letter_ref letter_id="T"/>
<letter_ref letter_id="A"/>
<letter_ref letter_id="A"/>
</site>
<right_flank>AAAATTTATT</right_flank>
</contributing_site>
<contributing_site sequence_id="sequence_11" position="83" strand="plus" pvalue="1.43e-05" >
<left_flank>GATGATCCAG</left_flank>
<site>
<letter_ref letter_id="T"/>
<letter_ref letter_id="C"/>
<letter_ref letter_id="C"/>
<letter_ref letter_id="C"/>
<letter_ref letter_id="A"/>
<letter_ref letter_id="T"/>
<letter_ref letter_id="A"/>
<letter_ref letter_id="A"/>
</site>
<right_flank>ctgattgatt</right_flank>
</contributing_site>
<contributing_site sequence_id="sequence_7" position="84" strand="plus" pvalue="1.43e-05" >
<left_flank>TTGTCAATTG</left_flank>
<site>
<letter_ref letter_id="T"/>
<letter_ref letter_id="C"/>
<letter_ref letter_id="C"/>
<letter_ref letter_id="C"/>
<letter_ref letter_id="A"/>
<letter_ref letter_id="T"/>
<letter_ref letter_id="A"/>
<letter_ref letter_id="A"/>
</site>
<right_flank>CTGTTGGAGT</right_flank>
</contributing_site>
<contributing_site sequence_id="sequence_6" position="83" strand="plus" pvalue="1.43e-05" >
<left_flank>AGTGATGAGA</left_flank>
<site>
<letter_ref letter_id="T"/>
<letter_ref letter_id="C"/>
<letter_ref letter_id="C"/>
<letter_ref letter_id="C"/>
<letter_ref letter_id="A"/>
<letter_ref letter_id="T"/>
<letter_ref letter_id="A"/>
<letter_ref letter_id="A"/>
</site>
<right_flank>tcaatcaaac</right_flank>
</contributing_site>
<contributing_site sequence_id="sequence_3" position="82" strand="plus" pvalue="1.43e-05" >
<left_flank>ATCATATCTG</left_flank>
<site>
<letter_ref letter_id="T"/>
<letter_ref letter_id="C"/>
<letter_ref letter_id="C"/>
<letter_ref letter_id="C"/>
<letter_ref letter_id="A"/>
<letter_ref letter_id="T"/>
<letter_ref letter_id="A"/>
<letter_ref letter_id="A"/>
</site>
<right_flank>TGAATTGATA</right_flank>
</contributing_site>
<contributing_site sequence_id="sequence_2" position="89" strand="plus" pvalue="1.43e-05" >
<left_flank>TGTGTATCTA</left_flank>
<site>
<letter_ref letter_id="T"/>
<letter_ref letter_id="C"/>
<letter_ref letter_id="C"/>
<letter_ref letter_id="C"/>
<letter_ref letter_id="A"/>
<letter_ref letter_id="T"/>
<letter_ref letter_id="A"/>
<letter_ref letter_id="A"/>
</site>
<right_flank>TGTTTCTGAA</right_flank>
</contributing_site>
<contributing_site sequence_id="sequence_103" position="83" strand="plus" pvalue="2.79e-05" >
<left_flank>TTTAAATTAA</left_flank>
<site>
<letter_ref letter_id="A"/>
<letter_ref letter_id="C"/>
<letter_ref letter_id="C"/>
<letter_ref letter_id="C"/>
<letter_ref letter_id="A"/>
<letter_ref letter_id="T"/>
<letter_ref letter_id="A"/>
<letter_ref letter_id="A"/>
</site>
<right_flank>CCCAATTATT</right_flank>
</contributing_site>
<contributing_site sequence_id="sequence_101" position="83" strand="plus" pvalue="2.79e-05" >
<left_flank>GTATAGACTA</left_flank>
<site>
<letter_ref letter_id="A"/>
<letter_ref letter_id="C"/>
<letter_ref letter_id="C"/>
<letter_ref letter_id="C"/>
<letter_ref letter_id="A"/>
<letter_ref letter_id="T"/>
<letter_ref letter_id="A"/>
<letter_ref letter_id="A"/>
</site>
<right_flank>ATTGTAAATA</right_flank>
</contributing_site>
<contributing_site sequence_id="sequence_94" position="85" strand="plus" pvalue="2.79e-05" >
<left_flank>AAATAAAATT</left_flank>
<site>
<letter_ref letter_id="A"/>
<letter_ref letter_id="C"/>
<letter_ref letter_id="C"/>
<letter_ref letter_id="C"/>
<letter_ref letter_id="A"/>
<letter_ref letter_id="T"/>
<letter_ref letter_id="A"/>
<letter_ref letter_id="A"/>
</site>
<right_flank>ATTTTTTTTC</right_flank>
</contributing_site>
<contributing_site sequence_id="sequence_93" position="86" strand="plus" pvalue="2.79e-05" >
<left_flank>ATATTATTAG</left_flank>
<site>
<letter_ref letter_id="A"/>
<letter_ref letter_id="C"/>
<letter_ref letter_id="C"/>
<letter_ref letter_id="C"/>
<letter_ref letter_id="A"/>
<letter_ref letter_id="T"/>
<letter_ref letter_id="A"/>
<letter_ref letter_id="A"/>
</site>
<right_flank>TTTAATATTT</right_flank>
</contributing_site>
<contributing_site sequence_id="sequence_91" position="84" strand="plus" pvalue="2.79e-05" >
<left_flank>TTAATCAAAA</left_flank>
<site>
<letter_ref letter_id="A"/>
<letter_ref letter_id="C"/>
<letter_ref letter_id="C"/>
<letter_ref letter_id="C"/>
<letter_ref letter_id="A"/>
<letter_ref letter_id="T"/>
<letter_ref letter_id="A"/>
<letter_ref letter_id="A"/>
</site>
<right_flank>ATAAAGAAAT</right_flank>
</contributing_site>
<contributing_site sequence_id="sequence_86" position="85" strand="plus" pvalue="2.79e-05" >
<left_flank>TTATTCAAAA</left_flank>
<site>
<letter_ref letter_id="A"/>
<letter_ref letter_id="C"/>
<letter_ref letter_id="C"/>
<letter_ref letter_id="C"/>
<letter_ref letter_id="A"/>
<letter_ref letter_id="T"/>
<letter_ref letter_id="A"/>
<letter_ref letter_id="A"/>
</site>
<right_flank>ATAAAGAAAT</right_flank>
</contributing_site>
<contributing_site sequence_id="sequence_84" position="81" strand="plus" pvalue="2.79e-05" >
<left_flank>TTTAATCATA</left_flank>
<site>
<letter_ref letter_id="A"/>
<letter_ref letter_id="C"/>
<letter_ref letter_id="C"/>
<letter_ref letter_id="C"/>
<letter_ref letter_id="A"/>
<letter_ref letter_id="T"/>
<letter_ref letter_id="A"/>
<letter_ref letter_id="A"/>
</site>
<right_flank>ATAAAGAACT</right_flank>
</contributing_site>
<contributing_site sequence_id="sequence_71" position="84" strand="plus" pvalue="2.79e-05" >
<left_flank>aaaaattaac</left_flank>
<site>
<letter_ref letter_id="A"/>
<letter_ref letter_id="C"/>
<letter_ref letter_id="C"/>
<letter_ref letter_id="C"/>
<letter_ref letter_id="A"/>
<letter_ref letter_id="T"/>
<letter_ref letter_id="A"/>
<letter_ref letter_id="A"/>
</site>
<right_flank>atatattaaa</right_flank>
</contributing_site>
<contributing_site sequence_id="sequence_58" position="79" strand="plus" pvalue="2.79e-05" >
<left_flank>tcCATGGAAC</left_flank>
<site>
<letter_ref letter_id="A"/>
<letter_ref letter_id="C"/>
<letter_ref letter_id="C"/>
<letter_ref letter_id="C"/>
<letter_ref letter_id="A"/>
<letter_ref letter_id="T"/>
<letter_ref letter_id="A"/>
<letter_ref letter_id="A"/>
</site>
<right_flank>ATGATAGTTT</right_flank>
</contributing_site>
<contributing_site sequence_id="sequence_55" position="79" strand="plus" pvalue="2.79e-05" >
<left_flank>GCAACACTCA</left_flank>
<site>
<letter_ref letter_id="A"/>
<letter_ref letter_id="C"/>
<letter_ref letter_id="C"/>
<letter_ref letter_id="C"/>
<letter_ref letter_id="A"/>
<letter_ref letter_id="T"/>
<letter_ref letter_id="A"/>
<letter_ref letter_id="A"/>
</site>
<right_flank>TCGTTAACCA</right_flank>
</contributing_site>
<contributing_site sequence_id="sequence_17" position="72" strand="plus" pvalue="2.79e-05" >
<left_flank>AAAAAATATA</left_flank>
<site>
<letter_ref letter_id="A"/>
<letter_ref letter_id="C"/>
<letter_ref letter_id="C"/>
<letter_ref letter_id="C"/>
<letter_ref letter_id="A"/>
<letter_ref letter_id="T"/>
<letter_ref letter_id="A"/>
<letter_ref letter_id="A"/>
</site>
<right_flank>TTTTTTTTTT</right_flank>
</contributing_site>
<contributing_site sequence_id="sequence_15" position="82" strand="plus" pvalue="2.79e-05" >
<left_flank>TGTGCCCATG</left_flank>
<site>
<letter_ref letter_id="A"/>
<letter_ref letter_id="C"/>
<letter_ref letter_id="C"/>
<letter_ref letter_id="C"/>
<letter_ref letter_id="A"/>
<letter_ref letter_id="T"/>
<letter_ref letter_id="A"/>
<letter_ref letter_id="A"/>
</site>
<right_flank>atgtgattga</right_flank>
</contributing_site>
<contributing_site sequence_id="sequence_13" position="83" strand="plus" pvalue="2.79e-05" >
<left_flank>TCAACATAGA</left_flank>
<site>
<letter_ref letter_id="A"/>
<letter_ref letter_id="C"/>
<letter_ref letter_id="C"/>
<letter_ref letter_id="C"/>
<letter_ref letter_id="A"/>
<letter_ref letter_id="T"/>
<letter_ref letter_id="A"/>
<letter_ref letter_id="A"/>
</site>
<right_flank>atatgattga</right_flank>
</contributing_site>
<contributing_site sequence_id="sequence_4" position="83" strand="plus" pvalue="2.79e-05" >
<left_flank>CGATGATCAG</left_flank>
<site>
<letter_ref letter_id="A"/>
<letter_ref letter_id="C"/>
<letter_ref letter_id="C"/>
<letter_ref letter_id="C"/>
<letter_ref letter_id="A"/>
<letter_ref letter_id="T"/>
<letter_ref letter_id="A"/>
<letter_ref letter_id="A"/>
</site>
<right_flank>TGCCTTGACA</right_flank>
</contributing_site>
<contributing_site sequence_id="sequence_76" position="82" strand="plus" pvalue="8.09e-05" >
<left_flank>gttgaatttc</left_flank>
<site>
<letter_ref letter_id="T"/>
<letter_ref letter_id="A"/>
<letter_ref letter_id="C"/>
<letter_ref letter_id="C"/>
<letter_ref letter_id="A"/>
<letter_ref letter_id="T"/>
<letter_ref letter_id="A"/>
<letter_ref letter_id="A"/>
</site>
<right_flank>ttttttatta</right_flank>
</contributing_site>
<contributing_site sequence_id="sequence_37" position="48" strand="plus" pvalue="9.10e-05" >
<left_flank>ACAGTTGAGC</left_flank>
<site>
<letter_ref letter_id="A"/>
<letter_ref letter_id="A"/>
<letter_ref letter_id="C"/>
<letter_ref letter_id="C"/>
<letter_ref letter_id="A"/>
<letter_ref letter_id="C"/>
<letter_ref letter_id="A"/>
<letter_ref letter_id="A"/>
</site>
<right_flank>CAACCAACCA</right_flank>
</contributing_site>
<contributing_site sequence_id="sequence_125" position="83" strand="plus" pvalue="1.31e-04" >
<left_flank>AGAACATTCA</left_flank>
<site>
<letter_ref letter_id="A"/>
<letter_ref letter_id="A"/>
<letter_ref letter_id="C"/>
<letter_ref letter_id="C"/>
<letter_ref letter_id="A"/>
<letter_ref letter_id="T"/>
<letter_ref letter_id="A"/>
<letter_ref letter_id="A"/>
</site>
<right_flank>CTACatttaa</right_flank>
</contributing_site>
<contributing_site sequence_id="sequence_123" position="83" strand="plus" pvalue="1.31e-04" >
<left_flank>aaagaaaaat</left_flank>
<site>
<letter_ref letter_id="A"/>
<letter_ref letter_id="A"/>
<letter_ref letter_id="C"/>
<letter_ref letter_id="C"/>
<letter_ref letter_id="A"/>
<letter_ref letter_id="T"/>
<letter_ref letter_id="A"/>
<letter_ref letter_id="A"/>
</site>
<right_flank>ACATTGGGAT</right_flank>
</contributing_site>
<contributing_site sequence_id="sequence_122" position="81" strand="plus" pvalue="1.31e-04" >
<left_flank>ataattttca</left_flank>
<site>
<letter_ref letter_id="A"/>
<letter_ref letter_id="A"/>
<letter_ref letter_id="C"/>
<letter_ref letter_id="C"/>
<letter_ref letter_id="A"/>
<letter_ref letter_id="T"/>
<letter_ref letter_id="A"/>
<letter_ref letter_id="A"/>
</site>
<right_flank>ataaattatt</right_flank>
</contributing_site>
<contributing_site sequence_id="sequence_121" position="81" strand="plus" pvalue="1.31e-04" >
<left_flank>AGAACATTCC</left_flank>
<site>
<letter_ref letter_id="A"/>
<letter_ref letter_id="A"/>
<letter_ref letter_id="C"/>
<letter_ref letter_id="C"/>
<letter_ref letter_id="A"/>
<letter_ref letter_id="T"/>
<letter_ref letter_id="A"/>
<letter_ref letter_id="A"/>
</site>
<right_flank>tcaaattata</right_flank>
</contributing_site>
<contributing_site sequence_id="sequence_120" position="83" strand="plus" pvalue="1.31e-04" >
<left_flank>TAACAACTCA</left_flank>
<site>
<letter_ref letter_id="A"/>
<letter_ref letter_id="A"/>
<letter_ref letter_id="C"/>
<letter_ref letter_id="C"/>
<letter_ref letter_id="A"/>
<letter_ref letter_id="T"/>
<letter_ref letter_id="A"/>
<letter_ref letter_id="A"/>
</site>
<right_flank>ACTATCATTC</right_flank>
</contributing_site>
<contributing_site sequence_id="sequence_118" position="80" strand="plus" pvalue="1.31e-04" >
<left_flank>agaacaTTCC</left_flank>
<site>
<letter_ref letter_id="A"/>
<letter_ref letter_id="A"/>
<letter_ref letter_id="C"/>
<letter_ref letter_id="C"/>
<letter_ref letter_id="A"/>
<letter_ref letter_id="T"/>
<letter_ref letter_id="A"/>
<letter_ref letter_id="A"/>
</site>
<right_flank>tcaaatgatt</right_flank>
</contributing_site>
<contributing_site sequence_id="sequence_117" position="83" strand="plus" pvalue="1.31e-04" >
<left_flank>GTACATCACA</left_flank>
<site>
<letter_ref letter_id="A"/>
<letter_ref letter_id="A"/>
<letter_ref letter_id="C"/>
<letter_ref letter_id="C"/>
<letter_ref letter_id="A"/>
<letter_ref letter_id="T"/>
<letter_ref letter_id="A"/>
<letter_ref letter_id="A"/>
</site>
<right_flank>ttaaatgaaa</right_flank>
</contributing_site>
<contributing_site sequence_id="sequence_116" position="84" strand="plus" pvalue="1.31e-04" >
<left_flank>TCTTGATCAA</left_flank>
<site>
<letter_ref letter_id="A"/>
<letter_ref letter_id="A"/>
<letter_ref letter_id="C"/>
<letter_ref letter_id="C"/>
<letter_ref letter_id="A"/>
<letter_ref letter_id="T"/>
<letter_ref letter_id="A"/>
<letter_ref letter_id="A"/>
</site>
<right_flank>GTTttagaaa</right_flank>
</contributing_site>
<contributing_site sequence_id="sequence_114" position="84" strand="plus" pvalue="1.31e-04" >
<left_flank>ctCATTTTCA</left_flank>
<site>
<letter_ref letter_id="A"/>
<letter_ref letter_id="A"/>
<letter_ref letter_id="C"/>
<letter_ref letter_id="C"/>
<letter_ref letter_id="A"/>
<letter_ref letter_id="T"/>
<letter_ref letter_id="A"/>
<letter_ref letter_id="A"/>
</site>
<right_flank>GTAATAATTG</right_flank>
</contributing_site>
<contributing_site sequence_id="sequence_112" position="80" strand="plus" pvalue="1.31e-04" >
<left_flank>agaacaTTCC</left_flank>
<site>
<letter_ref letter_id="A"/>
<letter_ref letter_id="A"/>
<letter_ref letter_id="C"/>
<letter_ref letter_id="C"/>
<letter_ref letter_id="A"/>
<letter_ref letter_id="T"/>
<letter_ref letter_id="A"/>
<letter_ref letter_id="A"/>
</site>
<right_flank>tcaaatgatt</right_flank>
</contributing_site>
<contributing_site sequence_id="sequence_110" position="80" strand="plus" pvalue="1.31e-04" >
<left_flank>agaAGATTCA</left_flank>
<site>
<letter_ref letter_id="A"/>
<letter_ref letter_id="A"/>
<letter_ref letter_id="C"/>
<letter_ref letter_id="C"/>
<letter_ref letter_id="A"/>
<letter_ref letter_id="T"/>
<letter_ref letter_id="A"/>
<letter_ref letter_id="A"/>
</site>
<right_flank>CTTCatttaa</right_flank>
</contributing_site>
<contributing_site sequence_id="sequence_109" position="81" strand="plus" pvalue="1.31e-04" >
<left_flank>atttAAAATG</left_flank>
<site>
<letter_ref letter_id="A"/>
<letter_ref letter_id="A"/>
<letter_ref letter_id="C"/>
<letter_ref letter_id="C"/>
<letter_ref letter_id="A"/>
<letter_ref letter_id="T"/>
<letter_ref letter_id="A"/>
<letter_ref letter_id="A"/>
</site>
<right_flank>GTGTCAGAGT</right_flank>
</contributing_site>
<contributing_site sequence_id="sequence_108" position="82" strand="plus" pvalue="1.31e-04" >
<left_flank>AGAACATTCC</left_flank>
<site>
<letter_ref letter_id="A"/>
<letter_ref letter_id="A"/>
<letter_ref letter_id="C"/>
<letter_ref letter_id="C"/>
<letter_ref letter_id="A"/>
<letter_ref letter_id="T"/>
<letter_ref letter_id="A"/>
<letter_ref letter_id="A"/>
</site>
<right_flank>Ccaaatgatt</right_flank>
</contributing_site>
<contributing_site sequence_id="sequence_78" position="81" strand="plus" pvalue="1.31e-04" >
<left_flank>aaatcatacC</left_flank>
<site>
<letter_ref letter_id="A"/>
<letter_ref letter_id="A"/>
<letter_ref letter_id="C"/>
<letter_ref letter_id="C"/>
<letter_ref letter_id="A"/>
<letter_ref letter_id="T"/>
<letter_ref letter_id="A"/>
<letter_ref letter_id="A"/>
</site>
<right_flank>aaaataattt</right_flank>
</contributing_site>
<contributing_site sequence_id="sequence_75" position="81" strand="plus" pvalue="1.31e-04" >
<left_flank>taaagtGAAC</left_flank>
<site>
<letter_ref letter_id="A"/>
<letter_ref letter_id="A"/>
<letter_ref letter_id="C"/>
<letter_ref letter_id="C"/>
<letter_ref letter_id="A"/>
<letter_ref letter_id="T"/>
<letter_ref letter_id="A"/>
<letter_ref letter_id="A"/>
</site>
<right_flank>TGTGTATTga</right_flank>
</contributing_site>
<contributing_site sequence_id="sequence_74" position="82" strand="plus" pvalue="1.31e-04" >
<left_flank>ataatgacCA</left_flank>
<site>
<letter_ref letter_id="A"/>
<letter_ref letter_id="A"/>
<letter_ref letter_id="C"/>
<letter_ref letter_id="C"/>
<letter_ref letter_id="A"/>
<letter_ref letter_id="T"/>
<letter_ref letter_id="A"/>
<letter_ref letter_id="A"/>
</site>
<right_flank>ACATATATTT</right_flank>
</contributing_site>
<contributing_site sequence_id="sequence_73" position="81" strand="plus" pvalue="1.31e-04" >
<left_flank>aataatgacA</left_flank>
<site>
<letter_ref letter_id="A"/>
<letter_ref letter_id="A"/>
<letter_ref letter_id="C"/>
<letter_ref letter_id="C"/>
<letter_ref letter_id="A"/>
<letter_ref letter_id="T"/>
<letter_ref letter_id="A"/>
<letter_ref letter_id="A"/>
</site>
<right_flank>ACATATAATT</right_flank>
</contributing_site>
<contributing_site sequence_id="sequence_70" position="83" strand="plus" pvalue="1.31e-04" >
<left_flank>GTTTAAGTAA</left_flank>
<site>
<letter_ref letter_id="A"/>
<letter_ref letter_id="A"/>
<letter_ref letter_id="C"/>
<letter_ref letter_id="C"/>
<letter_ref letter_id="A"/>
<letter_ref letter_id="T"/>
<letter_ref letter_id="A"/>
<letter_ref letter_id="A"/>
</site>
<right_flank>TTCctcattt</right_flank>
</contributing_site>
<contributing_site sequence_id="sequence_69" position="82" strand="plus" pvalue="1.31e-04" >
<left_flank>AAGTGCACAC</left_flank>
<site>
<letter_ref letter_id="A"/>
<letter_ref letter_id="A"/>
<letter_ref letter_id="C"/>
<letter_ref letter_id="C"/>
<letter_ref letter_id="A"/>
<letter_ref letter_id="T"/>
<letter_ref letter_id="A"/>
<letter_ref letter_id="A"/>
</site>
<right_flank>TGTGTATTca</right_flank>
</contributing_site>
<contributing_site sequence_id="sequence_68" position="82" strand="plus" pvalue="1.31e-04" >
<left_flank>ttggGTTTCA</left_flank>
<site>
<letter_ref letter_id="A"/>
<letter_ref letter_id="A"/>
<letter_ref letter_id="C"/>
<letter_ref letter_id="C"/>
<letter_ref letter_id="A"/>
<letter_ref letter_id="T"/>
<letter_ref letter_id="A"/>
<letter_ref letter_id="A"/>
</site>
<right_flank>ttaaaattta</right_flank>
</contributing_site>
<contributing_site sequence_id="sequence_67" position="84" strand="plus" pvalue="1.31e-04" >
<left_flank>ATGTAATTCA</left_flank>
<site>
<letter_ref letter_id="A"/>
<letter_ref letter_id="A"/>
<letter_ref letter_id="C"/>
<letter_ref letter_id="C"/>
<letter_ref letter_id="A"/>
<letter_ref letter_id="T"/>
<letter_ref letter_id="A"/>
<letter_ref letter_id="A"/>
</site>
<right_flank>ATcataaaat</right_flank>
</contributing_site>
<contributing_site sequence_id="sequence_66" position="82" strand="plus" pvalue="1.31e-04" >
<left_flank>aaatttttaa</left_flank>
<site>
<letter_ref letter_id="A"/>
<letter_ref letter_id="A"/>
<letter_ref letter_id="C"/>
<letter_ref letter_id="C"/>
<letter_ref letter_id="A"/>
<letter_ref letter_id="T"/>
<letter_ref letter_id="A"/>
<letter_ref letter_id="A"/>
</site>
<right_flank>AAAACATGGA</right_flank>
</contributing_site>
<contributing_site sequence_id="sequence_65" position="84" strand="plus" pvalue="1.31e-04" >
<left_flank>aatttttaaa</left_flank>
<site>
<letter_ref letter_id="A"/>
<letter_ref letter_id="A"/>
<letter_ref letter_id="C"/>
<letter_ref letter_id="C"/>
<letter_ref letter_id="A"/>
<letter_ref letter_id="T"/>
<letter_ref letter_id="A"/>
<letter_ref letter_id="A"/>
</site>
<right_flank>ATAATCatac</right_flank>
</contributing_site>
<contributing_site sequence_id="sequence_64" position="80" strand="plus" pvalue="1.31e-04" >
<left_flank>tataaatttg</left_flank>
<site>
<letter_ref letter_id="A"/>
<letter_ref letter_id="A"/>
<letter_ref letter_id="C"/>
<letter_ref letter_id="C"/>
<letter_ref letter_id="A"/>
<letter_ref letter_id="T"/>
<letter_ref letter_id="A"/>
<letter_ref letter_id="A"/>
</site>
<right_flank>attgaaaaaa</right_flank>
</contributing_site>
<contributing_site sequence_id="sequence_63" position="80" strand="plus" pvalue="1.31e-04" >
<left_flank>ttttttccGA</left_flank>
<site>
<letter_ref letter_id="A"/>
<letter_ref letter_id="A"/>
<letter_ref letter_id="C"/>
<letter_ref letter_id="C"/>
<letter_ref letter_id="A"/>
<letter_ref letter_id="T"/>
<letter_ref letter_id="A"/>
<letter_ref letter_id="A"/>
</site>
<right_flank>attctataaa</right_flank>
</contributing_site>
<contributing_site sequence_id="sequence_12" position="81" strand="plus" pvalue="1.31e-04" >
<left_flank>GAGTACAAAT</left_flank>
<site>
<letter_ref letter_id="A"/>
<letter_ref letter_id="A"/>
<letter_ref letter_id="C"/>
<letter_ref letter_id="C"/>
<letter_ref letter_id="A"/>
<letter_ref letter_id="T"/>
<letter_ref letter_id="A"/>
<letter_ref letter_id="A"/>
</site>
<right_flank>ATTAAGATTG</right_flank>
</contributing_site>
<contributing_site sequence_id="sequence_8" position="83" strand="plus" pvalue="1.31e-04" >
<left_flank>TTGTGATTGA</left_flank>
<site>
<letter_ref letter_id="A"/>
<letter_ref letter_id="A"/>
<letter_ref letter_id="C"/>
<letter_ref letter_id="C"/>
<letter_ref letter_id="A"/>
<letter_ref letter_id="T"/>
<letter_ref letter_id="A"/>
<letter_ref letter_id="A"/>
</site>
<right_flank>ttataaataa</right_flank>
</contributing_site>
<contributing_site sequence_id="sequence_1" position="83" strand="plus" pvalue="1.31e-04" >
<left_flank>atatgatAAG</left_flank>
<site>
<letter_ref letter_id="A"/>
<letter_ref letter_id="A"/>
<letter_ref letter_id="C"/>
<letter_ref letter_id="C"/>
<letter_ref letter_id="A"/>
<letter_ref letter_id="T"/>
<letter_ref letter_id="A"/>
<letter_ref letter_id="A"/>
</site>
<right_flank>ctcatcacca</right_flank>
</contributing_site>
<contributing_site sequence_id="sequence_0" position="83" strand="plus" pvalue="1.31e-04" >
<left_flank>TAGATTGTTT</left_flank>
<site>
<letter_ref letter_id="A"/>
<letter_ref letter_id="A"/>
<letter_ref letter_id="C"/>
<letter_ref letter_id="C"/>
<letter_ref letter_id="A"/>
<letter_ref letter_id="T"/>
<letter_ref letter_id="A"/>
<letter_ref letter_id="A"/>
</site>
<right_flank>CAAATTATTG</right_flank>
</contributing_site>
<contributing_site sequence_id="sequence_61" position="84" strand="plus" pvalue="1.54e-04" >
<left_flank>TTGCTCAATA</left_flank>
<site>
<letter_ref letter_id="T"/>
<letter_ref letter_id="C"/>
<letter_ref letter_id="C"/>
<letter_ref letter_id="C"/>
<letter_ref letter_id="A"/>
<letter_ref letter_id="T"/>
<letter_ref letter_id="A"/>
<letter_ref letter_id="T"/>
</site>
<right_flank>CTTtgcaaaa</right_flank>
</contributing_site>
<contributing_site sequence_id="sequence_49" position="70" strand="plus" pvalue="1.54e-04" >
<left_flank>GAGGATTGGA</left_flank>
<site>
<letter_ref letter_id="T"/>
<letter_ref letter_id="C"/>
<letter_ref letter_id="C"/>
<letter_ref letter_id="C"/>
<letter_ref letter_id="A"/>
<letter_ref letter_id="T"/>
<letter_ref letter_id="A"/>
<letter_ref letter_id="T"/>
</site>
<right_flank>TTCTATTTTT</right_flank>
</contributing_site>
<contributing_site sequence_id="sequence_14" position="81" strand="plus" pvalue="1.54e-04" >
<left_flank>CTGGCAATCA</left_flank>
<site>
<letter_ref letter_id="T"/>
<letter_ref letter_id="C"/>
<letter_ref letter_id="C"/>
<letter_ref letter_id="C"/>
<letter_ref letter_id="A"/>
<letter_ref letter_id="T"/>
<letter_ref letter_id="A"/>
<letter_ref letter_id="T"/>
</site>
<right_flank>TGattcatta</right_flank>
</contributing_site>
<contributing_site sequence_id="sequence_44" position="72" strand="plus" pvalue="1.83e-04" >
<left_flank>TAACAATCAA</left_flank>
<site>
<letter_ref letter_id="T"/>
<letter_ref letter_id="C"/>
<letter_ref letter_id="C"/>
<letter_ref letter_id="C"/>
<letter_ref letter_id="A"/>
<letter_ref letter_id="A"/>
<letter_ref letter_id="A"/>
<letter_ref letter_id="A"/>
</site>
<right_flank>ATTATTTTTT</right_flank>
</contributing_site>
<contributing_site sequence_id="sequence_32" position="54" strand="plus" pvalue="2.00e-04" >
<left_flank>ACAAAGTGGA</left_flank>
<site>
<letter_ref letter_id="A"/>
<letter_ref letter_id="C"/>
<letter_ref letter_id="C"/>
<letter_ref letter_id="C"/>
<letter_ref letter_id="A"/>
<letter_ref letter_id="A"/>
<letter_ref letter_id="A"/>
<letter_ref letter_id="A"/>
</site>
<right_flank>TCCTATTTTT</right_flank>
</contributing_site>
<contributing_site sequence_id="sequence_9" position="83" strand="plus" pvalue="2.18e-04" >
<left_flank>GAAAGAAATA</left_flank>
<site>
<letter_ref letter_id="G"/>
<letter_ref letter_id="A"/>
<letter_ref letter_id="C"/>
<letter_ref letter_id="C"/>
<letter_ref letter_id="A"/>
<letter_ref letter_id="T"/>
<letter_ref letter_id="A"/>
<letter_ref letter_id="A"/>
</site>
<right_flank>TTATTCTATT</right_flank>
</contributing_site>
<contributing_site sequence_id="sequence_10" position="81" strand="plus" pvalue="2.29e-04" >
<left_flank>CCTTGGACAT</left_flank>
<site>
<letter_ref letter_id="C"/>
<letter_ref letter_id="A"/>
<letter_ref letter_id="C"/>
<letter_ref letter_id="C"/>
<letter_ref letter_id="A"/>
<letter_ref letter_id="T"/>
<letter_ref letter_id="A"/>
<letter_ref letter_id="A"/>
</site>
<right_flank>CCAATCCAGG</right_flank>
</contributing_site>
<contributing_site sequence_id="sequence_42" position="135" strand="plus" pvalue="2.40e-04" >
<left_flank>AAAATACATT</left_flank>
<site>
<letter_ref letter_id="T"/>
<letter_ref letter_id="A"/>
<letter_ref letter_id="C"/>
<letter_ref letter_id="C"/>
<letter_ref letter_id="A"/>
<letter_ref letter_id="C"/>
<letter_ref letter_id="A"/>
<letter_ref letter_id="T"/>
</site>
<right_flank>AATTAAG</right_flank>
</contributing_site>
<contributing_site sequence_id="sequence_50" position="10" strand="plus" pvalue="3.09e-04" >
<left_flank>TTTATAATTG</left_flank>
<site>
<letter_ref letter_id="T"/>
<letter_ref letter_id="A"/>
<letter_ref letter_id="C"/>
<letter_ref letter_id="C"/>
<letter_ref letter_id="A"/>
<letter_ref letter_id="T"/>
<letter_ref letter_id="A"/>
<letter_ref letter_id="G"/>
</site>
<right_flank>ACACTTGTAT</right_flank>
</contributing_site>
<contributing_site sequence_id="sequence_77" position="49" strand="plus" pvalue="4.17e-04" >
<left_flank>AAAAGTTGTA</left_flank>
<site>
<letter_ref letter_id="T"/>
<letter_ref letter_id="A"/>
<letter_ref letter_id="C"/>
<letter_ref letter_id="C"/>
<letter_ref letter_id="A"/>
<letter_ref letter_id="T"/>
<letter_ref letter_id="C"/>
<letter_ref letter_id="A"/>
</site>
<right_flank>AATCAATact</right_flank>
</contributing_site>
<contributing_site sequence_id="sequence_111" position="36" strand="plus" pvalue="4.70e-04" >
<left_flank>CCAATTACAA</left_flank>
<site>
<letter_ref letter_id="T"/>
<letter_ref letter_id="T"/>
<letter_ref letter_id="C"/>
<letter_ref letter_id="C"/>
<letter_ref letter_id="A"/>
<letter_ref letter_id="C"/>
<letter_ref letter_id="A"/>
<letter_ref letter_id="A"/>
</site>
<right_flank>TATCAATCAC</right_flank>
</contributing_site>
<contributing_site sequence_id="sequence_119" position="42" strand="plus" pvalue="6.24e-04" >
<left_flank>TTCAGATGTC</left_flank>
<site>
<letter_ref letter_id="A"/>
<letter_ref letter_id="C"/>
<letter_ref letter_id="C"/>
<letter_ref letter_id="C"/>
<letter_ref letter_id="A"/>
<letter_ref letter_id="A"/>
<letter_ref letter_id="A"/>
<letter_ref letter_id="T"/>
</site>
<right_flank>CGAATTGTTT</right_flank>
</contributing_site>
</contributing_sites>
</motif>
<motif id="motif_2" name="DGGAGGAT" alt="MEME-2" width="8" sites="20" ic="11.8" re="14.9" llr="207" p_value="3.2e-076" e_value="3.4e-010" bayes_threshold="10.7578" elapsed_time="17.250471">
<scores>
<alphabet_matrix>
<alphabet_array>
<value letter_id="A">4</value>
<value letter_id="C">-1097</value>
<value letter_id="G">188</value>
<value letter_id="T">-72</value>
</alphabet_array>
<alphabet_array>
<value letter_id="A">-1097</value>
<value letter_id="C">-107</value>
<value letter_id="G">332</value>
<value letter_id="T">-1097</value>
</alphabet_array>
<alphabet_array>
<value letter_id="A">-1097</value>
<value letter_id="C">-1097</value>
<value letter_id="G">324</value>
<value letter_id="T">-204</value>
</alphabet_array>
<alphabet_array>
<value letter_id="A">136</value>
<value letter_id="C">-1097</value>
<value letter_id="G">-1097</value>
<value letter_id="T">-1097</value>
</alphabet_array>
<alphabet_array>
<value letter_id="A">-1097</value>
<value letter_id="C">-1097</value>
<value letter_id="G">316</value>
<value letter_id="T">-145</value>
</alphabet_array>
<alphabet_array>
<value letter_id="A">-1097</value>
<value letter_id="C">-107</value>
<value letter_id="G">332</value>
<value letter_id="T">-1097</value>
</alphabet_array>
<alphabet_array>
<value letter_id="A">113</value>
<value letter_id="C">-1097</value>
<value letter_id="G">-93</value>
<value letter_id="T">-204</value>
</alphabet_array>
<alphabet_array>
<value letter_id="A">-295</value>
<value letter_id="C">-1097</value>
<value letter_id="G">-1097</value>
<value letter_id="T">121</value>
</alphabet_array>
</alphabet_matrix>
</scores>
<probabilities>
<alphabet_matrix>
<alphabet_array>
<value letter_id="A">0.400000</value>
<value letter_id="C">0.000000</value>
<value letter_id="G">0.350000</value>
<value letter_id="T">0.250000</value>
</alphabet_array>
<alphabet_array>
<value letter_id="A">0.000000</value>
<value letter_id="C">0.050000</value>
<value letter_id="G">0.950000</value>
<value letter_id="T">0.000000</value>
</alphabet_array>
<alphabet_array>
<value letter_id="A">0.000000</value>
<value letter_id="C">0.000000</value>
<value letter_id="G">0.900000</value>
<value letter_id="T">0.100000</value>
</alphabet_array>
<alphabet_array>
<value letter_id="A">1.000000</value>
<value letter_id="C">0.000000</value>
<value letter_id="G">0.000000</value>
<value letter_id="T">0.000000</value>
</alphabet_array>
<alphabet_array>
<value letter_id="A">0.000000</value>
<value letter_id="C">0.000000</value>
<value letter_id="G">0.850000</value>
<value letter_id="T">0.150000</value>
</alphabet_array>
<alphabet_array>
<value letter_id="A">0.000000</value>
<value letter_id="C">0.050000</value>
<value letter_id="G">0.950000</value>
<value letter_id="T">0.000000</value>
</alphabet_array>
<alphabet_array>
<value letter_id="A">0.850000</value>
<value letter_id="C">0.000000</value>
<value letter_id="G">0.050000</value>
<value letter_id="T">0.100000</value>
</alphabet_array>
<alphabet_array>
<value letter_id="A">0.050000</value>
<value letter_id="C">0.000000</value>
<value letter_id="G">0.000000</value>
<value letter_id="T">0.950000</value>
</alphabet_array>
</alphabet_matrix>
</probabilities>
<regular_expression>
[AGT]GGAGGAT
</regular_expression>
<contributing_sites>
<contributing_site sequence_id="sequence_102" position="73" strand="plus" pvalue="4.86e-07" >
<left_flank>GATTGTGGTA</left_flank>
<site>
<letter_ref letter_id="G"/>
<letter_ref letter_id="G"/>
<letter_ref letter_id="G"/>
<letter_ref letter_id="A"/>
<letter_ref letter_id="G"/>
<letter_ref letter_id="G"/>
<letter_ref letter_id="A"/>
<letter_ref letter_id="T"/>
</site>
<right_flank>ATTCTCCCAT</right_flank>
</contributing_site>
<contributing_site sequence_id="sequence_100" position="71" strand="plus" pvalue="4.86e-07" >
<left_flank>ATTATAGGTA</left_flank>
<site>
<letter_ref letter_id="G"/>
<letter_ref letter_id="G"/>
<letter_ref letter_id="G"/>
<letter_ref letter_id="A"/>
<letter_ref letter_id="G"/>
<letter_ref letter_id="G"/>
<letter_ref letter_id="A"/>
<letter_ref letter_id="T"/>
</site>
<right_flank>ATTTAGTCCC</right_flank>
</contributing_site>
<contributing_site sequence_id="sequence_96" position="68" strand="plus" pvalue="4.86e-07" >
<left_flank>GATTGTGGCA</left_flank>
<site>
<letter_ref letter_id="G"/>
<letter_ref letter_id="G"/>
<letter_ref letter_id="G"/>
<letter_ref letter_id="A"/>
<letter_ref letter_id="G"/>
<letter_ref letter_id="G"/>
<letter_ref letter_id="A"/>
<letter_ref letter_id="T"/>
</site>
<right_flank>ATTTAGTCCC</right_flank>
</contributing_site>
<contributing_site sequence_id="sequence_85" position="68" strand="plus" pvalue="4.86e-07" >
<left_flank>ATTATAGGTA</left_flank>
<site>
<letter_ref letter_id="G"/>
<letter_ref letter_id="G"/>
<letter_ref letter_id="G"/>
<letter_ref letter_id="A"/>
<letter_ref letter_id="G"/>
<letter_ref letter_id="G"/>
<letter_ref letter_id="A"/>
<letter_ref letter_id="T"/>
</site>
<right_flank>ATTTAGTCCC</right_flank>
</contributing_site>
<contributing_site sequence_id="sequence_82" position="70" strand="plus" pvalue="4.86e-07" >
<left_flank>GATTGTGGTA</left_flank>
<site>
<letter_ref letter_id="G"/>
<letter_ref letter_id="G"/>
<letter_ref letter_id="G"/>
<letter_ref letter_id="A"/>
<letter_ref letter_id="G"/>
<letter_ref letter_id="G"/>
<letter_ref letter_id="A"/>
<letter_ref letter_id="T"/>
</site>
<right_flank>ATTTAGTCCC</right_flank>
</contributing_site>
<contributing_site sequence_id="sequence_80" position="70" strand="plus" pvalue="4.86e-07" >
<left_flank>TGGTATGGTA</left_flank>
<site>
<letter_ref letter_id="G"/>
<letter_ref letter_id="G"/>
<letter_ref letter_id="G"/>
<letter_ref letter_id="A"/>
<letter_ref letter_id="G"/>
<letter_ref letter_id="G"/>
<letter_ref letter_id="A"/>
<letter_ref letter_id="T"/>
</site>
<right_flank>ATTTAGTCCC</right_flank>
</contributing_site>
<contributing_site sequence_id="sequence_107" position="67" strand="plus" pvalue="2.47e-06" >
<left_flank>TTTGGATAAA</left_flank>
<site>
<letter_ref letter_id="A"/>
<letter_ref letter_id="G"/>
<letter_ref letter_id="G"/>
<letter_ref letter_id="A"/>
<letter_ref letter_id="G"/>
<letter_ref letter_id="G"/>
<letter_ref letter_id="A"/>
<letter_ref letter_id="T"/>
</site>
<right_flank>TATTTATTTA</right_flank>
</contributing_site>
<contributing_site sequence_id="sequence_49" position="58" strand="plus" pvalue="2.47e-06" >
<left_flank>AAAAGATTTG</left_flank>
<site>
<letter_ref letter_id="A"/>
<letter_ref letter_id="G"/>
<letter_ref letter_id="G"/>
<letter_ref letter_id="A"/>
<letter_ref letter_id="G"/>
<letter_ref letter_id="G"/>
<letter_ref letter_id="A"/>
<letter_ref letter_id="T"/>
</site>
<right_flank>TGGATCCCAT</right_flank>
</contributing_site>
<contributing_site sequence_id="sequence_45" position="57" strand="plus" pvalue="2.47e-06" >
<left_flank>AAAAAAATTT</left_flank>
<site>
<letter_ref letter_id="A"/>
<letter_ref letter_id="G"/>
<letter_ref letter_id="G"/>
<letter_ref letter_id="A"/>
<letter_ref letter_id="G"/>
<letter_ref letter_id="G"/>
<letter_ref letter_id="A"/>
<letter_ref letter_id="T"/>
</site>
<right_flank>TGGATCCCAT</right_flank>
</contributing_site>
<contributing_site sequence_id="sequence_27" position="57" strand="plus" pvalue="2.47e-06" >
<left_flank>AAAAGAATTT</left_flank>
<site>
<letter_ref letter_id="A"/>
<letter_ref letter_id="G"/>
<letter_ref letter_id="G"/>
<letter_ref letter_id="A"/>
<letter_ref letter_id="G"/>
<letter_ref letter_id="G"/>
<letter_ref letter_id="A"/>
<letter_ref letter_id="T"/>
</site>
<right_flank>TGGATCCCAT</right_flank>
</contributing_site>
<contributing_site sequence_id="sequence_10" position="96" strand="plus" pvalue="1.19e-05" >
<left_flank>TAACCAATCC</left_flank>
<site>
<letter_ref letter_id="A"/>
<letter_ref letter_id="G"/>
<letter_ref letter_id="G"/>
<letter_ref letter_id="A"/>
<letter_ref letter_id="G"/>
<letter_ref letter_id="G"/>
<letter_ref letter_id="T"/>
<letter_ref letter_id="T"/>
</site>
<right_flank>ATGGAGTTTT</right_flank>
</contributing_site>
<contributing_site sequence_id="sequence_77" position="105" strand="plus" pvalue="1.62e-05" >
<left_flank>GATAATCTTG</left_flank>
<site>
<letter_ref letter_id="T"/>
<letter_ref letter_id="G"/>
<letter_ref letter_id="G"/>
<letter_ref letter_id="A"/>
<letter_ref letter_id="G"/>
<letter_ref letter_id="G"/>
<letter_ref letter_id="T"/>
<letter_ref letter_id="T"/>
</site>
<right_flank>GTATTTGCAA</right_flank>
</contributing_site>
<contributing_site sequence_id="sequence_26" position="60" strand="plus" pvalue="3.11e-05" >
<left_flank>ATAAGAATTT</left_flank>
<site>
<letter_ref letter_id="A"/>
<letter_ref letter_id="G"/>
<letter_ref letter_id="G"/>
<letter_ref letter_id="A"/>
<letter_ref letter_id="T"/>
<letter_ref letter_id="G"/>
<letter_ref letter_id="A"/>
<letter_ref letter_id="T"/>
</site>
<right_flank>CAAATCCCAT</right_flank>
</contributing_site>
<contributing_site sequence_id="sequence_21" position="5" strand="plus" pvalue="3.39e-05" >
<left_flank>TAGTT</left_flank>
<site>
<letter_ref letter_id="T"/>
<letter_ref letter_id="G"/>
<letter_ref letter_id="G"/>
<letter_ref letter_id="A"/>
<letter_ref letter_id="G"/>
<letter_ref letter_id="G"/>
<letter_ref letter_id="A"/>
<letter_ref letter_id="A"/>
</site>
<right_flank>GGTATTCTTA</right_flank>
</contributing_site>
<contributing_site sequence_id="sequence_0" position="3" strand="plus" pvalue="3.39e-05" >
<left_flank>GTC</left_flank>
<site>
<letter_ref letter_id="G"/>
<letter_ref letter_id="G"/>
<letter_ref letter_id="G"/>
<letter_ref letter_id="A"/>
<letter_ref letter_id="T"/>
<letter_ref letter_id="G"/>
<letter_ref letter_id="G"/>
<letter_ref letter_id="T"/>
</site>
<right_flank>CGTattcttg</right_flank>
</contributing_site>
<contributing_site sequence_id="sequence_111" position="79" strand="plus" pvalue="3.85e-05" >
<left_flank>GATTGGCAGA</left_flank>
<site>
<letter_ref letter_id="T"/>
<letter_ref letter_id="G"/>
<letter_ref letter_id="G"/>
<letter_ref letter_id="A"/>
<letter_ref letter_id="G"/>
<letter_ref letter_id="C"/>
<letter_ref letter_id="A"/>
<letter_ref letter_id="T"/>
</site>
<right_flank>CTACCTCAAC</right_flank>
</contributing_site>
<contributing_site sequence_id="sequence_56" position="67" strand="plus" pvalue="3.85e-05" >
<left_flank>ataatctttc</left_flank>
<site>
<letter_ref letter_id="T"/>
<letter_ref letter_id="C"/>
<letter_ref letter_id="G"/>
<letter_ref letter_id="A"/>
<letter_ref letter_id="G"/>
<letter_ref letter_id="G"/>
<letter_ref letter_id="A"/>
<letter_ref letter_id="T"/>
</site>
<right_flank>TCTTCCCATA</right_flank>
</contributing_site>
<contributing_site sequence_id="sequence_87" position="115" strand="plus" pvalue="5.61e-05" >
<left_flank>TATATCATTA</left_flank>
<site>
<letter_ref letter_id="A"/>
<letter_ref letter_id="G"/>
<letter_ref letter_id="T"/>
<letter_ref letter_id="A"/>
<letter_ref letter_id="G"/>
<letter_ref letter_id="G"/>
<letter_ref letter_id="A"/>
<letter_ref letter_id="T"/>
</site>
<right_flank>TTTTTTTAAA</right_flank>
</contributing_site>
<contributing_site sequence_id="sequence_63" position="10" strand="plus" pvalue="5.61e-05" >
<left_flank>AACTTGATCA</left_flank>
<site>
<letter_ref letter_id="T"/>
<letter_ref letter_id="G"/>
<letter_ref letter_id="G"/>
<letter_ref letter_id="A"/>
<letter_ref letter_id="T"/>
<letter_ref letter_id="G"/>
<letter_ref letter_id="A"/>
<letter_ref letter_id="T"/>
</site>
<right_flank>CCtcttaaaa</right_flank>
</contributing_site>
<contributing_site sequence_id="sequence_58" position="131" strand="plus" pvalue="5.61e-05" >
<left_flank>TATCGATGAG</left_flank>
<site>
<letter_ref letter_id="A"/>
<letter_ref letter_id="G"/>
<letter_ref letter_id="T"/>
<letter_ref letter_id="A"/>
<letter_ref letter_id="G"/>
<letter_ref letter_id="G"/>
<letter_ref letter_id="A"/>
<letter_ref letter_id="T"/>
</site>
<right_flank>GCATTCTCAA</right_flank>
</contributing_site>
</contributing_sites>
</motif>
<motif id="motif_3" name="AAATGTG" alt="MEME-3" width="7" sites="25" ic="14.0" re="13.4" llr="233" p_value="4.2e-088" e_value="6.2e-008" bayes_threshold="9.20931" elapsed_time="25.576204">
<scores>
<alphabet_matrix>
<alphabet_array>
<value letter_id="A">136</value>
<value letter_id="C">-1129</value>
<value letter_id="G">-1129</value>
<value letter_id="T">-1129</value>
</alphabet_array>
<alphabet_array>
<value letter_id="A">136</value>
<value letter_id="C">-1129</value>
<value letter_id="G">-1129</value>
<value letter_id="T">-1129</value>
</alphabet_array>
<alphabet_array>
<value letter_id="A">136</value>
<value letter_id="C">-1129</value>
<value letter_id="G">-1129</value>
<value letter_id="T">-1129</value>
</alphabet_array>
<alphabet_array>
<value letter_id="A">-1129</value>
<value letter_id="C">-1129</value>
<value letter_id="G">-1129</value>
<value letter_id="T">128</value>
</alphabet_array>
<alphabet_array>
<value letter_id="A">-1129</value>
<value letter_id="C">-1129</value>
<value letter_id="G">339</value>
<value letter_id="T">-1129</value>
</alphabet_array>
<alphabet_array>
<value letter_id="A">-1129</value>
<value letter_id="C">-1129</value>
<value letter_id="G">-1129</value>
<value letter_id="T">128</value>
</alphabet_array>
<alphabet_array>
<value letter_id="A">-1129</value>
<value letter_id="C">-1129</value>
<value letter_id="G">339</value>
<value letter_id="T">-1129</value>
</alphabet_array>
</alphabet_matrix>
</scores>
<probabilities>
<alphabet_matrix>
<alphabet_array>
<value letter_id="A">1.000000</value>
<value letter_id="C">0.000000</value>
<value letter_id="G">0.000000</value>
<value letter_id="T">0.000000</value>
</alphabet_array>
<alphabet_array>
<value letter_id="A">1.000000</value>
<value letter_id="C">0.000000</value>
<value letter_id="G">0.000000</value>
<value letter_id="T">0.000000</value>
</alphabet_array>
<alphabet_array>
<value letter_id="A">1.000000</value>
<value letter_id="C">0.000000</value>
<value letter_id="G">0.000000</value>
<value letter_id="T">0.000000</value>
</alphabet_array>
<alphabet_array>
<value letter_id="A">0.000000</value>
<value letter_id="C">0.000000</value>
<value letter_id="G">0.000000</value>
<value letter_id="T">1.000000</value>
</alphabet_array>
<alphabet_array>
<value letter_id="A">0.000000</value>
<value letter_id="C">0.000000</value>
<value letter_id="G">1.000000</value>
<value letter_id="T">0.000000</value>
</alphabet_array>
<alphabet_array>
<value letter_id="A">0.000000</value>
<value letter_id="C">0.000000</value>
<value letter_id="G">0.000000</value>
<value letter_id="T">1.000000</value>
</alphabet_array>
<alphabet_array>
<value letter_id="A">0.000000</value>
<value letter_id="C">0.000000</value>
<value letter_id="G">1.000000</value>
<value letter_id="T">0.000000</value>
</alphabet_array>
</alphabet_matrix>
</probabilities>
<regular_expression>
AAATGTG
</regular_expression>
<contributing_sites>
<contributing_site sequence_id="sequence_68" position="131" strand="plus" pvalue="8.96e-05" >
<left_flank>atataagaTA</left_flank>
<site>
<letter_ref letter_id="A"/>
<letter_ref letter_id="A"/>
<letter_ref letter_id="A"/>
<letter_ref letter_id="T"/>
<letter_ref letter_id="G"/>
<letter_ref letter_id="T"/>
<letter_ref letter_id="G"/>
</site>
<right_flank>ATAATTATCG</right_flank>
</contributing_site>
<contributing_site sequence_id="sequence_53" position="130" strand="plus" pvalue="8.96e-05" >
<left_flank>ATCTTTTTTT</left_flank>
<site>
<letter_ref letter_id="A"/>
<letter_ref letter_id="A"/>
<letter_ref letter_id="A"/>
<letter_ref letter_id="T"/>
<letter_ref letter_id="G"/>
<letter_ref letter_id="T"/>
<letter_ref letter_id="G"/>
</site>
<right_flank>TTAAACATTG</right_flank>
</contributing_site>
<contributing_site sequence_id="sequence_52" position="133" strand="plus" pvalue="8.96e-05" >
<left_flank>ATCTTTTTTT</left_flank>
<site>
<letter_ref letter_id="A"/>
<letter_ref letter_id="A"/>
<letter_ref letter_id="A"/>
<letter_ref letter_id="T"/>
<letter_ref letter_id="G"/>
<letter_ref letter_id="T"/>
<letter_ref letter_id="G"/>
</site>
<right_flank>CAAACATTTA</right_flank>
</contributing_site>
<contributing_site sequence_id="sequence_49" position="130" strand="plus" pvalue="8.96e-05" >
<left_flank>CATTTTAAGA</left_flank>
<site>
<letter_ref letter_id="A"/>
<letter_ref letter_id="A"/>
<letter_ref letter_id="A"/>
<letter_ref letter_id="T"/>
<letter_ref letter_id="G"/>
<letter_ref letter_id="T"/>
<letter_ref letter_id="G"/>
</site>
<right_flank>AGAAACATTA</right_flank>
</contributing_site>
<contributing_site sequence_id="sequence_48" position="130" strand="plus" pvalue="8.96e-05" >
<left_flank>ATCTTTTTTT</left_flank>
<site>
<letter_ref letter_id="A"/>
<letter_ref letter_id="A"/>
<letter_ref letter_id="A"/>
<letter_ref letter_id="T"/>
<letter_ref letter_id="G"/>
<letter_ref letter_id="T"/>
<letter_ref letter_id="G"/>
</site>
<right_flank>TAAAACATTT</right_flank>
</contributing_site>
<contributing_site sequence_id="sequence_47" position="132" strand="plus" pvalue="8.96e-05" >
<left_flank>TCTTTTTTTT</left_flank>
<site>
<letter_ref letter_id="A"/>
<letter_ref letter_id="A"/>
<letter_ref letter_id="A"/>
<letter_ref letter_id="T"/>
<letter_ref letter_id="G"/>
<letter_ref letter_id="T"/>
<letter_ref letter_id="G"/>
</site>
<right_flank>TAAAACATTT</right_flank>
</contributing_site>
<contributing_site sequence_id="sequence_45" position="130" strand="plus" pvalue="8.96e-05" >
<left_flank>CATTTTAAGA</left_flank>
<site>
<letter_ref letter_id="A"/>
<letter_ref letter_id="A"/>
<letter_ref letter_id="A"/>
<letter_ref letter_id="T"/>
<letter_ref letter_id="G"/>
<letter_ref letter_id="T"/>
<letter_ref letter_id="G"/>
</site>
<right_flank>AGAAACATTA</right_flank>
</contributing_site>
<contributing_site sequence_id="sequence_44" position="133" strand="plus" pvalue="8.96e-05" >
<left_flank>TTTTATTTTA</left_flank>
<site>
<letter_ref letter_id="A"/>
<letter_ref letter_id="A"/>
<letter_ref letter_id="A"/>
<letter_ref letter_id="T"/>
<letter_ref letter_id="G"/>
<letter_ref letter_id="T"/>
<letter_ref letter_id="G"/>
</site>
<right_flank>AAAACAATTA</right_flank>
</contributing_site>
<contributing_site sequence_id="sequence_42" position="110" strand="plus" pvalue="8.96e-05" >
<left_flank>CCTTTTTTTT</left_flank>
<site>
<letter_ref letter_id="A"/>
<letter_ref letter_id="A"/>
<letter_ref letter_id="A"/>
<letter_ref letter_id="T"/>
<letter_ref letter_id="G"/>
<letter_ref letter_id="T"/>
<letter_ref letter_id="G"/>
</site>
<right_flank>AAAAAAAAAA</right_flank>
</contributing_site>
<contributing_site sequence_id="sequence_40" position="119" strand="plus" pvalue="8.96e-05" >
<left_flank>TTAAATGAGA</left_flank>
<site>
<letter_ref letter_id="A"/>
<letter_ref letter_id="A"/>
<letter_ref letter_id="A"/>
<letter_ref letter_id="T"/>
<letter_ref letter_id="G"/>
<letter_ref letter_id="T"/>
<letter_ref letter_id="G"/>
</site>
<right_flank>AAAAGTAATC</right_flank>
</contributing_site>
<contributing_site sequence_id="sequence_39" position="130" strand="plus" pvalue="8.96e-05" >
<left_flank>CATTTTAAGA</left_flank>
<site>
<letter_ref letter_id="A"/>
<letter_ref letter_id="A"/>
<letter_ref letter_id="A"/>
<letter_ref letter_id="T"/>
<letter_ref letter_id="G"/>
<letter_ref letter_id="T"/>
<letter_ref letter_id="G"/>
</site>
<right_flank>AAAAACATTA</right_flank>
</contributing_site>
<contributing_site sequence_id="sequence_36" position="114" strand="plus" pvalue="8.96e-05" >
<left_flank>ATCTTTTTTC</left_flank>
<site>
<letter_ref letter_id="A"/>
<letter_ref letter_id="A"/>
<letter_ref letter_id="A"/>
<letter_ref letter_id="T"/>
<letter_ref letter_id="G"/>
<letter_ref letter_id="T"/>
<letter_ref letter_id="G"/>
</site>
<right_flank>TAAAACATTT</right_flank>
</contributing_site>
<contributing_site sequence_id="sequence_35" position="123" strand="plus" pvalue="8.96e-05" >
<left_flank>ATTTTATTTG</left_flank>
<site>
<letter_ref letter_id="A"/>
<letter_ref letter_id="A"/>
<letter_ref letter_id="A"/>
<letter_ref letter_id="T"/>
<letter_ref letter_id="G"/>
<letter_ref letter_id="T"/>
<letter_ref letter_id="G"/>
</site>
<right_flank>AATGTAATCA</right_flank>
</contributing_site>
<contributing_site sequence_id="sequence_32" position="115" strand="plus" pvalue="8.96e-05" >
<left_flank>ATTAAAACTA</left_flank>
<site>
<letter_ref letter_id="A"/>
<letter_ref letter_id="A"/>
<letter_ref letter_id="A"/>
<letter_ref letter_id="T"/>
<letter_ref letter_id="G"/>
<letter_ref letter_id="T"/>
<letter_ref letter_id="G"/>
</site>
<right_flank>AAAAATATAA</right_flank>
</contributing_site>
<contributing_site sequence_id="sequence_31" position="128" strand="plus" pvalue="8.96e-05" >
<left_flank>TGATATATTA</left_flank>
<site>
<letter_ref letter_id="A"/>
<letter_ref letter_id="A"/>
<letter_ref letter_id="A"/>
<letter_ref letter_id="T"/>
<letter_ref letter_id="G"/>
<letter_ref letter_id="T"/>
<letter_ref letter_id="G"/>
</site>
<right_flank>ATAAATCACA</right_flank>
</contributing_site>
<contributing_site sequence_id="sequence_30" position="133" strand="plus" pvalue="8.96e-05" >
<left_flank>ATCTTTATTT</left_flank>
<site>
<letter_ref letter_id="A"/>
<letter_ref letter_id="A"/>
<letter_ref letter_id="A"/>
<letter_ref letter_id="T"/>
<letter_ref letter_id="G"/>
<letter_ref letter_id="T"/>
<letter_ref letter_id="G"/>
</site>
<right_flank>TAAACATTTA</right_flank>
</contributing_site>
<contributing_site sequence_id="sequence_29" position="114" strand="plus" pvalue="8.96e-05" >
<left_flank>ATCTTTTTTT</left_flank>
<site>
<letter_ref letter_id="A"/>
<letter_ref letter_id="A"/>
<letter_ref letter_id="A"/>
<letter_ref letter_id="T"/>
<letter_ref letter_id="G"/>
<letter_ref letter_id="T"/>
<letter_ref letter_id="G"/>
</site>
<right_flank>TAAAACATTT</right_flank>
</contributing_site>
<contributing_site sequence_id="sequence_28" position="120" strand="plus" pvalue="8.96e-05" >
<left_flank>TTTTATCTTG</left_flank>
<site>
<letter_ref letter_id="A"/>
<letter_ref letter_id="A"/>
<letter_ref letter_id="A"/>
<letter_ref letter_id="T"/>
<letter_ref letter_id="G"/>
<letter_ref letter_id="T"/>
<letter_ref letter_id="G"/>
</site>
<right_flank>AAAGTAATCA</right_flank>
</contributing_site>
<contributing_site sequence_id="sequence_27" position="130" strand="plus" pvalue="8.96e-05" >
<left_flank>CATTTTAAGA</left_flank>
<site>
<letter_ref letter_id="A"/>
<letter_ref letter_id="A"/>
<letter_ref letter_id="A"/>
<letter_ref letter_id="T"/>
<letter_ref letter_id="G"/>
<letter_ref letter_id="T"/>
<letter_ref letter_id="G"/>
</site>
<right_flank>AGAAACATTA</right_flank>
</contributing_site>
<contributing_site sequence_id="sequence_26" position="130" strand="plus" pvalue="8.96e-05" >
<left_flank>GATTTAAAGA</left_flank>
<site>
<letter_ref letter_id="A"/>
<letter_ref letter_id="A"/>
<letter_ref letter_id="A"/>
<letter_ref letter_id="T"/>
<letter_ref letter_id="G"/>
<letter_ref letter_id="T"/>
<letter_ref letter_id="G"/>
</site>
<right_flank>AAAAAAATTA</right_flank>
</contributing_site>
<contributing_site sequence_id="sequence_23" position="130" strand="plus" pvalue="8.96e-05" >
<left_flank>TATCTTTTTT</left_flank>
<site>
<letter_ref letter_id="A"/>
<letter_ref letter_id="A"/>
<letter_ref letter_id="A"/>
<letter_ref letter_id="T"/>
<letter_ref letter_id="G"/>
<letter_ref letter_id="T"/>
<letter_ref letter_id="G"/>
</site>
<right_flank>TAAAACATTT</right_flank>
</contributing_site>
<contributing_site sequence_id="sequence_22" position="129" strand="plus" pvalue="8.96e-05" >
<left_flank>AAAAATAATT</left_flank>
<site>
<letter_ref letter_id="A"/>
<letter_ref letter_id="A"/>
<letter_ref letter_id="A"/>
<letter_ref letter_id="T"/>
<letter_ref letter_id="G"/>
<letter_ref letter_id="T"/>
<letter_ref letter_id="G"/>
</site>
<right_flank>CAAAAACACA</right_flank>
</contributing_site>
<contributing_site sequence_id="sequence_21" position="132" strand="plus" pvalue="8.96e-05" >
<left_flank>ATCTTATTAA</left_flank>
<site>
<letter_ref letter_id="A"/>
<letter_ref letter_id="A"/>
<letter_ref letter_id="A"/>
<letter_ref letter_id="T"/>
<letter_ref letter_id="G"/>
<letter_ref letter_id="T"/>
<letter_ref letter_id="G"/>
</site>
<right_flank>TAAAACATTT</right_flank>
</contributing_site>
<contributing_site sequence_id="sequence_20" position="129" strand="plus" pvalue="8.96e-05" >
<left_flank>AAAAATAATT</left_flank>
<site>
<letter_ref letter_id="A"/>
<letter_ref letter_id="A"/>
<letter_ref letter_id="A"/>
<letter_ref letter_id="T"/>
<letter_ref letter_id="G"/>
<letter_ref letter_id="T"/>
<letter_ref letter_id="G"/>
</site>
<right_flank>CAAAAACACA</right_flank>
</contributing_site>
<contributing_site sequence_id="sequence_19" position="122" strand="plus" pvalue="8.96e-05" >
<left_flank>TTTTTTTTTG</left_flank>
<site>
<letter_ref letter_id="A"/>
<letter_ref letter_id="A"/>
<letter_ref letter_id="A"/>
<letter_ref letter_id="T"/>
<letter_ref letter_id="G"/>
<letter_ref letter_id="T"/>
<letter_ref letter_id="G"/>
</site>
<right_flank>AATGCAATCA</right_flank>
</contributing_site>
</contributing_sites>
</motif>
</motifs>
<scanned_sites_summary p_thresh="0.0001">
<scanned_sites sequence_id="sequence_0" pvalue="2.65e-03" num_sites="1"><scanned_site motif_id="motif_2" strand="plus" position="3" pvalue="3.39e-05"/>
</scanned_sites>
<scanned_sites sequence_id="sequence_1" pvalue="9.36e-02" num_sites="0"></scanned_sites>
<scanned_sites sequence_id="sequence_2" pvalue="5.54e-03" num_sites="1"><scanned_site motif_id="motif_1" strand="plus" position="89" pvalue="1.43e-05"/>
</scanned_sites>
<scanned_sites sequence_id="sequence_3" pvalue="2.86e-02" num_sites="1"><scanned_site motif_id="motif_1" strand="plus" position="82" pvalue="1.43e-05"/>
</scanned_sites>
<scanned_sites sequence_id="sequence_4" pvalue="5.03e-03" num_sites="1"><scanned_site motif_id="motif_1" strand="plus" position="83" pvalue="2.79e-05"/>
</scanned_sites>
<scanned_sites sequence_id="sequence_5" pvalue="9.43e-01" num_sites="0"></scanned_sites>
<scanned_sites sequence_id="sequence_6" pvalue="1.26e-02" num_sites="1"><scanned_site motif_id="motif_1" strand="plus" position="83" pvalue="1.43e-05"/>
</scanned_sites>
<scanned_sites sequence_id="sequence_7" pvalue="3.43e-03" num_sites="1"><scanned_site motif_id="motif_1" strand="plus" position="84" pvalue="1.43e-05"/>
</scanned_sites>
<scanned_sites sequence_id="sequence_8" pvalue="2.93e-02" num_sites="0"></scanned_sites>
<scanned_sites sequence_id="sequence_9" pvalue="1.69e-01" num_sites="0"></scanned_sites>
<scanned_sites sequence_id="sequence_10" pvalue="3.02e-03" num_sites="2"><scanned_site motif_id="motif_2" strand="plus" position="96" pvalue="1.19e-05"/>
<scanned_site motif_id="motif_2" strand="plus" position="131" pvalue="5.61e-05"/>
</scanned_sites>
<scanned_sites sequence_id="sequence_11" pvalue="3.43e-03" num_sites="1"><scanned_site motif_id="motif_1" strand="plus" position="83" pvalue="1.43e-05"/>
</scanned_sites>
<scanned_sites sequence_id="sequence_12" pvalue="1.66e-01" num_sites="0"></scanned_sites>
<scanned_sites sequence_id="sequence_13" pvalue="5.26e-03" num_sites="1"><scanned_site motif_id="motif_1" strand="plus" position="83" pvalue="2.79e-05"/>
</scanned_sites>
<scanned_sites sequence_id="sequence_14" pvalue="1.52e-01" num_sites="0"></scanned_sites>
<scanned_sites sequence_id="sequence_15" pvalue="1.20e-04" num_sites="1"><scanned_site motif_id="motif_1" strand="plus" position="82" pvalue="2.79e-05"/>
</scanned_sites>
<scanned_sites sequence_id="sequence_16" pvalue="9.18e-04" num_sites="1"><scanned_site motif_id="motif_1" strand="plus" position="56" pvalue="2.92e-06"/>
</scanned_sites>
<scanned_sites sequence_id="sequence_17" pvalue="5.33e-03" num_sites="1"><scanned_site motif_id="motif_1" strand="plus" position="72" pvalue="2.79e-05"/>
</scanned_sites>
<scanned_sites sequence_id="sequence_18" pvalue="2.67e-03" num_sites="1"><scanned_site motif_id="motif_1" strand="plus" position="55" pvalue="2.92e-06"/>
</scanned_sites>
<scanned_sites sequence_id="sequence_19" pvalue="6.71e-02" num_sites="1"><scanned_site motif_id="motif_3" strand="plus" position="122" pvalue="8.96e-05"/>
</scanned_sites>
<scanned_sites sequence_id="sequence_20" pvalue="4.18e-04" num_sites="2"><scanned_site motif_id="motif_1" strand="plus" position="67" pvalue="2.92e-06"/>
<scanned_site motif_id="motif_3" strand="plus" position="129" pvalue="8.96e-05"/>
</scanned_sites>
<scanned_sites sequence_id="sequence_21" pvalue="4.43e-06" num_sites="3"><scanned_site motif_id="motif_2" strand="plus" position="5" pvalue="3.39e-05"/>
<scanned_site motif_id="motif_1" strand="plus" position="71" pvalue="2.92e-06"/>
<scanned_site motif_id="motif_3" strand="plus" position="132" pvalue="8.96e-05"/>
</scanned_sites>
<scanned_sites sequence_id="sequence_22" pvalue="1.59e-04" num_sites="2"><scanned_site motif_id="motif_1" strand="plus" position="68" pvalue="2.92e-06"/>
<scanned_site motif_id="motif_3" strand="plus" position="129" pvalue="8.96e-05"/>
</scanned_sites>
<scanned_sites sequence_id="sequence_23" pvalue="1.53e-04" num_sites="2"><scanned_site motif_id="motif_1" strand="plus" position="70" pvalue="2.92e-06"/>
<scanned_site motif_id="motif_3" strand="plus" position="130" pvalue="8.96e-05"/>
</scanned_sites>
<scanned_sites sequence_id="sequence_24" pvalue="2.69e-03" num_sites="1"><scanned_site motif_id="motif_1" strand="plus" position="69" pvalue="2.92e-06"/>
</scanned_sites>
<scanned_sites sequence_id="sequence_25" pvalue="5.05e-02" num_sites="1"><scanned_site motif_id="motif_1" strand="plus" position="84" pvalue="1.43e-05"/>
</scanned_sites>
<scanned_sites sequence_id="sequence_26" pvalue="1.68e-05" num_sites="3"><scanned_site motif_id="motif_2" strand="plus" position="60" pvalue="3.11e-05"/>
<scanned_site motif_id="motif_1" strand="plus" position="72" pvalue="1.43e-05"/>
<scanned_site motif_id="motif_3" strand="plus" position="130" pvalue="8.96e-05"/>
</scanned_sites>
<scanned_sites sequence_id="sequence_27" pvalue="1.77e-06" num_sites="3"><scanned_site motif_id="motif_2" strand="plus" position="57" pvalue="2.47e-06"/>
<scanned_site motif_id="motif_1" strand="plus" position="69" pvalue="1.43e-05"/>
<scanned_site motif_id="motif_3" strand="plus" position="130" pvalue="8.96e-05"/>
</scanned_sites>
<scanned_sites sequence_id="sequence_28" pvalue="4.62e-04" num_sites="2"><scanned_site motif_id="motif_1" strand="plus" position="58" pvalue="2.92e-06"/>
<scanned_site motif_id="motif_3" strand="plus" position="120" pvalue="8.96e-05"/>
</scanned_sites>
<scanned_sites sequence_id="sequence_29" pvalue="2.52e-04" num_sites="2"><scanned_site motif_id="motif_1" strand="plus" position="53" pvalue="2.92e-06"/>
<scanned_site motif_id="motif_3" strand="plus" position="114" pvalue="8.96e-05"/>
</scanned_sites>
<scanned_sites sequence_id="sequence_30" pvalue="4.56e-04" num_sites="2"><scanned_site motif_id="motif_1" strand="plus" position="72" pvalue="2.92e-06"/>
<scanned_site motif_id="motif_3" strand="plus" position="133" pvalue="8.96e-05"/>
</scanned_sites>
<scanned_sites sequence_id="sequence_31" pvalue="4.58e-04" num_sites="2"><scanned_site motif_id="motif_1" strand="plus" position="67" pvalue="2.92e-06"/>
<scanned_site motif_id="motif_3" strand="plus" position="128" pvalue="8.96e-05"/>
</scanned_sites>
<scanned_sites sequence_id="sequence_32" pvalue="1.38e-02" num_sites="1"><scanned_site motif_id="motif_3" strand="plus" position="115" pvalue="8.96e-05"/>
</scanned_sites>
<scanned_sites sequence_id="sequence_33" pvalue="8.56e-03" num_sites="1"><scanned_site motif_id="motif_1" strand="plus" position="70" pvalue="1.43e-05"/>
</scanned_sites>
<scanned_sites sequence_id="sequence_34" pvalue="5.35e-01" num_sites="0"></scanned_sites>
<scanned_sites sequence_id="sequence_35" pvalue="3.93e-04" num_sites="2"><scanned_site motif_id="motif_1" strand="plus" position="63" pvalue="2.92e-06"/>
<scanned_site motif_id="motif_3" strand="plus" position="123" pvalue="8.96e-05"/>
</scanned_sites>
<scanned_sites sequence_id="sequence_36" pvalue="4.61e-04" num_sites="2"><scanned_site motif_id="motif_1" strand="plus" position="52" pvalue="2.92e-06"/>
<scanned_site motif_id="motif_3" strand="plus" position="114" pvalue="8.96e-05"/>
</scanned_sites>
<scanned_sites sequence_id="sequence_37" pvalue="4.71e-02" num_sites="1"><scanned_site motif_id="motif_1" strand="plus" position="48" pvalue="9.10e-05"/>
</scanned_sites>
<scanned_sites sequence_id="sequence_38" pvalue="2.88e-02" num_sites="1"><scanned_site motif_id="motif_1" strand="plus" position="70" pvalue="1.43e-05"/>
</scanned_sites>
<scanned_sites sequence_id="sequence_39" pvalue="2.73e-02" num_sites="1"><scanned_site motif_id="motif_3" strand="plus" position="130" pvalue="8.96e-05"/>
</scanned_sites>
<scanned_sites sequence_id="sequence_40" pvalue="2.29e-04" num_sites="2"><scanned_site motif_id="motif_1" strand="plus" position="57" pvalue="2.92e-06"/>
<scanned_site motif_id="motif_3" strand="plus" position="119" pvalue="8.96e-05"/>
</scanned_sites>
<scanned_sites sequence_id="sequence_41" pvalue="4.36e-01" num_sites="0"></scanned_sites>
<scanned_sites sequence_id="sequence_42" pvalue="1.67e-02" num_sites="1"><scanned_site motif_id="motif_3" strand="plus" position="110" pvalue="8.96e-05"/>
</scanned_sites>
<scanned_sites sequence_id="sequence_43" pvalue="8.85e-03" num_sites="1"><scanned_site motif_id="motif_1" strand="plus" position="69" pvalue="1.43e-05"/>
</scanned_sites>
<scanned_sites sequence_id="sequence_44" pvalue="1.17e-02" num_sites="1"><scanned_site motif_id="motif_3" strand="plus" position="133" pvalue="8.96e-05"/>
</scanned_sites>
<scanned_sites sequence_id="sequence_45" pvalue="1.77e-06" num_sites="3"><scanned_site motif_id="motif_2" strand="plus" position="57" pvalue="2.47e-06"/>
<scanned_site motif_id="motif_1" strand="plus" position="69" pvalue="1.43e-05"/>
<scanned_site motif_id="motif_3" strand="plus" position="130" pvalue="8.96e-05"/>
</scanned_sites>
<scanned_sites sequence_id="sequence_46" pvalue="2.52e-02" num_sites="1"><scanned_site motif_id="motif_1" strand="plus" position="82" pvalue="1.43e-05"/>
</scanned_sites>
<scanned_sites sequence_id="sequence_47" pvalue="4.51e-04" num_sites="2"><scanned_site motif_id="motif_1" strand="plus" position="73" pvalue="2.92e-06"/>
<scanned_site motif_id="motif_3" strand="plus" position="132" pvalue="8.96e-05"/>
</scanned_sites>
<scanned_sites sequence_id="sequence_48" pvalue="4.60e-04" num_sites="2"><scanned_site motif_id="motif_1" strand="plus" position="69" pvalue="2.92e-06"/>
<scanned_site motif_id="motif_3" strand="plus" position="130" pvalue="8.96e-05"/>
</scanned_sites>
<scanned_sites sequence_id="sequence_49" pvalue="1.45e-05" num_sites="2"><scanned_site motif_id="motif_2" strand="plus" position="58" pvalue="2.47e-06"/>
<scanned_site motif_id="motif_3" strand="plus" position="130" pvalue="8.96e-05"/>
</scanned_sites>
<scanned_sites sequence_id="sequence_50" pvalue="1.19e-01" num_sites="0"></scanned_sites>
<scanned_sites sequence_id="sequence_51" pvalue="7.73e-03" num_sites="1"><scanned_site motif_id="motif_1" strand="plus" position="75" pvalue="2.92e-06"/>
</scanned_sites>
<scanned_sites sequence_id="sequence_52" pvalue="3.83e-04" num_sites="2"><scanned_site motif_id="motif_1" strand="plus" position="72" pvalue="2.92e-06"/>
<scanned_site motif_id="motif_3" strand="plus" position="133" pvalue="8.96e-05"/>
</scanned_sites>
<scanned_sites sequence_id="sequence_53" pvalue="4.62e-04" num_sites="2"><scanned_site motif_id="motif_1" strand="plus" position="68" pvalue="2.92e-06"/>
<scanned_site motif_id="motif_3" strand="plus" position="130" pvalue="8.96e-05"/>
</scanned_sites>
<scanned_sites sequence_id="sequence_54" pvalue="5.16e-03" num_sites="1"><scanned_site motif_id="motif_1" strand="plus" position="82" pvalue="2.92e-06"/>
</scanned_sites>
<scanned_sites sequence_id="sequence_55" pvalue="1.79e-02" num_sites="1"><scanned_site motif_id="motif_1" strand="plus" position="79" pvalue="2.79e-05"/>
</scanned_sites>
<scanned_sites sequence_id="sequence_56" pvalue="3.13e-04" num_sites="2"><scanned_site motif_id="motif_2" strand="plus" position="67" pvalue="3.85e-05"/>
<scanned_site motif_id="motif_1" strand="plus" position="78" pvalue="1.43e-05"/>
</scanned_sites>
<scanned_sites sequence_id="sequence_57" pvalue="6.35e-04" num_sites="1"><scanned_site motif_id="motif_1" strand="plus" position="123" pvalue="1.43e-05"/>
</scanned_sites>
<scanned_sites sequence_id="sequence_58" pvalue="7.56e-04" num_sites="2"><scanned_site motif_id="motif_1" strand="plus" position="79" pvalue="2.79e-05"/>
<scanned_site motif_id="motif_2" strand="plus" position="131" pvalue="5.61e-05"/>
</scanned_sites>
<scanned_sites sequence_id="sequence_59" pvalue="1.35e-02" num_sites="1"><scanned_site motif_id="motif_1" strand="plus" position="81" pvalue="1.43e-05"/>
</scanned_sites>
<scanned_sites sequence_id="sequence_60" pvalue="1.20e-02" num_sites="1"><scanned_site motif_id="motif_1" strand="plus" position="81" pvalue="1.43e-05"/>
</scanned_sites>
<scanned_sites sequence_id="sequence_61" pvalue="1.91e-01" num_sites="0"></scanned_sites>
<scanned_sites sequence_id="sequence_62" pvalue="2.93e-01" num_sites="0"></scanned_sites>
<scanned_sites sequence_id="sequence_63" pvalue="7.07e-03" num_sites="1"><scanned_site motif_id="motif_2" strand="plus" position="10" pvalue="5.61e-05"/>
</scanned_sites>
<scanned_sites sequence_id="sequence_64" pvalue="1.04e-01" num_sites="0"></scanned_sites>
<scanned_sites sequence_id="sequence_65" pvalue="1.75e-01" num_sites="0"></scanned_sites>
<scanned_sites sequence_id="sequence_66" pvalue="8.02e-02" num_sites="0"></scanned_sites>
<scanned_sites sequence_id="sequence_67" pvalue="2.28e-01" num_sites="0"></scanned_sites>
<scanned_sites sequence_id="sequence_68" pvalue="5.42e-03" num_sites="1"><scanned_site motif_id="motif_3" strand="plus" position="131" pvalue="8.96e-05"/>
</scanned_sites>
<scanned_sites sequence_id="sequence_69" pvalue="4.33e-02" num_sites="0"></scanned_sites>
<scanned_sites sequence_id="sequence_70" pvalue="1.05e-01" num_sites="0"></scanned_sites>
<scanned_sites sequence_id="sequence_71" pvalue="4.11e-02" num_sites="1"><scanned_site motif_id="motif_1" strand="plus" position="84" pvalue="2.79e-05"/>
</scanned_sites>
<scanned_sites sequence_id="sequence_72" pvalue="6.18e-01" num_sites="0"></scanned_sites>
<scanned_sites sequence_id="sequence_73" pvalue="1.07e-01" num_sites="0"></scanned_sites>
<scanned_sites sequence_id="sequence_74" pvalue="6.10e-02" num_sites="0"></scanned_sites>
<scanned_sites sequence_id="sequence_75" pvalue="3.37e-02" num_sites="0"></scanned_sites>
<scanned_sites sequence_id="sequence_76" pvalue="5.74e-02" num_sites="1"><scanned_site motif_id="motif_1" strand="plus" position="82" pvalue="8.09e-05"/>
</scanned_sites>
<scanned_sites sequence_id="sequence_77" pvalue="3.69e-03" num_sites="1"><scanned_site motif_id="motif_2" strand="plus" position="105" pvalue="1.62e-05"/>
</scanned_sites>
<scanned_sites sequence_id="sequence_78" pvalue="1.82e-01" num_sites="0"></scanned_sites>
<scanned_sites sequence_id="sequence_79" pvalue="3.90e-01" num_sites="0"></scanned_sites>
<scanned_sites sequence_id="sequence_80" pvalue="1.87e-05" num_sites="2"><scanned_site motif_id="motif_2" strand="plus" position="70" pvalue="4.86e-07"/>
<scanned_site motif_id="motif_1" strand="plus" position="84" pvalue="1.43e-05"/>
</scanned_sites>
<scanned_sites sequence_id="sequence_81" pvalue="9.99e-01" num_sites="0"></scanned_sites>
<scanned_sites sequence_id="sequence_82" pvalue="1.05e-05" num_sites="2"><scanned_site motif_id="motif_2" strand="plus" position="70" pvalue="4.86e-07"/>
<scanned_site motif_id="motif_1" strand="plus" position="84" pvalue="1.43e-05"/>
</scanned_sites>
<scanned_sites sequence_id="sequence_83" pvalue="5.30e-02" num_sites="1"><scanned_site motif_id="motif_1" strand="plus" position="82" pvalue="1.43e-05"/>
</scanned_sites>
<scanned_sites sequence_id="sequence_84" pvalue="8.14e-02" num_sites="1"><scanned_site motif_id="motif_1" strand="plus" position="81" pvalue="2.79e-05"/>
</scanned_sites>
<scanned_sites sequence_id="sequence_85" pvalue="1.97e-05" num_sites="2"><scanned_site motif_id="motif_2" strand="plus" position="68" pvalue="4.86e-07"/>
<scanned_site motif_id="motif_1" strand="plus" position="82" pvalue="1.43e-05"/>
</scanned_sites>
<scanned_sites sequence_id="sequence_86" pvalue="3.60e-02" num_sites="1"><scanned_site motif_id="motif_1" strand="plus" position="85" pvalue="2.79e-05"/>
</scanned_sites>
<scanned_sites sequence_id="sequence_87" pvalue="9.44e-02" num_sites="1"><scanned_site motif_id="motif_2" strand="plus" position="115" pvalue="5.61e-05"/>
</scanned_sites>
<scanned_sites sequence_id="sequence_88" pvalue="5.08e-02" num_sites="1"><scanned_site motif_id="motif_1" strand="plus" position="85" pvalue="1.43e-05"/>
</scanned_sites>
<scanned_sites sequence_id="sequence_89" pvalue="4.49e-03" num_sites="1"><scanned_site motif_id="motif_1" strand="plus" position="83" pvalue="2.92e-06"/>
</scanned_sites>
<scanned_sites sequence_id="sequence_90" pvalue="2.86e-02" num_sites="1"><scanned_site motif_id="motif_1" strand="plus" position="84" pvalue="1.43e-05"/>
</scanned_sites>
<scanned_sites sequence_id="sequence_91" pvalue="3.57e-02" num_sites="1"><scanned_site motif_id="motif_1" strand="plus" position="84" pvalue="2.79e-05"/>
</scanned_sites>
<scanned_sites sequence_id="sequence_92" pvalue="7.21e-03" num_sites="1"><scanned_site motif_id="motif_1" strand="plus" position="83" pvalue="2.92e-06"/>
</scanned_sites>
<scanned_sites sequence_id="sequence_93" pvalue="7.36e-02" num_sites="1"><scanned_site motif_id="motif_1" strand="plus" position="86" pvalue="2.79e-05"/>
</scanned_sites>
<scanned_sites sequence_id="sequence_94" pvalue="8.13e-02" num_sites="1"><scanned_site motif_id="motif_1" strand="plus" position="85" pvalue="2.79e-05"/>
</scanned_sites>
<scanned_sites sequence_id="sequence_95" pvalue="3.39e-03" num_sites="1"><scanned_site motif_id="motif_1" strand="plus" position="99" pvalue="1.43e-05"/>
</scanned_sites>
<scanned_sites sequence_id="sequence_96" pvalue="1.05e-05" num_sites="2"><scanned_site motif_id="motif_2" strand="plus" position="68" pvalue="4.86e-07"/>
<scanned_site motif_id="motif_1" strand="plus" position="82" pvalue="1.43e-05"/>
</scanned_sites>
<scanned_sites sequence_id="sequence_97" pvalue="2.22e-02" num_sites="1"><scanned_site motif_id="motif_1" strand="plus" position="82" pvalue="1.43e-05"/>
</scanned_sites>
<scanned_sites sequence_id="sequence_98" pvalue="4.08e-02" num_sites="1"><scanned_site motif_id="motif_1" strand="plus" position="85" pvalue="1.43e-05"/>
</scanned_sites>
<scanned_sites sequence_id="sequence_99" pvalue="1.91e-02" num_sites="1"><scanned_site motif_id="motif_1" strand="plus" position="84" pvalue="1.43e-05"/>
</scanned_sites>
<scanned_sites sequence_id="sequence_100" pvalue="1.97e-05" num_sites="2"><scanned_site motif_id="motif_2" strand="plus" position="71" pvalue="4.86e-07"/>
<scanned_site motif_id="motif_1" strand="plus" position="85" pvalue="1.43e-05"/>
</scanned_sites>
<scanned_sites sequence_id="sequence_101" pvalue="8.08e-02" num_sites="1"><scanned_site motif_id="motif_1" strand="plus" position="83" pvalue="2.79e-05"/>
</scanned_sites>
<scanned_sites sequence_id="sequence_102" pvalue="1.05e-05" num_sites="2"><scanned_site motif_id="motif_2" strand="plus" position="73" pvalue="4.86e-07"/>
<scanned_site motif_id="motif_1" strand="plus" position="85" pvalue="1.43e-05"/>
</scanned_sites>
<scanned_sites sequence_id="sequence_103" pvalue="3.62e-02" num_sites="1"><scanned_site motif_id="motif_1" strand="plus" position="83" pvalue="2.79e-05"/>
</scanned_sites>
<scanned_sites sequence_id="sequence_104" pvalue="1.66e-02" num_sites="1"><scanned_site motif_id="motif_1" strand="plus" position="81" pvalue="1.43e-05"/>
</scanned_sites>
<scanned_sites sequence_id="sequence_105" pvalue="1.49e-02" num_sites="1"><scanned_site motif_id="motif_1" strand="plus" position="84" pvalue="2.92e-06"/>
</scanned_sites>
<scanned_sites sequence_id="sequence_106" pvalue="5.00e-02" num_sites="1"><scanned_site motif_id="motif_1" strand="plus" position="84" pvalue="1.43e-05"/>
</scanned_sites>
<scanned_sites sequence_id="sequence_107" pvalue="4.39e-05" num_sites="2"><scanned_site motif_id="motif_2" strand="plus" position="67" pvalue="2.47e-06"/>
<scanned_site motif_id="motif_1" strand="plus" position="86" pvalue="1.43e-05"/>
</scanned_sites>
<scanned_sites sequence_id="sequence_108" pvalue="1.02e-01" num_sites="0"></scanned_sites>
<scanned_sites sequence_id="sequence_109" pvalue="8.01e-02" num_sites="0"></scanned_sites>
<scanned_sites sequence_id="sequence_110" pvalue="9.81e-02" num_sites="0"></scanned_sites>
<scanned_sites sequence_id="sequence_111" pvalue="8.10e-03" num_sites="1"><scanned_site motif_id="motif_2" strand="plus" position="79" pvalue="3.85e-05"/>
</scanned_sites>
<scanned_sites sequence_id="sequence_112" pvalue="1.86e-01" num_sites="0"></scanned_sites>
<scanned_sites sequence_id="sequence_113" pvalue="3.23e-01" num_sites="0"></scanned_sites>
<scanned_sites sequence_id="sequence_114" pvalue="1.17e-02" num_sites="0"></scanned_sites>
<scanned_sites sequence_id="sequence_115" pvalue="9.12e-01" num_sites="0"></scanned_sites>
<scanned_sites sequence_id="sequence_116" pvalue="2.12e-01" num_sites="0"></scanned_sites>
<scanned_sites sequence_id="sequence_117" pvalue="1.29e-01" num_sites="0"></scanned_sites>
<scanned_sites sequence_id="sequence_118" pvalue="2.18e-01" num_sites="0"></scanned_sites>
<scanned_sites sequence_id="sequence_119" pvalue="6.86e-02" num_sites="0"></scanned_sites>
<scanned_sites sequence_id="sequence_120" pvalue="1.10e-01" num_sites="0"></scanned_sites>
<scanned_sites sequence_id="sequence_121" pvalue="1.38e-01" num_sites="0"></scanned_sites>
<scanned_sites sequence_id="sequence_122" pvalue="1.17e-01" num_sites="0"></scanned_sites>
<scanned_sites sequence_id="sequence_123" pvalue="5.90e-02" num_sites="0"></scanned_sites>
<scanned_sites sequence_id="sequence_124" pvalue="1.54e-01" num_sites="0"></scanned_sites>
<scanned_sites sequence_id="sequence_125" pvalue="4.84e-02" num_sites="0"></scanned_sites>
</scanned_sites_summary>
</MEME>
