# Supplementary material for: Abundantly expressed class of noncoding RNAs conserved through the multicellular evolution of dictyostelid social amoebas
Source: Genome Res. 2021 Mar;31(3):436–47. doi: 10.1101/gr.272856.120 (PMC7919456; doi:10.1101/gr.272856.120)
Supplement: Supplemental Material [file supp_gr.272856.120_Supplemental_Code.zip › class_i_code/meme_out/readme.txt]

MEME output file of motif identfication 150 nt upstream of all CLass I RNA candidates identified in the CM search v6. Used for Classifier evaluation of candidates.
