# Supplementary material for: Abundantly expressed class of noncoding RNAs conserved through the multicellular evolution of dictyostelid social amoebas
Source: Genome Res. 2021 Mar;31(3):436–47. doi: 10.1101/gr.272856.120 (PMC7919456; doi:10.1101/gr.272856.120)
Supplement: Supplemental Material [file supp_gr.272856.120_Supplemental_Code.zip › class_i_code/ortho/Orthogroups.tsv]

Orthogroup	a_sub	d_dis	d_fas	d_fir_trimmed2	d_lac	d_pur	p_pal
OG0000000	XP_012748434.1, XP_012748488.1, XP_012748552.1, XP_012749012.1, XP_012749307.1, XP_012749453.1, XP_012749786.1, XP_012749834.1, XP_012749986.1, XP_012750034.1, XP_012750036.1, XP_012750413.1, XP_012750419.1, XP_012750491.1, XP_012750631.1, XP_012750975.1, XP_012751083.1, XP_012751136.1, XP_012751392.1, XP_012751421.1, XP_012751471.1, XP_012752064.1, XP_012752101.1, XP_012752433.1, XP_012752468.1,…	DDB0188147|DDB_G0288853, DDB0217542|DDB_G0274909, DDB0307379|DDB_G0267868, DDB0308012|DDB_G0279933, DDB0346673|DDB_G0292282, DDB0347709|DDB_G0291470	XP_004357501.1, XP_004357917.1, XP_004358119.1, XP_004358145.1, XP_004358159.1, XP_004358164.1, XP_004358204.1, XP_004358529.1, XP_004360349.1, XP_004361780.1, XP_004362530.1, XP_004366860.1, XP_004366984.1	AJWH01006839.1_1|geneid_v1.4_predicted_protein_1|527_AA, AJWH01006943.1_2|geneid_v1.4_predicted_protein_2|431_AA, AJWH01006943.1_4|geneid_v1.4_predicted_protein_4|217_AA, AJWH01006946.1_1|geneid_v1.4_predicted_protein_1|452_AA, AJWH01006955.1_2|geneid_v1.4_predicted_protein_2|408_AA, AJWH01007018.1_2|geneid_v1.4_predicted_protein_2|518_AA, JH723762.1_107|geneid_v1.4_predicted_protein_107|634_AA, …	KYQ88689.1, KYQ89060.1, KYQ89643.1, KYQ92681.1, KYR00658.1	XP_003282891.1, XP_003283323.1, XP_003283375.1, XP_003283525.1, XP_003283656.1, XP_003283766.1, XP_003283810.1, XP_003283837.1, XP_003284111.1, XP_003284124.1, XP_003284126.1, XP_003284130.1, XP_003284139.1, XP_003284152.1, XP_003284155.1, XP_003284157.1, XP_003284232.1, XP_003284485.1, XP_003284650.1, XP_003284654.1, XP_003284892.1, XP_003284945.1, XP_003285047.1, XP_003285051.1, XP_003285103.1,…	XP_020426740.1, XP_020426746.1, XP_020426778.1, XP_020426786.1, XP_020426789.1, XP_020426806.1, XP_020426808.1, XP_020426813.1, XP_020426828.1, XP_020426835.1, XP_020427197.1, XP_020427994.1, XP_020428298.1, XP_020429477.1, XP_020429562.1, XP_020429571.1, XP_020429580.1, XP_020429589.1, XP_020429606.1, XP_020429610.1, XP_020429617.1, XP_020429626.1, XP_020429646.1, XP_020429672.1, XP_020429677.1,…
OG0000001	XP_012750142.1, XP_012750223.1	DDB0204937|DDB_G0282707, DDB0219980|DDB_G0277719, DDB0220117|DDB_G0292812, DDB0231822|DDB_G0290063, DDB0238694|DDB_G0288813, DDB0238695|DDB_G0288815, DDB0238707|DDB_G0272901, DDB0238708|DDB_G0273955, DDB0238709|DDB_G0273043, DDB0238710|DDB_G0273961, DDB0238729|DDB_G0272897, DDB0238730|DDB_G0273965, DDB0238731|DDB_G0272805, DDB0238732|DDB_G0273967, DDB0238782|DDB_G0272592, DDB0238785|DDB_G0273975,…	XP_004356027.1, XP_004359154.1, XP_004360935.1, XP_004361573.1, XP_004362254.1	AJWH01006710.1_3|geneid_v1.4_predicted_protein_3|1400_AA, AJWH01007128.1_1|geneid_v1.4_predicted_protein_1|935_AA, AJWH01007217.1_1|geneid_v1.4_predicted_protein_1|679_AA, JH723759.1_64|geneid_v1.4_predicted_protein_64|1324_AA, JH723773.1_59|geneid_v1.4_predicted_protein_59|1204_AA, JH723781.1_24|geneid_v1.4_predicted_protein_24|1308_AA, JH723782.1_1|geneid_v1.4_predicted_protein_1|1162_AA, JH723…	KYQ88765.1, KYQ89252.1, KYQ89253.1, KYQ89254.1, KYQ89604.1, KYQ89900.1, KYQ89970.1, KYQ89987.1, KYQ89990.1, KYQ90001.1, KYQ90012.1, KYQ90013.1, KYQ90014.1, KYQ90018.1, KYQ90019.1, KYQ90021.1, KYQ90048.1, KYQ90059.1, KYQ90061.1, KYQ90334.1, KYQ90335.1, KYQ90369.1, KYQ90373.1, KYQ90459.1, KYQ90461.1, KYQ91115.1, KYQ91162.1, KYQ91163.1, KYQ91164.1, KYQ91538.1, KYQ91539.1, KYQ91540.1, KYQ91541.1, KYQ…	XP_003282992.1, XP_003283287.1, XP_003283331.1, XP_003283567.1, XP_003283776.1, XP_003283930.1, XP_003284004.1, XP_003284006.1, XP_003284013.1, XP_003284014.1, XP_003284973.1, XP_003285089.1, XP_003285096.1, XP_003286029.1, XP_003286030.1, XP_003286031.1, XP_003286305.1, XP_003287739.1, XP_003287740.1, XP_003287983.1, XP_003288786.1, XP_003288787.1, XP_003288788.1, XP_003289000.1, XP_003289079.1,…	XP_020428240.1, XP_020430898.1, XP_020431000.1, XP_020432452.1, XP_020434118.1, XP_020434119.1, XP_020434205.1, XP_020434208.1, XP_020434209.1, XP_020434864.1, XP_020435124.1, XP_020436270.1, XP_020437298.1
OG0000002	XP_012747994.1, XP_012748005.1, XP_012748402.1, XP_012748594.1, XP_012748867.1, XP_012749449.1, XP_012749888.1, XP_012750335.1, XP_012750705.1, XP_012752476.1, XP_012752828.1, XP_012753439.1, XP_012753742.1, XP_012753743.1, XP_012753850.1, XP_012754299.1, XP_012754365.1, XP_012754766.1, XP_012756035.1, XP_012756036.1, XP_012756040.1, XP_012756125.1, XP_012756447.1, XP_012756794.1, XP_012757765.1,…	DDB0305415|DDB_G0292926, DDB0306426|DDB_G0287929, DDB0308034|DDB_G0280413	XP_004350948.1, XP_004350949.1, XP_004354589.1, XP_004355238.1, XP_004355246.1, XP_004355588.1, XP_004355713.1, XP_004357542.1, XP_004357871.1, XP_004357880.1, XP_004358006.1, XP_004358027.1, XP_004358033.1, XP_004358036.1, XP_004358041.1, XP_004358541.1, XP_004358729.1, XP_004358730.1, XP_004359888.1, XP_004359900.1, XP_004360017.1, XP_004360025.1, XP_004360030.1, XP_004360039.1, XP_004360054.1,…	JH723759.1_150|geneid_v1.4_predicted_protein_150|567_AA, JH723766.1_27|geneid_v1.4_predicted_protein_27|674_AA, JH723798.1_27|geneid_v1.4_predicted_protein_27|430_AA, JH723798.1_29|geneid_v1.4_predicted_protein_29|460_AA	KYQ91190.1, KYQ91366.1, KYQ99688.1, KYR00449.1, KYR01817.1, KYR02761.1	XP_003288351.1	XP_020426945.1, XP_020426998.1, XP_020427070.1, XP_020427223.1, XP_020427469.1, XP_020427476.1, XP_020427515.1, XP_020427524.1, XP_020427552.1, XP_020427595.1, XP_020427628.1, XP_020427717.1, XP_020427760.1, XP_020427914.1, XP_020427929.1, XP_020427973.1, XP_020427980.1, XP_020427987.1, XP_020428067.1, XP_020428069.1, XP_020428782.1, XP_020428783.1, XP_020428787.1, XP_020429244.1, XP_020429254.1,…
OG0000003	XP_012748849.1, XP_012749359.1, XP_012749412.1, XP_012750008.1, XP_012750138.1, XP_012750171.1, XP_012750239.1, XP_012751271.1, XP_012751391.1, XP_012751401.1, XP_012751402.1, XP_012751403.1, XP_012751405.1, XP_012751407.1, XP_012751606.1, XP_012751608.1, XP_012751609.1, XP_012751610.1, XP_012751611.1, XP_012751640.1, XP_012753283.1, XP_012753284.1, XP_012753285.1, XP_012753655.1, XP_012753957.1,…		XP_004360860.1		KYQ96729.1		XP_020426753.1, XP_020426941.1, XP_020428019.1, XP_020428132.1, XP_020429158.1, XP_020429159.1, XP_020429217.1, XP_020429255.1, XP_020429257.1, XP_020429739.1, XP_020429874.1, XP_020429888.1, XP_020429968.1, XP_020429985.1, XP_020429986.1, XP_020429987.1, XP_020429994.1, XP_020430017.1, XP_020430026.1, XP_020430650.1, XP_020430883.1, XP_020430918.1, XP_020430933.1, XP_020430956.1, XP_020430962.1,…
OG0000004	XP_012748130.1, XP_012748134.1, XP_012748137.1, XP_012748165.1, XP_012748962.1, XP_012752128.1, XP_012752222.1, XP_012752231.1, XP_012753626.1, XP_012754152.1, XP_012754512.1, XP_012754513.1, XP_012754515.1, XP_012754516.1, XP_012754518.1, XP_012755336.1, XP_012755510.1, XP_012755852.1, XP_012755853.1, XP_012756079.1, XP_012756080.1, XP_012757272.1, XP_012757275.1, XP_012757276.1, XP_012757877.1,…		XP_004350081.1, XP_004350083.1, XP_004350222.1, XP_004352214.1, XP_004352232.1, XP_004352240.1, XP_004352243.1, XP_004352277.1, XP_004352295.1, XP_004352296.1, XP_004352297.1, XP_004352335.1, XP_004352342.1, XP_004352356.1, XP_004352359.1, XP_004352614.1, XP_004353897.1, XP_004354564.1, XP_004355723.1, XP_004355853.1, XP_004355854.1, XP_004355918.1, XP_004355958.1, XP_004356074.1, XP_004356298.1,…				XP_020426843.1, XP_020427076.1, XP_020427077.1, XP_020427079.1, XP_020427989.1, XP_020427990.1, XP_020428194.1, XP_020428220.1, XP_020428561.1, XP_020428631.1, XP_020428766.1, XP_020428907.1, XP_020430207.1, XP_020430724.1, XP_020432160.1, XP_020432674.1, XP_020432713.1, XP_020432830.1, XP_020433184.1, XP_020433465.1, XP_020433466.1, XP_020433467.1, XP_020433472.1, XP_020433473.1, XP_020433474.1,…
OG0000005	XP_012747563.1, XP_012749658.1, XP_012749864.1, XP_012752211.1, XP_012753496.1, XP_012753775.1, XP_012755844.1, XP_012756802.1	DDB0189541|DDB_G0267780, DDB0190132|DDB_G0269258, DDB0190136|DDB_G0269264, DDB0190137|DDB_G0269266, DDB0190343|DDB_G0269542, DDB0190695|DDB_G0269956, DDB0191721|DDB_G0292938, DDB0191862|DDB_G0293270, DDB0191892|DDB_G0293350, DDB0201672|DDB_G0270458, DDB0201866|DDB_G0270648, DDB0202298|DDB_G0268942, DDB0202299|DDB_G0268944, DDB0202637|DDB_G0276979, DDB0202638|DDB_G0276981, DDB0203124|DDB_G0275221,…		AJWH01007252.1_1|geneid_v1.4_predicted_protein_1|698_AA, JH723927.1_4|geneid_v1.4_predicted_protein_4|82_AA, JH723961.1_1|geneid_v1.4_predicted_protein_1|709_AA	KYQ89520.1, KYQ89527.1, KYQ91085.1, KYQ91370.1, KYQ92503.1, KYQ93912.1, KYQ93914.1, KYQ94504.1, KYQ96716.1, KYR00381.1, KYR02182.1, KYR02867.1		XP_020427775.1, XP_020427879.1, XP_020427901.1, XP_020428229.1, XP_020429511.1, XP_020432447.1, XP_020433450.1, XP_020433503.1, XP_020434392.1, XP_020434669.1, XP_020436008.1, XP_020436467.1, XP_020436578.1, XP_020437387.1, XP_020437437.1, XP_020437723.1, XP_020438398.1, XP_020438959.1, XP_020438960.1
OG0000006	XP_012747986.1, XP_012751371.1, XP_012752788.1, XP_012753282.1, XP_012755649.1, XP_012756022.1, XP_012757047.1, XP_012758259.1, XP_012759815.1	DDB0185015|DDB_G0272520, DDB0185124|DDB_G0274133, DDB0185126|DDB_G0274135, DDB0185127|DDB_G0272248, DDB0216213|DDB_G0269234, DDB0216214|DDB_G0274129, DDB0220444|DDB_G0289553, DDB0220445|DDB_G0280545, DDB0220446|DDB_G0274727, DDB0220447|DDB_G0289663, DDB0220448|DDB_G0289005, DDB0220449|DDB_G0288879, DDB0220450|DDB_G0274285, DDB0220451|DDB_G0274561, DDB0220454|DDB_G0274599, DDB0220455|DDB_G0274137,…	XP_004350578.1, XP_004350653.1, XP_004350719.1, XP_004350837.1, XP_004355576.1, XP_004355959.1, XP_004357301.1, XP_004358528.1, XP_004361683.1, XP_004361773.1, XP_004362155.1	AJWH01006932.1_2|geneid_v1.4_predicted_protein_2|377_AA, JH723763.1_102|geneid_v1.4_predicted_protein_102|377_AA, JH723774.1_54|geneid_v1.4_predicted_protein_54|376_AA, JH723776.1_87|geneid_v1.4_predicted_protein_87|377_AA, JH723787.1_62|geneid_v1.4_predicted_protein_62|344_AA, JH723791.1_55|geneid_v1.4_predicted_protein_55|280_AA, JH723808.1_47|geneid_v1.4_predicted_protein_47|378_AA, JH723830.1…	KYQ89879.1, KYQ91368.1, KYQ96772.1, KYR00861.1, KYR00882.1, KYR01122.1, KYR01165.1, KYR01361.1	XP_003283290.1, XP_003283397.1, XP_003283774.1, XP_003284815.1, XP_003285742.1, XP_003286041.1, XP_003286053.1, XP_003287782.1, XP_003289213.1, XP_003289403.1, XP_003289998.1, XP_003290005.1, XP_003292014.1, XP_003292121.1, XP_003292274.1, XP_003292893.1, XP_003293421.1	XP_020427719.1, XP_020427737.1, XP_020429495.1, XP_020429811.1, XP_020432918.1, XP_020433297.1, XP_020433574.1, XP_020434005.1, XP_020435686.1, XP_020435712.1, XP_020437385.1, XP_020438821.1
OG0000007		DDB0220607|DDB_G0289315, DDB0267042|DDB_G0268500, DDB0307380|DDB_G0267878, DDB0307394|DDB_G0268502, DDB0307446|DDB_G0270052, DDB0307554|DDB_G0274845, DDB0308354|DDB_G0268188, DDB0308502|DDB_G0273385, DDB0308503|DDB_G0273629, DDB0308699|DDB_G0278199, DDB0346547|DDB_G0288393, DDB0346587|DDB_G0289897, DDB0346675|DDB_G0292394, DDB0346807|DDB_G0271016, DDB0346865|DDB_G0275937, DDB0347297|DDB_G0289635,…		AJWH01006778.1_1|geneid_v1.4_predicted_protein_1|128_AA, AJWH01007090.1_1|geneid_v1.4_predicted_protein_1|955_AA, JH723759.1_67|geneid_v1.4_predicted_protein_67|842_AA, JH723782.1_50|geneid_v1.4_predicted_protein_50|188_AA, JH723786.1_20|geneid_v1.4_predicted_protein_20|1233_AA, JH723823.1_15|geneid_v1.4_predicted_protein_15|2123_AA, JH723828.1_8|geneid_v1.4_predicted_protein_8|812_AA, JH723829.1…	KYQ89203.1	XP_003282972.1, XP_003283016.1, XP_003283020.1, XP_003283047.1, XP_003284148.1, XP_003284318.1, XP_003284674.1, XP_003285328.1, XP_003286076.1, XP_003286077.1, XP_003286233.1, XP_003287791.1, XP_003287992.1, XP_003287993.1, XP_003288213.1, XP_003288313.1, XP_003289552.1, XP_003289669.1, XP_003289744.1, XP_003289947.1, XP_003289949.1, XP_003290137.1, XP_003290183.1, XP_003290456.1, XP_003291069.1,…
OG0000008	XP_012749225.1, XP_012749687.1, XP_012751415.1, XP_012751841.1, XP_012752438.1, XP_012752939.1, XP_012752977.1, XP_012753313.1, XP_012753625.1, XP_012754177.1, XP_012754773.1, XP_012755726.1, XP_012757134.1, XP_012757738.1, XP_012759184.1, XP_012759892.1	DDB0231408|DDB_G0283575, DDB0231429|DDB_G0280317, DDB0231430|DDB_G0274263, DDB0231431|DDB_G0268138, DDB0231432|DDB_G0272632, DDB0238181|DDB_G0274081, DDB0347819|DDB_G0279835	XP_004350195.1, XP_004360217.1, XP_004360322.1, XP_004366320.1, XP_004366337.1, XP_004366649.1	AJWH01006952.1_2|geneid_v1.4_predicted_protein_2|136_AA, JH723757.1_18|geneid_v1.4_predicted_protein_18|96_AA, JH723830.1_36|geneid_v1.4_predicted_protein_36|225_AA, JH723878.1_17|geneid_v1.4_predicted_protein_17|205_AA, JH723907.1_11|geneid_v1.4_predicted_protein_11|165_AA, JH723958.1_6|geneid_v1.4_predicted_protein_6|591_AA	KYQ88317.1, KYQ91354.1, KYQ92637.1, KYQ93854.1, KYQ94192.1, KYQ94193.1, KYQ99801.1, KYR01429.1, KYR03138.1, KYR03139.1	XP_003285941.1, XP_003288685.1, XP_003290205.1, XP_003291696.1, XP_003292761.1, XP_003292762.1, XP_003293738.1, XP_003294798.1	XP_020426977.1, XP_020427617.1, XP_020428151.1, XP_020428804.1, XP_020429127.1, XP_020429136.1, XP_020429298.1, XP_020429332.1, XP_020430587.1, XP_020430627.1, XP_020430673.1, XP_020431815.1, XP_020432050.1, XP_020433285.1, XP_020433479.1, XP_020433696.1, XP_020433769.1, XP_020433902.1, XP_020436101.1, XP_020436102.1, XP_020436933.1, XP_020437703.1, XP_020437749.1, XP_020437750.1
OG0000009	XP_012748417.1, XP_012748482.1, XP_012748576.1, XP_012749358.1, XP_012749407.1, XP_012749408.1, XP_012749409.1, XP_012749411.1, XP_012752249.1, XP_012752359.1, XP_012752360.1, XP_012752361.1, XP_012752362.1, XP_012752363.1, XP_012752364.1, XP_012752368.1, XP_012752369.1, XP_012752370.1, XP_012752380.1, XP_012752386.1, XP_012752387.1, XP_012752388.1, XP_012752389.1, XP_012752391.1, XP_012752730.1,…						XP_020428137.1, XP_020428196.1, XP_020430244.1, XP_020430992.1, XP_020432337.1, XP_020433260.1, XP_020435277.1, XP_020435546.1, XP_020435560.1, XP_020435562.1, XP_020435625.1, XP_020435700.1, XP_020436213.1, XP_020436394.1, XP_020436740.1, XP_020437835.1, XP_020438098.1
OG0000010		DDB0230082|DDB_G0272981, DDB0231390|DDB_G0271530, DDB0235162|DDB_G0271524, DDB0235164|DDB_G0271618, DDB0235169|DDB_G0271614, DDB0235176|DDB_G0272859, DDB0235183|DDB_G0281475, DDB0235218|DDB_G0288457, DDB0235220|DDB_G0290467, DDB0235222|DDB_G0290469, DDB0235258|DDB_G0290709, DDB0235262|DDB_G0290699, DDB0235263|DDB_G0290701, DDB0235264|DDB_G0290703, DDB0235300|DDB_G0271520, DDB0235303|DDB_G0290737,…		AJWH01000401.1_1|geneid_v1.4_predicted_protein_1|2552_AA, AJWH01000401.1_2|geneid_v1.4_predicted_protein_2|2679_AA, AJWH01000852.1_3|geneid_v1.4_predicted_protein_3|1378_AA, AJWH01006626.1_3|geneid_v1.4_predicted_protein_3|2216_AA, AJWH01006704.1_2|geneid_v1.4_predicted_protein_2|2522_AA, AJWH01006718.1_4|geneid_v1.4_predicted_protein_4|2134_AA, AJWH01006787.1_1|geneid_v1.4_predicted_protein_1|21…		XP_003282946.1, XP_003284026.1, XP_003284755.1, XP_003284757.1, XP_003284868.1, XP_003284870.1, XP_003284893.1, XP_003284979.1, XP_003285226.1, XP_003286066.1, XP_003287121.1, XP_003288263.1, XP_003289055.1, XP_003289056.1, XP_003289148.1, XP_003289149.1, XP_003289150.1, XP_003289157.1, XP_003289733.1, XP_003289994.1, XP_003290407.1, XP_003290537.1, XP_003290578.1, XP_003290770.1, XP_003291288.1,…
OG0000011	XP_012747720.1, XP_012747721.1, XP_012747722.1, XP_012748222.1, XP_012748287.1, XP_012748288.1, XP_012749050.1, XP_012751077.1, XP_012751078.1, XP_012756812.1, XP_012759636.1		XP_004350531.1, XP_004350532.1, XP_004354383.1, XP_004354384.1, XP_004354415.1, XP_004354418.1, XP_004355140.1, XP_004355141.1, XP_004355469.1, XP_004357858.1, XP_004357859.1, XP_004359352.1, XP_004359354.1, XP_004360843.1, XP_004360844.1, XP_004360895.1, XP_004360896.1, XP_004361597.1, XP_004361598.1, XP_004361599.1, XP_004366118.1		KYQ88510.1, KYQ88511.1, KYQ89927.1, KYQ89928.1, KYQ90354.1, KYQ91470.1, KYQ91472.1, KYQ91948.1, KYQ91949.1, KYQ92323.1, KYQ92324.1, KYQ92989.1, KYQ92990.1, KYQ93497.1, KYQ93498.1, KYQ93942.1, KYQ93943.1, KYR00009.1, KYR00011.1, KYR00012.1, KYR00041.1, KYR00042.1, KYR00896.1, KYR01159.1, KYR01160.1, KYR01389.1, KYR01390.1, KYR02491.1, KYR02492.1		XP_020428089.1, XP_020428090.1, XP_020431503.1, XP_020431504.1, XP_020431505.1, XP_020431506.1, XP_020431514.1, XP_020431515.1, XP_020431518.1, XP_020431520.1, XP_020431521.1
OG0000012	XP_012750835.1	DDB0229935|DDB_G0292248, DDB0235351|DDB_G0280201, DDB0306337|DDB_G0281135, DDB0306855|DDB_G0276601, DDB0306957|DDB_G0280733, DDB0306961|DDB_G0281037, DDB0307000|DDB_G0281131, DDB0307595|DDB_G0276593, DDB0307660|DDB_G0287581, DDB0308039|DDB_G0280727, DDB0308667|DDB_G0276597, DDB0308668|DDB_G0276603, DDB0308783|DDB_G0281117, DDB0308784|DDB_G0281121, DDB0308798|DDB_G0281635, DDB0346662|DDB_G0291706,…	XP_004350306.1, XP_004360175.1, XP_004361621.1, XP_004362204.1, XP_004366872.1	AJWH01002247.1_1|geneid_v1.4_predicted_protein_1|251_AA, AJWH01002249.1_1|geneid_v1.4_predicted_protein_1|251_AA, AJWH01002249.1_5|geneid_v1.4_predicted_protein_5|251_AA, JH723757.1_144|geneid_v1.4_predicted_protein_144|248_AA, JH723757.1_159|geneid_v1.4_predicted_protein_159|248_AA, JH723762.1_82|geneid_v1.4_predicted_protein_82|250_AA, JH723762.1_85|geneid_v1.4_predicted_protein_85|250_AA, JH72…	KYQ89541.1, KYQ90151.1, KYQ90859.1, KYQ90899.1, KYQ92263.1, KYQ92835.1, KYQ92896.1, KYQ93955.1, KYQ94149.1, KYQ94444.1, KYQ99682.1, KYQ99701.1	XP_003283483.1, XP_003283533.1, XP_003283564.1, XP_003283637.1, XP_003286954.1, XP_003287078.1, XP_003287840.1, XP_003288636.1, XP_003289930.1, XP_003292116.1, XP_003292530.1, XP_003293483.1	XP_020428152.1, XP_020428153.1, XP_020430057.1, XP_020430559.1, XP_020435319.1, XP_020436087.1, XP_020437806.1, XP_020438573.1
OG0000013	XP_012748694.1, XP_012751167.1, XP_012755876.1, XP_012756811.1, XP_012759436.1, XP_012759630.1	DDB0231276|DDB_G0287629, DDB0307626|DDB_G0277469, DDB0307981|DDB_G0279105	XP_004352039.1, XP_004352041.1, XP_004355737.1, XP_004355815.1, XP_004355817.1, XP_004355828.1, XP_004355830.1, XP_004355832.1, XP_004355900.1, XP_004355902.1, XP_004355904.1, XP_004355906.1, XP_004355908.1, XP_004355924.1, XP_004355929.1, XP_004355937.1, XP_004355938.1, XP_004355939.1, XP_004362037.1, XP_004366696.1, XP_004366698.1, XP_004366769.1, XP_004366770.1, XP_004366771.1, XP_004366772.1,…	JH723772.1_51|geneid_v1.4_predicted_protein_51|298_AA, JH723789.1_45|geneid_v1.4_predicted_protein_45|219_AA, JH723912.1_12|geneid_v1.4_predicted_protein_12|811_AA	KYQ90889.1, KYQ91988.1, KYQ96713.1, KYR02767.1	XP_003284153.1, XP_003289183.1, XP_003293426.1	XP_020431648.1, XP_020433065.1, XP_020435789.1, XP_020438018.1
OG0000014		DDB0231127|DDB_G0294473, DDB0231128|DDB_G0280245, DDB0231129|DDB_G0287821, DDB0231131|DDB_G0287819, DDB0231132|DDB_G0277191, DDB0233051|DDB_G0294499, DDB0307391|DDB_G0268106, DDB0307402|DDB_G0268756, DDB0307961|DDB_G0278519, DDB0307962|DDB_G0278537, DDB0308027|DDB_G0280277, DDB0348056|DDB_G0289363	XP_004350480.1, XP_004350481.1, XP_004350482.1, XP_004351720.1, XP_004352120.1, XP_004352121.1, XP_004352122.1, XP_004352171.1, XP_004352172.1, XP_004354771.1, XP_004356917.1, XP_004356953.1, XP_004356958.1, XP_004356960.1, XP_004360285.1, XP_004366203.1	JH723781.1_70|geneid_v1.4_predicted_protein_70|158_AA, JH723781.1_84|geneid_v1.4_predicted_protein_84|107_AA, JH723783.1_8|geneid_v1.4_predicted_protein_8|151_AA, JH723796.1_16|geneid_v1.4_predicted_protein_16|153_AA, JH723796.1_17|geneid_v1.4_predicted_protein_17|153_AA, JH723796.1_18|geneid_v1.4_predicted_protein_18|153_AA, JH723808.1_4|geneid_v1.4_predicted_protein_4|88_AA, JH723853.1_13|genei…	KYQ90906.1, KYQ99813.1, KYR00508.1, KYR00521.1, KYR02993.1	XP_003283339.1, XP_003283340.1, XP_003284110.1, XP_003286570.1, XP_003287336.1, XP_003287435.1, XP_003287436.1, XP_003288925.1, XP_003289119.1, XP_003289168.1, XP_003289489.1, XP_003290248.1, XP_003292266.1, XP_003292386.1, XP_003293037.1, XP_003293115.1	XP_020427976.1, XP_020433782.1, XP_020433818.1, XP_020433826.1
OG0000015	XP_012751603.1, XP_012754420.1	DDB0308048|DDB_G0281181		JH723762.1_18|geneid_v1.4_predicted_protein_18|445_AA	KYQ88179.1, KYQ88642.1, KYQ88643.1, KYQ88644.1, KYQ88766.1, KYQ89005.1, KYQ89007.1, KYQ89009.1, KYQ89010.1, KYQ89011.1, KYQ89012.1, KYQ89013.1, KYQ89014.1, KYQ89030.1, KYQ89045.1, KYQ89051.1, KYQ89106.1, KYQ89280.1, KYQ89593.1, KYQ89638.1, KYQ89660.1, KYQ90984.1, KYQ91029.1, KYQ91498.1, KYQ91611.1, KYQ91612.1, KYQ91624.1, KYQ91625.1, KYQ91838.1, KYQ91840.1, KYQ91958.1, KYQ92052.1, KYQ92162.1, KYQ…	XP_003292486.1
OG0000016		DDB0184107|DDB_G0291878, DDB0184110|DDB_G0291880, DDB0184113|DDB_G0291884, DDB0184197|DDB_G0292062, DDB0184351|DDB_G0292338, DDB0186439|DDB_G0285325, DDB0186560|DDB_G0285547, DDB0191596|DDB_G0291620, DDB0192110|DDB_G0293764, DDB0192225|DDB_G0291940, DDB0202000|DDB_G0270770, DDB0202022|DDB_G0270790, DDB0202023|DDB_G0270792, DDB0202138|DDB_G0268340, DDB0202639|DDB_G0276983, DDB0203466|DDB_G0276313,…		AJWH01000839.1_3|geneid_v1.4_predicted_protein_3|183_AA, JH723761.1_59|geneid_v1.4_predicted_protein_59|174_AA, JH723762.1_102|geneid_v1.4_predicted_protein_102|353_AA, JH723771.1_28|geneid_v1.4_predicted_protein_28|102_AA, JH723777.1_10|geneid_v1.4_predicted_protein_10|150_AA, JH723795.1_20|geneid_v1.4_predicted_protein_20|276_AA, JH723825.1_30|geneid_v1.4_predicted_protein_30|97_AA, JH723825.1_…		XP_003284017.1, XP_003284333.1, XP_003286501.1, XP_003287167.1, XP_003289952.1, XP_003290905.1, XP_003291561.1, XP_003292707.1
OG0000017	XP_012748534.1, XP_012748535.1, XP_012748536.1, XP_012748538.1, XP_012748878.1, XP_012749311.1, XP_012749312.1, XP_012749991.1, XP_012750220.1, XP_012750221.1, XP_012750371.1, XP_012750378.1, XP_012750379.1, XP_012750639.1, XP_012750640.1, XP_012750642.1, XP_012750644.1, XP_012750646.1, XP_012751493.1, XP_012751544.1, XP_012751756.1, XP_012751879.1, XP_012752143.1, XP_012752187.1, XP_012753037.1,…				KYR02509.1		XP_020427570.1, XP_020429917.1, XP_020429976.1, XP_020430002.1, XP_020430003.1, XP_020430642.1, XP_020430654.1, XP_020430756.1, XP_020430766.1, XP_020430768.1, XP_020430769.1, XP_020430778.1, XP_020430802.1, XP_020434652.1, XP_020436016.1, XP_020437024.1, XP_020437506.1
OG0000018	XP_012754028.1	DDB0216198|DDB_G0290961, DDB0232346|DDB_G0268444, DDB0237662|DDB_G0293202, DDB0238325|DDB_G0290883, DDB0252616|DDB_G0290965, DDB0252617|DDB_G0290931, DDB0306223|DDB_G0290973, DDB0306488|DDB_G0267744, DDB0306711|DDB_G0290971, DDB0308453|DDB_G0272829, DDB0349294|DDB_G0292484	XP_004360097.1, XP_004366149.1	AJWH01000848.1_1|geneid_v1.4_predicted_protein_1|325_AA, AJWH01000849.1_1|geneid_v1.4_predicted_protein_1|363_AA, AJWH01000850.1_1|geneid_v1.4_predicted_protein_1|610_AA, AJWH01000851.1_1|geneid_v1.4_predicted_protein_1|218_AA, JH723765.1_106|geneid_v1.4_predicted_protein_106|413_AA, JH723765.1_109|geneid_v1.4_predicted_protein_109|516_AA, JH723765.1_111|geneid_v1.4_predicted_protein_111|1138_AA,…	KYQ89069.1	XP_003282990.1, XP_003283703.1, XP_003283705.1, XP_003284075.1, XP_003284572.1, XP_003284731.1, XP_003285258.1, XP_003285259.1, XP_003286224.1, XP_003286301.1, XP_003286575.1, XP_003286988.1, XP_003288037.1, XP_003289205.1, XP_003290711.1, XP_003290901.1, XP_003291331.1, XP_003291959.1, XP_003291960.1, XP_003291961.1, XP_003291962.1, XP_003291963.1, XP_003291965.1, XP_003292718.1, XP_003293153.1,…	XP_020430639.1
OG0000019	XP_012749079.1, XP_012749272.1, XP_012750125.1, XP_012750126.1, XP_012750127.1, XP_012750129.1, XP_012750130.1, XP_012750139.1, XP_012750157.1, XP_012750163.1, XP_012750164.1, XP_012750166.1, XP_012750200.1, XP_012750207.1, XP_012750208.1, XP_012750230.1, XP_012750314.1, XP_012750328.1, XP_012750329.1, XP_012750768.1, XP_012750850.1, XP_012751570.1, XP_012751625.1, XP_012752239.1, XP_012752790.1,…		XP_004359500.1, XP_004360636.1, XP_004361572.1				XP_020430958.1, XP_020432524.1
OG0000020	XP_012755561.1	DDB0220667|DDB_G0281095, DDB0220672|DDB_G0280785, DDB0220673|DDB_G0280787, DDB0220681|DDB_G0281301, DDB0252729|DDB_G0295763, DDB0304697|DDB_G0280811, DDB0307547|DDB_G0274369, DDB0349768|DDB_G0280809	XP_004355618.1	AJWH01002249.1_3|geneid_v1.4_predicted_protein_3|320_AA, JH723765.1_72|geneid_v1.4_predicted_protein_72|644_AA, JH723925.1_8|geneid_v1.4_predicted_protein_8|336_AA	KYQ89965.1, KYQ93827.1	XP_003282906.1, XP_003283046.1, XP_003283263.1, XP_003283883.1, XP_003283957.1, XP_003284582.1, XP_003285048.1, XP_003285070.1, XP_003285324.1, XP_003286022.1, XP_003287225.1, XP_003287370.1, XP_003287617.1, XP_003287792.1, XP_003288517.1, XP_003289027.1, XP_003289393.1, XP_003289528.1, XP_003290424.1, XP_003290425.1, XP_003291609.1, XP_003291717.1, XP_003292177.1, XP_003292231.1, XP_003292401.1,…	XP_020435810.1
OG0000021	XP_012753548.1, XP_012753688.1, XP_012754387.1, XP_012755681.1, XP_012756355.1, XP_012756480.1		XP_004352380.1, XP_004355375.1, XP_004357617.1, XP_004357618.1, XP_004357621.1, XP_004359945.1, XP_004362145.1, XP_004362231.1, XP_004362913.1, XP_004366141.1, XP_004366143.1, XP_004366145.1, XP_004367003.1		KYQ89837.1, KYR00043.1		XP_020426759.1, XP_020427488.1, XP_020427818.1, XP_020427920.1, XP_020428107.1, XP_020428111.1, XP_020428259.1, XP_020428270.1, XP_020429169.1, XP_020429173.1, XP_020430288.1, XP_020430479.1, XP_020431140.1, XP_020432312.1, XP_020432853.1, XP_020433155.1, XP_020433167.1, XP_020433663.1, XP_020434079.1, XP_020434703.1, XP_020434752.1, XP_020435220.1, XP_020435509.1, XP_020435630.1, XP_020436836.1,…
OG0000022		DDB0188007|DDB_G0288587, DDB0306522|DDB_G0268096, DDB0346751|DDB_G0267968, DDB0346754|DDB_G0268554		AJWH01006860.1_2|geneid_v1.4_predicted_protein_2|381_AA, JH723790.1_38|geneid_v1.4_predicted_protein_38|525_AA, JH723790.1_39|geneid_v1.4_predicted_protein_39|132_AA, JH723842.1_20|geneid_v1.4_predicted_protein_20|579_AA, JH723842.1_23|geneid_v1.4_predicted_protein_23|384_AA, JH723842.1_25|geneid_v1.4_predicted_protein_25|703_AA, JH723863.1_1|geneid_v1.4_predicted_protein_1|216_AA, JH723863.1_2|g…	KYQ96679.1	XP_003283721.1, XP_003287401.1, XP_003288659.1, XP_003289976.1, XP_003290418.1, XP_003290838.1	XP_020430020.1, XP_020430908.1, XP_020431722.1, XP_020431723.1, XP_020431727.1, XP_020431730.1, XP_020431732.1, XP_020431735.1, XP_020431742.1, XP_020431744.1, XP_020431753.1, XP_020431802.1, XP_020431910.1, XP_020431914.1, XP_020431915.1, XP_020432074.1, XP_020432075.1, XP_020432077.1, XP_020432079.1, XP_020432129.1, XP_020434052.1, XP_020434235.1, XP_020435636.1, XP_020436354.1, XP_020436854.1,…
OG0000023		DDB0234228|DDB_G0272849, DDB0305704|DDB_G0276851, DDB0346670|DDB_G0292098, DDB0347640|DDB_G0291474, DDB0348278|DDB_G0269004, DDB0349139|DDB_G0349136		AJWH01007001.1_1|geneid_v1.4_predicted_protein_1|1128_AA, AJWH01007064.1_1|geneid_v1.4_predicted_protein_1|972_AA, JH723760.1_2|geneid_v1.4_predicted_protein_2|884_AA, JH723776.1_37|geneid_v1.4_predicted_protein_37|617_AA, JH723777.1_69|geneid_v1.4_predicted_protein_69|1185_AA, JH723819.1_23|geneid_v1.4_predicted_protein_23|1091_AA, JH723945.1_1|geneid_v1.4_predicted_protein_1|405_AA, JH723945.1_…		XP_003282863.1, XP_003282865.1, XP_003282941.1, XP_003282997.1, XP_003283015.1, XP_003283530.1, XP_003285387.1, XP_003286321.1, XP_003286383.1, XP_003286430.1, XP_003286943.1, XP_003287545.1, XP_003288320.1, XP_003289176.1, XP_003289551.1, XP_003289714.1, XP_003289715.1, XP_003289716.1, XP_003289717.1, XP_003289718.1, XP_003289813.1, XP_003289986.1, XP_003289995.1, XP_003290736.1, XP_003290802.1,…
OG0000024	XP_012748009.1, XP_012748057.1, XP_012749686.1, XP_012752681.1, XP_012754342.1, XP_012754909.1, XP_012754945.1, XP_012755369.1, XP_012756009.1, XP_012756244.1, XP_012757336.1, XP_012758074.1, XP_012758551.1, XP_012759078.1, XP_012759112.1, XP_012759566.1	DDB0231433|DDB_G0276351, DDB0231434|DDB_G0271892, DDB0304357|DDB_G0274223, DDB0304358|DDB_G0280881, DDB0304359|DDB_G0274705	XP_004352234.1, XP_004354626.1, XP_004357065.1, XP_004357076.1, XP_004361704.1, XP_004362023.1, XP_004362686.1	AJWH01006618.1_3|geneid_v1.4_predicted_protein_3|181_AA, JH723800.1_28|geneid_v1.4_predicted_protein_28|257_AA, JH723826.1_15|geneid_v1.4_predicted_protein_15|360_AA, JH723991.1_6|geneid_v1.4_predicted_protein_6|227_AA	KYQ99990.1, KYQ99991.1	XP_003283894.1, XP_003285017.1, XP_003285295.1, XP_003287228.1, XP_003287970.1, XP_003292420.1	XP_020428700.1, XP_020429059.1, XP_020429087.1, XP_020430204.1, XP_020432206.1, XP_020432216.1, XP_020432808.1, XP_020432876.1, XP_020437076.1, XP_020437541.1
OG0000025	XP_012749899.1, XP_012750517.1, XP_012750714.1, XP_012751043.1, XP_012751044.1, XP_012751768.1, XP_012752789.1, XP_012752988.1, XP_012754752.1, XP_012755580.1, XP_012758363.1, XP_012758781.1	DDB0232408|DDB_G0282419, DDB0233019|DDB_G0274623, DDB0233025|DDB_G0291448, DDB0233026|DDB_G0286419	XP_004350102.1, XP_004354360.1, XP_004355162.1, XP_004355163.1, XP_004357046.1, XP_004359276.1, XP_004363063.1	JH723768.1_92|geneid_v1.4_predicted_protein_92|537_AA, JH723773.1_11|geneid_v1.4_predicted_protein_11|907_AA, JH723859.1_16|geneid_v1.4_predicted_protein_16|481_AA	KYQ92821.1, KYQ96730.1, KYR00509.1, KYR00510.1, KYR00511.1	XP_003284861.1, XP_003285520.1, XP_003286513.1, XP_003292777.1, XP_003293857.1, XP_003294710.1	XP_020426687.1, XP_020428025.1, XP_020428047.1, XP_020428048.1, XP_020433262.1, XP_020433335.1, XP_020433336.1, XP_020435848.1, XP_020436446.1, XP_020437261.1, XP_020437425.1
OG0000026	XP_012752033.1, XP_012753903.1, XP_012756358.1, XP_012758497.1, XP_012758844.1	DDB0214839|DDB_G0280547, DDB0216328|DDB_G0286843, DDB0216330|DDB_G0280639, DDB0219994|DDB_G0290665, DDB0220468|DDB_G0286839, DDB0220474|DDB_G0279331, DDB0220475|DDB_G0280853, DDB0233428|DDB_G0279239	XP_004355272.1, XP_004367157.1, XP_004367158.1	JH723762.1_154|geneid_v1.4_predicted_protein_154|346_AA, JH723763.1_42|geneid_v1.4_predicted_protein_42|222_AA, JH723839.1_14|geneid_v1.4_predicted_protein_14|346_AA, JH723839.1_24|geneid_v1.4_predicted_protein_24|338_AA, JH723852.1_14|geneid_v1.4_predicted_protein_14|495_AA, JH723860.1_5|geneid_v1.4_predicted_protein_5|131_AA, JH723882.1_21|geneid_v1.4_predicted_protein_21|392_AA, JH723882.1_28|…	KYR02299.1, KYR02754.1	XP_003286475.1, XP_003286916.1, XP_003286922.1, XP_003287230.1, XP_003287624.1, XP_003290605.1, XP_003292300.1, XP_003292894.1, XP_003292953.1, XP_003292955.1, XP_003293536.1, XP_003293788.1	XP_020428116.1, XP_020429516.1, XP_020430985.1, XP_020432343.1, XP_020434062.1, XP_020434434.1, XP_020436688.1
OG0000027	XP_012752371.1, XP_012754281.1, XP_012754590.1, XP_012754601.1, XP_012755640.1, XP_012756587.1, XP_012756739.1, XP_012756740.1, XP_012756860.1, XP_012759474.1, XP_012759478.1, XP_012759486.1	DDB0191422|DDB_G0289393, DDB0232399|DDB_G0273389, DDB0232400|DDB_G0274441, DDB0232402|DDB_G0288919, DDB0232404|DDB_G0292014, DDB0232405|DDB_G0280171, DDB0232406|DDB_G0280167, DDB0266349|DDB_G0273605, DDB0306364|DDB_G0282833	XP_004359779.1, XP_004361198.1, XP_004362403.1, XP_004362846.1	AJWH01007067.1_1|geneid_v1.4_predicted_protein_1|709_AA, JH723773.1_52|geneid_v1.4_predicted_protein_52|560_AA, JH723781.1_28|geneid_v1.4_predicted_protein_28|753_AA, JH723781.1_29|geneid_v1.4_predicted_protein_29|800_AA, JH723803.1_23|geneid_v1.4_predicted_protein_23|1534_AA, JH723808.1_12|geneid_v1.4_predicted_protein_12|1283_AA, JH723810.1_6|geneid_v1.4_predicted_protein_6|729_AA, JH723845.1_2…	KYQ89641.1, KYQ89654.1, KYQ90108.1, KYQ90109.1	XP_003285011.1, XP_003285671.1, XP_003285672.1, XP_003285673.1, XP_003287406.1, XP_003288486.1, XP_003290352.1, XP_003290353.1	XP_020427362.1, XP_020427363.1, XP_020428296.1
OG0000028	XP_012747998.1, XP_012752703.1, XP_012752773.1, XP_012752959.1, XP_012752973.1, XP_012755712.1, XP_012756433.1, XP_012756538.1, XP_012756597.1, XP_012756851.1, XP_012757042.1, XP_012758838.1, XP_012759035.1, XP_012759401.1	DDB0191521|DDB_G0269116, DDB0235188|DDB_G0287219, DDB0238126|DDB_G0271074, DDB0238127|DDB_G0272094, DDB0238128|DDB_G0270788, DDB0238129|DDB_G0295695	XP_004356337.1, XP_004359504.1, XP_004361377.1, XP_004366308.1, XP_004366310.1, XP_004366311.1	AJWH01003466.1_3|geneid_v1.4_predicted_protein_3|289_AA, JH723776.1_67|geneid_v1.4_predicted_protein_67|135_AA, JH723897.1_1|geneid_v1.4_predicted_protein_1|415_AA		XP_003288323.1, XP_003291930.1, XP_003293597.1, XP_003293866.1, XP_003293998.1	XP_020434186.1, XP_020434226.1, XP_020434227.1, XP_020434929.1, XP_020434996.1, XP_020434997.1, XP_020434998.1, XP_020435707.1, XP_020435823.1, XP_020435990.1, XP_020436424.1, XP_020436473.1, XP_020436474.1
OG0000029		DDB0184294|DDB_G0292272, DDB0202057|DDB_G0270824, DDB0202310|DDB_G0268958, DDB0203198|DDB_G0274645, DDB0215500|DDB_G0292352, DDB0215541|DDB_G0292954, DDB0215650|DDB_G0283133, DDB0216820|DDB_G0271422, DDB0217837|DDB_G0276645, DDB0218351|DDB_G0282083, DDB0218373|DDB_G0282355, DDB0218635|DDB_G0284829, DDB0218889|DDB_G0287117, DDB0219625|DDB_G0290955, DDB0231731|DDB_G0291428, DDB0232999|DDB_G0291572,…	XP_004355648.1	JH723761.1_44|geneid_v1.4_predicted_protein_44|631_AA, JH723761.1_45|geneid_v1.4_predicted_protein_45|1020_AA, JH723761.1_46|geneid_v1.4_predicted_protein_46|604_AA, JH723761.1_47|geneid_v1.4_predicted_protein_47|372_AA, JH723761.1_6|geneid_v1.4_predicted_protein_6|336_AA, JH723761.1_7|geneid_v1.4_predicted_protein_7|206_AA, JH723767.1_105|geneid_v1.4_predicted_protein_105|194_AA, JH723784.1_27|g…		XP_003283968.1, XP_003294638.1, XP_003294639.1	XP_020437190.1
OG0000030	XP_012747705.1, XP_012749077.1, XP_012751831.1, XP_012753329.1, XP_012754806.1, XP_012756992.1, XP_012759455.1	DDB0191101|DDB_G0289173, DDB0229367|DDB_G0288015, DDB0229372|DDB_G0280621, DDB0229373|DDB_G0280633, DDB0229379|DDB_G0289435	XP_004355641.1, XP_004356145.1, XP_004359367.1, XP_004360408.1, XP_004360410.1, XP_004360415.1, XP_004360426.1	AJWH01002246.1_1|geneid_v1.4_predicted_protein_1|183_AA, JH723762.1_159|geneid_v1.4_predicted_protein_159|189_AA, JH723795.1_61|geneid_v1.4_predicted_protein_61|118_AA, JH723795.1_9|geneid_v1.4_predicted_protein_9|876_AA, JH723839.1_12|geneid_v1.4_predicted_protein_12|175_AA, JH723882.1_17|geneid_v1.4_predicted_protein_17|160_AA, JH723914.1_11|geneid_v1.4_predicted_protein_11|189_AA, JH723914.1_1…	KYQ88486.1, KYQ91604.1, KYQ91910.1, KYQ93968.1, KYR02675.1, KYR02983.1	XP_003285507.1, XP_003292248.1, XP_003293048.1, XP_003293580.1	XP_020431502.1, XP_020432971.1, XP_020432972.1, XP_020432973.1, XP_020433498.1, XP_020433500.1, XP_020436104.1, XP_020436426.1, XP_020437380.1
OG0000031	XP_012751424.1, XP_012760047.1	DDB0215382|DDB_G0292552, DDB0215400|DDB_G0273063, DDB0215401|DDB_G0273065, DDB0220114|DDB_G0273067, DDB0231688|DDB_G0270214, DDB0238141|DDB_G0270212, DDB0266623|DDB_G0273919, DDB0266624|DDB_G0273885, DDB0266625|DDB_G0273887, DDB0302583|DDB_G0276051	XP_004361213.1, XP_004361965.1	AJWH01006711.1_2|geneid_v1.4_predicted_protein_2|254_AA, JH723802.1_36|geneid_v1.4_predicted_protein_36|262_AA, JH723802.1_37|geneid_v1.4_predicted_protein_37|260_AA, JH723802.1_39|geneid_v1.4_predicted_protein_39|93_AA, JH723802.1_40|geneid_v1.4_predicted_protein_40|263_AA, JH724018.1_3|geneid_v1.4_predicted_protein_3|254_AA	KYQ92785.1, KYQ93021.1, KYQ93423.1, KYR00154.1, KYR00330.1	XP_003283107.1, XP_003283654.1, XP_003284005.1, XP_003284183.1, XP_003284373.1, XP_003284374.1, XP_003285007.1, XP_003288498.1, XP_003290211.1, XP_003291708.1, XP_003292038.1, XP_003294290.1, XP_003294980.1	XP_020427688.1, XP_020427689.1, XP_020432467.1, XP_020436189.1, XP_020438015.1, XP_020438016.1
OG0000032	XP_012748518.1, XP_012750960.1, XP_012751009.1, XP_012752238.1, XP_012752459.1, XP_012752704.1, XP_012753420.1, XP_012753751.1, XP_012754677.1, XP_012754900.1, XP_012755218.1, XP_012755245.1, XP_012755733.1, XP_012756698.1, XP_012756833.1, XP_012756834.1, XP_012756840.1, XP_012756841.1, XP_012756842.1, XP_012756843.1, XP_012756844.1, XP_012757112.1, XP_012757113.1, XP_012757270.1, XP_012757857.1,…						XP_020434740.1, XP_020436298.1
OG0000033	XP_012750071.1	DDB0306445|DDB_G0285989, DDB0346656|DDB_G0291546		JH723759.1_63|geneid_v1.4_predicted_protein_63|867_AA, JH723799.1_5|geneid_v1.4_predicted_protein_5|950_AA, JH723877.1_4|geneid_v1.4_predicted_protein_4|1194_AA		XP_003282861.1, XP_003283574.1, XP_003284292.1	XP_020426646.1, XP_020427855.1, XP_020427870.1, XP_020428398.1, XP_020428759.1, XP_020428803.1, XP_020429104.1, XP_020429118.1, XP_020429184.1, XP_020429221.1, XP_020429262.1, XP_020430839.1, XP_020431469.1, XP_020431590.1, XP_020431592.1, XP_020432619.1, XP_020432741.1, XP_020433543.1, XP_020433685.1, XP_020434549.1, XP_020434716.1, XP_020435021.1, XP_020435791.1, XP_020435821.1, XP_020436287.1,…
OG0000034	XP_012747883.1, XP_012748614.1, XP_012752106.1, XP_012752665.1, XP_012753840.1, XP_012754830.1, XP_012757424.1, XP_012757607.1, XP_012757608.1, XP_012758541.1	DDB0238213|DDB_G0290659, DDB0305667|DDB_G0279545	XP_004355857.1, XP_004356031.1, XP_004357105.1, XP_004357637.1, XP_004357638.1, XP_004362141.1	AJWH01007063.1_1|geneid_v1.4_predicted_protein_1|295_AA, JH723852.1_6|geneid_v1.4_predicted_protein_6|287_AA, JH723852.1_7|geneid_v1.4_predicted_protein_7|291_AA	KYQ91719.1, KYQ92200.1, KYQ92201.1, KYQ93441.1	XP_003285257.1, XP_003287086.1, XP_003287954.1, XP_003294506.1	XP_020428109.1, XP_020428110.1, XP_020431624.1, XP_020432013.1, XP_020432015.1, XP_020432153.1, XP_020432976.1, XP_020434039.1, XP_020434047.1, XP_020434129.1, XP_020434130.1, XP_020434673.1, XP_020437561.1
OG0000035	XP_012749995.1, XP_012750394.1, XP_012758178.1, XP_012759749.1		XP_004351214.1, XP_004354141.1, XP_004354310.1, XP_004354794.1, XP_004356377.1, XP_004358651.1, XP_004361429.1, XP_004361942.1, XP_004361943.1, XP_004362040.1, XP_004362897.1, XP_004366209.1, XP_004366210.1, XP_004366218.1, XP_004366846.1		KYQ89119.1, KYQ89120.1, KYQ89122.1, KYR01129.1		XP_020426725.1, XP_020427563.1, XP_020427564.1, XP_020428114.1, XP_020428680.1, XP_020428892.1, XP_020429527.1, XP_020429661.1, XP_020430322.1, XP_020431083.1, XP_020431529.1, XP_020431688.1, XP_020431764.1, XP_020432094.1, XP_020432095.1, XP_020432625.1, XP_020437456.1, XP_020438362.1, XP_020438605.1
OG0000036	XP_012747606.1, XP_012747793.1, XP_012748194.1, XP_012748197.1, XP_012748217.1, XP_012748258.1, XP_012749891.1, XP_012750415.1, XP_012750961.1, XP_012751697.1, XP_012754027.1, XP_012756683.1, XP_012759631.1, XP_012760198.1	DDB0308683|DDB_G0277171		JH723896.1_10|geneid_v1.4_predicted_protein_10|416_AA	KYQ99660.1	XP_003282888.1, XP_003282896.1, XP_003282899.1, XP_003282900.1, XP_003282901.1, XP_003282904.1, XP_003282917.1, XP_003282945.1, XP_003282947.1, XP_003282948.1, XP_003282950.1, XP_003283194.1, XP_003283195.1, XP_003283607.1, XP_003284756.1, XP_003284785.1, XP_003286340.1, XP_003286961.1, XP_003288631.1, XP_003289945.1, XP_003290395.1, XP_003291179.1, XP_003294203.1, XP_003295243.1
OG0000037	XP_012747783.1, XP_012750240.1, XP_012755961.1, XP_012759711.1	DDB0185092|DDB_G0272815, DDB0214998|DDB_G0279799, DDB0215002|DDB_G0279185, DDB0215005|DDB_G0279187, DDB0220784|DDB_G0283867	XP_004351219.1, XP_004355257.1, XP_004355892.1, XP_004359188.1	AJWH01006512.1_2|geneid_v1.4_predicted_protein_2|344_AA, AJWH01006512.1_8|geneid_v1.4_predicted_protein_8|338_AA, JH723757.1_78|geneid_v1.4_predicted_protein_78|338_AA, JH723796.1_50|geneid_v1.4_predicted_protein_50|541_AA, JH723860.1_20|geneid_v1.4_predicted_protein_20|469_AA, JH723860.1_26|geneid_v1.4_predicted_protein_26|459_AA, JH723915.1_8|geneid_v1.4_predicted_protein_8|316_AA	KYQ92715.1, KYR00553.1, KYR00556.1, KYR00632.1, KYR00655.1, KYR01383.1	XP_003284782.1, XP_003285494.1, XP_003289899.1, XP_003289900.1, XP_003290609.1, XP_003290610.1, XP_003290611.1, XP_003293216.1	XP_020426958.1, XP_020430068.1, XP_020430552.1, XP_020430716.1, XP_020433857.1, XP_020433867.1, XP_020437799.1
OG0000038		DDB0349151|DDB_G0287613		AJWH01006817.1_1|geneid_v1.4_predicted_protein_1|148_AA, AJWH01007264.1_1|geneid_v1.4_predicted_protein_1|221_AA, JH723889.1_26|geneid_v1.4_predicted_protein_26|517_AA		XP_003282857.1, XP_003282858.1, XP_003282892.1, XP_003282916.1, XP_003282918.1, XP_003282919.1, XP_003282920.1, XP_003282921.1, XP_003282922.1, XP_003282953.1, XP_003283358.1, XP_003283944.1, XP_003284824.1, XP_003285471.1, XP_003285654.1, XP_003285658.1, XP_003285659.1, XP_003286106.1, XP_003286817.1, XP_003286821.1, XP_003286828.1, XP_003286829.1, XP_003286835.1, XP_003287173.1, XP_003288744.1,…
OG0000039	XP_012747682.1, XP_012747794.1, XP_012748166.1, XP_012748167.1, XP_012748295.1, XP_012748345.1, XP_012748346.1, XP_012748811.1, XP_012749137.1, XP_012749138.1, XP_012749305.1, XP_012750309.1, XP_012750414.1, XP_012751724.1, XP_012751928.1, XP_012752121.1, XP_012752322.1, XP_012752323.1, XP_012752351.1, XP_012752503.1, XP_012753926.1, XP_012754307.1, XP_012754566.1, XP_012755034.1, XP_012755035.1,…		XP_004354389.1, XP_004358017.1, XP_004360258.1		KYQ93230.1, KYQ96819.1, KYR02546.1		XP_020429555.1
OG0000040	XP_012758243.1	DDB0191525|DDB_G0287587, DDB0214941|DDB_G0282815, DDB0219798|DDB_G0292966, DDB0252618|DDB_G0295799, DDB0305848|DDB_G0279709, DDB0305862|DDB_G0282737, DDB0307275|DDB_G0268210	XP_004351223.1, XP_004351960.1, XP_004352174.1, XP_004352602.1, XP_004355220.1, XP_004355947.1, XP_004356350.1, XP_004356351.1, XP_004357044.1, XP_004358400.1, XP_004358719.1, XP_004359877.1, XP_004359878.1, XP_004366093.1, XP_004366177.1, XP_004366178.1	AJWH01003052.1_2|geneid_v1.4_predicted_protein_2|285_AA, AJWH01003053.1_2|geneid_v1.4_predicted_protein_2|171_AA, JH723757.1_125|geneid_v1.4_predicted_protein_125|289_AA, JH723759.1_61|geneid_v1.4_predicted_protein_61|286_AA, JH723759.1_62|geneid_v1.4_predicted_protein_62|204_AA, JH723768.1_78|geneid_v1.4_predicted_protein_78|76_AA, JH723775.1_16|geneid_v1.4_predicted_protein_16|287_AA, JH723775.…		XP_003284997.1, XP_003288137.1	XP_020427111.1, XP_020430225.1
OG0000041	XP_012747549.1, XP_012750915.1	DDB0191584|DDB_G0291217, DDB0202373|DDB_G0267338, DDB0204514|DDB_G0278221, DDB0215133|DDB_G0294280, DDB0215137|DDB_G0294288, DDB0215148|DDB_G0294310, DDB0215163|DDB_G0294332, DDB0216437|DDB_G0267178, DDB0216439|DDB_G0267182, DDB0216442|DDB_G0267188, DDB0216451|DDB_G0267206, DDB0216453|DDB_G0267210, DDB0216466|DDB_G0267236, DDB0216468|DDB_G0267240, DDB0216470|DDB_G0267244, DDB0216472|DDB_G0267248,…	XP_004352464.1, XP_004359971.1, XP_004362317.1	AJWH01006871.1_2|geneid_v1.4_predicted_protein_2|35_AA, AJWH01007069.1_1|geneid_v1.4_predicted_protein_1|420_AA, AJWH01007295.1_2|geneid_v1.4_predicted_protein_2|222_AA, JH723998.1_1|geneid_v1.4_predicted_protein_1|69_AA, JH723998.1_2|geneid_v1.4_predicted_protein_2|105_AA
OG0000042	XP_012747888.1, XP_012753590.1, XP_012753592.1, XP_012756170.1, XP_012756689.1	DDB0215351|DDB_G0271134, DDB0231639|DDB_G0284239, DDB0231640|DDB_G0271314, DDB0231641|DDB_G0286277, DDB0231642|DDB_G0284295, DDB0231643|DDB_G0286321	XP_004361335.1, XP_004361818.1, XP_004367409.1	AJWH01007300.1_1|geneid_v1.4_predicted_protein_1|455_AA, JH723778.1_28|geneid_v1.4_predicted_protein_28|917_AA, JH723778.1_64|geneid_v1.4_predicted_protein_64|1073_AA, JH723797.1_31|geneid_v1.4_predicted_protein_31|984_AA, JH723797.1_33|geneid_v1.4_predicted_protein_33|583_AA, JH724007.1_2|geneid_v1.4_predicted_protein_2|718_AA	KYQ92546.1, KYQ92548.1, KYQ92935.1, KYR00625.1, KYR00651.1, KYR02578.1	XP_003283475.1, XP_003286551.1, XP_003288746.1, XP_003290026.1, XP_003291902.1, XP_003292196.1, XP_003292264.1	XP_020429799.1, XP_020431522.1, XP_020433331.1, XP_020433343.1, XP_020433345.1, XP_020436260.1
OG0000043	XP_012748299.1, XP_012748300.1, XP_012748806.1, XP_012748879.1, XP_012748928.1, XP_012748929.1, XP_012751400.1, XP_012753220.1, XP_012754327.1, XP_012754562.1, XP_012759196.1, XP_012759197.1	DDB0191931|DDB_G0293426, DDB0233921|DDB_G0280179	XP_004351261.1, XP_004352113.1, XP_004353820.1, XP_004354385.1, XP_004357061.1, XP_004357062.1, XP_004357372.1, XP_004357373.1, XP_004357515.1, XP_004357516.1, XP_004358020.1, XP_004358021.1, XP_004362548.1, XP_004362549.1, XP_004366133.1, XP_004366358.1	JH723781.1_32|geneid_v1.4_predicted_protein_32|90_AA	KYQ88655.1, KYQ88908.1, KYQ88909.1, KYQ93233.1, KYQ93582.1	XP_003285169.1	XP_020429558.1, XP_020430411.1
OG0000044	XP_012754743.1	DDB0306815|DDB_G0289719	XP_004357573.1	JH723812.1_33|geneid_v1.4_predicted_protein_33|1051_AA	KYQ88244.1	XP_003283139.1, XP_003283140.1, XP_003283200.1, XP_003283239.1, XP_003283241.1, XP_003283537.1, XP_003283815.1, XP_003284071.1, XP_003284873.1, XP_003284875.1, XP_003285191.1, XP_003285279.1, XP_003285825.1, XP_003286324.1, XP_003289057.1, XP_003289727.1, XP_003289739.1, XP_003289853.1, XP_003289959.1, XP_003290920.1, XP_003291624.1, XP_003292173.1, XP_003292252.1, XP_003292756.1, XP_003292971.1,…	XP_020427002.1
OG0000045	XP_012756461.1, XP_012759443.1	DDB0191234|DDB_G0269210, DDB0191235|DDB_G0267432, DDB0191237|DDB_G0269208, DDB0191239|DDB_G0269206, DDB0191518|DDB_G0269212, DDB0214893|DDB_G0293450, DDB0214895|DDB_G0292986, DDB0214901|DDB_G0273073, DDB0267013|DDB_G0273781	XP_004355167.1, XP_004355457.1, XP_004357206.1, XP_004357758.1, XP_004363073.1, XP_004363074.1, XP_004363086.1	AJWH01006906.1_1|geneid_v1.4_predicted_protein_1|1427_AA, JH723761.1_87|geneid_v1.4_predicted_protein_87|1317_AA, JH723766.1_16|geneid_v1.4_predicted_protein_16|1664_AA, JH723771.1_61|geneid_v1.4_predicted_protein_61|1441_AA, JH723771.1_70|geneid_v1.4_predicted_protein_70|1338_AA, JH723775.1_104|geneid_v1.4_predicted_protein_104|1288_AA, JH723888.1_2|geneid_v1.4_predicted_protein_2|3050_AA	KYQ91227.1, KYQ91763.1, KYQ99842.1, KYR00643.1	XP_003285234.1, XP_003290670.1, XP_003292306.1	XP_020429000.1, XP_020429691.1, XP_020431630.1, XP_020431862.1, XP_020432856.1, XP_020434120.1
OG0000046		DDB0185026|DDB_G0276759, DDB0191153|DDB_G0288623, DDB0191196|DDB_G0267456, DDB0191416|DDB_G0283083, DDB0214954|DDB_G0277827, DDB0219925|DDB_G0283153, DDB0229396|DDB_G0283083, DDB0233185|DDB_G0279681	XP_004350273.1, XP_004356168.1, XP_004357246.1, XP_004359897.1, XP_004366541.1	JH723809.1_43|geneid_v1.4_predicted_protein_43|167_AA, JH723866.1_20|geneid_v1.4_predicted_protein_20|112_AA, JH723869.1_38|geneid_v1.4_predicted_protein_38|78_AA, JH724042.1_3|geneid_v1.4_predicted_protein_3|170_AA	KYQ91294.1	XP_003284298.1, XP_003284299.1, XP_003284593.1, XP_003286354.1, XP_003286355.1, XP_003286525.1, XP_003286785.1, XP_003287145.1, XP_003287506.1, XP_003288526.1, XP_003288530.1, XP_003288531.1, XP_003290192.1, XP_003291159.1, XP_003291825.1, XP_003293968.1, XP_003294617.1, XP_003295036.1, XP_003295075.1	XP_020436152.1
OG0000047	XP_012747689.1, XP_012751457.1, XP_012755263.1, XP_012755270.1, XP_012755827.1, XP_012758279.1, XP_012758726.1	DDB0219945|DDB_G0289329, DDB0266730|DDB_G0274941	XP_004354615.1, XP_004355511.1, XP_004359816.1, XP_004361440.1, XP_004361511.1, XP_004361526.1, XP_004361705.1	JH723808.1_7|geneid_v1.4_predicted_protein_7|373_AA	KYQ88217.1, KYR00241.1, KYR00685.1	XP_003284403.1, XP_003292710.1	XP_020427503.1, XP_020428534.1, XP_020428541.1, XP_020433442.1, XP_020433444.1, XP_020433445.1, XP_020433887.1, XP_020434041.1, XP_020434497.1, XP_020434887.1, XP_020436156.1, XP_020436726.1, XP_020436815.1, XP_020436819.1, XP_020438631.1
OG0000048	XP_012747876.1, XP_012748941.1, XP_012758981.1, XP_012760038.1	DDB0305646|DDB_G0292610, DDB0347053|DDB_G0283531	XP_004350230.1, XP_004350747.1, XP_004351872.1, XP_004351874.1, XP_004354180.1, XP_004357840.1, XP_004360531.1, XP_004360688.1, XP_004360689.1, XP_004360691.1, XP_004362032.1, XP_004366733.1	JH723767.1_61|geneid_v1.4_predicted_protein_61|312_AA, JH723767.1_62|geneid_v1.4_predicted_protein_62|279_AA, JH724021.1_1|geneid_v1.4_predicted_protein_1|243_AA	KYQ88371.1, KYQ90905.1, KYQ91488.1, KYQ94493.1, KYQ94494.1, KYR01432.1	XP_003284024.1, XP_003284644.1, XP_003285179.1, XP_003288947.1, XP_003289664.1, XP_003289935.1, XP_003293193.1	XP_020427264.1, XP_020427265.1, XP_020427318.1
OG0000049	XP_012748507.1, XP_012758729.1		XP_004350284.1, XP_004350285.1, XP_004350286.1, XP_004350287.1, XP_004350288.1, XP_004350289.1, XP_004350290.1, XP_004350899.1, XP_004351253.1, XP_004351254.1, XP_004351255.1, XP_004351256.1, XP_004351257.1, XP_004352265.1, XP_004352591.1, XP_004354421.1, XP_004355423.1, XP_004355573.1, XP_004355706.1, XP_004356310.1, XP_004356433.1, XP_004357425.1, XP_004358956.1, XP_004359457.1, XP_004359814.1,…				XP_020430086.1
OG0000050	XP_012750811.1, XP_012754606.1, XP_012758495.1	DDB0214948|DDB_G0277863, DDB0238313|DDB_G0278645, DDB0238314|DDB_G0278645, DDB0307523|DDB_G0273123, DDB0308031|DDB_G0280339, DDB0308560|DDB_G0273867, DDB0346520|DDB_G0287611	XP_004351813.1, XP_004352266.1, XP_004356101.1, XP_004356362.1	AJWH01002259.1_1|geneid_v1.4_predicted_protein_1|165_AA, AJWH01006757.1_4|geneid_v1.4_predicted_protein_4|232_AA, JH723759.1_66|geneid_v1.4_predicted_protein_66|390_AA, JH723798.1_44|geneid_v1.4_predicted_protein_44|237_AA, JH723861.1_32|geneid_v1.4_predicted_protein_32|255_AA, JH723883.1_8|geneid_v1.4_predicted_protein_8|170_AA	KYQ92466.1, KYQ92603.1	XP_003283008.1, XP_003288073.1, XP_003289353.1, XP_003294035.1, XP_003294439.1	XP_020428028.1, XP_020428031.1, XP_020429827.1, XP_020433488.1, XP_020435158.1, XP_020435640.1, XP_020436301.1, XP_020438171.1, XP_020438201.1, XP_020438283.1
OG0000051	XP_012751287.1, XP_012753644.1, XP_012753687.1, XP_012755680.1	DDB0349311|DDB_G0289409	XP_004352377.1, XP_004355374.1, XP_004357616.1, XP_004359946.1, XP_004362144.1, XP_004366142.1, XP_004366144.1, XP_004366146.1, XP_004366147.1, XP_004367004.1		KYQ89682.1, KYQ89685.1	XP_003287028.1	XP_020428108.1, XP_020428261.1, XP_020428269.1, XP_020429167.1, XP_020429168.1, XP_020429170.1, XP_020429174.1, XP_020430330.1, XP_020430332.1, XP_020431565.1, XP_020431566.1, XP_020434025.1, XP_020434744.1, XP_020434758.1, XP_020435510.1, XP_020437430.1, XP_020437547.1, XP_020437548.1, XP_020437677.1
OG0000052	XP_012747792.1, XP_012748221.1, XP_012749480.1, XP_012750785.1	DDB0191481|DDB_G0284043, DDB0230087|DDB_G0279713, DDB0233715|DDB_G0286651, DDB0233721|DDB_G0284339, DDB0306348|DDB_G0282153, DDB0306559|DDB_G0268890, DDB0306922|DDB_G0279705	XP_004358326.1, XP_004361084.1, XP_004362281.1, XP_004362405.1	JH723769.1_63|geneid_v1.4_predicted_protein_63|340_AA, JH723778.1_67|geneid_v1.4_predicted_protein_67|211_AA, JH723804.1_50|geneid_v1.4_predicted_protein_50|423_AA, JH723825.1_46|geneid_v1.4_predicted_protein_46|211_AA, JH723895.1_10|geneid_v1.4_predicted_protein_10|224_AA, JH723895.1_8|geneid_v1.4_predicted_protein_8|257_AA	KYQ89751.1, KYR00463.1	XP_003284207.1, XP_003285792.1, XP_003285810.1, XP_003285839.1, XP_003286058.1, XP_003290116.1, XP_003291393.1, XP_003292035.1	XP_020428009.1, XP_020428101.1, XP_020432419.1, XP_020434787.1, XP_020437318.1
OG0000053	XP_012748658.1, XP_012748659.1, XP_012748660.1, XP_012748975.1, XP_012749103.1, XP_012751029.1, XP_012751030.1, XP_012751031.1, XP_012751149.1, XP_012751150.1, XP_012751151.1, XP_012755631.1, XP_012756806.1, XP_012758697.1, XP_012759188.1, XP_012759189.1	DDB0238425|DDB_G0277097	XP_004354282.1, XP_004354283.1, XP_004354311.1, XP_004354338.1, XP_004354340.1, XP_004354341.1, XP_004362538.1, XP_004362835.1	AJWH01006712.1_2|geneid_v1.4_predicted_protein_2|489_AA, AJWH01006712.1_3|geneid_v1.4_predicted_protein_3|502_AA, AJWH01006712.1_4|geneid_v1.4_predicted_protein_4|342_AA		XP_003286210.1, XP_003286230.1, XP_003286231.1, XP_003286232.1	XP_020427432.1, XP_020427948.1, XP_020427951.1, XP_020436776.1
OG0000054	XP_012748825.1, XP_012749193.1, XP_012750683.1, XP_012751797.1, XP_012752381.1, XP_012753406.1, XP_012753890.1, XP_012754225.1, XP_012754276.1, XP_012755378.1, XP_012755906.1, XP_012755919.1, XP_012756934.1, XP_012760118.1	DDB0216456|DDB_G0267216, DDB0347944|DDB_G0268438	XP_004351325.1, XP_004358095.1, XP_004358641.1, XP_004358788.1, XP_004358789.1	JH723768.1_58|geneid_v1.4_predicted_protein_58|99_AA, JH723787.1_45|geneid_v1.4_predicted_protein_45|31_AA	KYQ88391.1, KYR02168.1	XP_003283229.1, XP_003290283.1	XP_020428675.1, XP_020428834.1, XP_020429183.1, XP_020430133.1, XP_020434861.1, XP_020436547.1, XP_020437023.1, XP_020438044.1, XP_020438211.1
OG0000055			XP_004350021.1, XP_004352229.1, XP_004354117.1, XP_004354158.1, XP_004354159.1, XP_004354161.1, XP_004354162.1, XP_004354163.1, XP_004355442.1, XP_004357532.1, XP_004357534.1, XP_004357535.1, XP_004357537.1, XP_004357543.1, XP_004357555.1, XP_004357556.1, XP_004357557.1, XP_004357558.1, XP_004358360.1, XP_004358640.1, XP_004358642.1, XP_004358867.1, XP_004358869.1, XP_004358870.1, XP_004358871.1,…		KYQ93583.1
OG0000056			XP_004355393.1, XP_004355425.1, XP_004355523.1, XP_004355524.1, XP_004355525.1, XP_004357841.1, XP_004358429.1, XP_004358430.1, XP_004362394.1, XP_004362418.1, XP_004362451.1, XP_004362452.1, XP_004362458.1, XP_004362505.1, XP_004362506.1, XP_004362511.1, XP_004362518.1, XP_004362520.1, XP_004362533.1, XP_004362534.1, XP_004362540.1, XP_004362562.1, XP_004362569.1, XP_004362570.1, XP_004362581.1,…
OG0000057	XP_012749508.1, XP_012752563.1, XP_012753659.1, XP_012755572.1	DDB0220645|DDB_G0282987, DDB0220646|DDB_G0283023, DDB0220647|DDB_G0270198, DDB0307690|DDB_G0269732, DDB0346753|DDB_G0268134	XP_004354215.1, XP_004357993.1, XP_004361297.1	JH723779.1_28|geneid_v1.4_predicted_protein_28|680_AA, JH723802.1_31|geneid_v1.4_predicted_protein_31|163_AA	KYR00223.1, KYR00841.1, KYR00857.1	XP_003283042.1, XP_003283112.1, XP_003283547.1, XP_003283550.1, XP_003283565.1, XP_003283579.1, XP_003284672.1, XP_003284693.1, XP_003285086.1, XP_003285282.1, XP_003287314.1, XP_003287760.1, XP_003287777.1, XP_003287778.1, XP_003294264.1	XP_020429366.1, XP_020430593.1, XP_020434942.1
OG0000058	XP_012749531.1, XP_012760169.1		XP_004350040.1, XP_004350105.1, XP_004350208.1, XP_004352201.1, XP_004352206.1, XP_004353856.1, XP_004353857.1, XP_004354628.1, XP_004354836.1, XP_004355855.1, XP_004356094.1, XP_004356163.1, XP_004357671.1, XP_004358552.1, XP_004358631.1, XP_004359766.1, XP_004360028.1, XP_004360595.1, XP_004363194.1, XP_004363195.1, XP_004363197.1, XP_004366531.1, XP_004366712.1, XP_004367312.1, XP_004367314.1				XP_020435090.1, XP_020435091.1, XP_020435645.1, XP_020435652.1, XP_020435689.1, XP_020437775.1, XP_020437885.1, XP_020438135.1
OG0000059	XP_012751992.1, XP_012755791.1, XP_012756227.1, XP_012757137.1	DDB0305873|DDB_G0284631, DDB0305874|DDB_G0284629, DDB0346716|DDB_G0293760, DDB0346766|DDB_G0269562, DDB0346789|DDB_G0270080	XP_004354940.1, XP_004354950.1, XP_004355489.1, XP_004355510.1, XP_004355512.1	AJWH01004158.1_3|geneid_v1.4_predicted_protein_3|69_AA, JH723764.1_4|geneid_v1.4_predicted_protein_4|113_AA	KYQ93322.1, KYR01662.1, KYR01664.1, KYR01667.1	XP_003288870.1, XP_003289582.1, XP_003290239.1, XP_003294633.1	XP_020426856.1, XP_020431820.1, XP_020431822.1, XP_020431831.1, XP_020431833.1, XP_020431855.1, XP_020436024.1, XP_020436877.1, XP_020436919.1, XP_020437860.1, XP_020437874.1
OG0000060		DDB0220032|DDB_G0281571, DDB0233217|DDB_G0294575, DDB0306448|DDB_G0286153, DDB0307147|DDB_G0272100, DDB0347268|DDB_G0282149, DDB0348891|DDB_G0274653		AJWH01000830.1_1|geneid_v1.4_predicted_protein_1|1888_AA, AJWH01004558.1_2|geneid_v1.4_predicted_protein_2|985_AA, AJWH01006676.1_2|geneid_v1.4_predicted_protein_2|1743_AA, JH723868.1_9|geneid_v1.4_predicted_protein_9|2018_AA, JH723872.1_4|geneid_v1.4_predicted_protein_4|2142_AA		XP_003282868.1, XP_003282870.1, XP_003282871.1, XP_003282872.1, XP_003282951.1, XP_003282952.1, XP_003283076.1, XP_003283106.1, XP_003283211.1, XP_003283212.1, XP_003284065.1, XP_003284095.1, XP_003284104.1, XP_003285463.1, XP_003285762.1, XP_003287156.1, XP_003288804.1, XP_003289458.1, XP_003291920.1, XP_003291926.1, XP_003292387.1, XP_003292388.1, XP_003292618.1, XP_003294441.1
OG0000061	XP_012748041.1, XP_012749936.1, XP_012758747.1	DDB0237847|DDB_G0281625, DDB0306702|DDB_G0290605, DDB0347396|DDB_G0283925	XP_004350136.1, XP_004350138.1, XP_004350139.1, XP_004350142.1, XP_004350143.1, XP_004350144.1, XP_004350145.1, XP_004350146.1, XP_004350148.1, XP_004350149.1, XP_004350153.1, XP_004350155.1, XP_004350157.1, XP_004355236.1, XP_004357034.1, XP_004361066.1, XP_004366481.1	JH723852.1_31|geneid_v1.4_predicted_protein_31|398_AA	KYQ92389.1, KYR02316.1	XP_003287347.1, XP_003289076.1, XP_003289408.1, XP_003293720.1, XP_003295151.1	XP_020432080.1, XP_020434387.1, XP_020435913.1
OG0000062	XP_012749105.1, XP_012752319.1	DDB0215111|DDB_G0294236, DDB0215119|DDB_G0294252, DDB0215165|DDB_G0294336, DDB0215166|DDB_G0294338, DDB0218238|DDB_G0280521, DDB0218823|DDB_G0286503, DDB0242981|DDB_G0294437		AJWH01006942.1_2|geneid_v1.4_predicted_protein_2|1080_AA, AJWH01007063.1_3|geneid_v1.4_predicted_protein_3|74_AA, AJWH01007185.1_1|geneid_v1.4_predicted_protein_1|898_AA, JH723774.1_1|geneid_v1.4_predicted_protein_1|832_AA, JH723775.1_39|geneid_v1.4_predicted_protein_39|92_AA, JH723789.1_58|geneid_v1.4_predicted_protein_58|116_AA, JH723835.1_2|geneid_v1.4_predicted_protein_2|390_AA, JH723879.1_22…	KYQ88160.1, KYQ88897.1, KYQ88900.1, KYQ88949.1, KYQ88975.1, KYQ93000.1, KYQ93494.1		XP_020428059.1, XP_020428060.1, XP_020428287.1
OG0000063	XP_012750151.1, XP_012753885.1	DDB0201676|DDB_G0270464, DDB0203848|DDB_G0276495, DDB0204216|DDB_G0282405, DDB0204538|DDB_G0281579, DDB0204804|DDB_G0282509, DDB0204825|DDB_G0282543, DDB0215199|DDB_G0277297, DDB0215565|DDB_G0293400, DDB0215751|DDB_G0284445, DDB0215904|DDB_G0287421, DDB0216616|DDB_G0269056, DDB0216651|DDB_G0270860, DDB0216736|DDB_G0271018, DDB0217121|DDB_G0273345, DDB0217294|DDB_G0273761, DDB0217362|DDB_G0273897,…		AJWH01007037.1_1|geneid_v1.4_predicted_protein_1|530_AA, JH723800.1_21|geneid_v1.4_predicted_protein_21|393_AA	KYQ92840.1, KYQ94503.1	XP_003286884.1, XP_003290660.1
OG0000064	XP_012751155.1, XP_012751964.1, XP_012751966.1, XP_012756568.1, XP_012756573.1, XP_012757214.1, XP_012758481.1	DDB0214838|DDB_G0273257, DDB0252586|DDB_G0278243, DDB0252587|DDB_G0288475, DDB0304435|DDB_G0273669, DDB0304436|DDB_G0286311, DDB0304437|DDB_G0286897, DDB0304438|DDB_G0278975	XP_004356428.1	AJWH01006740.1_2|geneid_v1.4_predicted_protein_2|1048_AA, JH723768.1_64|geneid_v1.4_predicted_protein_64|1844_AA, JH723782.1_57|geneid_v1.4_predicted_protein_57|1298_AA, JH723797.1_12|geneid_v1.4_predicted_protein_12|1527_AA, JH723840.1_29|geneid_v1.4_predicted_protein_29|1079_AA, JH723854.1_12|geneid_v1.4_predicted_protein_12|907_AA	KYQ92567.1, KYQ92991.1	XP_003289634.1, XP_003291397.1, XP_003292190.1, XP_003294565.1	XP_020426876.1, XP_020428068.1, XP_020428226.1, XP_020431362.1, XP_020432579.1, XP_020437668.1, XP_020438884.1
OG0000065	XP_012751576.1, XP_012753822.1, XP_012753823.1, XP_012755397.1, XP_012756988.1, XP_012757419.1, XP_012757446.1, XP_012759506.1	DDB0231435|DDB_G0286341, DDB0305837|DDB_G0278997, DDB0305838|DDB_G0278999, DDB0307977|DDB_G0278995, DDB0347131|DDB_G0292030	XP_004359213.1, XP_004361237.1	JH723768.1_79|geneid_v1.4_predicted_protein_79|882_AA, JH723942.1_2|geneid_v1.4_predicted_protein_2|223_AA	KYR00519.1, KYR01406.1, KYR01407.1, KYR01415.1	XP_003285598.1, XP_003285600.1, XP_003285814.1, XP_003290028.1, XP_003291040.1, XP_003293238.1	XP_020427907.1, XP_020427947.1, XP_020427950.1, XP_020432118.1, XP_020432633.1, XP_020435331.1, XP_020437044.1
OG0000066	XP_012758451.1		XP_004351806.1				XP_020427285.1, XP_020427396.1, XP_020427408.1, XP_020427436.1, XP_020427437.1, XP_020427438.1, XP_020427440.1, XP_020431713.1, XP_020431714.1, XP_020431716.1, XP_020431720.1, XP_020431865.1, XP_020431866.1, XP_020432296.1, XP_020432917.1, XP_020434394.1, XP_020434606.1, XP_020435669.1, XP_020435874.1, XP_020435876.1, XP_020435880.1, XP_020435881.1, XP_020437245.1, XP_020437246.1, XP_020437247.1,…
OG0000067		DDB0229916|DDB_G0273213, DDB0231690|DDB_G0273225, DDB0231691|DDB_G0273211, DDB0231695|DDB_G0272216, DDB0231696|DDB_G0273215, DDB0231697|DDB_G0267506, DDB0231699|DDB_G0273227, DDB0231701|DDB_G0273305, DDB0231702|DDB_G0273229, DDB0231703|DDB_G0273365, DDB0231704|DDB_G0273223, DDB0231705|DDB_G0267544, DDB0237740|DDB_G0268272, DDB0266783|DDB_G0273691, DDB0266907|DDB_G0273717, DDB0266910|DDB_G0273709,…		AJWH01002608.1_1|geneid_v1.4_predicted_protein_1|646_AA, AJWH01002608.1_2|geneid_v1.4_predicted_protein_2|659_AA, AJWH01006563.1_2|geneid_v1.4_predicted_protein_2|656_AA, AJWH01006563.1_3|geneid_v1.4_predicted_protein_3|648_AA, AJWH01006563.1_4|geneid_v1.4_predicted_protein_4|650_AA, AJWH01007030.1_1|geneid_v1.4_predicted_protein_1|651_AA, AJWH01007052.1_2|geneid_v1.4_predicted_protein_2|650_AA, …		XP_003291816.1
OG0000068			XP_004361266.1		KYQ89961.1, KYQ90119.1, KYQ90252.1, KYQ90738.1, KYQ90857.1, KYQ90858.1, KYQ92556.1, KYQ92966.1, KYQ93002.1, KYQ93196.1, KYQ94098.1, KYQ94180.1, KYR01123.1, KYR01125.1, KYR01133.1, KYR01896.1, KYR01940.1, KYR02018.1, KYR02041.1, KYR02046.1, KYR02052.1, KYR02056.1, KYR02058.1, KYR02059.1, KYR02060.1, KYR02064.1, KYR02076.1, KYR02103.1, KYR02151.1, KYR02351.1, KYR02352.1, KYR02354.1, KYR03068.1
OG0000069	XP_012749033.1, XP_012750283.1, XP_012753160.1, XP_012758880.1, XP_012759530.1, XP_012760075.1	DDB0215959|DDB_G0288233, DDB0232010|DDB_G0286021, DDB0308656|DDB_G0276113	XP_004355446.1, XP_004356396.1, XP_004356956.1, XP_004358431.1, XP_004359249.1, XP_004367264.1	JH723760.1_104|geneid_v1.4_predicted_protein_104|138_AA, JH723783.1_41|geneid_v1.4_predicted_protein_41|160_AA, JH723807.1_4|geneid_v1.4_predicted_protein_4|221_AA	KYQ90540.1, KYQ90717.1, KYR02899.1, KYR02928.1	XP_003284343.1, XP_003293511.1	XP_020426963.1, XP_020426965.1, XP_020427455.1, XP_020427458.1, XP_020428253.1, XP_020428421.1, XP_020433152.1, XP_020434508.1, XP_020436010.1
OG0000070	XP_012753531.1		XP_004351078.1, XP_004351080.1, XP_004352056.1, XP_004355203.1, XP_004356187.1, XP_004356265.1, XP_004356384.1, XP_004356914.1, XP_004356933.1, XP_004359530.1, XP_004360765.1, XP_004360766.1, XP_004360767.1, XP_004360768.1, XP_004360772.1, XP_004360797.1, XP_004360798.1, XP_004360799.1, XP_004362080.1, XP_004362107.1, XP_004362110.1, XP_004362111.1, XP_004362120.1, XP_004362190.1, XP_004362191.1,…		KYQ92218.1
OG0000071	XP_012756549.1, XP_012759246.1		XP_004361452.1		KYQ89834.1, KYQ89835.1, KYQ91555.1, KYQ92165.1, KYQ93303.1, KYR01230.1, KYR03069.1	XP_003291461.1	XP_020426674.1, XP_020426881.1, XP_020426882.1, XP_020426891.1, XP_020426892.1, XP_020427243.1, XP_020430569.1, XP_020430570.1, XP_020430632.1, XP_020430659.1, XP_020432279.1, XP_020432482.1, XP_020432595.1, XP_020432960.1, XP_020433764.1, XP_020434631.1, XP_020435278.1, XP_020435567.1, XP_020435811.1, XP_020435837.1, XP_020437486.1, XP_020438243.1
OG0000072	XP_012759954.1, XP_012759955.1, XP_012759957.1		XP_004357544.1, XP_004360026.1, XP_004360088.1, XP_004362885.1, XP_004366497.1, XP_004366597.1, XP_004366936.1, XP_004366958.1		KYQ88305.1, KYQ89261.1, KYQ89263.1, KYQ90214.1, KYQ90826.1, KYQ90903.1, KYQ91968.1, KYQ92060.1, KYQ92153.1, KYQ99674.1, KYR01795.1, KYR02185.1		XP_020427780.1, XP_020429699.1, XP_020433528.1, XP_020434103.1, XP_020434391.1, XP_020434677.1, XP_020435453.1, XP_020435676.1, XP_020436286.1, XP_020436937.1
OG0000073		DDB0232119|DDB_G0275079, DDB0232122|DDB_G0276953, DDB0232123|DDB_G0277491, DDB0232124|DDB_G0276951, DDB0232125|DDB_G0276949, DDB0232126|DDB_G0276875, DDB0232127|DDB_G0277119, DDB0232128|DDB_G0277125, DDB0232131|DDB_G0276607, DDB0232132|DDB_G0276003, DDB0232133|DDB_G0276587, DDB0232134|DDB_G0277123, DDB0232135|DDB_G0280013, DDB0232158|DDB_G0288861		AJWH01003409.1_1|geneid_v1.4_predicted_protein_1|205_AA, JH723772.1_64|geneid_v1.4_predicted_protein_64|119_AA, JH723794.1_56|geneid_v1.4_predicted_protein_56|202_AA, JH723939.1_10|geneid_v1.4_predicted_protein_10|502_AA	KYQ88386.1, KYQ91527.1, KYQ96717.1, KYQ96722.1, KYR02364.1, KYR02844.1	XP_003284996.1, XP_003286560.1, XP_003286578.1, XP_003288296.1, XP_003288710.1, XP_003288868.1, XP_003288879.1, XP_003292815.1, XP_003295176.1
OG0000074				JH723925.1_3|geneid_v1.4_predicted_protein_3|579_AA		XP_003283640.1, XP_003283675.1, XP_003283735.1, XP_003283811.1, XP_003284354.1, XP_003284974.1, XP_003285059.1, XP_003285153.1, XP_003285645.1, XP_003285872.1, XP_003286203.1, XP_003286291.1, XP_003286335.1, XP_003287299.1, XP_003287303.1, XP_003288985.1, XP_003289061.1, XP_003289910.1, XP_003290367.1, XP_003290382.1, XP_003291025.1, XP_003291230.1, XP_003291254.1, XP_003291255.1, XP_003291901.1,…
OG0000075	XP_012750041.1, XP_012750043.1, XP_012750461.1, XP_012755761.1	DDB0266575|DDB_G0286685, DDB0266578|DDB_G0286781, DDB0266590|DDB_G0282551, DDB0302584|DDB_G0286687, DDB0302585|DDB_G0286779, DDB0304979|DDB_G0286689	XP_004350557.1	JH723769.1_81|geneid_v1.4_predicted_protein_81|117_AA, JH723769.1_82|geneid_v1.4_predicted_protein_82|64_AA, JH723769.1_83|geneid_v1.4_predicted_protein_83|64_AA	KYQ89486.1, KYQ89487.1, KYQ89492.1	XP_003294702.1, XP_003294703.1	XP_020429885.1, XP_020429886.1, XP_020431933.1, XP_020431934.1, XP_020431936.1, XP_020431937.1, XP_020431951.1, XP_020431952.1, XP_020431955.1, XP_020431956.1, XP_020434760.1, XP_020434762.1, XP_020434763.1
OG0000076						XP_003286593.1	XP_020426979.1, XP_020427050.1, XP_020427053.1, XP_020427055.1, XP_020427059.1, XP_020427228.1, XP_020427255.1, XP_020427256.1, XP_020427257.1, XP_020427258.1, XP_020427310.1, XP_020427793.1, XP_020427798.1, XP_020427875.1, XP_020427898.1, XP_020427915.1, XP_020427916.1, XP_020427919.1, XP_020427942.1, XP_020427944.1, XP_020427945.1, XP_020427946.1, XP_020427949.1, XP_020427965.1, XP_020427967.1,…
OG0000077	XP_012747982.1, XP_012751422.1, XP_012752961.1, XP_012753070.1, XP_012753073.1, XP_012753076.1, XP_012753077.1, XP_012753078.1, XP_012753080.1, XP_012753081.1, XP_012753082.1, XP_012753083.1, XP_012753084.1, XP_012753086.1, XP_012753087.1	DDB0217068|DDB_G0272979	XP_004350063.1, XP_004350793.1, XP_004354473.1, XP_004358433.1, XP_004360738.1, XP_004360741.1, XP_004360743.1		KYR00166.1	XP_003284648.1, XP_003290465.1	XP_020437093.1, XP_020437770.1, XP_020437772.1, XP_020437773.1, XP_020437777.1
OG0000078	XP_012750398.1, XP_012757859.1		XP_004350065.1, XP_004358138.1, XP_004360464.1, XP_004362912.1				XP_020429329.1, XP_020429331.1, XP_020431938.1, XP_020432645.1, XP_020432926.1, XP_020434428.1, XP_020435794.1, XP_020437000.1, XP_020437001.1, XP_020437002.1, XP_020437004.1, XP_020437006.1, XP_020437008.1, XP_020437009.1, XP_020437010.1, XP_020437025.1, XP_020437033.1, XP_020437034.1, XP_020437035.1, XP_020437036.1, XP_020437103.1, XP_020437104.1, XP_020437105.1, XP_020437106.1, XP_020437109.1
OG0000079	XP_012750540.1, XP_012750572.1, XP_012759679.1, XP_012759686.1, XP_012759688.1, XP_012759700.1, XP_012759701.1, XP_012759703.1, XP_012759953.1	DDB0220009|DDB_G0273333, DDB0229380|DDB_G0288803, DDB0231216|DDB_G0272987, DDB0231221|DDB_G0269632, DDB0231222|DDB_G0270894, DDB0266876|DDB_G0273857	XP_004350538.1, XP_004358596.1, XP_004359637.1	AJWH01006827.1_1|geneid_v1.4_predicted_protein_1|1174_AA, AJWH01006835.1_2|geneid_v1.4_predicted_protein_2|1365_AA, JH723771.1_115|geneid_v1.4_predicted_protein_115|1193_AA, JH723771.1_116|geneid_v1.4_predicted_protein_116|589_AA, JH723771.1_117|geneid_v1.4_predicted_protein_117|793_AA	KYQ90869.1	XP_003282975.1, XP_003282980.1, XP_003287297.1, XP_003289840.1, XP_003291502.1	XP_020436422.1, XP_020436423.1
OG0000080	XP_012750691.1, XP_012757746.1, XP_012759451.1, XP_012759854.1, XP_012759855.1, XP_012759857.1	DDB0306212|DDB_G0284169	XP_004350906.1, XP_004351391.1, XP_004351392.1, XP_004354353.1, XP_004357649.1, XP_004357650.1, XP_004358023.1, XP_004358024.1, XP_004358025.1, XP_004358026.1, XP_004358028.1, XP_004361432.1, XP_004361575.1	JH723765.1_31|geneid_v1.4_predicted_protein_31|211_AA	KYQ89354.1, KYQ90607.1, KYQ99717.1	XP_003294628.1	XP_020428008.1, XP_020429849.1, XP_020433304.1, XP_020434295.1, XP_020436741.1, XP_020436972.1
OG0000081	XP_012752955.1, XP_012757401.1	DDB0308203|DDB_G0291600	XP_004354156.1, XP_004354322.1, XP_004354335.1, XP_004354336.1, XP_004354344.1, XP_004354433.1, XP_004354435.1, XP_004354436.1, XP_004354437.1, XP_004354438.1, XP_004354439.1, XP_004354441.1, XP_004354448.1, XP_004355961.1, XP_004356380.1, XP_004357942.1, XP_004359121.1, XP_004360967.1, XP_004362269.1, XP_004366706.1, XP_004366748.1, XP_004367092.1, XP_004367194.1	JH723784.1_66|geneid_v1.4_predicted_protein_66|226_AA	KYQ99736.1	XP_003289159.1	XP_020432862.1, XP_020437766.1
OG0000082	XP_012753491.1, XP_012754928.1, XP_012756541.1, XP_012756769.1, XP_012756788.1, XP_012756789.1	DDB0233519|DDB_G0288239, DDB0233525|DDB_G0288103, DDB0233526|DDB_G0288195, DDB0233527|DDB_G0288197, DDB0349856|DDB_G0287363	XP_004355590.1, XP_004355591.1, XP_004356157.1, XP_004356158.1	AJWH01000960.1_1|geneid_v1.4_predicted_protein_1|625_AA, JH723760.1_54|geneid_v1.4_predicted_protein_54|2958_AA, JH723760.1_89|geneid_v1.4_predicted_protein_89|3799_AA, JH723760.1_90|geneid_v1.4_predicted_protein_90|3770_AA, JH723761.1_86|geneid_v1.4_predicted_protein_86|1895_AA	KYQ88363.1, KYQ94443.1	XP_003286227.1, XP_003291192.1	XP_020427453.1, XP_020427492.1, XP_020427544.1, XP_020427545.1, XP_020427548.1, XP_020427550.1, XP_020429745.1
OG0000083		DDB0191406|DDB_G0286825, DDB0201624|DDB_G0292562, DDB0214927|DDB_G0280531, DDB0238680|DDB_G0281407, DDB0304729|DDB_G0280635, DDB0304730|DDB_G0280623, DDB0304732|DDB_G0291454, DDB0304751|DDB_G0284659, DDB0304760|DDB_G0271586, DDB0304761|DDB_G0271646, DDB0304782|DDB_G0271654, DDB0304803|DDB_G0271598		AJWH01002244.1_2|geneid_v1.4_predicted_protein_2|870_AA, AJWH01002246.1_2|geneid_v1.4_predicted_protein_2|171_AA, AJWH01002397.1_2|geneid_v1.4_predicted_protein_2|892_AA, AJWH01002397.1_3|geneid_v1.4_predicted_protein_3|821_AA, JH723800.1_48|geneid_v1.4_predicted_protein_48|665_AA, JH723882.1_22|geneid_v1.4_predicted_protein_22|875_AA, JH723882.1_25|geneid_v1.4_predicted_protein_25|199_AA, JH7238…		XP_003286493.1, XP_003286494.1, XP_003286495.1, XP_003286497.1
OG0000084	XP_012747649.1	DDB0191582|DDB_G0291213, DDB0215107|DDB_G0294228, DDB0215120|DDB_G0294254, DDB0215157|DDB_G0294320, DDB0215158|DDB_G0294322, DDB0216499|DDB_G0267306, DDB0216520|DDB_G0267356, DDB0216523|DDB_G0267362, DDB0216704|DDB_G0270954, DDB0218314|DDB_G0281535, DDB0220075|DDB_G0294358, DDB0245435|DDB_G0305714, DDB0306379|DDB_G0267366	XP_004351222.1, XP_004351493.1, XP_004354585.1, XP_004354920.1, XP_004355007.1, XP_004359970.1, XP_004360201.1, XP_004360536.1, XP_004361985.1, XP_004367304.1	AJWH01006938.1_3|geneid_v1.4_predicted_protein_3|123_AA, JH723986.1_2|geneid_v1.4_predicted_protein_2|75_AA	KYQ96678.1, KYR01002.1	XP_003288304.1	XP_020434614.1
OG0000085	XP_012750180.1, XP_012750940.1	DDB0304385|DDB_G0289961	XP_004361551.1		KYQ91594.1	XP_003282958.1, XP_003283914.1, XP_003284151.1, XP_003284482.1, XP_003284647.1, XP_003284800.1, XP_003285343.1, XP_003286346.1, XP_003286398.1, XP_003287899.1, XP_003288058.1, XP_003288633.1, XP_003289581.1, XP_003289735.1, XP_003290429.1, XP_003291731.1, XP_003292065.1, XP_003292439.1, XP_003293044.1, XP_003293759.1, XP_003294124.1, XP_003294479.1, XP_003294939.1, XP_003295031.1	XP_020430150.1
OG0000086	XP_012750404.1, XP_012750405.1, XP_012753163.1, XP_012759339.1	DDB0232336|DDB_G0282183, DDB0232338|DDB_G0270354, DDB0232339|DDB_G0287087, DDB0232340|DDB_G0291105, DDB0232341|DDB_G0279763, DDB0232342|DDB_G0282353	XP_004367144.1, XP_004367145.1	JH723765.1_42|geneid_v1.4_predicted_protein_42|546_AA, JH723776.1_56|geneid_v1.4_predicted_protein_56|504_AA, JH723776.1_58|geneid_v1.4_predicted_protein_58|486_AA, JH723859.1_37|geneid_v1.4_predicted_protein_37|507_AA, JH723859.1_38|geneid_v1.4_predicted_protein_38|497_AA, JH723859.1_39|geneid_v1.4_predicted_protein_39|378_AA, JH723872.1_5|geneid_v1.4_predicted_protein_5|502_AA	KYR00785.1	XP_003283104.1, XP_003283556.1, XP_003283557.1, XP_003283558.1, XP_003283559.1, XP_003286738.1, XP_003291107.1, XP_003292980.1	XP_020428241.1, XP_020437475.1
OG0000087		DDB0231134|DDB_G0281233, DDB0307652|DDB_G0278399, DDB0307654|DDB_G0278421, DDB0307655|DDB_G0278423, DDB0307656|DDB_G0278437, DDB0307657|DDB_G0278439	XP_004354127.1, XP_004361725.1	JH723780.1_67|geneid_v1.4_predicted_protein_67|148_AA, JH723780.1_69|geneid_v1.4_predicted_protein_69|148_AA, JH723780.1_83|geneid_v1.4_predicted_protein_83|147_AA, JH723780.1_84|geneid_v1.4_predicted_protein_84|147_AA, JH723791.1_46|geneid_v1.4_predicted_protein_46|147_AA, JH723949.1_2|geneid_v1.4_predicted_protein_2|149_AA	KYR02350.1	XP_003285378.1, XP_003285583.1, XP_003286628.1, XP_003290017.1, XP_003291467.1, XP_003293573.1, XP_003293577.1, XP_003294575.1	XP_020427411.1, XP_020428221.1, XP_020428225.1, XP_020435725.1, XP_020436552.1, XP_020436620.1, XP_020438531.1
OG0000088					KYQ88295.1, KYQ89219.1, KYQ89402.1, KYQ90231.1, KYQ90232.1, KYQ90234.1, KYQ90298.1, KYQ90300.1, KYQ90301.1, KYQ90302.1, KYQ90303.1, KYQ90930.1, KYQ90931.1, KYQ91065.1, KYQ91173.1, KYQ91418.1, KYQ92005.1, KYQ92471.1, KYQ92925.1, KYQ93803.1, KYQ94019.1, KYQ94113.1, KYQ94115.1, KYQ99788.1, KYR00541.1, KYR00761.1, KYR01166.1, KYR01639.1, KYR01774.1, KYR01776.1
OG0000089	XP_012747551.1, XP_012747591.1, XP_012747634.1, XP_012747679.1, XP_012748026.1, XP_012748308.1, XP_012751643.1, XP_012753121.1, XP_012755258.1, XP_012757223.1, XP_012757224.1, XP_012758870.1, XP_012758871.1, XP_012758890.1, XP_012759972.1, XP_012759974.1, XP_012759975.1, XP_012759977.1, XP_012760197.1		XP_004359586.1		KYQ89216.1, KYQ92151.1, KYR00010.1		XP_020432377.1, XP_020434679.1, XP_020434709.1, XP_020437684.1, XP_020437692.1, XP_020438614.1
OG0000090	XP_012747933.1, XP_012747958.1, XP_012753044.1, XP_012755056.1, XP_012755307.1, XP_012756645.1, XP_012757588.1, XP_012759134.1, XP_012759281.1, XP_012759583.1	DDB0229926|DDB_G0275253, DDB0229928|DDB_G0275255, DDB0307363|DDB_G0275111	XP_004357057.1	JH723889.1_11|geneid_v1.4_predicted_protein_11|286_AA, JH723889.1_12|geneid_v1.4_predicted_protein_12|287_AA, JH723889.1_14|geneid_v1.4_predicted_protein_14|209_AA	KYQ90127.1, KYQ91167.1, KYQ91168.1	XP_003286159.1, XP_003287732.1, XP_003290415.1, XP_003290419.1	XP_020428641.1, XP_020432873.1, XP_020433793.1, XP_020434746.1, XP_020438637.1
OG0000091	XP_012748135.1, XP_012749512.1, XP_012749513.1, XP_012749514.1, XP_012749515.1, XP_012749516.1, XP_012749517.1, XP_012753075.1, XP_012755665.1, XP_012756010.1	DDB0252838|DDB_G0292828, DDB0252867|DDB_G0288219, DDB0252868|DDB_G0292822, DDB0252869|DDB_G0292824, DDB0252870|DDB_G0292826	XP_004350106.1, XP_004360058.1, XP_004367275.1	JH723760.1_103|geneid_v1.4_predicted_protein_103|564_AA, JH723766.1_85|geneid_v1.4_predicted_protein_85|532_AA, JH723766.1_86|geneid_v1.4_predicted_protein_86|594_AA, JH723766.1_87|geneid_v1.4_predicted_protein_87|598_AA	KYQ99679.1, KYR01004.1	XP_003283221.1, XP_003294057.1	XP_020435388.1, XP_020437789.1, XP_020437790.1
OG0000092	XP_012750837.1	DDB0302471|DDB_G0284757	XP_004357687.1	JH723764.1_52|geneid_v1.4_predicted_protein_52|771_AA	KYQ96674.1	XP_003283216.1, XP_003283247.1, XP_003283577.1, XP_003284781.1, XP_003285087.1, XP_003285715.1, XP_003285904.1, XP_003286064.1, XP_003287315.1, XP_003287456.1, XP_003287815.1, XP_003288238.1, XP_003289943.1, XP_003291299.1, XP_003291712.1, XP_003293248.1, XP_003293497.1, XP_003293800.1, XP_003293848.1, XP_003294017.1, XP_003294348.1, XP_003294559.1, XP_003295083.1	XP_020434572.1
OG0000093	XP_012751573.1, XP_012753761.1, XP_012754268.1, XP_012754269.1, XP_012756726.1, XP_012756727.1, XP_012756728.1, XP_012756729.1, XP_012756731.1, XP_012756947.1, XP_012759969.1		XP_004350326.1, XP_004354881.1, XP_004356375.1, XP_004358550.1, XP_004361342.1, XP_004361343.1, XP_004366713.1, XP_004367370.1, XP_004367371.1		KYQ88409.1, KYQ88538.1, KYQ90400.1, KYQ90401.1, KYQ93435.1		XP_020427708.1, XP_020428010.1, XP_020434313.1, XP_020434314.1
OG0000094	XP_012752970.1, XP_012752971.1, XP_012752972.1, XP_012753101.1, XP_012757307.1	DDB0233481|DDB_G0281055, DDB0233482|DDB_G0281053, DDB0233483|DDB_G0284401	XP_004354406.1, XP_004357574.1	JH723762.1_75|geneid_v1.4_predicted_protein_75|282_AA, JH723762.1_76|geneid_v1.4_predicted_protein_76|285_AA, JH723769.1_126|geneid_v1.4_predicted_protein_126|297_AA, JH723778.1_99|geneid_v1.4_predicted_protein_99|290_AA	KYQ91358.1, KYQ96854.1, KYQ96856.1, KYQ99979.1	XP_003283959.1, XP_003283960.1, XP_003286790.1, XP_003286791.1, XP_003288472.1, XP_003293512.1, XP_003293722.1	XP_020429066.1, XP_020429067.1, XP_020437527.1, XP_020437867.1
OG0000095	XP_012753539.1, XP_012753540.1, XP_012753820.1	DDB0231971|DDB_G0282461, DDB0231972|DDB_G0286895, DDB0231981|DDB_G0272244, DDB0231982|DDB_G0282459, DDB0231990|DDB_G0286643, DDB0231991|DDB_G0269386	XP_004352360.1	AJWH01002612.1_1|geneid_v1.4_predicted_protein_1|374_AA, AJWH01006691.1_1|geneid_v1.4_predicted_protein_1|772_AA, JH723769.1_55|geneid_v1.4_predicted_protein_55|742_AA, JH723782.1_58|geneid_v1.4_predicted_protein_58|704_AA, JH723833.1_44|geneid_v1.4_predicted_protein_44|764_AA, JH723833.1_45|geneid_v1.4_predicted_protein_45|747_AA, JH723934.1_9|geneid_v1.4_predicted_protein_9|682_AA	KYR00378.1, KYR02853.1, KYR02863.1, KYR02864.1, KYR02865.1	XP_003289028.1, XP_003289030.1	XP_020428192.1, XP_020431110.1, XP_020431111.1, XP_020434234.1, XP_020435435.1
OG0000096					KYQ88814.1, KYQ88815.1, KYQ88816.1, KYQ88817.1, KYQ89774.1, KYQ91994.1, KYQ92436.1, KYQ92437.1, KYQ92454.1, KYQ92519.1, KYQ93421.1, KYQ93422.1, KYQ93451.1, KYQ93465.1, KYQ94061.1, KYQ96736.1, KYQ96737.1, KYR00583.1, KYR01380.1, KYR02078.1, KYR02510.1, KYR02522.1, KYR02694.1, KYR02958.1	XP_003289089.1	XP_020426819.1, XP_020427253.1, XP_020428326.1, XP_020438445.1
OG0000097	XP_012747798.1, XP_012749810.1, XP_012750217.1, XP_012751158.1, XP_012751163.1, XP_012751164.1, XP_012751165.1, XP_012751166.1, XP_012751168.1, XP_012751169.1, XP_012751170.1, XP_012751944.1, XP_012751969.1, XP_012751970.1, XP_012751971.1, XP_012751972.1, XP_012751973.1, XP_012751974.1, XP_012752278.1, XP_012752280.1, XP_012752281.1, XP_012753074.1, XP_012754355.1, XP_012754531.1, XP_012756555.1,…		XP_004363259.1
OG0000098	XP_012748458.1, XP_012758057.1		XP_004366692.1, XP_004367260.1				XP_020426946.1, XP_020427447.1, XP_020430089.1, XP_020430090.1, XP_020430789.1, XP_020433559.1, XP_020433560.1, XP_020435878.1, XP_020436350.1, XP_020436357.1, XP_020436358.1, XP_020436444.1, XP_020436445.1, XP_020436447.1, XP_020436448.1, XP_020436449.1, XP_020436458.1, XP_020436461.1, XP_020436463.1, XP_020436464.1, XP_020437293.1, XP_020437635.1, XP_020438500.1, XP_020438501.1
OG0000099	XP_012749004.1, XP_012749055.1, XP_012749677.1, XP_012753695.1	DDB0185540|DDB_G0283471, DDB0219402|DDB_G0289049, DDB0220488|DDB_G0285503, DDB0307504|DDB_G0272314, DDB0308443|DDB_G0272096, DDB0308444|DDB_G0272102, DDB0348831|DDB_G0285483, DDB0348836|DDB_G0348834, DDB0348837|DDB_G0348835	XP_004354167.1	AJWH01006584.1_3|geneid_v1.4_predicted_protein_3|1617_AA, AJWH01006584.1_4|geneid_v1.4_predicted_protein_4|1713_AA, AJWH01006696.1_2|geneid_v1.4_predicted_protein_2|1048_AA, JH723793.1_10|geneid_v1.4_predicted_protein_10|1830_AA, JH723821.1_8|geneid_v1.4_predicted_protein_8|1664_AA	KYQ88809.1, KYR01883.1	XP_003284097.1, XP_003285382.1, XP_003289398.1, XP_003290942.1, XP_003292721.1	XP_020428762.1, XP_020429060.1
OG0000100	XP_012750048.1, XP_012751297.1, XP_012753744.1, XP_012753745.1, XP_012755064.1, XP_012755070.1, XP_012756030.1, XP_012759389.1, XP_012759391.1, XP_012759536.1	DDB0306351|DDB_G0282767, DDB0306386|DDB_G0286039, DDB0306707|DDB_G0290823		JH723807.1_16|geneid_v1.4_predicted_protein_16|361_AA, JH723931.1_4|geneid_v1.4_predicted_protein_4|360_AA	KYQ91415.1, KYQ91416.1, KYQ93872.1, KYR01706.1, KYR02169.1	XP_003294727.1	XP_020428030.1, XP_020428559.1, XP_020430259.1, XP_020430260.1, XP_020433647.1, XP_020437015.1, XP_020438516.1
OG0000101	XP_012751527.1, XP_012752806.1, XP_012752807.1, XP_012757431.1, XP_012757620.1, XP_012760020.1	DDB0306753|DDB_G0292288, DDB0308475|DDB_G0273423, DDB0308476|DDB_G0273527, DDB0308520|DDB_G0273357, DDB0308521|DDB_G0273733, DDB0308531|DDB_G0273277, DDB0308532|DDB_G0273829, DDB0308694|DDB_G0277475		AJWH01006700.1_2|geneid_v1.4_predicted_protein_2|408_AA, AJWH01006797.1_1|geneid_v1.4_predicted_protein_1|671_AA, JH723768.1_57|geneid_v1.4_predicted_protein_57|311_AA, JH723789.1_42|geneid_v1.4_predicted_protein_42|463_AA, JH723800.1_3|geneid_v1.4_predicted_protein_3|336_AA		XP_003286456.1, XP_003287775.1, XP_003290272.1, XP_003290273.1, XP_003290274.1, XP_003294154.1, XP_003294186.1	XP_020435860.1, XP_020437787.1
OG0000102	XP_012754376.1, XP_012754532.1, XP_012754550.1	DDB0191223|DDB_G0267438, DDB0191224|DDB_G0274119, DDB0201627|DDB_G0291245, DDB0201662|DDB_G0293436, DDB0219982|DDB_G0274121	XP_004357741.1, XP_004362503.1, XP_004362535.1	JH723775.1_98|geneid_v1.4_predicted_protein_98|1669_AA, JH723784.1_3|geneid_v1.4_predicted_protein_3|1522_AA, JH723827.1_7|geneid_v1.4_predicted_protein_7|1487_AA, JH723830.1_44|geneid_v1.4_predicted_protein_44|1637_AA	KYQ89278.1, KYR01293.1, KYR01666.1, KYR02252.1	XP_003285630.1, XP_003288060.1, XP_003291412.1, XP_003292097.1, XP_003292864.1, XP_003293413.1	XP_020431620.1, XP_020431621.1, XP_020433894.1
OG0000103					KYQ88392.1, KYQ88393.1, KYQ89110.1, KYQ89111.1, KYQ89587.1, KYQ89848.1, KYQ90441.1, KYQ90693.1, KYQ90694.1, KYQ90695.1, KYQ90779.1, KYQ90780.1, KYQ90781.1, KYQ90784.1, KYQ91005.1, KYQ92336.1, KYQ92687.1, KYQ92891.1, KYQ94085.1, KYQ94086.1, KYQ94413.1, KYQ96677.1, KYQ96756.1, KYQ99694.1, KYR00913.1, KYR02001.1, KYR02895.1, KYR02913.1
OG0000104	XP_012747931.1, XP_012747960.1, XP_012755379.1, XP_012758037.1, XP_012758080.1	DDB0232284|DDB_G0292988, DDB0306327|DDB_G0279575, DDB0307996|DDB_G0279577, DDB0346779|DDB_G0270774, DDB0347586|DDB_G0279573	XP_004359538.1, XP_004361361.1, XP_004361825.1, XP_004361872.1, XP_004361873.1	JH723763.1_146|geneid_v1.4_predicted_protein_146|1714_AA, JH723766.1_15|geneid_v1.4_predicted_protein_15|2412_AA, JH723776.1_77|geneid_v1.4_predicted_protein_77|1742_AA, JH723930.1_1|geneid_v1.4_predicted_protein_1|2475_AA, JH723930.1_2|geneid_v1.4_predicted_protein_2|1713_AA	KYQ90264.1, KYQ90980.1	XP_003283553.1, XP_003284665.1, XP_003287998.1, XP_003290873.1	XP_020429537.1
OG0000105	XP_012750029.1, XP_012753412.1	DDB0238145|DDB_G0277969, DDB0238148|DDB_G0287765, DDB0238149|DDB_G0286923, DDB0238150|DDB_G0279473, DDB0238151|DDB_G0287561, DDB0238152|DDB_G0293114, DDB0238153|DDB_G0271752	XP_004353917.1	AJWH01001138.1_4|geneid_v1.4_predicted_protein_4|471_AA, AJWH01007308.1_1|geneid_v1.4_predicted_protein_1|431_AA, JH723759.1_104|geneid_v1.4_predicted_protein_104|418_AA, JH723759.1_8|geneid_v1.4_predicted_protein_8|417_AA, JH723763.1_95|geneid_v1.4_predicted_protein_95|418_AA, JH723782.1_43|geneid_v1.4_predicted_protein_43|400_AA, JH723861.1_10|geneid_v1.4_predicted_protein_10|415_AA	KYQ93776.1, KYR00359.1, KYR01797.1	XP_003288078.1, XP_003291010.1, XP_003292320.1, XP_003293411.1	XP_020431394.1, XP_020436200.1, XP_020438586.1
OG0000106	XP_012752462.1, XP_012758693.1	DDB0306593|DDB_G0269884, DDB0306594|DDB_G0269886	XP_004350612.1, XP_004350705.1, XP_004352422.1, XP_004357887.1, XP_004357890.1, XP_004359614.1, XP_004360879.1, XP_004360880.1, XP_004360882.1, XP_004360889.1, XP_004360890.1, XP_004360928.1, XP_004361577.1, XP_004362427.1, XP_004362769.1, XP_004363221.1	JH723774.1_62|geneid_v1.4_predicted_protein_62|1097_AA	KYQ90045.1, KYR02317.1	XP_003288040.1, XP_003288041.1	XP_020432527.1, XP_020438634.1
OG0000107	XP_012752774.1, XP_012759232.1, XP_012759611.1	DDB0201651|DDB_G0289449, DDB0214920|DDB_G0282369, DDB0214921|DDB_G0282295, DDB0214929|DDB_G0286907, DDB0233885|DDB_G0291928, DDB0238741|DDB_G0279721, DDB0238742|DDB_G0269458	XP_004350033.1, XP_004354276.1, XP_004354315.1	JH723808.1_20|geneid_v1.4_predicted_protein_20|382_AA, JH723810.1_20|geneid_v1.4_predicted_protein_20|306_AA, JH723893.1_2|geneid_v1.4_predicted_protein_2|382_AA, JH723931.1_7|geneid_v1.4_predicted_protein_7|458_AA	KYQ89581.1, KYQ92123.1, KYQ93442.1	XP_003283378.1, XP_003287025.1, XP_003290823.1, XP_003290908.1	XP_020432093.1, XP_020434603.1, XP_020438100.1
OG0000108	XP_012753561.1						XP_020426733.1, XP_020426748.1, XP_020426750.1, XP_020427339.1, XP_020427342.1, XP_020428569.1, XP_020429838.1, XP_020430381.1, XP_020430665.1, XP_020430990.1, XP_020430991.1, XP_020431262.1, XP_020431263.1, XP_020433232.1, XP_020433481.1, XP_020435846.1, XP_020435911.1, XP_020435912.1, XP_020437353.1, XP_020437375.1, XP_020437383.1, XP_020437393.1, XP_020437395.1, XP_020437440.1, XP_020438901.1,…
OG0000109	XP_012757706.1	DDB0232301|DDB_G0284429, DDB0233382|DDB_G0294589, DDB0238156|DDB_G0275559, DDB0238260|DDB_G0286845, DDB0238271|DDB_G0289127, DDB0238273|DDB_G0272466, DDB0238274|DDB_G0289129, DDB0305609|DDB_G0286849, DDB0305610|DDB_G0289167, DDB0306464|DDB_G0286861		AJWH01006661.1_2|geneid_v1.4_predicted_protein_2|289_AA, JH723787.1_10|geneid_v1.4_predicted_protein_10|290_AA, JH723904.1_5|geneid_v1.4_predicted_protein_5|316_AA	KYQ88210.1, KYQ89038.1, KYQ93105.1, KYQ96671.1, KYR00232.1	XP_003284285.1, XP_003285797.1, XP_003286659.1, XP_003286660.1, XP_003288149.1, XP_003294787.1	XP_020428752.1, XP_020433933.1
OG0000110		DDB0220622|DDB_G0272688, DDB0231607|DDB_G0286605, DDB0305440|DDB_G0275053, DDB0305441|DDB_G0274161, DDB0305442|DDB_G0291732, DDB0305443|DDB_G0267842	XP_004350374.1, XP_004350375.1, XP_004366619.1	JH723769.1_100|geneid_v1.4_predicted_protein_100|301_AA, JH723772.1_28|geneid_v1.4_predicted_protein_28|308_AA, JH723772.1_62|geneid_v1.4_predicted_protein_62|306_AA, JH723799.1_17|geneid_v1.4_predicted_protein_17|312_AA, JH723918.1_4|geneid_v1.4_predicted_protein_4|304_AA	KYQ89100.1, KYQ89123.1, KYQ89195.1	XP_003283678.1, XP_003283958.1, XP_003285608.1, XP_003285827.1, XP_003288834.1, XP_003289476.1, XP_003289477.1, XP_003290872.1, XP_003292423.1, XP_003294856.1
OG0000111			XP_004354574.1, XP_004355640.1, XP_004357290.1, XP_004357291.1, XP_004357380.1, XP_004357381.1, XP_004357383.1, XP_004357426.1, XP_004357810.1, XP_004357811.1, XP_004357986.1, XP_004357987.1, XP_004358741.1, XP_004358757.1, XP_004358760.1, XP_004358761.1, XP_004359739.1, XP_004362025.1, XP_004362026.1, XP_004362027.1, XP_004362045.1, XP_004362046.1, XP_004367433.1, XP_004367435.1, XP_004367436.1,…
OG0000112	XP_012748033.1, XP_012748498.1, XP_012748499.1, XP_012748505.1, XP_012748506.1, XP_012748508.1, XP_012748509.1, XP_012748510.1, XP_012748511.1, XP_012749102.1, XP_012750301.1, XP_012753793.1, XP_012753794.1, XP_012754728.1, XP_012754729.1, XP_012755161.1, XP_012755162.1, XP_012755163.1, XP_012755170.1, XP_012755958.1, XP_012755965.1, XP_012755966.1, XP_012759042.1				KYQ88650.1, KYR00201.1	XP_003292006.1
OG0000113	XP_012748296.1, XP_012748297.1, XP_012748350.1, XP_012748351.1, XP_012748807.1, XP_012748927.1, XP_012751930.1, XP_012753927.1, XP_012754328.1, XP_012754564.1, XP_012756320.1, XP_012758099.1, XP_012759195.1		XP_004351264.1, XP_004351425.1, XP_004351785.1, XP_004355139.1, XP_004357063.1, XP_004357371.1, XP_004358019.1, XP_004360156.1, XP_004360841.1, XP_004362552.1		KYQ88906.1, KYQ93232.1		XP_020429557.1
OG0000114	XP_012749090.1, XP_012751222.1, XP_012751223.1, XP_012751513.1, XP_012753189.1	DDB0231627|DDB_G0276937, DDB0231628|DDB_G0267844, DDB0231629|DDB_G0267846, DDB0231632|DDB_G0276287	XP_004356007.1, XP_004359386.1, XP_004359669.1, XP_004367413.1	JH723834.1_46|geneid_v1.4_predicted_protein_46|239_AA, JH723884.1_18|geneid_v1.4_predicted_protein_18|851_AA, JH723891.1_6|geneid_v1.4_predicted_protein_6|279_AA, JH723891.1_7|geneid_v1.4_predicted_protein_7|1182_AA	KYQ89178.1	XP_003284368.1, XP_003288885.1, XP_003291366.1, XP_003291367.1	XP_020426866.1, XP_020436888.1, XP_020437289.1, XP_020438580.1
OG0000115	XP_012749557.1, XP_012753341.1, XP_012753917.1, XP_012758751.1	DDB0185047|DDB_G0273249, DDB0191168|DDB_G0269144, DDB0233663|DDB_G0276445, DDB0238264|DDB_G0273623, DDB0305338|DDB_G0293674	XP_004350535.1, XP_004351156.1, XP_004361485.1	AJWH01000839.1_2|geneid_v1.4_predicted_protein_2|675_AA, AJWH01007109.1_1|geneid_v1.4_predicted_protein_1|632_AA, JH723775.1_35|geneid_v1.4_predicted_protein_35|655_AA, JH723802.1_34|geneid_v1.4_predicted_protein_34|640_AA, JH723876.1_10|geneid_v1.4_predicted_protein_10|627_AA	KYQ90769.1, KYR00848.1, KYR02032.1	XP_003283993.1, XP_003291509.1, XP_003293110.1	XP_020432294.1, XP_020435527.1, XP_020438480.1
OG0000116	XP_012750357.1, XP_012754610.1, XP_012754614.1, XP_012755457.1, XP_012757571.1	DDB0266969|DDB_G0273451, DDB0266970|DDB_G0273573, DDB0307277|DDB_G0268504, DDB0347030|DDB_G0290641	XP_004350024.1, XP_004367319.1, XP_004367324.1	AJWH01006636.1_1|geneid_v1.4_predicted_protein_1|4202_AA, JH723874.1_9|geneid_v1.4_predicted_protein_9|5733_AA	KYQ93110.1, KYQ93117.1, KYQ93119.1, KYQ93487.1, KYR02917.1	XP_003285909.1, XP_003285913.1, XP_003288714.1, XP_003290279.1	XP_020433088.1, XP_020433569.1, XP_020435039.1
OG0000117	XP_012750428.1, XP_012750430.1	DDB0304624|DDB_G0268662, DDB0304625|DDB_G0268660, DDB0307005|DDB_G0281431, DDB0346742|DDB_G0268924, DDB0347462|DDB_G0289529	XP_004351883.1, XP_004351884.1, XP_004354618.1, XP_004358200.1, XP_004358201.1, XP_004358207.1	JH723761.1_38|geneid_v1.4_predicted_protein_38|2196_AA, JH723808.1_45|geneid_v1.4_predicted_protein_45|1508_AA, JH723864.1_10|geneid_v1.4_predicted_protein_10|832_AA, JH723890.1_20|geneid_v1.4_predicted_protein_20|2631_AA, JH723890.1_21|geneid_v1.4_predicted_protein_21|1258_AA	KYQ88958.1, KYQ94211.1	XP_003286312.1, XP_003288739.1, XP_003289906.1, XP_003291448.1	XP_020437551.1, XP_020437552.1
OG0000118	XP_012754887.1	DDB0306866|DDB_G0276297, DDB0307113|DDB_G0270878	XP_004354323.1, XP_004354331.1, XP_004354333.1, XP_004354334.1, XP_004354365.1, XP_004354434.1, XP_004354521.1, XP_004355714.1, XP_004355868.1, XP_004358586.1, XP_004358609.1, XP_004360723.1, XP_004361811.1, XP_004366724.1, XP_004366749.1	JH723771.1_36|geneid_v1.4_predicted_protein_36|321_AA, JH723884.1_24|geneid_v1.4_predicted_protein_24|364_AA	KYQ88441.1	XP_003285753.1, XP_003294142.1	XP_020431322.1, XP_020435671.1, XP_020436457.1
OG0000119	XP_012757892.1, XP_012759055.1, XP_012759135.1	DDB0306195|DDB_G0285065	XP_004356227.1, XP_004356229.1		KYQ96766.1, KYR01563.1, KYR01898.1, KYR01901.1	XP_003292028.1	XP_020427397.1, XP_020428973.1, XP_020428974.1, XP_020428975.1, XP_020428995.1, XP_020434728.1, XP_020434729.1, XP_020435064.1, XP_020436023.1, XP_020436026.1, XP_020436027.1, XP_020436480.1, XP_020436481.1, XP_020436482.1, XP_020438542.1
OG0000120	XP_012757949.1, XP_012758095.1		XP_004354284.1, XP_004354308.1, XP_004354374.1, XP_004355207.1, XP_004361332.1				XP_020429280.1, XP_020431090.1, XP_020431091.1, XP_020431100.1, XP_020431106.1, XP_020431107.1, XP_020431130.1, XP_020431131.1, XP_020431132.1, XP_020431133.1, XP_020431137.1, XP_020431141.1, XP_020431143.1, XP_020431150.1, XP_020432731.1, XP_020432733.1, XP_020433028.1, XP_020435574.1, XP_020438742.1
OG0000121	XP_012759785.1	DDB0305011|DDB_G0279265	XP_004366298.1	JH723763.1_12|geneid_v1.4_predicted_protein_12|158_AA	KYQ88697.1, KYQ88707.1, KYQ89006.1, KYQ89008.1, KYQ89028.1, KYQ90020.1, KYQ90979.1, KYQ92004.1, KYQ92006.1, KYQ92008.1, KYQ94114.1, KYQ94178.1, KYQ94179.1, KYQ96776.1, KYQ99689.1, KYR00142.1, KYR02366.1, KYR02894.1, KYR02945.1, KYR02946.1	XP_003284114.1	XP_020433822.1
OG0000122		DDB0238025|DDB_G0284209, DDB0238027|DDB_G0284207, DDB0238028|DDB_G0288591, DDB0238029|DDB_G0269340, DDB0305608|DDB_G0284277	XP_004362980.1	AJWH01006902.1_2|geneid_v1.4_predicted_protein_2|197_AA, JH723785.1_25|geneid_v1.4_predicted_protein_25|285_AA, JH723825.1_27|geneid_v1.4_predicted_protein_27|278_AA, JH723869.1_5|geneid_v1.4_predicted_protein_5|404_AA	KYQ89332.1, KYQ89333.1, KYQ90654.1, KYQ92290.1, KYQ93801.1, KYQ93882.1, KYR00915.1, KYR00937.1, KYR02211.1	XP_003282883.1, XP_003283152.1, XP_003286078.1, XP_003286079.1, XP_003290244.1, XP_003292003.1, XP_003292457.1
OG0000123		DDB0189906|DDB_G0267334, DDB0215078|DDB_G0294168, DDB0215083|DDB_G0294180, DDB0215096|DDB_G0294206, DDB0215117|DDB_G0294248, DDB0215134|DDB_G0294282, DDB0215159|DDB_G0294324, DDB0216438|DDB_G0267180, DDB0216452|DDB_G0267208, DDB0216467|DDB_G0267238, DDB0216469|DDB_G0267242, DDB0216471|DDB_G0267246, DDB0216478|DDB_G0267260, DDB0216488|DDB_G0267282, DDB0216492|DDB_G0267292, DDB0216508|DDB_G0267324,…		AJWH01006694.1_1|geneid_v1.4_predicted_protein_1|106_AA, AJWH01006871.1_3|geneid_v1.4_predicted_protein_3|97_AA, JH724020.1_3|geneid_v1.4_predicted_protein_3|80_AA, JH724041.1_3|geneid_v1.4_predicted_protein_3|312_AA
OG0000124					KYQ88196.1, KYQ88388.1, KYQ88669.1, KYQ88715.1, KYQ89858.1, KYQ90447.1, KYQ92000.1, KYQ92669.1, KYQ92690.1, KYQ93129.1, KYQ93297.1, KYQ93300.1, KYQ99777.1, KYR00124.1, KYR01009.1, KYR01025.1, KYR01036.1, KYR01037.1, KYR01058.1, KYR01066.1, KYR01068.1, KYR01082.1, KYR01083.1, KYR01126.1, KYR01127.1, KYR03093.1
OG0000125	XP_012747554.1, XP_012749581.1, XP_012754741.1, XP_012757628.1, XP_012757657.1, XP_012758850.1	DDB0191157|DDB_G0267402, DDB0216291|DDB_G0270838, DDB0231141|DDB_G0271092	XP_004350363.1, XP_004358449.1, XP_004366768.1	JH723768.1_98|geneid_v1.4_predicted_protein_98|494_AA, JH723790.1_32|geneid_v1.4_predicted_protein_32|1383_AA	KYQ92215.1, KYR02515.1	XP_003284242.1, XP_003289600.1, XP_003291175.1, XP_003294535.1	XP_020427005.1, XP_020428771.1, XP_020433149.1, XP_020435096.1, XP_020435448.1
OG0000126	XP_012747586.1, XP_012749286.1, XP_012753138.1	DDB0191447|DDB_G0290259, DDB0191539|DDB_G0290265, DDB0201648|DDB_G0290261, DDB0214937|DDB_G0279921, DDB0219938|DDB_G0290257, DDB0232387|DDB_G0272052, DDB0232388|DDB_G0281377, DDB0232389|DDB_G0284073, DDB0232390|DDB_G0281853, DDB0232393|DDB_G0267684	XP_004360050.1	AJWH01007015.1_3|geneid_v1.4_predicted_protein_3|538_AA, JH723817.1_7|geneid_v1.4_predicted_protein_7|590_AA, JH723818.1_10|geneid_v1.4_predicted_protein_10|686_AA, JH723818.1_11|geneid_v1.4_predicted_protein_11|745_AA, JH723818.1_45|geneid_v1.4_predicted_protein_45|578_AA	KYQ93175.1	XP_003283354.1, XP_003287085.1, XP_003292060.1, XP_003292679.1, XP_003292680.1
OG0000127	XP_012749204.1, XP_012753683.1, XP_012755496.1, XP_012760030.1	DDB0233548|DDB_G0285357, DDB0233549|DDB_G0275227, DDB0238002|DDB_G0295681	XP_004351300.1, XP_004359126.1, XP_004359896.1	JH723846.1_4|geneid_v1.4_predicted_protein_4|353_AA	KYQ89138.1	XP_003284616.1, XP_003287915.1, XP_003288285.1, XP_003289085.1, XP_003290629.1, XP_003292223.1	XP_020433115.1, XP_020434983.1, XP_020434984.1, XP_020434985.1, XP_020434986.1, XP_020434987.1, XP_020437948.1
OG0000128	XP_012751220.1, XP_012753167.1, XP_012755165.1, XP_012755166.1, XP_012755167.1, XP_012755168.1, XP_012758153.1, XP_012760021.1, XP_012760070.1	DDB0237827|DDB_G0280445, DDB0237831|DDB_G0279131	XP_004354142.1, XP_004354164.1, XP_004366830.1	JH723768.1_120|geneid_v1.4_predicted_protein_120|152_AA, JH723798.1_13|geneid_v1.4_predicted_protein_13|144_AA	KYQ93076.1, KYQ93077.1, KYR00180.1	XP_003286157.1, XP_003289254.1, XP_003291789.1	XP_020427316.1, XP_020429648.1, XP_020432823.1
OG0000129	XP_012757158.1	DDB0306892|DDB_G0278923	XP_004355262.1, XP_004357785.1, XP_004357796.1, XP_004357797.1, XP_004357798.1, XP_004357799.1, XP_004357800.1, XP_004357801.1, XP_004357821.1, XP_004357822.1, XP_004357823.1, XP_004361159.1	JH723768.1_47|geneid_v1.4_predicted_protein_47|792_AA	KYQ92558.1, KYQ92559.1, KYQ92584.1, KYQ92585.1, KYQ92586.1	XP_003290106.1	XP_020428746.1, XP_020429149.1, XP_020429274.1, XP_020434890.1
OG0000130	XP_012758815.1, XP_012758816.1		XP_004350101.1, XP_004350236.1, XP_004355304.1, XP_004355305.1, XP_004355633.1, XP_004360234.1, XP_004360246.1, XP_004360961.1, XP_004361279.1, XP_004362094.1, XP_004362095.1, XP_004362096.1, XP_004362097.1, XP_004362098.1, XP_004362407.1		KYQ88862.1, KYQ88863.1, KYQ88864.1, KYQ89241.1, KYQ89477.1, KYQ89500.1, KYR03014.1		XP_020437914.1
OG0000131	XP_012759413.1, XP_012759414.1	DDB0346929|DDB_G0285861, DDB0348097|DDB_G0285873	XP_004355598.1, XP_004357619.1, XP_004357620.1, XP_004358154.1, XP_004358212.1, XP_004361399.1, XP_004366873.1, XP_004366874.1, XP_004366875.1, XP_004366876.1, XP_004367221.1, XP_004367222.1, XP_004367373.1	JH723767.1_20|geneid_v1.4_predicted_protein_20|199_AA, JH723767.1_25|geneid_v1.4_predicted_protein_25|478_AA	KYR01942.1	XP_003285400.1	XP_020427486.1, XP_020429480.1, XP_020431429.1, XP_020437501.1
OG0000132		DDB0231193|DDB_G0292340, DDB0238064|DDB_G0283551, DDB0238065|DDB_G0283553, DDB0238066|DDB_G0283595, DDB0346941|DDB_G0288805	XP_004350885.1, XP_004357996.1, XP_004360600.1, XP_004366709.1, XP_004366715.1, XP_004366818.1	AJWH01001641.1_3|geneid_v1.4_predicted_protein_3|138_AA, AJWH01005790.1_1|geneid_v1.4_predicted_protein_1|379_AA, AJWH01005790.1_2|geneid_v1.4_predicted_protein_2|1182_AA, AJWH01005790.1_3|geneid_v1.4_predicted_protein_3|149_AA, AJWH01007201.1_1|geneid_v1.4_predicted_protein_1|880_AA, JH723800.1_18|geneid_v1.4_predicted_protein_18|1507_AA, JH723801.1_1|geneid_v1.4_predicted_protein_1|218_AA	KYQ91383.1, KYR02830.1	XP_003283383.1, XP_003294192.1, XP_003294979.1	XP_020427268.1, XP_020433070.1
OG0000133			XP_004351127.1, XP_004351786.1, XP_004351787.1, XP_004351926.1, XP_004351927.1, XP_004351931.1, XP_004351932.1, XP_004351933.1, XP_004351934.1, XP_004354337.1, XP_004358683.1, XP_004358732.1, XP_004359893.1, XP_004360620.1, XP_004360642.1, XP_004360675.1, XP_004360677.1, XP_004360693.1, XP_004362839.1		KYQ89130.1, KYR00683.1, KYR00781.1, KYR01289.1	XP_003286377.1	XP_020429509.1
OG0000134	XP_012748077.1, XP_012748972.1, XP_012750954.1, XP_012750955.1	DDB0232186|DDB_G0282993, DDB0232188|DDB_G0283021	XP_004366893.1	JH723805.1_25|geneid_v1.4_predicted_protein_25|355_AA, JH723805.1_48|geneid_v1.4_predicted_protein_48|499_AA	KYQ89784.1, KYQ89785.1, KYQ92299.1, KYQ93029.1, KYQ99792.1, KYR01971.1, KYR01972.1	XP_003283328.1, XP_003285728.1, XP_003285729.1, XP_003287823.1, XP_003295034.1	XP_020426899.1, XP_020426900.1, XP_020430129.1
OG0000135	XP_012749471.1, XP_012751694.1, XP_012755671.1, XP_012756951.1, XP_012757819.1, XP_012758631.1	DDB0229860|DDB_G0269764, DDB0229864|DDB_G0269768, DDB0306624|DDB_G0270232, DDB0348691|DDB_G0274685	XP_004359524.1, XP_004359528.1	JH723779.1_5|geneid_v1.4_predicted_protein_5|975_AA, JH723818.1_3|geneid_v1.4_predicted_protein_3|293_AA	KYQ92745.1, KYQ92747.1, KYR01484.1	XP_003290462.1, XP_003290463.1, XP_003290464.1, XP_003291689.1, XP_003291690.1	XP_020431826.1, XP_020432775.1
OG0000136	XP_012749474.1, XP_012749758.1, XP_012752516.1, XP_012755225.1, XP_012758979.1	DDB0216341|DDB_G0289319, DDB0219992|DDB_G0293900, DDB0238728|DDB_G0268368	XP_004354889.1, XP_004355145.1, XP_004355527.1	JH723770.1_93|geneid_v1.4_predicted_protein_93|811_AA, JH723795.1_44|geneid_v1.4_predicted_protein_44|885_AA, JH723891.1_20|geneid_v1.4_predicted_protein_20|480_AA	KYQ92756.1, KYR02488.1, KYR02939.1	XP_003283978.1, XP_003286547.1, XP_003291372.1, XP_003293587.1	XP_020429440.1, XP_020431453.1, XP_020436021.1
OG0000137	XP_012749530.1, XP_012749707.1, XP_012752914.1	DDB0191431|DDB_G0283149, DDB0347192|DDB_G0283585, DDB0347206|DDB_G0279547, DDB0348397|DDB_G0279541	XP_004350939.1, XP_004351954.1, XP_004357673.1, XP_004362137.1	JH723757.1_2|geneid_v1.4_predicted_protein_2|1629_AA, JH723763.1_130|geneid_v1.4_predicted_protein_130|458_AA, JH723828.1_16|geneid_v1.4_predicted_protein_16|576_AA	KYQ93379.1, KYR01654.1	XP_003291528.1, XP_003294188.1	XP_020428521.1, XP_020431270.1, XP_020433314.1, XP_020433315.1, XP_020434934.1, XP_020437360.1
OG0000138	XP_012751896.1	DDB0305321|DDB_G0271068	XP_004350572.1, XP_004359989.1	JH723776.1_74|geneid_v1.4_predicted_protein_74|353_AA	KYQ94025.1, KYQ99953.1, KYR00227.1	XP_003291503.1	XP_020429475.1, XP_020430391.1, XP_020430417.1, XP_020431254.1, XP_020433733.1, XP_020434768.1, XP_020434771.1, XP_020434813.1, XP_020434816.1, XP_020434818.1, XP_020434865.1, XP_020434967.1, XP_020436320.1, XP_020438021.1, XP_020438023.1
OG0000139	XP_012752318.1					XP_003283217.1, XP_003283704.1, XP_003283767.1, XP_003284132.1, XP_003285319.1, XP_003286048.1, XP_003287300.1, XP_003288160.1, XP_003290173.1, XP_003290214.1, XP_003290543.1, XP_003290818.1, XP_003290961.1, XP_003290967.1, XP_003291247.1, XP_003291579.1, XP_003291770.1, XP_003291907.1, XP_003292226.1, XP_003292759.1, XP_003294541.1, XP_003295076.1, XP_003295202.1
OG0000140	XP_012754628.1, XP_012756197.1	DDB0238195|DDB_G0272628, DDB0238196|DDB_G0274085, DDB0238197|DDB_G0273155, DDB0238198|DDB_G0273921, DDB0238199|DDB_G0268322, DDB0238200|DDB_G0271680, DDB0238201|DDB_G0271740, DDB0238202|DDB_G0271780	XP_004360093.1, XP_004360130.1, XP_004360229.1	AJWH01006962.1_2|geneid_v1.4_predicted_protein_2|300_AA, JH723977.1_3|geneid_v1.4_predicted_protein_3|341_AA	KYQ91977.1	XP_003287549.1, XP_003291665.1, XP_003291666.1, XP_003291675.1, XP_003291676.1	XP_020426764.1, XP_020431770.1, XP_020434523.1
OG0000141	XP_012757111.1	DDB0238776|DDB_G0272783, DDB0305368|DDB_G0305367, DDB0306188|DDB_G0285511, DDB0307958|DDB_G0288535, DDB0308664|DDB_G0276429, DDB0308682|DDB_G0277167, DDB0348418|DDB_G0270586	XP_004354285.1, XP_004358583.1, XP_004366228.1	AJWH01006626.1_1|geneid_v1.4_predicted_protein_1|443_AA, AJWH01006818.1_3|geneid_v1.4_predicted_protein_3|490_AA, JH723758.1_3|geneid_v1.4_predicted_protein_3|448_AA, JH723771.1_108|geneid_v1.4_predicted_protein_108|385_AA, JH723821.1_22|geneid_v1.4_predicted_protein_22|564_AA, JH723896.1_7|geneid_v1.4_predicted_protein_7|443_AA, JH723933.1_2|geneid_v1.4_predicted_protein_2|343_AA		XP_003285469.1, XP_003291637.1	XP_020427811.1, XP_020428070.1, XP_020428720.1, XP_020438726.1
OG0000142	XP_012758164.1	DDB0229858|DDB_G0272885, DDB0231861|DDB_G0284729, DDB0232047|DDB_G0284585, DDB0267009|DDB_G0274011, DDB0349756|DDB_G0274033, DDB0349757|DDB_G0273035	XP_004360651.1, XP_004360754.1, XP_004363231.1, XP_004366632.1, XP_004367106.1	AJWH01006899.1_1|geneid_v1.4_predicted_protein_1|412_AA, AJWH01006982.1_2|geneid_v1.4_predicted_protein_2|533_AA, JH723764.1_24|geneid_v1.4_predicted_protein_24|591_AA, JH723875.1_9|geneid_v1.4_predicted_protein_9|551_AA, JH723923.1_3|geneid_v1.4_predicted_protein_3|510_AA	KYQ90765.1, KYQ96900.1, KYR02616.1	XP_003288949.1, XP_003292432.1, XP_003294685.1	XP_020435906.1
OG0000143	XP_012758782.1	DDB0232269|DDB_G0275755, DDB0232291|DDB_G0279973, DDB0232292|DDB_G0285273, DDB0232306|DDB_G0268192, DDB0232307|DDB_G0269270, DDB0232308|DDB_G0269260, DDB0232309|DDB_G0269392, DDB0232312|DDB_G0269256	XP_004355658.1, XP_004367061.1	AJWH01006536.1_1|geneid_v1.4_predicted_protein_1|155_AA, JH723877.1_26|geneid_v1.4_predicted_protein_26|154_AA	KYQ88182.1, KYQ91211.1, KYQ91247.1, KYQ91248.1, KYQ92712.1	XP_003283168.1, XP_003289424.1, XP_003290487.1, XP_003291555.1, XP_003293129.1	XP_020437080.1
OG0000144		DDB0189953|DDB_G0268692, DDB0306075|DDB_G0292950, DDB0346628|DDB_G0292934, DDB0347001|DDB_G0292990, DDB0349316|DDB_G0292952, DDB0349317|DDB_G0293040, DDB0349449|DDB_G0292936		AJWH01006065.1_1|geneid_v1.4_predicted_protein_1|643_AA, AJWH01006066.1_1|geneid_v1.4_predicted_protein_1|743_AA, AJWH01006067.1_2|geneid_v1.4_predicted_protein_2|830_AA, JH723766.1_17|geneid_v1.4_predicted_protein_17|997_AA, JH723766.1_18|geneid_v1.4_predicted_protein_18|705_AA, JH723766.1_19|geneid_v1.4_predicted_protein_19|991_AA, JH723766.1_20|geneid_v1.4_predicted_protein_20|617_AA, JH723766…		XP_003283189.1, XP_003289399.1, XP_003289577.1, XP_003289586.1, XP_003291251.1, XP_003291253.1, XP_003292364.1
OG0000145			XP_004350301.1, XP_004351260.1, XP_004352013.1, XP_004352015.1, XP_004352016.1, XP_004352018.1, XP_004352019.1, XP_004355773.1, XP_004355774.1, XP_004360678.1, XP_004360679.1, XP_004360680.1, XP_004360696.1, XP_004360697.1, XP_004360698.1, XP_004360699.1, XP_004360701.1, XP_004360702.1, XP_004360703.1, XP_004360704.1, XP_004360705.1, XP_004360706.1, XP_004360707.1, XP_004360708.1
OG0000146	XP_012748028.1, XP_012748361.1, XP_012749014.1, XP_012749028.1, XP_012750637.1, XP_012751292.1, XP_012753169.1, XP_012753904.1, XP_012753905.1, XP_012753906.1, XP_012753907.1, XP_012753908.1, XP_012754134.1, XP_012758484.1		XP_004360676.1				XP_020426887.1, XP_020427728.1, XP_020433516.1, XP_020436921.1, XP_020438740.1, XP_020438744.1, XP_020438745.1, XP_020438762.1
OG0000147	XP_012748132.1, XP_012748151.1, XP_012749983.1, XP_012751830.1, XP_012751951.1, XP_012751957.1, XP_012751958.1, XP_012751968.1, XP_012752680.1, XP_012753530.1, XP_012754164.1, XP_012754746.1, XP_012754837.1, XP_012754857.1, XP_012754864.1, XP_012757028.1, XP_012759593.1, XP_012759594.1, XP_012759596.1, XP_012759597.1, XP_012759602.1, XP_012759612.1, XP_012759613.1
OG0000148	XP_012749736.1, XP_012751033.1	DDB0230166|DDB_G0292968, DDB0306840|DDB_G0292848, DDB0306920|DDB_G0279643, DDB0306923|DDB_G0279727, DDB0346627|DDB_G0292854	XP_004351395.1, XP_004353851.1	JH723766.1_68|geneid_v1.4_predicted_protein_68|1581_AA, JH723766.1_69|geneid_v1.4_predicted_protein_69|888_AA, JH723885.1_10|geneid_v1.4_predicted_protein_10|748_AA, JH723885.1_20|geneid_v1.4_predicted_protein_20|639_AA	KYR01592.1, KYR01593.1, KYR01594.1, KYR01595.1	XP_003289573.1, XP_003289574.1, XP_003289575.1, XP_003291048.1, XP_003291049.1	XP_020432965.1
OG0000149	XP_012749776.1, XP_012751982.1, XP_012754835.1, XP_012758121.1, XP_012760178.1		XP_004362634.1, XP_004366342.1		KYQ88216.1, KYQ90460.1, KYQ91821.1, KYQ91825.1, KYQ92188.1, KYQ93096.1, KYQ94497.1, KYQ96820.1, KYR03055.1		XP_020426751.1, XP_020427878.1, XP_020428440.1, XP_020430014.1, XP_020430857.1, XP_020430935.1, XP_020434158.1
OG0000150	XP_012749839.1, XP_012754408.1	DDB0231767|DDB_G0293762, DDB0231768|DDB_G0270060, DDB0306610|DDB_G0270058, DDB0307448|DDB_G0270062	XP_004359032.1	AJWH01004246.1_2|geneid_v1.4_predicted_protein_2|413_AA, AJWH01006848.1_1|geneid_v1.4_predicted_protein_1|327_AA, JH723786.1_25|geneid_v1.4_predicted_protein_25|2019_AA, JH723786.1_27|geneid_v1.4_predicted_protein_27|852_AA, JH723957.1_2|geneid_v1.4_predicted_protein_2|486_AA	KYQ88533.1, KYR01280.1	XP_003287878.1, XP_003287888.1, XP_003287889.1, XP_003287890.1, XP_003288298.1	XP_020429720.1, XP_020432575.1, XP_020437952.1, XP_020437989.1
OG0000151	XP_012749985.1, XP_012753088.1, XP_012753089.1, XP_012753271.1, XP_012753911.1, XP_012755625.1, XP_012755627.1, XP_012757866.1, XP_012757928.1, XP_012758698.1						XP_020427238.1, XP_020433989.1, XP_020434426.1, XP_020434437.1, XP_020434438.1, XP_020434462.1, XP_020434466.1, XP_020434500.1, XP_020434515.1, XP_020434516.1, XP_020434539.1, XP_020434544.1, XP_020435029.1
OG0000152	XP_012753291.1, XP_012754649.1, XP_012755371.1		XP_004350608.1, XP_004350855.1, XP_004351983.1, XP_004352393.1, XP_004353836.1, XP_004354712.1, XP_004356196.1, XP_004356332.1, XP_004356335.1, XP_004360042.1, XP_004360783.1, XP_004362014.1, XP_004362357.1, XP_004362358.1, XP_004366263.1, XP_004366761.1		KYQ94119.1, KYR01102.1		XP_020427815.1, XP_020433095.1
OG0000153	XP_012754048.1	DDB0229907|DDB_G0291291, DDB0229932|DDB_G0292218, DDB0230008|DDB_G0292224, DDB0231122|DDB_G0270294, DDB0231123|DDB_G0270292, DDB0231124|DDB_G0270290, DDB0231125|DDB_G0270288, DDB0231126|DDB_G0274189, DDB0231135|DDB_G0292222, DDB0231136|DDB_G0292220	XP_004359123.1	JH723776.1_90|geneid_v1.4_predicted_protein_90|139_AA, JH723777.1_57|geneid_v1.4_predicted_protein_57|122_AA, JH723777.1_58|geneid_v1.4_predicted_protein_58|126_AA, JH723777.1_59|geneid_v1.4_predicted_protein_59|118_AA, JH723777.1_60|geneid_v1.4_predicted_protein_60|122_AA, JH723826.1_29|geneid_v1.4_predicted_protein_29|123_AA	KYQ93885.1	XP_003291020.1, XP_003294537.1	XP_020431475.1, XP_020435256.1
OG0000154	XP_012754920.1, XP_012757294.1, XP_012757548.1	DDB0238069|DDB_G0277925, DDB0306792|DDB_G0293212, DDB0347757|DDB_G0268430	XP_004350173.1, XP_004357508.1, XP_004359275.1, XP_004367121.1	AJWH01004349.1_1|geneid_v1.4_predicted_protein_1|978_AA, AJWH01004387.1_1|geneid_v1.4_predicted_protein_1|305_AA, JH723790.1_60|geneid_v1.4_predicted_protein_60|692_AA, JH723861.1_17|geneid_v1.4_predicted_protein_17|697_AA, JH723899.1_17|geneid_v1.4_predicted_protein_17|1343_AA	KYQ93685.1, KYQ96823.1, KYQ99890.1	XP_003286101.1, XP_003288782.1	XP_020432904.1, XP_020433530.1, XP_020435010.1
OG0000155	XP_012758705.1	DDB0188552|DDB_G0289739, DDB0188706|DDB_G0290043, DDB0219517|DDB_G0290065, DDB0232200|DDB_G0283195, DDB0238003|DDB_G0290113, DDB0306310|DDB_G0289717, DDB0306679|DDB_G0289819, DDB0306816|DDB_G0289751, DDB0307128|DDB_G0271602, DDB0346967|DDB_G0282019, DDB0347058|DDB_G0289849, DDB0347059|DDB_G0289641, DDB0347663|DDB_G0289795, DDB0348737|DDB_G0289753, DDB0349442|DDB_G0290067, DDB0349446|DDB_G0290109		AJWH01004778.1_4|geneid_v1.4_predicted_protein_4|482_AA, AJWH01004778.1_5|geneid_v1.4_predicted_protein_5|730_AA, AJWH01004944.1_1|geneid_v1.4_predicted_protein_1|732_AA, AJWH01004945.1_1|geneid_v1.4_predicted_protein_1|157_AA, AJWH01005731.1_2|geneid_v1.4_predicted_protein_2|489_AA, AJWH01007125.1_2|geneid_v1.4_predicted_protein_2|295_AA
OG0000156			XP_004352114.1, XP_004353819.1, XP_004353823.1, XP_004355410.1, XP_004357007.1, XP_004357374.1, XP_004357517.1, XP_004358114.1, XP_004359922.1, XP_004362773.1, XP_004363140.1, XP_004366134.1, XP_004367043.1		KYQ88653.1, KYQ88654.1, KYQ88911.1, KYQ88912.1, KYQ88913.1, KYQ93234.1, KYQ93235.1, KYQ99880.1, KYR01660.1		XP_020434615.1
OG0000157							XP_020427284.1, XP_020427452.1, XP_020427474.1, XP_020427475.1, XP_020427536.1, XP_020427539.1, XP_020427941.1, XP_020430822.1, XP_020430832.1, XP_020430907.1, XP_020430909.1, XP_020431301.1, XP_020432187.1, XP_020432189.1, XP_020432195.1, XP_020432199.1, XP_020432200.1, XP_020432202.1, XP_020432209.1, XP_020432221.1, XP_020433223.1, XP_020435633.1, XP_020438208.1
OG0000158	XP_012749034.1, XP_012750282.1, XP_012753159.1, XP_012756248.1, XP_012760076.1	DDB0191145|DDB_G0286015, DDB0307952|DDB_G0288221	XP_004356394.1, XP_004356395.1, XP_004358432.1, XP_004359250.1	JH723760.1_105|geneid_v1.4_predicted_protein_105|393_AA, JH723807.1_2|geneid_v1.4_predicted_protein_2|449_AA	KYQ90716.1	XP_003284364.1	XP_020426964.1, XP_020426966.1, XP_020427456.1, XP_020427459.1, XP_020428420.1, XP_020434509.1, XP_020436009.1
OG0000159	XP_012749087.1, XP_012755219.1, XP_012757653.1	DDB0305952|DDB_G0293066, DDB0306274|DDB_G0282131	XP_004351988.1, XP_004352258.1, XP_004355885.1, XP_004359089.1, XP_004360370.1, XP_004360371.1, XP_004366588.1	JH723848.1_23|geneid_v1.4_predicted_protein_23|940_AA, JH723868.1_33|geneid_v1.4_predicted_protein_33|931_AA	KYQ89461.1, KYQ96735.1, KYR02843.1	XP_003292624.1, XP_003293563.1	XP_020427216.1, XP_020433217.1, XP_020434317.1
OG0000160	XP_012750108.1, XP_012753692.1	DDB0252893|DDB_G0292528, DDB0304908|DDB_G0291472, DDB0304910|DDB_G0283817, DDB0304922|DDB_G0281115, DDB0304923|DDB_G0280725	XP_004355251.1	JH723757.1_53|geneid_v1.4_predicted_protein_53|297_AA, JH723757.1_54|geneid_v1.4_predicted_protein_54|293_AA, JH723762.1_127|geneid_v1.4_predicted_protein_127|296_AA, JH723770.1_47|geneid_v1.4_predicted_protein_47|300_AA, JH723784.1_14|geneid_v1.4_predicted_protein_14|402_AA, JH723804.1_12|geneid_v1.4_predicted_protein_12|319_AA	KYQ92164.1	XP_003284888.1, XP_003289533.1	XP_020427425.1, XP_020427445.1, XP_020429800.1, XP_020435480.1, XP_020437959.1
OG0000161	XP_012752067.1		XP_004352582.1		KYQ88542.1, KYQ88586.1, KYQ88651.1, KYQ88656.1, KYQ89066.1, KYQ89647.1, KYQ91923.1, KYQ92705.1, KYQ93584.1, KYQ93615.1, KYQ93617.1, KYQ93619.1, KYQ93642.1, KYQ93644.1, KYQ93645.1, KYQ99672.1, KYQ99978.1, KYR00439.1, KYR02149.1, KYR02150.1
OG0000162	XP_012752241.1, XP_012753272.1, XP_012754643.1, XP_012760191.1	DDB0308553|DDB_G0286601, DDB0346983|DDB_G0281973, DDB0347085|DDB_G0292962, DDB0347329|DDB_G0268376, DDB0347567|DDB_G0292844	XP_004352366.1, XP_004360228.1, XP_004366392.1	JH723936.1_10|geneid_v1.4_predicted_protein_10|199_AA, JH723936.1_11|geneid_v1.4_predicted_protein_11|213_AA		XP_003292046.1	XP_020426645.1, XP_020430858.1, XP_020431680.1, XP_020431763.1, XP_020432076.1, XP_020437783.1, XP_020437905.1
OG0000163	XP_012754174.1	DDB0231139|DDB_G0286647, DDB0231140|DDB_G0286663, DDB0306458|DDB_G0286649, DDB0307899|DDB_G0287065	XP_004359919.1, XP_004360379.1	JH723769.1_60|geneid_v1.4_predicted_protein_60|288_AA, JH723769.1_61|geneid_v1.4_predicted_protein_61|283_AA, JH723769.1_70|geneid_v1.4_predicted_protein_70|281_AA, JH723824.1_5|geneid_v1.4_predicted_protein_5|146_AA	KYQ89132.1, KYR00786.1, KYR00838.1	XP_003291929.1, XP_003292832.1	XP_020427569.1, XP_020428697.1, XP_020433039.1, XP_020434290.1, XP_020434302.1, XP_020437580.1
OG0000164		DDB0233778|DDB_G0281613, DDB0233779|DDB_G0281201, DDB0233780|DDB_G0281199, DDB0233803|DDB_G0281617, DDB0233804|DDB_G0271254, DDB0233805|DDB_G0281187, DDB0233806|DDB_G0281193, DDB0233808|DDB_G0277421, DDB0233826|DDB_G0277417, DDB0233827|DDB_G0277423, DDB0233829|DDB_G0277415, DDB0233830|DDB_G0277425				XP_003282935.1, XP_003282954.1, XP_003284956.1, XP_003285214.1, XP_003287535.1, XP_003289838.1, XP_003290886.1, XP_003291168.1, XP_003291176.1, XP_003294501.1
OG0000165			XP_004355354.1, XP_004355356.1, XP_004355357.1		KYQ91314.1, KYQ91585.1, KYQ92236.1		XP_020431923.1, XP_020432133.1, XP_020432134.1, XP_020432135.1, XP_020432136.1, XP_020432138.1, XP_020432139.1, XP_020432140.1, XP_020432141.1, XP_020432142.1, XP_020432143.1, XP_020432144.1, XP_020432145.1, XP_020432146.1, XP_020436592.1, XP_020436593.1
OG0000166	XP_012747572.1, XP_012749946.1, XP_012750184.1, XP_012751748.1, XP_012755960.1				KYQ89521.1, KYQ89857.1, KYQ91870.1, KYQ94116.1, KYQ94165.1	XP_003285377.1, XP_003286337.1, XP_003286913.1, XP_003287404.1, XP_003288642.1, XP_003293345.1, XP_003294239.1	XP_020433509.1, XP_020436137.1, XP_020438384.1, XP_020438447.1
OG0000167	XP_012747636.1, XP_012748022.1, XP_012757772.1	DDB0191497|DDB_G0269120, DDB0216173|DDB_G0282359, DDB0307994|DDB_G0279491	XP_004355130.1, XP_004357939.1, XP_004360279.1, XP_004366913.1	JH723763.1_104|geneid_v1.4_predicted_protein_104|427_AA, JH723859.1_36|geneid_v1.4_predicted_protein_36|180_AA	KYQ90613.1, KYQ92604.1, KYQ92617.1	XP_003291172.1, XP_003293545.1, XP_003294002.1	XP_020428498.1, XP_020436142.1, XP_020438058.1
OG0000168	XP_012747907.1, XP_012749602.1, XP_012750376.1, XP_012752014.1, XP_012752663.1, XP_012753201.1, XP_012753202.1, XP_012754574.1, XP_012754575.1, XP_012756509.1, XP_012758034.1, XP_012758152.1, XP_012758156.1		XP_004359100.1		KYQ93425.1, KYR00754.1		XP_020426868.1, XP_020430455.1, XP_020434384.1, XP_020436226.1, XP_020437850.1
OG0000169	XP_012747913.1, XP_012749680.1, XP_012756093.1	DDB0306491|DDB_G0267570	XP_004351789.1, XP_004351873.1, XP_004351929.1, XP_004351930.1, XP_004362688.1, XP_004362871.1, XP_004367213.1, XP_004367258.1, XP_004367261.1, XP_004367272.1, XP_004367273.1, XP_004367283.1	JH723788.1_52|geneid_v1.4_predicted_protein_52|934_AA	KYQ88236.1	XP_003285049.1	XP_020427608.1, XP_020437302.1
OG0000170	XP_012748192.1, XP_012753128.1, XP_012753129.1	DDB0238829|DDB_G0271820, DDB0238830|DDB_G0271720, DDB0304900|DDB_G0289059, DDB0304901|DDB_G0289061	XP_004367031.1	AJWH01006656.1_3|geneid_v1.4_predicted_protein_3|336_AA, JH723787.1_31|geneid_v1.4_predicted_protein_31|329_AA, JH723787.1_32|geneid_v1.4_predicted_protein_32|166_AA	KYR00031.1, KYR01319.1	XP_003287053.1, XP_003288907.1, XP_003289538.1, XP_003289539.1, XP_003294174.1, XP_003294499.1	XP_020437130.1, XP_020438675.1
OG0000171	XP_012749348.1, XP_012756047.1	DDB0238631|DDB_G0289925, DDB0305381|DDB_G0289779, DDB0305382|DDB_G0289927, DDB0305383|DDB_G0289931	XP_004354659.1	JH723791.1_26|geneid_v1.4_predicted_protein_26|529_AA, JH723791.1_28|geneid_v1.4_predicted_protein_28|354_AA, JH723812.1_10|geneid_v1.4_predicted_protein_10|526_AA, JH723812.1_9|geneid_v1.4_predicted_protein_9|457_AA, JH723918.1_10|geneid_v1.4_predicted_protein_10|552_AA	KYQ90323.1, KYQ93177.1, KYQ93178.1	XP_003286667.1, XP_003292335.1	XP_020426904.1, XP_020433547.1, XP_020435085.1, XP_020437991.1
OG0000172	XP_012749669.1, XP_012749900.1, XP_012750575.1, XP_012753164.1	DDB0232083|DDB_G0285981, DDB0306747|DDB_G0292016, DDB0306748|DDB_G0292028, DDB0307857|DDB_G0285975	XP_004350782.1, XP_004351284.1, XP_004359682.1, XP_004361851.1	JH723810.1_4|geneid_v1.4_predicted_protein_4|877_AA, JH723877.1_7|geneid_v1.4_predicted_protein_7|891_AA, JH723942.1_1|geneid_v1.4_predicted_protein_1|884_AA	KYQ90195.1	XP_003283694.1, XP_003284987.1	XP_020434706.1, XP_020436820.1, XP_020438895.1
OG0000173	XP_012749678.1, XP_012752546.1, XP_012754742.1, XP_012755050.1, XP_012758460.1	DDB0304598|DDB_G0282559, DDB0306800|DDB_G0293460	XP_004356032.1, XP_004357093.1	JH723775.1_103|geneid_v1.4_predicted_protein_103|380_AA, JH723833.1_33|geneid_v1.4_predicted_protein_33|432_AA	KYQ99998.1	XP_003284715.1, XP_003284717.1, XP_003284718.1, XP_003292202.1	XP_020428951.1, XP_020429006.1, XP_020429064.1, XP_020435178.1, XP_020435332.1
OG0000174	XP_012749695.1	DDB0238331|DDB_G0269040, DDB0238332|DDB_G0289907	XP_004350237.1, XP_004358637.1, XP_004358948.1, XP_004360015.1, XP_004360437.1, XP_004362903.1	JH723791.1_14|geneid_v1.4_predicted_protein_14|2378_AA, JH723922.1_4|geneid_v1.4_predicted_protein_4|1498_AA	KYQ90988.1, KYQ93172.1, KYQ94148.1, KYR00490.1, KYR00492.1, KYR02378.1, KYR02379.1, KYR02380.1	XP_003283787.1, XP_003291551.1
OG0000175	XP_012750458.1, XP_012751729.1, XP_012751730.1, XP_012751997.1, XP_012752123.1, XP_012752643.1, XP_012758102.1		XP_004351129.1, XP_004355507.1, XP_004357302.1, XP_004359116.1, XP_004359117.1, XP_004359731.1, XP_004361525.1		KYR02495.1		XP_020433951.1, XP_020434480.1, XP_020434503.1, XP_020436289.1, XP_020436326.1, XP_020438123.1
OG0000176	XP_012752220.1, XP_012754535.1, XP_012756194.1	DDB0215342|DDB_G0280539, DDB0216237|DDB_G0285165, DDB0216384|DDB_G0280459, DDB0219975|DDB_G0287593, DDB0220024|DDB_G0280055	XP_004361018.1	JH723759.1_31|geneid_v1.4_predicted_protein_31|1354_AA, JH723759.1_32|geneid_v1.4_predicted_protein_32|1353_AA, JH723798.1_5|geneid_v1.4_predicted_protein_5|2655_AA, JH723806.1_15|geneid_v1.4_predicted_protein_15|1343_AA, JH723844.1_27|geneid_v1.4_predicted_protein_27|1224_AA, JH723878.1_24|geneid_v1.4_predicted_protein_24|1153_AA	KYR00638.1, KYR02108.1	XP_003285511.1, XP_003294658.1	XP_020430403.1, XP_020434311.1
OG0000177	XP_012752240.1, XP_012755840.1		XP_004350628.1, XP_004363137.1			XP_003284116.1, XP_003286906.1, XP_003286927.1, XP_003287120.1, XP_003287636.1, XP_003287639.1, XP_003287640.1, XP_003290058.1, XP_003290071.1, XP_003290428.1, XP_003290986.1, XP_003293793.1, XP_003293795.1, XP_003294280.1	XP_020427018.1, XP_020427020.1, XP_020433520.1
OG0000178	XP_012755309.1, XP_012755752.1, XP_012757795.1, XP_012757796.1	DDB0306469|DDB_G0287315	XP_004350579.1, XP_004353881.1	JH723761.1_140|geneid_v1.4_predicted_protein_140|1269_AA, JH723761.1_58|geneid_v1.4_predicted_protein_58|430_AA	KYQ91337.1, KYQ91377.1, KYQ99698.1, KYQ99699.1, KYQ99702.1, KYQ99726.1, KYR01649.1, KYR01650.1	XP_003287016.1	XP_020427329.1, XP_020427331.1, XP_020428632.1
OG0000179	XP_012755347.1, XP_012755376.1	DDB0214809|DDB_G0280973, DDB0215367|DDB_G0280977, DDB0216251|DDB_G0287691, DDB0220025|DDB_G0286559	XP_004359022.1, XP_004361939.1, XP_004362003.1, XP_004362113.1	JH723759.1_130|geneid_v1.4_predicted_protein_130|1799_AA, JH723769.1_77|geneid_v1.4_predicted_protein_77|1460_AA, JH723803.1_22|geneid_v1.4_predicted_protein_22|1900_AA	KYQ89859.1	XP_003284424.1, XP_003285132.1, XP_003288359.1, XP_003288606.1	XP_020428902.1, XP_020431466.1, XP_020437177.1
OG0000180	XP_012755476.1, XP_012758895.1	DDB0231760|DDB_G0279609, DDB0233252|DDB_G0287957, DDB0233254|DDB_G0268812, DDB0233255|DDB_G0268748, DDB0304488|DDB_G0268746	XP_004361445.1	JH723759.1_160|geneid_v1.4_predicted_protein_160|190_AA, JH723819.1_24|geneid_v1.4_predicted_protein_24|216_AA, JH723887.1_11|geneid_v1.4_predicted_protein_11|755_AA, JH723930.1_6|geneid_v1.4_predicted_protein_6|313_AA	KYR01723.1, KYR02334.1	XP_003288657.1, XP_003291698.1, XP_003292785.1, XP_003293700.1, XP_003294141.1	XP_020430591.1, XP_020433760.1
OG0000181		DDB0184407|DDB_G0292452, DDB0189504|DDB_G0267736, DDB0190444|DDB_G0269662, DDB0192057|DDB_G0293630, DDB0203383|DDB_G0277521, DDB0203505|DDB_G0276197, DDB0203508|DDB_G0276201, DDB0204018|DDB_G0281107, DDB0204104|DDB_G0281245, DDB0205591|DDB_G0281449, DDB0205613|DDB_G0281479, DDB0215200|DDB_G0277299, DDB0216702|DDB_G0270950, DDB0216741|DDB_G0271028, DDB0217845|DDB_G0276717, DDB0218019|DDB_G0277711,…		AJWH01007107.1_1|geneid_v1.4_predicted_protein_1|1046_AA	KYQ92841.1
OG0000182		DDB0306039|DDB_G0279999, DDB0306968|DDB_G0280117, DDB0347454|DDB_G0280003, DDB0347455|DDB_G0280001		AJWH01006865.1_1|geneid_v1.4_predicted_protein_1|974_AA, JH723758.1_44|geneid_v1.4_predicted_protein_44|1387_AA, JH723758.1_47|geneid_v1.4_predicted_protein_47|1191_AA, JH723758.1_71|geneid_v1.4_predicted_protein_71|1631_AA, JH723758.1_72|geneid_v1.4_predicted_protein_72|1107_AA, JH723758.1_73|geneid_v1.4_predicted_protein_73|1110_AA, JH723758.1_75|geneid_v1.4_predicted_protein_75|1430_AA, JH7237…		XP_003286449.1, XP_003289953.1, XP_003291672.1, XP_003291834.1, XP_003294574.1
OG0000183		DDB0233647|DDB_G0291668, DDB0304453|DDB_G0291514, DDB0304749|DDB_G0283335, DDB0304750|DDB_G0283317, DDB0304791|DDB_G0283249, DDB0304807|DDB_G0268284, DDB0350756|DDB_G0289561		AJWH01006920.1_1|geneid_v1.4_predicted_protein_1|1169_AA, JH723805.1_20|geneid_v1.4_predicted_protein_20|943_AA, JH723805.1_22|geneid_v1.4_predicted_protein_22|400_AA, JH723805.1_51|geneid_v1.4_predicted_protein_51|433_AA, JH723805.1_52|geneid_v1.4_predicted_protein_52|816_AA, JH723809.1_30|geneid_v1.4_predicted_protein_30|1239_AA, JH723828.1_44|geneid_v1.4_predicted_protein_44|1797_AA, JH723828.…			XP_020427836.1
OG0000184			XP_004350113.1, XP_004350253.1, XP_004350255.1, XP_004350260.1, XP_004350261.1, XP_004352357.1, XP_004352425.1, XP_004353861.1, XP_004353886.1, XP_004355195.1, XP_004355196.1, XP_004355197.1, XP_004355198.1, XP_004356051.1, XP_004358987.1, XP_004366171.1, XP_004366738.1, XP_004366739.1, XP_004366740.1		KYR01562.1, KYR01951.1
OG0000185	XP_012747916.1, XP_012747917.1, XP_012747955.1, XP_012747957.1, XP_012758128.1, XP_012759177.1	DDB0230989|DDB_G0284551, DDB0231837|DDB_G0284505, DDB0231838|DDB_G0284503, DDB0231839|DDB_G0283287	XP_004359429.1	JH723841.1_12|geneid_v1.4_predicted_protein_12|423_AA, JH723841.1_13|geneid_v1.4_predicted_protein_13|440_AA, JH723841.1_9|geneid_v1.4_predicted_protein_9|481_AA	KYR00801.1, KYR00802.1, KYR00807.1, KYR00808.1	XP_003292357.1, XP_003292370.1
OG0000186	XP_012747942.1, XP_012748072.1, XP_012749661.1, XP_012750816.1, XP_012751569.1, XP_012751655.1, XP_012752408.1, XP_012752586.1, XP_012752843.1, XP_012753430.1, XP_012753673.1, XP_012754318.1, XP_012755256.1, XP_012756305.1, XP_012756801.1, XP_012757013.1, XP_012757726.1, XP_012758426.1, XP_012758935.1, XP_012759874.1
OG0000187	XP_012748712.1, XP_012748819.1, XP_012748820.1, XP_012750813.1, XP_012750839.1, XP_012750842.1, XP_012750843.1, XP_012750844.1, XP_012750845.1, XP_012750846.1, XP_012750847.1, XP_012750856.1, XP_012750863.1, XP_012750881.1, XP_012751348.1, XP_012755079.1, XP_012757030.1, XP_012758094.1, XP_012758790.1, XP_012758791.1
OG0000188	XP_012748899.1, XP_012754829.1, XP_012754842.1, XP_012754850.1, XP_012754851.1, XP_012754852.1, XP_012754853.1, XP_012754854.1, XP_012754856.1, XP_012754858.1, XP_012756546.1, XP_012757862.1, XP_012759798.1	DDB0214933|DDB_G0270830	XP_004359235.1	JH723779.1_57|geneid_v1.4_predicted_protein_57|718_AA	KYQ91062.1	XP_003291388.1, XP_003292851.1	XP_020429154.1
OG0000189	XP_012748994.1, XP_012759171.1, XP_012759175.1, XP_012759922.1	DDB0237748|DDB_G0285693, DDB0238182|DDB_G0284357, DDB0306714|DDB_G0291025, DDB0308702|DDB_G0278463	XP_004356946.1, XP_004356959.1, XP_004366152.1	JH723765.1_67|geneid_v1.4_predicted_protein_67|770_AA, JH723767.1_72|geneid_v1.4_predicted_protein_72|1204_AA	KYQ92515.1, KYR00762.1	XP_003285564.1, XP_003289553.1, XP_003289566.1	XP_020426757.1, XP_020426782.1
OG0000190	XP_012750541.1, XP_012755151.1	DDB0306071|DDB_G0272550, DDB0306502|DDB_G0267874, DDB0307163|DDB_G0272468	XP_004354121.1, XP_004361620.1	AJWH01006661.1_1|geneid_v1.4_predicted_protein_1|598_AA, AJWH01006805.1_1|geneid_v1.4_predicted_protein_1|510_AA	KYQ90870.1, KYR00681.1	XP_003283220.1, XP_003284441.1, XP_003284442.1, XP_003286552.1, XP_003289227.1, XP_003289228.1	XP_020432907.1, XP_020432935.1, XP_020436075.1
OG0000191	XP_012750896.1, XP_012752149.1, XP_012752150.1, XP_012752151.1, XP_012752152.1, XP_012754386.1, XP_012756261.1, XP_012756316.1						XP_020427573.1, XP_020430828.1, XP_020430830.1, XP_020430831.1, XP_020430901.1, XP_020430929.1, XP_020434695.1, XP_020434696.1, XP_020434697.1, XP_020434698.1, XP_020436797.1, XP_020437367.1
OG0000192	XP_012751198.1	DDB0229882|DDB_G0278101, DDB0232096|DDB_G0290753, DDB0232099|DDB_G0290755, DDB0232101|DDB_G0272752, DDB0305893|DDB_G0272734	XP_004352619.1, XP_004354724.1, XP_004359160.1, XP_004362417.1	AJWH01001641.1_1|geneid_v1.4_predicted_protein_1|179_AA, JH723809.1_47|geneid_v1.4_predicted_protein_47|132_AA, JH723967.1_3|geneid_v1.4_predicted_protein_3|102_AA, JH723970.1_6|geneid_v1.4_predicted_protein_6|181_AA	KYQ91615.1, KYQ91616.1, KYR02979.1	XP_003290411.1, XP_003290412.1	XP_020433698.1
OG0000193	XP_012751709.1	DDB0306233|DDB_G0283993, DDB0348407|DDB_G0283623, DDB0348408|DDB_G0283995	XP_004352310.1, XP_004362902.1	JH723757.1_153|geneid_v1.4_predicted_protein_153|975_AA, JH723757.1_168|geneid_v1.4_predicted_protein_168|869_AA, JH723757.1_169|geneid_v1.4_predicted_protein_169|875_AA	KYQ89347.1, KYQ89348.1, KYQ89349.1, KYQ93079.1, KYR00593.1, KYR00602.1, KYR00603.1, KYR00639.1, KYR01065.1	XP_003284823.1	XP_020431114.1
OG0000194	XP_012752350.1, XP_012752716.1, XP_012754923.1, XP_012757273.1	DDB0232054|DDB_G0286607, DDB0232055|DDB_G0286609	XP_004351122.1, XP_004356143.1, XP_004362411.1, XP_004367341.1	JH723769.1_101|geneid_v1.4_predicted_protein_101|696_AA, JH723958.1_5|geneid_v1.4_predicted_protein_5|134_AA	KYQ90311.1, KYQ90724.1, KYQ96933.1, KYR02824.1	XP_003291375.1, XP_003293299.1	XP_020426640.1, XP_020426848.1
OG0000195	XP_012757351.1				KYQ88394.1, KYQ88833.1, KYQ90639.1, KYQ90640.1, KYQ93116.1, KYQ94134.1, KYR02692.1, KYR02896.1, KYR03000.1	XP_003284623.1, XP_003286468.1, XP_003286470.1, XP_003286920.1, XP_003289426.1, XP_003290225.1, XP_003290256.1, XP_003292517.1	XP_020427207.1, XP_020433843.1
OG0000196		DDB0307927|DDB_G0287427, DDB0308295|DDB_G0293082, DDB0347116|DDB_G0286873, DDB0347348|DDB_G0279339		AJWH01006512.1_3|geneid_v1.4_predicted_protein_3|339_AA, JH723761.1_135|geneid_v1.4_predicted_protein_135|257_AA, JH723763.1_45|geneid_v1.4_predicted_protein_45|226_AA, JH723782.1_68|geneid_v1.4_predicted_protein_68|290_AA, JH723782.1_69|geneid_v1.4_predicted_protein_69|354_AA	KYQ90340.1, KYQ90815.1, KYQ91496.1, KYQ94044.1, KYQ96732.1, KYR02282.1, KYR03100.1	XP_003283322.1, XP_003284214.1, XP_003286423.1, XP_003287716.1
OG0000197			XP_004350931.1, XP_004351732.1, XP_004351733.1, XP_004351807.1, XP_004351876.1, XP_004354181.1, XP_004354251.1, XP_004354823.1, XP_004355639.1, XP_004356211.1, XP_004357078.1, XP_004357375.1, XP_004358893.1, XP_004359092.1, XP_004360380.1, XP_004360381.1, XP_004361972.1, XP_004366567.1, XP_004367305.1		KYR00774.1
OG0000198			XP_004354122.1, XP_004354123.1, XP_004354124.1, XP_004354125.1, XP_004354199.1, XP_004354203.1, XP_004354205.1, XP_004354207.1, XP_004354208.1, XP_004354229.1, XP_004354230.1, XP_004354231.1, XP_004354232.1, XP_004354235.1, XP_004354236.1, XP_004354237.1, XP_004354249.1, XP_004354356.1, XP_004354357.1, XP_004354358.1
OG0000199					KYQ89864.1, KYQ89865.1, KYQ89866.1, KYQ89867.1, KYQ89868.1, KYQ91640.1, KYQ92307.1, KYQ92310.1, KYQ94166.1, KYR00789.1, KYR00791.1, KYR01400.1, KYR02121.1, KYR02122.1, KYR02152.1, KYR02732.1, KYR02733.1, KYR02734.1, KYR02735.1, KYR02736.1
OG0000200	XP_012747894.1	DDB0220657|DDB_G0291834, DDB0220658|DDB_G0280439, DDB0252666|DDB_G0277001	XP_004355775.1, XP_004360566.1, XP_004360567.1, XP_004367012.1	JH723758.1_112|geneid_v1.4_predicted_protein_112|95_AA, JH723762.1_48|geneid_v1.4_predicted_protein_48|94_AA, JH723798.1_14|geneid_v1.4_predicted_protein_14|96_AA, JH723799.1_62|geneid_v1.4_predicted_protein_62|95_AA	KYQ94357.1, KYQ99748.1	XP_003287356.1, XP_003287357.1, XP_003288548.1	XP_020438321.1, XP_020438322.1
OG0000201	XP_012747908.1, XP_012752784.1, XP_012754267.1, XP_012756307.1		XP_004355884.1, XP_004357513.1, XP_004366130.1, XP_004366478.1, XP_004367423.1		KYQ89411.1, KYQ89506.1, KYQ90969.1, KYQ91644.1, KYQ91675.1, KYQ91845.1, KYQ93001.1, KYQ93411.1, KYQ93722.1, KYR02195.1
OG0000202	XP_012747911.1, XP_012756306.1	DDB0238365|DDB_G0290869, DDB0238370|DDB_G0270906, DDB0238371|DDB_G0270910, DDB0346729|DDB_G0290881	XP_004350881.1, XP_004355772.1, XP_004359631.1	JH723779.1_79|geneid_v1.4_predicted_protein_79|1178_AA, JH723842.1_10|geneid_v1.4_predicted_protein_10|465_AA	KYQ93055.1, KYQ93674.1, KYR01591.1	XP_003285847.1, XP_003285848.1, XP_003289069.1	XP_020426762.1, XP_020427908.1
OG0000203	XP_012747914.1, XP_012747927.1, XP_012750216.1, XP_012751947.1, XP_012756930.1, XP_012758700.1	DDB0231849|DDB_G0274741, DDB0231851|DDB_G0282469, DDB0231852|DDB_G0284567	XP_004350296.1, XP_004356177.1	JH723827.1_28|geneid_v1.4_predicted_protein_28|415_AA, JH723929.1_10|geneid_v1.4_predicted_protein_10|186_AA	KYQ88174.1, KYQ89627.1	XP_003287974.1, XP_003295120.1	XP_020434364.1, XP_020438404.1
OG0000204	XP_012748018.1, XP_012755634.1, XP_012756226.1, XP_012759070.1	DDB0347788|DDB_G0289871	XP_004361156.1, XP_004361365.1, XP_004366100.1		KYQ92574.1, KYQ93218.1, KYQ93308.1, KYQ93579.1, KYQ93580.1, KYQ99787.1, KYR01410.1, KYR02017.1, KYR02045.1, KYR02047.1		XP_020435642.1
OG0000205	XP_012748152.1	DDB0346549|DDB_G0288403, DDB0346957|DDB_G0284981	XP_004352601.1	JH723806.1_48|geneid_v1.4_predicted_protein_48|423_AA, JH723900.1_5|geneid_v1.4_predicted_protein_5|400_AA	KYQ88290.1, KYQ89670.1, KYQ93578.1, KYQ96834.1, KYQ96890.1, KYQ96891.1, KYR00222.1, KYR00673.1, KYR02267.1, KYR02995.1, KYR03017.1	XP_003286699.1	XP_020438235.1
OG0000206	XP_012748725.1, XP_012750576.1, XP_012756431.1, XP_012756517.1, XP_012758089.1	DDB0231723|DDB_G0291095, DDB0304720|DDB_G0287905	XP_004359342.1, XP_004361631.1, XP_004363209.1	JH723765.1_46|geneid_v1.4_predicted_protein_46|1234_AA	KYQ91544.1, KYQ94314.1	XP_003290644.1, XP_003291391.1	XP_020428819.1, XP_020429534.1, XP_020433884.1, XP_020437124.1
OG0000207	XP_012748911.1, XP_012758800.1, XP_012758801.1	DDB0348949|DDB_G0277707	XP_004350410.1, XP_004352219.1, XP_004353822.1, XP_004362197.1, XP_004362203.1, XP_004366131.1		KYQ88916.1, KYQ91066.1, KYQ92247.1, KYR02162.1		XP_020428617.1, XP_020429026.1, XP_020429767.1, XP_020431979.1, XP_020438387.1
OG0000208	XP_012749235.1, XP_012753596.1, XP_012754973.1	DDB0305278|DDB_G0267610, DDB0305285|DDB_G0287085	XP_004350966.1, XP_004355887.1, XP_004367244.1	JH723788.1_72|geneid_v1.4_predicted_protein_72|307_AA	KYQ89713.1, KYQ91141.1, KYR02038.1	XP_003283763.1	XP_020433994.1, XP_020434035.1, XP_020435167.1, XP_020435377.1, XP_020438367.1, XP_020438836.1
OG0000209	XP_012749606.1, XP_012759204.1, XP_012759206.1	DDB0234241|DDB_G0279539, DDB0234242|DDB_G0294635, DDB0306079|DDB_G0288363, DDB0306555|DDB_G0268856, DDB0307413|DDB_G0269350	XP_004362047.1, XP_004362048.1, XP_004362049.1	JH723760.1_147|geneid_v1.4_predicted_protein_147|672_AA, JH723763.1_129|geneid_v1.4_predicted_protein_129|1149_AA, JH723825.1_22|geneid_v1.4_predicted_protein_22|730_AA	KYQ89375.1, KYR00147.1	XP_003287067.1, XP_003288605.1	XP_020429561.1
OG0000210	XP_012750185.1, XP_012753547.1	DDB0233443|DDB_G0294294	XP_004366856.1	JH723758.1_26|geneid_v1.4_predicted_protein_26|590_AA, JH723771.1_27|geneid_v1.4_predicted_protein_27|372_AA, JH723775.1_42|geneid_v1.4_predicted_protein_42|55_AA, JH723833.1_39|geneid_v1.4_predicted_protein_39|175_AA	KYQ93913.1	XP_003286314.1, XP_003287057.1, XP_003287147.1, XP_003288467.1, XP_003288674.1, XP_003289738.1, XP_003290926.1, XP_003291300.1, XP_003293598.1, XP_003293731.1
OG0000211	XP_012750503.1	DDB0235380|DDB_G0295485, DDB0306278|DDB_G0270700, DDB0348875|DDB_G0272434	XP_004353878.1, XP_004355417.1, XP_004357560.1, XP_004357561.1, XP_004366167.1	JH723767.1_49|geneid_v1.4_predicted_protein_49|962_AA	KYQ88578.1, KYQ91781.1	XP_003288437.1, XP_003288846.1, XP_003290541.1	XP_020431740.1, XP_020432587.1, XP_020436321.1, XP_020438323.1
OG0000212	XP_012750635.1, XP_012751669.1	DDB0308410|DDB_G0283453	XP_004357878.1, XP_004360089.1, XP_004360091.1, XP_004360098.1, XP_004360100.1, XP_004360308.1, XP_004361067.1, XP_004361433.1, XP_004361435.1, XP_004361462.1, XP_004362989.1, XP_004367327.1, XP_004367332.1	JH723793.1_16|geneid_v1.4_predicted_protein_16|382_AA	KYR02319.1		XP_020431611.1
OG0000213	XP_012750968.1, XP_012752870.1, XP_012752871.1, XP_012752872.1	DDB0204478|DDB_G0278177	XP_004350897.1, XP_004358451.1, XP_004358453.1, XP_004358594.1	JH723839.1_6|geneid_v1.4_predicted_protein_6|93_AA, JH723841.1_34|geneid_v1.4_predicted_protein_34|679_AA		XP_003289066.1, XP_003289067.1, XP_003293606.1, XP_003293607.1, XP_003293608.1, XP_003293945.1	XP_020427521.1, XP_020429124.1
OG0000214	XP_012750973.1, XP_012754264.1	DDB0308117|DDB_G0289185, DDB0346866|DDB_G0276437	XP_004355685.1, XP_004355766.1, XP_004356156.1, XP_004361346.1	AJWH01007232.1_1|geneid_v1.4_predicted_protein_1|546_AA, JH723904.1_8|geneid_v1.4_predicted_protein_8|1086_AA, JH723921.1_6|geneid_v1.4_predicted_protein_6|518_AA	KYQ94423.1	XP_003288598.1, XP_003290172.1, XP_003292919.1, XP_003294897.1	XP_020436454.1, XP_020438256.1, XP_020438257.1
OG0000215	XP_012751975.1, XP_012751976.1, XP_012751984.1, XP_012751985.1, XP_012751987.1	DDB0252599|DDB_G0268848, DDB0252600|DDB_G0268850, DDB0252601|DDB_G0268852		JH723819.1_3|geneid_v1.4_predicted_protein_3|2545_AA	KYQ89451.1, KYQ89452.1, KYQ89453.1	XP_003287805.1, XP_003287806.1, XP_003287807.1, XP_003287808.1, XP_003287809.1	XP_020437731.1, XP_020437732.1
OG0000216	XP_012752410.1, XP_012756482.1, XP_012756529.1		XP_004351287.1, XP_004355801.1, XP_004355843.1, XP_004356081.1, XP_004356082.1, XP_004359099.1, XP_004360079.1		KYQ89389.1, KYQ89940.1, KYQ90402.1, KYQ90403.1, KYQ93192.1, KYQ93526.1, KYR01326.1, KYR02806.1		XP_020431087.1
OG0000217	XP_012753594.1, XP_012759603.1, XP_012759605.1	DDB0201663|DDB_G0293434, DDB0216195|DDB_G0292996	XP_004359102.1, XP_004367406.1	JH723775.1_99|geneid_v1.4_predicted_protein_99|124_AA, JH723855.1_22|geneid_v1.4_predicted_protein_22|160_AA	KYQ93088.1, KYQ94050.1	XP_003284688.1, XP_003288259.1, XP_003291742.1	XP_020426940.1, XP_020431803.1, XP_020433334.1, XP_020434478.1, XP_020438645.1
OG0000218	XP_012753665.1, XP_012754891.1, XP_012757698.1, XP_012758159.1, XP_012759225.1	DDB0238302|DDB_G0288711, DDB0304752|DDB_G0288709, DDB0308081|DDB_G0288707	XP_004352004.1, XP_004360360.1, XP_004367165.1, XP_004367170.1	JH723832.1_10|geneid_v1.4_predicted_protein_10|832_AA, JH723832.1_11|geneid_v1.4_predicted_protein_11|1775_AA	KYR01688.1, KYR02070.1	XP_003284698.1, XP_003286145.1	XP_020430562.1
OG0000219	XP_012755839.1		XP_004351131.1, XP_004351982.1, XP_004354257.1, XP_004355878.1, XP_004356221.1, XP_004361798.1				XP_020427200.1, XP_020427202.1, XP_020427355.1, XP_020428794.1, XP_020431071.1, XP_020431250.1, XP_020431871.1, XP_020434960.1, XP_020436140.1, XP_020437921.1, XP_020437926.1, XP_020438430.1
OG0000220	XP_012756075.1		XP_004358828.1, XP_004359851.1, XP_004360283.1, XP_004362229.1		KYQ88265.1, KYQ92691.1, KYQ92731.1, KYQ92983.1, KYQ94033.1, KYQ99926.1, KYQ99927.1, KYR02402.1, KYR02953.1, KYR02989.1		XP_020427670.1, XP_020427778.1, XP_020429693.1, XP_020429835.1
OG0000221	XP_012759024.1, XP_012759324.1	DDB0231826|DDB_G0289207, DDB0306665|DDB_G0289205, DDB0348651|DDB_G0276733, DDB0349758|DDB_G0289253	XP_004354912.1, XP_004359765.1	AJWH01003409.1_3|geneid_v1.4_predicted_protein_3|631_AA, JH723795.1_17|geneid_v1.4_predicted_protein_17|1358_AA, JH723795.1_18|geneid_v1.4_predicted_protein_18|1353_AA, JH723795.1_19|geneid_v1.4_predicted_protein_19|1154_AA, JH723801.1_16|geneid_v1.4_predicted_protein_16|1436_AA, JH723854.1_16|geneid_v1.4_predicted_protein_16|1515_AA	KYQ90258.1	XP_003293660.1, XP_003293661.1	XP_020430281.1, XP_020430615.1
OG0000222		DDB0229899|DDB_G0293888, DDB0231349|DDB_G0293886, DDB0266732|DDB_G0275013, DDB0266733|DDB_G0282591, DDB0266734|DDB_G0289823		AJWH01005731.1_1|geneid_v1.4_predicted_protein_1|1131_AA, JH723812.1_7|geneid_v1.4_predicted_protein_7|353_AA, JH723836.1_38|geneid_v1.4_predicted_protein_38|195_AA, JH723880.1_8|geneid_v1.4_predicted_protein_8|342_AA, JH723880.1_9|geneid_v1.4_predicted_protein_9|366_AA	KYQ89184.1, KYQ92313.1, KYQ94304.1	XP_003285739.1, XP_003285826.1, XP_003286506.1, XP_003286507.1, XP_003288370.1, XP_003291060.1
OG0000223		DDB0267072|DDB_G0293788	XP_004350045.1, XP_004356171.1, XP_004356312.1, XP_004357390.1, XP_004358580.1	JH723876.1_30|geneid_v1.4_predicted_protein_30|169_AA	KYQ93474.1, KYQ99907.1, KYR01063.1		XP_020428141.1, XP_020428777.1, XP_020428778.1, XP_020429631.1, XP_020429632.1, XP_020429637.1, XP_020432545.1, XP_020435891.1, XP_020435892.1
OG0000224		DDB0167943|DDB_G0272793, DDB0217457|DDB_G0274089, DDB0309001|DDB_G0283041, DDB0346682|DDB_G0292630, DDB0347419|DDB_G0290143, DDB0348690|DDB_G0274987	XP_004356341.1, XP_004356942.1	JH723765.1_73|geneid_v1.4_predicted_protein_73|222_AA, JH723826.1_31|geneid_v1.4_predicted_protein_31|188_AA	KYQ89044.1, KYR02077.1, KYR02180.1	XP_003283310.1, XP_003287965.1	XP_020434555.1, XP_020436821.1, XP_020437316.1, XP_020438275.1
OG0000225		DDB0204760|DDB_G0282443, DDB0307723|DDB_G0282439, DDB0346719|DDB_G0293906, DDB0346720|DDB_G0293910, DDB0348137|DDB_G0282445, DDB0348414|DDB_G0282435, DDB0348415|DDB_G0282441	XP_004354494.1, XP_004362060.1	JH723859.1_4|geneid_v1.4_predicted_protein_4|101_AA, JH723859.1_5|geneid_v1.4_predicted_protein_5|95_AA, JH723859.1_6|geneid_v1.4_predicted_protein_6|102_AA, JH723859.1_7|geneid_v1.4_predicted_protein_7|102_AA, JH723859.1_8|geneid_v1.4_predicted_protein_8|104_AA	KYQ91016.1, KYQ91100.1	XP_003293092.1	XP_020438444.1, XP_020438446.1
OG0000226			XP_004350243.1, XP_004350244.1, XP_004350257.1, XP_004350258.1, XP_004350259.1, XP_004350262.1, XP_004350268.1, XP_004350269.1, XP_004350270.1, XP_004350271.1, XP_004350274.1, XP_004350275.1, XP_004351148.1, XP_004353910.1, XP_004353911.1, XP_004359670.1, XP_004360274.1, XP_004366359.1			XP_003286458.1
OG0000227	XP_012747862.1, XP_012747863.1, XP_012757875.1	DDB0307218|DDB_G0274149	XP_004357981.1, XP_004367364.1, XP_004367414.1	JH723772.1_23|geneid_v1.4_predicted_protein_23|1097_AA, JH723772.1_24|geneid_v1.4_predicted_protein_24|1078_AA	KYR02411.1	XP_003283057.1, XP_003286179.1, XP_003287523.1, XP_003288560.1, XP_003288561.1, XP_003288752.1, XP_003292990.1	XP_020438174.1
OG0000228	XP_012748036.1	DDB0306145|DDB_G0275899, DDB0308004|DDB_G0279753, DDB0347434|DDB_G0281939, DDB0347643|DDB_G0283521	XP_004355823.1, XP_004362889.1	JH723793.1_24|geneid_v1.4_predicted_protein_24|1158_AA, JH723815.1_5|geneid_v1.4_predicted_protein_5|1081_AA, JH723837.1_26|geneid_v1.4_predicted_protein_26|1077_AA, JH723911.1_13|geneid_v1.4_predicted_protein_13|1060_AA	KYQ88520.1, KYQ88682.1, KYR03130.1	XP_003285433.1, XP_003289154.1, XP_003292498.1	XP_020428489.1
OG0000229	XP_012748150.1, XP_012748940.1, XP_012752942.1, XP_012756954.1, XP_012756955.1, XP_012756957.1, XP_012759039.1, XP_012759040.1, XP_012759041.1	DDB0191194|DDB_G0269202	XP_004350779.1, XP_004359253.1	JH723779.1_72|geneid_v1.4_predicted_protein_72|374_AA		XP_003291697.1	XP_020428924.1, XP_020428925.1, XP_020428926.1, XP_020428927.1
OG0000230	XP_012749020.1, XP_012753514.1, XP_012753536.1, XP_012753648.1	DDB0230026|DDB_G0292912, DDB0232407|DDB_G0290317	XP_004354140.1, XP_004358864.1, XP_004360959.1	JH723766.1_34|geneid_v1.4_predicted_protein_34|725_AA, JH723817.1_17|geneid_v1.4_predicted_protein_17|720_AA	KYQ89300.1, KYQ92946.1, KYR02339.1	XP_003287836.1, XP_003290294.1	XP_020431115.1, XP_020434485.1
OG0000231	XP_012749045.1, XP_012751590.1, XP_012758959.1	DDB0308302|DDB_G0293668, DDB0308303|DDB_G0293670, DDB0347270|DDB_G0268336	XP_004352387.1, XP_004354572.1	JH723876.1_8|geneid_v1.4_predicted_protein_8|272_AA, JH723876.1_9|geneid_v1.4_predicted_protein_9|195_AA, JH723954.1_2|geneid_v1.4_predicted_protein_2|166_AA	KYQ88243.1, KYQ90295.1, KYQ92535.1	XP_003283004.1, XP_003289007.1	XP_020436897.1, XP_020436940.1
OG0000232	XP_012749171.1, XP_012749350.1, XP_012750037.1	DDB0304724|DDB_G0278753, DDB0304726|DDB_G0277079, DDB0308633|DDB_G0275147	XP_004350209.1, XP_004351274.1, XP_004366108.1	JH723758.1_175|geneid_v1.4_predicted_protein_175|68_AA, JH723796.1_34|geneid_v1.4_predicted_protein_34|92_AA	KYQ89877.1, KYQ93463.1, KYR00718.1	XP_003283600.1, XP_003286188.1, XP_003293318.1	XP_020437449.1
OG0000233	XP_012749215.1, XP_012753733.1	DDB0307307|DDB_G0276807, DDB0307616|DDB_G0277055, DDB0348515|DDB_G0275341, DDB0348516|DDB_G0276203	XP_004357644.1	JH723758.1_149|geneid_v1.4_predicted_protein_149|373_AA, JH723758.1_150|geneid_v1.4_predicted_protein_150|283_AA, JH723772.1_103|geneid_v1.4_predicted_protein_103|164_AA, JH723783.1_10|geneid_v1.4_predicted_protein_10|429_AA	KYQ88703.1, KYQ92370.1, KYQ92461.1, KYQ92462.1, KYQ92463.1	XP_003287559.1	XP_020431408.1
OG0000234	XP_012749357.1, XP_012751579.1	DDB0304962|DDB_G0304961, DDB0304965|DDB_G0284525, DDB0306390|DDB_G0286639	XP_004351418.1, XP_004357416.1, XP_004357984.1	JH723769.1_53|geneid_v1.4_predicted_protein_53|363_AA, JH723841.1_26|geneid_v1.4_predicted_protein_26|186_AA, JH723892.1_20|geneid_v1.4_predicted_protein_20|471_AA	KYQ88777.1, KYQ89540.1	XP_003289040.1, XP_003289655.1, XP_003292709.1	XP_020432115.1, XP_020438309.1
OG0000235	XP_012749364.1, XP_012754600.1, XP_012754822.1	DDB0307738|DDB_G0282883		JH723768.1_2|geneid_v1.4_predicted_protein_2|381_AA, JH723874.1_8|geneid_v1.4_predicted_protein_8|309_AA, JH723996.1_2|geneid_v1.4_predicted_protein_2|60_AA	KYQ96765.1	XP_003283953.1, XP_003285069.1, XP_003288516.1, XP_003291728.1, XP_003291992.1, XP_003292735.1, XP_003293609.1, XP_003293727.1	XP_020432799.1, XP_020434538.1
OG0000236	XP_012749488.1, XP_012752050.1, XP_012757791.1, XP_012759349.1, XP_012759393.1, XP_012759793.1	DDB0185016|DDB_G0274391, DDB0306858|DDB_G0276661	XP_004350181.1	JH723758.1_43|geneid_v1.4_predicted_protein_43|458_AA	KYQ88455.1	XP_003289137.1, XP_003293570.1	XP_020432627.1, XP_020437407.1, XP_020438253.1, XP_020438748.1, XP_020438874.1
OG0000237	XP_012749529.1, XP_012750017.1, XP_012751379.1, XP_012753286.1, XP_012753929.1, XP_012753977.1, XP_012753978.1, XP_012756034.1, XP_012756087.1, XP_012756578.1, XP_012757242.1, XP_012758463.1, XP_012758821.1, XP_012758825.1						XP_020427729.1, XP_020429658.1, XP_020433667.1, XP_020436735.1
OG0000238	XP_012749950.1, XP_012758415.1	DDB0238288|DDB_G0282255, DDB0238292|DDB_G0271914, DDB0307141|DDB_G0272030, DDB0346799|DDB_G0272442, DDB0347806|DDB_G0282171	XP_004362664.1	AJWH01006742.1_1|geneid_v1.4_predicted_protein_1|243_AA, AJWH01006911.1_3|geneid_v1.4_predicted_protein_3|226_AA, JH723893.1_23|geneid_v1.4_predicted_protein_23|396_AA, JH723903.1_12|geneid_v1.4_predicted_protein_12|228_AA, JH724058.1_2|geneid_v1.4_predicted_protein_2|128_AA		XP_003287989.1, XP_003287990.1, XP_003293388.1	XP_020430660.1, XP_020438887.1
OG0000239	XP_012750284.1, XP_012750289.1, XP_012753244.1	DDB0238228|DDB_G0292918, DDB0238229|DDB_G0268754, DDB0238255|DDB_G0284395, DDB0238257|DDB_G0284391, DDB0238261|DDB_G0284393	XP_004356256.1	AJWH01007216.1_1|geneid_v1.4_predicted_protein_1|449_AA, JH723766.1_32|geneid_v1.4_predicted_protein_32|581_AA, JH723778.1_95|geneid_v1.4_predicted_protein_95|625_AA, JH723887.1_16|geneid_v1.4_predicted_protein_16|734_AA	KYQ90097.1	XP_003284867.1, XP_003287821.1, XP_003290728.1	XP_020434559.1
OG0000240	XP_012750562.1, XP_012751034.1, XP_012754364.1, XP_012754672.1, XP_012756387.1, XP_012759448.1	DDB0237767|DDB_G0283649	XP_004354260.1, XP_004354268.1, XP_004361060.1, XP_004366410.1	JH723757.1_141|geneid_v1.4_predicted_protein_141|81_AA	KYQ93364.1	XP_003293839.1	XP_020432401.1, XP_020432640.1, XP_020438856.1, XP_020438858.1
OG0000241	XP_012751252.1, XP_012751254.1, XP_012751255.1, XP_012751256.1	DDB0307663|DDB_G0287805, DDB0307664|DDB_G0287807	XP_004354187.1, XP_004358373.1, XP_004358374.1	JH723759.1_116|geneid_v1.4_predicted_protein_116|2102_AA	KYQ88250.1, KYQ89738.1, KYQ90411.1, KYQ93547.1	XP_003290158.1, XP_003290159.1	XP_020431148.1, XP_020434870.1
OG0000242	XP_012752289.1, XP_012754176.1, XP_012758778.1, XP_012759382.1, XP_012759383.1, XP_012759384.1, XP_012759385.1		XP_004359183.1, XP_004362263.1				XP_020426688.1, XP_020426689.1, XP_020426690.1, XP_020426692.1, XP_020426693.1, XP_020426695.1, XP_020427969.1, XP_020432865.1, XP_020437920.1
OG0000243	XP_012753630.1, XP_012759877.1	DDB0238763|DDB_G0295691, DDB0308213|DDB_G0291888, DDB0347584|DDB_G0291462, DDB0347612|DDB_G0291938	XP_004350874.1, XP_004351025.1, XP_004351027.1, XP_004358899.1	JH723784.1_10|geneid_v1.4_predicted_protein_10|317_AA, JH723810.1_42|geneid_v1.4_predicted_protein_42|570_AA, JH723810.1_45|geneid_v1.4_predicted_protein_45|409_AA, JH723810.1_55|geneid_v1.4_predicted_protein_55|313_AA	KYQ92460.1, KYR00699.1		XP_020426985.1, XP_020437886.1
OG0000244	XP_012754335.1	DDB0191231|DDB_G0289655, DDB0191232|DDB_G0274117, DDB0191233|DDB_G0274115, DDB0216252|DDB_G0289657	XP_004351058.1, XP_004352341.1	JH723773.1_93|geneid_v1.4_predicted_protein_93|592_AA, JH723773.1_94|geneid_v1.4_predicted_protein_94|595_AA, JH723908.1_16|geneid_v1.4_predicted_protein_16|623_AA, JH723908.1_18|geneid_v1.4_predicted_protein_18|782_AA	KYQ91489.1	XP_003285930.1, XP_003288219.1, XP_003289004.1, XP_003290447.1, XP_003290448.1	XP_020437283.1
OG0000245	XP_012755093.1, XP_012756718.1	DDB0304389|DDB_G0292334	XP_004356315.1, XP_004361490.1, XP_004366680.1	JH723776.1_79|geneid_v1.4_predicted_protein_79|474_AA, JH723776.1_80|geneid_v1.4_predicted_protein_80|590_AA	KYQ93280.1, KYQ93281.1, KYQ93282.1	XP_003285594.1, XP_003286087.1, XP_003290265.1, XP_003290266.1, XP_003290267.1	XP_020427721.1, XP_020427722.1
OG0000246	XP_012755826.1, XP_012756278.1, XP_012759512.1, XP_012759513.1	DDB0238177|DDB_G0290177, DDB0305505|DDB_G0290175	XP_004353837.1, XP_004353973.1	JH723820.1_24|geneid_v1.4_predicted_protein_24|389_AA, JH723820.1_27|geneid_v1.4_predicted_protein_27|418_AA	KYR00486.1, KYR00487.1, KYR00488.1	XP_003288039.1, XP_003291996.1, XP_003292316.1, XP_003292596.1	XP_020428189.1
OG0000247	XP_012756251.1, XP_012757764.1, XP_012757785.1	DDB0237736|DDB_G0270416, DDB0238275|DDB_G0270414	XP_004359759.1, XP_004361390.1	JH723776.1_29|geneid_v1.4_predicted_protein_29|1008_AA	KYQ99877.1, KYR02508.1, KYR02520.1	XP_003294387.1, XP_003294540.1	XP_020426673.1, XP_020426680.1, XP_020430623.1, XP_020434141.1, XP_020438902.1
OG0000248		DDB0238414|DDB_G0286795, DDB0309073|DDB_G0285707, DDB0346588|DDB_G0289903, DDB0346973|DDB_G0285701, DDB0347212|DDB_G0283945, DDB0349106|DDB_G0267740		JH723757.1_178|geneid_v1.4_predicted_protein_178|986_AA, JH723757.1_179|geneid_v1.4_predicted_protein_179|897_AA, JH723765.1_87|geneid_v1.4_predicted_protein_87|878_AA, JH723765.1_89|geneid_v1.4_predicted_protein_89|357_AA, JH723767.1_63|geneid_v1.4_predicted_protein_63|340_AA, JH723767.1_65|geneid_v1.4_predicted_protein_65|752_AA, JH723769.1_104|geneid_v1.4_predicted_protein_104|661_AA, JH723776…		XP_003287077.1, XP_003291940.1, XP_003294195.1
OG0000249		DDB0185193|DDB_G0291253, DDB0238634|DDB_G0269092, DDB0238635|DDB_G0268828, DDB0238636|DDB_G0269008, DDB0238637|DDB_G0293262, DDB0347125|DDB_G0293998, DDB0348533|DDB_G0275949, DDB0349361|DDB_G0289579		JH723819.1_9|geneid_v1.4_predicted_protein_9|153_AA, JH723891.1_10|geneid_v1.4_predicted_protein_10|187_AA		XP_003283050.1, XP_003283803.1, XP_003285587.1	XP_020429469.1, XP_020429470.1, XP_020430658.1, XP_020437382.1, XP_020438242.1
OG0000250		DDB0306495|DDB_G0267616, DDB0308163|DDB_G0290837, DDB0308166|DDB_G0291033, DDB0347296|DDB_G0270850, DDB0347767|DDB_G0289221, DDB0347768|DDB_G0270644, DDB0347769|DDB_G0270958, DDB0349038|DDB_G0270642		JH723765.1_100|geneid_v1.4_predicted_protein_100|656_AA, JH723765.1_101|geneid_v1.4_predicted_protein_101|739_AA, JH723765.1_65|geneid_v1.4_predicted_protein_65|1684_AA, JH723765.1_98|geneid_v1.4_predicted_protein_98|701_AA		XP_003288476.1, XP_003291738.1, XP_003291956.1, XP_003292862.1, XP_003292899.1, XP_003293368.1
OG0000251		DDB0347793|DDB_G0275721, DDB0347794|DDB_G0268772		AJWH01003056.1_1|geneid_v1.4_predicted_protein_1|105_AA, JH723794.1_5|geneid_v1.4_predicted_protein_5|51_AA		XP_003283300.1, XP_003284094.1, XP_003284237.1, XP_003284238.1, XP_003284239.1, XP_003285201.1, XP_003287532.1, XP_003288654.1, XP_003288741.1, XP_003290658.1, XP_003291534.1, XP_003291631.1, XP_003293288.1, XP_003293992.1
OG0000252		DDB0307508|DDB_G0272538, DDB0349331|DDB_G0293334		AJWH01007172.1_2|geneid_v1.4_predicted_protein_2|541_AA, JH723775.1_57|geneid_v1.4_predicted_protein_57|247_AA, JH723879.1_19|geneid_v1.4_predicted_protein_19|520_AA		XP_003283207.1, XP_003284796.1, XP_003291371.1, XP_003292271.1, XP_003292933.1, XP_003292934.1, XP_003292935.1, XP_003292936.1, XP_003292937.1, XP_003292938.1, XP_003293027.1, XP_003294725.1, XP_003294726.1
OG0000253					KYQ88623.1, KYQ90365.1, KYQ90366.1, KYQ91434.1, KYQ91435.1, KYQ91794.1, KYQ91795.1, KYQ93635.1, KYQ93636.1, KYQ94120.1, KYR00217.1, KYR00218.1, KYR00219.1, KYR00242.1, KYR00243.1, KYR00244.1, KYR02523.1, KYR02605.1
OG0000254						XP_003283201.1, XP_003284372.1, XP_003284871.1, XP_003285072.1, XP_003285686.1, XP_003285758.1, XP_003286623.1, XP_003286867.1, XP_003286940.1, XP_003287482.1, XP_003287483.1, XP_003287880.1, XP_003287881.1, XP_003288337.1, XP_003291160.1, XP_003291630.1, XP_003292518.1, XP_003294998.1
OG0000255	XP_012747632.1	DDB0191290|DDB_G0267420, DDB0232182|DDB_G0281493, DDB0237961|DDB_G0290343, DDB0237962|DDB_G0281461, DDB0348827|DDB_G0268280	XP_004355113.1	JH723788.1_47|geneid_v1.4_predicted_protein_47|1351_AA, JH723817.1_2|geneid_v1.4_predicted_protein_2|153_AA, JH723941.1_8|geneid_v1.4_predicted_protein_8|153_AA, JH723944.1_6|geneid_v1.4_predicted_protein_6|152_AA	KYR02418.1	XP_003283854.1, XP_003291986.1, XP_003294312.1, XP_003295074.1	XP_020438540.1
OG0000256	XP_012747858.1, XP_012747875.1, XP_012755015.1, XP_012756810.1, XP_012757923.1						XP_020427266.1, XP_020427418.1, XP_020427420.1, XP_020430124.1, XP_020430125.1, XP_020430746.1, XP_020433319.1, XP_020435443.1, XP_020436614.1, XP_020436615.1, XP_020437374.1, XP_020438112.1
OG0000257	XP_012747900.1, XP_012756720.1		XP_004360140.1, XP_004366431.1, XP_004366480.1, XP_004366556.1, XP_004366589.1		KYQ88423.1, KYQ88424.1, KYQ89147.1, KYQ89434.1, KYQ90355.1, KYQ90470.1, KYQ90849.1		XP_020427502.1, XP_020428396.1, XP_020429871.1
OG0000258	XP_012748015.1				KYQ93173.1, KYQ99778.1		XP_020427910.1, XP_020428447.1, XP_020428448.1, XP_020428449.1, XP_020428450.1, XP_020428681.1, XP_020429650.1, XP_020430242.1, XP_020430248.1, XP_020434170.1, XP_020435543.1, XP_020436375.1, XP_020436376.1, XP_020436379.1
OG0000259	XP_012748435.1	DDB0185090|DDB_G0273175, DDB0191161|DDB_G0269248, DDB0252582|DDB_G0276439, DDB0266487|DDB_G0273875	XP_004358790.1, XP_004359479.1, XP_004359505.1, XP_004366750.1	AJWH01007266.1_1|geneid_v1.4_predicted_protein_1|297_AA, JH723758.1_97|geneid_v1.4_predicted_protein_97|406_AA	KYR00416.1	XP_003283995.1, XP_003287052.1	XP_020427165.1, XP_020428292.1, XP_020428293.1
OG0000260	XP_012748515.1	DDB0190782|DDB_G0270066, DDB0191328|DDB_G0269126, DDB0216739|DDB_G0271024, DDB0233915|DDB_G0269850, DDB0233968|DDB_G0278875, DDB0238498|DDB_G0285893	XP_004355107.1, XP_004355127.1	AJWH01001645.1_1|geneid_v1.4_predicted_protein_1|1027_AA, AJWH01003649.1_1|geneid_v1.4_predicted_protein_1|1040_AA, JH723768.1_23|geneid_v1.4_predicted_protein_23|994_AA, JH723771.1_34|geneid_v1.4_predicted_protein_34|1029_AA	KYQ92338.1	XP_003286280.1	XP_020437967.1, XP_020437975.1
OG0000261	XP_012749383.1, XP_012758672.1, XP_012760202.1	DDB0220097|DDB_G0273479, DDB0302533|DDB_G0273545, DDB0304567|DDB_G0268506	XP_004351294.1, XP_004356214.1, XP_004357642.1	JH723823.1_2|geneid_v1.4_predicted_protein_2|90_AA	KYQ88797.1, KYQ90205.1	XP_003290587.1, XP_003294962.1	XP_020429023.1, XP_020429245.1, XP_020430705.1
OG0000262	XP_012749784.1, XP_012750059.1, XP_012750731.1	DDB0185024|DDB_G0273397, DDB0191393|DDB_G0288179, DDB0216181|DDB_G0277829, DDB0216256|DDB_G0277831, DDB0238333|DDB_G0273533	XP_004357916.1, XP_004359373.1	JH723760.1_100|geneid_v1.4_predicted_protein_100|360_AA, JH723905.1_11|geneid_v1.4_predicted_protein_11|462_AA, JH723905.1_9|geneid_v1.4_predicted_protein_9|452_AA, JH724044.1_1|geneid_v1.4_predicted_protein_1|391_AA	KYQ99906.1	XP_003292308.1	XP_020436814.1
OG0000263	XP_012749857.1, XP_012749904.1, XP_012758105.1	DDB0230194|DDB_G0282107, DDB0305559|DDB_G0282109, DDB0305561|DDB_G0278295	XP_004350773.1, XP_004358685.1	AJWH01002255.1_1|geneid_v1.4_predicted_protein_1|143_AA, JH723780.1_10|geneid_v1.4_predicted_protein_10|76_AA	KYQ89104.1	XP_003290533.1, XP_003290534.1	XP_020435841.1, XP_020435842.1, XP_020435845.1, XP_020438842.1
OG0000264	XP_012750149.1, XP_012754696.1	DDB0231614|DDB_G0278653, DDB0231615|DDB_G0278651	XP_004355189.1, XP_004355429.1	JH723780.1_18|geneid_v1.4_predicted_protein_18|1146_AA, JH723780.1_19|geneid_v1.4_predicted_protein_19|1184_AA	KYQ91114.1	XP_003283873.1, XP_003283874.1, XP_003283875.1, XP_003289923.1, XP_003292433.1, XP_003294502.1	XP_020429774.1, XP_020432477.1
OG0000265	XP_012750370.1, XP_012754204.1, XP_012755472.1	DDB0232084|DDB_G0279673, DDB0307760|DDB_G0283791	XP_004351211.1	JH723757.1_72|geneid_v1.4_predicted_protein_72|463_AA, JH723885.1_27|geneid_v1.4_predicted_protein_27|491_AA	KYQ92832.1, KYQ93208.1, KYR01227.1, KYR01638.1	XP_003288651.1, XP_003294305.1	XP_020430582.1, XP_020430795.1, XP_020431065.1
OG0000266	XP_012750406.1	DDB0191501|DDB_G0269114, DDB0231257|DDB_G0269114, DDB0302664|DDB_G0269114	XP_004358368.1	JH723776.1_6|geneid_v1.4_predicted_protein_6|774_AA	KYR00878.1	XP_003284397.1, XP_003286050.1, XP_003290477.1, XP_003291581.1, XP_003291686.1, XP_003292113.1, XP_003292541.1, XP_003292682.1, XP_003293026.1	XP_020432864.1
OG0000267	XP_012750853.1, XP_012752602.1		XP_004353979.1, XP_004354325.1, XP_004356909.1, XP_004359264.1, XP_004360481.1, XP_004360823.1, XP_004360825.1, XP_004360827.1, XP_004360829.1, XP_004363261.1, XP_004366060.1, XP_004366061.1, XP_004366688.1, XP_004366689.1				XP_020430358.1
OG0000268	XP_012750891.1, XP_012750892.1	DDB0307206|DDB_G0273299, DDB0308992|DDB_G0282843, DDB0347436|DDB_G0282839, DDB0348886|DDB_G0273763, DDB0348955|DDB_G0292474	XP_004352131.1, XP_004356019.1	JH723758.1_104|geneid_v1.4_predicted_protein_104|332_AA, JH723845.1_21|geneid_v1.4_predicted_protein_21|421_AA, JH723995.1_2|geneid_v1.4_predicted_protein_2|318_AA	KYQ91770.1, KYR02778.1	XP_003285816.1, XP_003290337.1	XP_020429443.1
OG0000269	XP_012751238.1	DDB0220111|DDB_G0291992	XP_004362430.1	JH723942.1_4|geneid_v1.4_predicted_protein_4|168_AA	KYQ94099.1	XP_003288832.1	XP_020427084.1, XP_020428563.1, XP_020428592.1, XP_020434238.1, XP_020436076.1, XP_020436109.1, XP_020436129.1, XP_020436737.1, XP_020437038.1, XP_020437090.1, XP_020438638.1
OG0000270	XP_012751259.1, XP_012753564.1	DDB0305945|DDB_G0274677, DDB0307501|DDB_G0272174, DDB0308623|DDB_G0274515, DDB0346771|DDB_G0270564, DDB0346891|DDB_G0274679, DDB0346892|DDB_G0274681	XP_004359227.1	JH723771.1_76|geneid_v1.4_predicted_protein_76|459_AA, JH723818.1_18|geneid_v1.4_predicted_protein_18|419_AA, JH723818.1_19|geneid_v1.4_predicted_protein_19|758_AA, JH723818.1_20|geneid_v1.4_predicted_protein_20|313_AA, JH723818.1_21|geneid_v1.4_predicted_protein_21|489_AA, JH724040.1_2|geneid_v1.4_predicted_protein_2|446_AA		XP_003283453.1	XP_020438341.1
OG0000271	XP_012751523.1, XP_012754346.1, XP_012755785.1, XP_012755854.1	DDB0307184|DDB_G0272769	XP_004354367.1, XP_004354862.1, XP_004357098.1, XP_004357107.1, XP_004361363.1	AJWH01002251.1_1|geneid_v1.4_predicted_protein_1|656_AA, AJWH01006735.1_2|geneid_v1.4_predicted_protein_2|771_AA	KYQ90086.1	XP_003293985.1	XP_020430495.1, XP_020430496.1, XP_020438878.1
OG0000272	XP_012751728.1, XP_012759209.1	DDB0347786|DDB_G0277693	XP_004352317.1, XP_004358110.1, XP_004359156.1		KYQ88956.1, KYQ89250.1, KYQ90047.1, KYQ90626.1, KYR00542.1, KYR00628.1, KYR00714.1, KYR01549.1, KYR01860.1		XP_020427198.1, XP_020434174.1
OG0000273	XP_012751743.1	DDB0307150|DDB_G0272198, DDB0307527|DDB_G0273217, DDB0308519|DDB_G0273705, DDB0309090|DDB_G0286291	XP_004352117.1, XP_004354470.1, XP_004355387.1, XP_004355666.1, XP_004356915.1, XP_004356966.1, XP_004357657.1, XP_004359304.1, XP_004363059.1	JH723797.1_26|geneid_v1.4_predicted_protein_26|215_AA	KYQ89844.1	XP_003283136.1
OG0000274	XP_012752816.1	DDB0220136|DDB_G0276299, DDB0220437|DDB_G0290377, DDB0220438|DDB_G0271870, DDB0233052|DDB_G0281955	XP_004351745.1, XP_004360649.1, XP_004362881.1	AJWH01007022.1_1|geneid_v1.4_predicted_protein_1|1087_AA, JH723839.1_13|geneid_v1.4_predicted_protein_13|900_AA, JH723886.1_2|geneid_v1.4_predicted_protein_2|1311_AA, JH723918.1_5|geneid_v1.4_predicted_protein_5|1237_AA	KYQ88959.1, KYQ91175.1	XP_003289423.1	XP_020429389.1, XP_020435853.1
OG0000275	XP_012753408.1, XP_012753409.1, XP_012753878.1, XP_012753879.1	DDB0346940|DDB_G0289101					XP_020427806.1, XP_020429107.1, XP_020429123.1, XP_020429138.1, XP_020432708.1, XP_020432718.1, XP_020434322.1, XP_020434583.1, XP_020435688.1, XP_020435824.1, XP_020435830.1, XP_020437018.1
OG0000276	XP_012753434.1, XP_012755758.1, XP_012756258.1	DDB0252580|DDB_G0274181	XP_004357314.1, XP_004362370.1, XP_004362371.1, XP_004362811.1, XP_004367311.1	JH723826.1_35|geneid_v1.4_predicted_protein_35|215_AA, JH723826.1_37|geneid_v1.4_predicted_protein_37|214_AA	KYQ91476.1, KYR00374.1, KYR03124.1	XP_003289340.1, XP_003290866.1	XP_020427338.1
OG0000277	XP_012754740.1, XP_012758578.1	DDB0231766|DDB_G0273449, DDB0304859|DDB_G0273577, DDB0306562|DDB_G0269050, DDB0308497|DDB_G0273145, DDB0308498|DDB_G0273599	XP_004357465.1	JH723936.1_13|geneid_v1.4_predicted_protein_13|205_AA, JH723975.1_1|geneid_v1.4_predicted_protein_1|334_AA	KYQ90407.1, KYQ92186.1	XP_003283082.1, XP_003283133.1, XP_003283134.1	XP_020437829.1, XP_020437830.1
OG0000278	XP_012755031.1, XP_012756349.1, XP_012760142.1	DDB0191505|DDB_G0289485, DDB0214913|DDB_G0279191, DDB0234056|DDB_G0279307	XP_004361382.1, XP_004361383.1, XP_004361384.1	JH723763.1_29|geneid_v1.4_predicted_protein_29|804_AA, JH723763.1_31|geneid_v1.4_predicted_protein_31|594_AA, JH723808.1_48|geneid_v1.4_predicted_protein_48|594_AA		XP_003287744.1	XP_020430873.1, XP_020434690.1, XP_020434790.1, XP_020437084.1
OG0000279	XP_012755351.1, XP_012759838.1	DDB0215014|DDB_G0278725, DDB0306409|DDB_G0287399	XP_004352599.1, XP_004355485.1, XP_004366185.1	JH723761.1_71|geneid_v1.4_predicted_protein_71|494_AA, JH723768.1_19|geneid_v1.4_predicted_protein_19|175_AA	KYQ90304.1, KYQ99713.1	XP_003287877.1, XP_003288542.1, XP_003292553.1	XP_020429125.1, XP_020429126.1, XP_020429199.1
OG0000280	XP_012758482.1	DDB0309092|DDB_G0286469	XP_004354419.1, XP_004354442.1, XP_004355466.1, XP_004360445.1, XP_004360942.1, XP_004366121.1	JH723829.1_6|geneid_v1.4_predicted_protein_6|280_AA	KYQ89440.1, KYQ90282.1, KYQ90327.1, KYQ91853.1, KYQ91855.1, KYQ91963.1	XP_003291471.1	XP_020435963.1
OG0000281		DDB0305878|DDB_G0269506, DDB0305880|DDB_G0269504, DDB0305917|DDB_G0269508, DDB0308176|DDB_G0269530, DDB0346762|DDB_G0269534, DDB0346763|DDB_G0269536, DDB0346764|DDB_G0269538, DDB0346765|DDB_G0269540, DDB0346784|DDB_G0270076, DDB0346786|DDB_G0270078, DDB0347480|DDB_G0281999		AJWH01004158.1_1|geneid_v1.4_predicted_protein_1|238_AA, AJWH01004158.1_2|geneid_v1.4_predicted_protein_2|238_AA, JH723771.1_58|geneid_v1.4_predicted_protein_58|238_AA, JH723771.1_59|geneid_v1.4_predicted_protein_59|238_AA, JH723872.1_18|geneid_v1.4_predicted_protein_18|238_AA	KYQ93349.1
OG0000282		DDB0305487|DDB_G0287651, DDB0305489|DDB_G0287511, DDB0305490|DDB_G0277643, DDB0305492|DDB_G0277639, DDB0305493|DDB_G0277645, DDB0305518|DDB_G0277619, DDB0305521|DDB_G0305520, DDB0305524|DDB_G0277585, DDB0305530|DDB_G0277657, DDB0305531|DDB_G0277653, DDB0305534|DDB_G0277659, DDB0305535|DDB_G0277661, DDB0305536|DDB_G0305538, DDB0346704|DDB_G0293550, DDB0348751|DDB_G0276307		JH723757.1_172|geneid_v1.4_predicted_protein_172|1061_AA, JH723867.1_38|geneid_v1.4_predicted_protein_38|1358_AA
OG0000283		DDB0306641|DDB_G0275659, DDB0307099|DDB_G0285585, DDB0307118|DDB_G0271042			KYQ92063.1, KYQ92276.1, KYQ92280.1, KYQ92444.1, KYR01062.1, KYR01148.1, KYR01149.1, KYR01277.1, KYR02584.1, KYR03158.1, KYR03159.1, KYR03162.1	XP_003284308.1	XP_020426831.1
OG0000284		DDB0307611|DDB_G0276905, DDB0307612|DDB_G0276907, DDB0308678|DDB_G0277023, DDB0346685|DDB_G0292658		JH723758.1_106|geneid_v1.4_predicted_protein_106|369_AA, JH723758.1_107|geneid_v1.4_predicted_protein_107|354_AA, JH723758.1_108|geneid_v1.4_predicted_protein_108|346_AA, JH723758.1_109|geneid_v1.4_predicted_protein_109|341_AA, JH723770.1_16|geneid_v1.4_predicted_protein_16|342_AA, JH723781.1_35|geneid_v1.4_predicted_protein_35|386_AA	KYQ91607.1, KYQ91617.1	XP_003284421.1, XP_003284422.1, XP_003284423.1, XP_003292338.1, XP_003292339.1
OG0000285		DDB0307913|DDB_G0277703	XP_004350806.1, XP_004358657.1, XP_004367226.1	AJWH01000855.1_1|geneid_v1.4_predicted_protein_1|174_AA, AJWH01006676.1_1|geneid_v1.4_predicted_protein_1|150_AA	KYQ90444.1	XP_003282984.1, XP_003282985.1, XP_003283022.1, XP_003286284.1, XP_003293777.1	XP_020431432.1, XP_020432726.1, XP_020433953.1, XP_020437116.1, XP_020437810.1
OG0000286		DDB0304974|DDB_G0285443		JH723846.1_28|geneid_v1.4_predicted_protein_28|72_AA, JH723846.1_29|geneid_v1.4_predicted_protein_29|73_AA, JH723846.1_30|geneid_v1.4_predicted_protein_30|73_AA, JH723846.1_31|geneid_v1.4_predicted_protein_31|73_AA, JH723846.1_32|geneid_v1.4_predicted_protein_32|73_AA, JH723846.1_34|geneid_v1.4_predicted_protein_34|73_AA, JH723846.1_36|geneid_v1.4_predicted_protein_36|73_AA, JH723846.1_38|geneid_…
OG0000287					KYQ88184.1, KYQ88465.1, KYQ88832.1, KYQ89513.1, KYQ94153.1, KYQ94496.1, KYQ99644.1, KYQ99645.1, KYR00044.1, KYR00974.1, KYR01426.1, KYR01435.1, KYR01440.1, KYR01602.1, KYR01868.1, KYR02563.1, KYR02590.1
OG0000288						XP_003283251.1, XP_003283252.1, XP_003283254.1, XP_003283256.1, XP_003283257.1, XP_003283258.1, XP_003283259.1, XP_003283260.1, XP_003283280.1, XP_003283281.1, XP_003283282.1, XP_003283283.1, XP_003283284.1, XP_003283288.1, XP_003283289.1, XP_003292917.1, XP_003294051.1
OG0000289	XP_012747601.1, XP_012747926.1, XP_012747956.1, XP_012750158.1, XP_012750165.1, XP_012751836.1, XP_012756188.1	DDB0238379|DDB_G0274233, DDB0238380|DDB_G0276795	XP_004366607.1	JH723758.1_131|geneid_v1.4_predicted_protein_131|370_AA, JH723773.1_17|geneid_v1.4_predicted_protein_17|353_AA	KYQ93032.1	XP_003286831.1, XP_003292181.1	XP_020428547.1
OG0000290	XP_012747845.1, XP_012748139.1, XP_012749768.1, XP_012750567.1, XP_012751343.1, XP_012751854.1, XP_012752206.1, XP_012753990.1, XP_012754340.1, XP_012755111.1, XP_012755595.1, XP_012758394.1, XP_012759123.1, XP_012759236.1, XP_012759462.1		XP_004359914.1
OG0000291	XP_012747949.1, XP_012747950.1, XP_012751618.1, XP_012751619.1	DDB0305370|DDB_G0277325, DDB0348677|DDB_G0277169	XP_004358901.1, XP_004358902.1, XP_004359709.1, XP_004360040.1	JH723896.1_8|geneid_v1.4_predicted_protein_8|1191_AA, JH723933.1_3|geneid_v1.4_predicted_protein_3|1016_AA	KYQ94368.1, KYQ94369.1	XP_003287551.1	XP_020427838.1
OG0000292	XP_012748393.1	DDB0304989|DDB_G0286521	XP_004350046.1, XP_004354342.1, XP_004356220.1, XP_004357406.1, XP_004357407.1, XP_004357809.1, XP_004358113.1, XP_004359321.1, XP_004360883.1, XP_004362896.1, XP_004367114.1	JH723769.1_130|geneid_v1.4_predicted_protein_130|52_AA		XP_003291026.1	XP_020428574.1
OG0000293	XP_012748449.1	DDB0267112|DDB_G0288503, DDB0267113|DDB_G0288507, DDB0267114|DDB_G0288509	XP_004353814.1, XP_004356141.1, XP_004356142.1	JH723840.1_14|geneid_v1.4_predicted_protein_14|303_AA, JH723840.1_15|geneid_v1.4_predicted_protein_15|328_AA	KYQ89981.1, KYR00435.1	XP_003283588.1, XP_003287909.1, XP_003294728.1	XP_020429337.1, XP_020429338.1
OG0000294	XP_012748667.1, XP_012748678.1	DDB0306954|DDB_G0280513	XP_004355806.1, XP_004355807.1	JH723844.1_21|geneid_v1.4_predicted_protein_21|943_AA	KYR00291.1	XP_003289308.1, XP_003292708.1, XP_003293269.1, XP_003293469.1	XP_020429969.1, XP_020429970.1, XP_020429971.1, XP_020429973.1, XP_020436990.1
OG0000295	XP_012748792.1, XP_012748812.1, XP_012748814.1, XP_012748822.1, XP_012748823.1, XP_012748824.1, XP_012748826.1, XP_012748827.1, XP_012748828.1, XP_012748830.1, XP_012748833.1, XP_012748835.1, XP_012748836.1, XP_012748839.1, XP_012752905.1						XP_020431145.1
OG0000296	XP_012749123.1, XP_012749913.1				KYR01651.1, KYR02007.1, KYR02128.1, KYR02130.1, KYR03021.1		XP_020429119.1, XP_020429713.1, XP_020433619.1, XP_020435879.1, XP_020436123.1, XP_020436353.1, XP_020436355.1, XP_020436450.1, XP_020436498.1
OG0000297	XP_012749191.1, XP_012756419.1	DDB0218009|DDB_G0277673, DDB0218022|DDB_G0277717, DDB0308695|DDB_G0277611	XP_004351323.1, XP_004358591.1, XP_004359704.1, XP_004367369.1	AJWH01000855.1_2|geneid_v1.4_predicted_protein_2|506_AA, JH723789.1_3|geneid_v1.4_predicted_protein_3|1623_AA	KYQ88258.1, KYQ93744.1	XP_003290760.1, XP_003290761.1, XP_003293255.1
OG0000298	XP_012749416.1, XP_012752673.1	DDB0302582|DDB_G0293366, DDB0304587|DDB_G0276049	XP_004352389.1, XP_004362236.1	JH723870.1_13|geneid_v1.4_predicted_protein_13|246_AA, JH723913.1_12|geneid_v1.4_predicted_protein_12|142_AA	KYQ89836.1, KYQ90983.1, KYR01450.1	XP_003283411.1, XP_003284745.1, XP_003284750.1	XP_020428480.1, XP_020428702.1
OG0000299	XP_012749637.1, XP_012753829.1, XP_012757776.1	DDB0307619|DDB_G0277201, DDB0308456|DDB_G0273103, DDB0308533|DDB_G0273835	XP_004360524.1, XP_004361129.1	AJWH01007166.1_2|geneid_v1.4_predicted_protein_2|144_AA, JH723762.1_135|geneid_v1.4_predicted_protein_135|252_AA, JH723831.1_47|geneid_v1.4_predicted_protein_47|243_AA	KYQ89019.1, KYQ90560.1	XP_003284992.1, XP_003288597.1	XP_020434284.1
OG0000300	XP_012749716.1, XP_012752566.1	DDB0252564|DDB_G0277337, DDB0306703|DDB_G0290623, DDB0307597|DDB_G0276633	XP_004357101.1, XP_004361920.1	JH723758.1_58|geneid_v1.4_predicted_protein_58|824_AA, JH723831.1_34|geneid_v1.4_predicted_protein_34|955_AA, JH723852.1_35|geneid_v1.4_predicted_protein_35|821_AA	KYQ89103.1, KYQ90806.1	XP_003285900.1, XP_003290563.1	XP_020429282.1, XP_020432164.1
OG0000301	XP_012749915.1, XP_012752375.1, XP_012754011.1	DDB0307227|DDB_G0274341, DDB0307359|DDB_G0274495	XP_004361310.1	JH723818.1_48|geneid_v1.4_predicted_protein_48|798_AA, JH723827.1_17|geneid_v1.4_predicted_protein_17|781_AA	KYR01403.1, KYR02173.1, KYR02174.1, KYR02175.1, KYR02878.1	XP_003293291.1, XP_003294551.1	XP_020431510.1
OG0000302	XP_012750412.1, XP_012750417.1, XP_012753483.1	DDB0191363|DDB_G0288373, DDB0216236|DDB_G0287685, DDB0238226|DDB_G0287987	XP_004350624.1	JH723759.1_97|geneid_v1.4_predicted_protein_97|858_AA, JH723760.1_9|geneid_v1.4_predicted_protein_9|802_AA, JH723900.1_14|geneid_v1.4_predicted_protein_14|850_AA	KYQ93770.1, KYQ96868.1, KYR02430.1	XP_003293307.1	XP_020427136.1, XP_020431229.1
OG0000303	XP_012750433.1, XP_012755087.1, XP_012759272.1	DDB0220484|DDB_G0272967, DDB0220485|DDB_G0280473	XP_004361481.1, XP_004363179.1	JH723844.1_3|geneid_v1.4_predicted_protein_3|623_AA, JH723982.1_2|geneid_v1.4_predicted_protein_2|724_AA	KYQ90573.1, KYQ91929.1	XP_003283804.1, XP_003291859.1	XP_020427153.1, XP_020430798.1, XP_020436891.1
OG0000304	XP_012750701.1	DDB0306784|DDB_G0293038, DDB0307314|DDB_G0277205	XP_004361830.1	JH723766.1_4|geneid_v1.4_predicted_protein_4|121_AA, JH723831.1_45|geneid_v1.4_predicted_protein_45|186_AA	KYR01990.1, KYR02966.1	XP_003284149.1, XP_003284191.1	XP_020427042.1, XP_020430904.1, XP_020430905.1, XP_020434624.1, XP_020435114.1, XP_020436957.1
OG0000305	XP_012751342.1	DDB0214912|DDB_G0281823, DDB0304592|DDB_G0283033, DDB0309140|DDB_G0287357	XP_004361677.1	AJWH01006911.1_2|geneid_v1.4_predicted_protein_2|703_AA, JH723761.1_117|geneid_v1.4_predicted_protein_117|669_AA, JH723805.1_18|geneid_v1.4_predicted_protein_18|764_AA, JH723837.1_31|geneid_v1.4_predicted_protein_31|869_AA	KYQ88348.1, KYQ93746.1, KYQ99793.1	XP_003286736.1, XP_003291888.1, XP_003292585.1	XP_020429652.1
OG0000306	XP_012751486.1, XP_012752167.1	DDB0214925|DDB_G0280755	XP_004361988.1	JH723762.1_137|geneid_v1.4_predicted_protein_137|129_AA, JH723885.1_2|geneid_v1.4_predicted_protein_2|119_AA	KYQ91902.1, KYQ91903.1, KYQ92131.1, KYQ93470.1	XP_003283860.1	XP_020430037.1, XP_020431218.1, XP_020436234.1, XP_020436296.1, XP_020438572.1
OG0000307	XP_012751589.1, XP_012757799.1, XP_012760137.1	DDB0238809|DDB_G0280307, DDB0308669|DDB_G0276787, DDB0347707|DDB_G0282557	XP_004356303.1, XP_004366451.1	JH723878.1_25|geneid_v1.4_predicted_protein_25|422_AA	KYQ91917.1, KYQ93899.1	XP_003288019.1, XP_003292907.1, XP_003293849.1	XP_020428985.1, XP_020435909.1
OG0000308	XP_012751849.1, XP_012758424.1	DDB0184390|DDB_G0292434		JH723801.1_34|geneid_v1.4_predicted_protein_34|107_AA			XP_020426801.1, XP_020426802.1, XP_020427078.1, XP_020427766.1, XP_020427953.1, XP_020428566.1, XP_020429185.1, XP_020429634.1, XP_020429635.1, XP_020430237.1, XP_020433506.1, XP_020433507.1
OG0000309	XP_012751916.1, XP_012752594.1	DDB0191352|DDB_G0276967, DDB0214822|DDB_G0277869, DDB0214823|DDB_G0282365, DDB0215399|DDB_G0269176, DDB0219941|DDB_G0268622	XP_004351369.1	JH723758.1_7|geneid_v1.4_predicted_protein_7|149_AA, JH723833.1_16|geneid_v1.4_predicted_protein_16|194_AA	KYR01421.1	XP_003289752.1, XP_003293078.1	XP_020430508.1, XP_020433582.1, XP_020434815.1
OG0000310	XP_012752215.1, XP_012752217.1, XP_012755563.1	DDB0215017|DDB_G0278735, DDB0229410|DDB_G0274409, DDB0305834|DDB_G0278823	XP_004357467.1	JH723773.1_27|geneid_v1.4_predicted_protein_27|1119_AA, JH723796.1_71|geneid_v1.4_predicted_protein_71|335_AA, JH723796.1_72|geneid_v1.4_predicted_protein_72|384_AA	KYQ92240.1, KYR00558.1	XP_003283879.1, XP_003286837.1	XP_020437955.1, XP_020437956.1
OG0000311	XP_012752693.1	DDB0204328|DDB_G0277965, DDB0308089|DDB_G0289051, DDB0308167|DDB_G0291119, DDB0347949|DDB_G0277963	XP_004359331.1, XP_004360581.1	AJWH01004386.1_1|geneid_v1.4_predicted_protein_1|127_AA, JH723765.1_40|geneid_v1.4_predicted_protein_40|293_AA, JH723787.1_49|geneid_v1.4_predicted_protein_49|254_AA, JH723861.1_7|geneid_v1.4_predicted_protein_7|439_AA	KYQ94317.1	XP_003287722.1, XP_003290753.1, XP_003295110.1	XP_020428693.1
OG0000312	XP_012753290.1, XP_012758796.1	DDB0234074|DDB_G0268706, DDB0235251|DDB_G0289701	XP_004350129.1, XP_004355942.1	JH723812.1_42|geneid_v1.4_predicted_protein_42|1233_AA, JH723890.1_1|geneid_v1.4_predicted_protein_1|375_AA, JH723932.1_13|geneid_v1.4_predicted_protein_13|1071_AA	KYR01550.1, KYR01575.1	XP_003287164.1, XP_003291352.1, XP_003292856.1	XP_020433094.1, XP_020437918.1
OG0000313	XP_012753347.1, XP_012753477.1	DDB0219923|DDB_G0289599, DDB0232305|DDB_G0279711, DDB0252620|DDB_G0295801	XP_004354778.1, XP_004354910.1, XP_004358506.1, XP_004359421.1		KYQ93810.1	XP_003285025.1, XP_003291237.1	XP_020427308.1, XP_020427829.1, XP_020432665.1, XP_020438487.1
OG0000314	XP_012753601.1	DDB0252852|DDB_G0286115	XP_004352328.1		KYQ92689.1	XP_003284395.1, XP_003284916.1, XP_003287595.1, XP_003289346.1, XP_003291884.1, XP_003292806.1, XP_003293023.1, XP_003293671.1, XP_003294683.1, XP_003294747.1, XP_003294988.1	XP_020437479.1
OG0000315	XP_012755200.1, XP_012758996.1, XP_012759016.1	DDB0306693|DDB_G0290299, DDB0306694|DDB_G0290301	XP_004366854.1, XP_004367073.1, XP_004367075.1	JH723817.1_25|geneid_v1.4_predicted_protein_25|1060_AA	KYQ90142.1, KYQ90143.1	XP_003285492.1, XP_003285493.1, XP_003294626.1	XP_020427956.1, XP_020430601.1
OG0000316	XP_012755345.1		XP_004350342.1, XP_004350349.1, XP_004350352.1, XP_004351094.1, XP_004353949.1, XP_004355488.1, XP_004355490.1, XP_004355691.1, XP_004357835.1, XP_004358402.1, XP_004359774.1, XP_004361448.1, XP_004363143.1, XP_004366059.1				XP_020437176.1
OG0000317	XP_012755714.1, XP_012757820.1	DDB0231963|DDB_G0271684, DDB0231970|DDB_G0271686, DDB0231978|DDB_G0282175, DDB0231983|DDB_G0272150	XP_004362665.1	AJWH01006932.1_1|geneid_v1.4_predicted_protein_1|745_AA, AJWH01007214.1_1|geneid_v1.4_predicted_protein_1|776_AA, AJWH01007233.1_1|geneid_v1.4_predicted_protein_1|754_AA, JH723903.1_11|geneid_v1.4_predicted_protein_11|793_AA		XP_003287976.1, XP_003287977.1, XP_003288321.1	XP_020433850.1, XP_020435535.1
OG0000318	XP_012756526.1, XP_012759996.1, XP_012759997.1	DDB0305606|DDB_G0289259	XP_004355816.1, XP_004355836.1, XP_004358196.1	JH723795.1_23|geneid_v1.4_predicted_protein_23|179_AA	KYQ89813.1, KYR01958.1, KYR02212.1	XP_003286671.1	XP_020427519.1, XP_020428598.1, XP_020428602.1, XP_020428603.1
OG0000319		DDB0233902|DDB_G0267726, DDB0233913|DDB_G0268600, DDB0238168|DDB_G0290885, DDB0238169|DDB_G0290887, DDB0238170|DDB_G0270518, DDB0238171|DDB_G0269436, DDB0238172|DDB_G0267728, DDB0238173|DDB_G0268332		JH723799.1_42|geneid_v1.4_predicted_protein_42|90_AA, JH723842.1_3|geneid_v1.4_predicted_protein_3|181_AA, JH723853.1_23|geneid_v1.4_predicted_protein_23|164_AA, JH723853.1_24|geneid_v1.4_predicted_protein_24|166_AA, JH723862.1_19|geneid_v1.4_predicted_protein_19|181_AA		XP_003285676.1, XP_003292273.1, XP_003294771.1
OG0000320		DDB0206338|DDB_G0279877, DDB0232201|DDB_G0284515, DDB0305882|DDB_G0279873, DDB0306237|DDB_G0271188, DDB0306238|DDB_G0279871, DDB0307495|DDB_G0272024, DDB0308010|DDB_G0279899, DDB0346674|DDB_G0292284, DDB0347327|DDB_G0279891, DDB0347328|DDB_G0279897, DDB0347683|DDB_G0279901, DDB0347807|DDB_G0270506, DDB0348071|DDB_G0279879, DDB0348080|DDB_G0283097		JH723800.1_1|geneid_v1.4_predicted_protein_1|856_AA, JH723821.1_53|geneid_v1.4_predicted_protein_53|453_AA
OG0000321		DDB0220034|DDB_G0285423, DDB0237904|DDB_G0285773, DDB0237905|DDB_G0285775, DDB0237915|DDB_G0285631, DDB0237916|DDB_G0287477, DDB0238418|DDB_G0285621, DDB0309065|DDB_G0285627, DDB0309076|DDB_G0285771, DDB0346634|DDB_G0293242		JH723761.1_43|geneid_v1.4_predicted_protein_43|604_AA, JH723767.1_103|geneid_v1.4_predicted_protein_103|602_AA, JH723767.1_104|geneid_v1.4_predicted_protein_104|634_AA, JH723767.1_106|geneid_v1.4_predicted_protein_106|473_AA, JH723767.1_107|geneid_v1.4_predicted_protein_107|569_AA, JH723767.1_99|geneid_v1.4_predicted_protein_99|837_AA		XP_003287694.1
OG0000322		DDB0191308|DDB_G0287293, DDB0191381|DDB_G0287687, DDB0216176|DDB_G0287583, DDB0306716|DDB_G0291103, DDB0307901|DDB_G0278001, DDB0307930|DDB_G0287549	XP_004367382.1	JH723759.1_60|geneid_v1.4_predicted_protein_60|128_AA, JH723881.1_2|geneid_v1.4_predicted_protein_2|127_AA		XP_003286783.1, XP_003286784.1, XP_003289184.1, XP_003291400.1, XP_003293859.1, XP_003293860.1	XP_020428218.1
OG0000323		DDB0307001|DDB_G0281141, DDB0348298|DDB_G0280759, DDB0349129|DDB_G0280583	XP_004355200.1, XP_004355201.1, XP_004359750.1, XP_004359751.1, XP_004359752.1	JH723762.1_129|geneid_v1.4_predicted_protein_129|1105_AA, JH723762.1_130|geneid_v1.4_predicted_protein_130|465_AA, JH723762.1_46|geneid_v1.4_predicted_protein_46|1210_AA		XP_003291231.1, XP_003291232.1, XP_003292945.1, XP_003292946.1, XP_003292947.1
OG0000324		DDB0346737|DDB_G0268922		JH723758.1_27|geneid_v1.4_predicted_protein_27|395_AA, JH723759.1_14|geneid_v1.4_predicted_protein_14|134_AA, JH723759.1_17|geneid_v1.4_predicted_protein_17|153_AA, JH723761.1_19|geneid_v1.4_predicted_protein_19|82_AA, JH723761.1_22|geneid_v1.4_predicted_protein_22|149_AA, JH723761.1_23|geneid_v1.4_predicted_protein_23|306_AA, JH723775.1_38|geneid_v1.4_predicted_protein_38|336_AA, JH723786.1_48|g…	KYR00842.1	XP_003288729.1
OG0000325		DDB0216461|DDB_G0267226			KYQ89041.1, KYQ89042.1		XP_020427923.1, XP_020428732.1, XP_020429256.1, XP_020429590.1, XP_020431074.1, XP_020431874.1, XP_020432702.1, XP_020435309.1, XP_020437545.1, XP_020437691.1, XP_020437709.1, XP_020437720.1, XP_020438315.1
OG0000326							XP_020427667.1, XP_020429778.1, XP_020432430.1, XP_020432448.1, XP_020433322.1, XP_020433390.1, XP_020434616.1, XP_020435141.1, XP_020435962.1, XP_020436252.1, XP_020436297.1, XP_020436570.1, XP_020437661.1, XP_020437901.1, XP_020438238.1, XP_020438247.1
OG0000327	XP_012747547.1, XP_012747548.1, XP_012747553.1, XP_012751723.1, XP_012754350.1				KYQ88899.1		XP_020427506.1, XP_020428930.1, XP_020429559.1, XP_020430030.1, XP_020431626.1, XP_020434710.1, XP_020435511.1, XP_020435606.1, XP_020437719.1
OG0000328	XP_012748188.1, XP_012752450.1	DDB0191510|DDB_G0269110, DDB0252563|DDB_G0270986, DDB0252566|DDB_G0270682, DDB0252567|DDB_G0269872	XP_004357886.1	JH723774.1_63|geneid_v1.4_predicted_protein_63|218_AA, JH723774.1_64|geneid_v1.4_predicted_protein_64|269_AA, JH723774.1_72|geneid_v1.4_predicted_protein_72|236_AA	KYQ90044.1	XP_003284498.1, XP_003284827.1, XP_003288053.1, XP_003291510.1
OG0000329	XP_012748691.1	DDB0305822|DDB_G0284901, DDB0305861|DDB_G0285041, DDB0305899|DDB_G0283199, DDB0349218|DDB_G0283169	XP_004360526.1	JH723764.1_102|geneid_v1.4_predicted_protein_102|207_AA, JH723764.1_103|geneid_v1.4_predicted_protein_103|213_AA, JH723828.1_17|geneid_v1.4_predicted_protein_17|203_AA, JH723828.1_28|geneid_v1.4_predicted_protein_28|224_AA	KYQ92634.1	XP_003290519.1, XP_003290520.1, XP_003294392.1	XP_020431749.1
OG0000330	XP_012748874.1, XP_012748875.1, XP_012751855.1, XP_012753335.1	DDB0266967|DDB_G0284807	XP_004352617.1, XP_004354455.1, XP_004360029.1, XP_004360048.1	JH723764.1_74|geneid_v1.4_predicted_protein_74|976_AA	KYQ90922.1, KYR02244.1, KYR03154.1	XP_003292646.1	XP_020437267.1
OG0000331	XP_012749092.1, XP_012750944.1, XP_012755778.1, XP_012759108.1	DDB0307220|DDB_G0274209, DDB0347902|DDB_G0290691	XP_004350034.1, XP_004367155.1	JH723830.1_48|geneid_v1.4_predicted_protein_48|821_AA, JH723924.1_11|geneid_v1.4_predicted_protein_11|558_AA	KYQ90629.1	XP_003294465.1	XP_020433864.1, XP_020433866.1, XP_020433986.1
OG0000332	XP_012749153.1, XP_012759966.1	DDB0302551|DDB_G0273149, DDB0302552|DDB_G0273595, DDB0302555|DDB_G0272318	XP_004350967.1, XP_004360027.1	AJWH01007123.1_2|geneid_v1.4_predicted_protein_2|504_AA, AJWH01007171.1_1|geneid_v1.4_predicted_protein_1|551_AA	KYQ88633.1, KYQ91985.1	XP_003285561.1, XP_003293360.1	XP_020431498.1, XP_020437578.1
OG0000333	XP_012749354.1, XP_012750432.1, XP_012753930.1, XP_012756614.1, XP_012756615.1, XP_012756616.1, XP_012756617.1, XP_012756619.1, XP_012756620.1, XP_012756621.1, XP_012756622.1, XP_012756623.1, XP_012756627.1, XP_012756805.1, XP_012759940.1
OG0000334	XP_012749456.1, XP_012754902.1	DDB0216233|DDB_G0269034, DDB0306254|DDB_G0269014	XP_004366371.1, XP_004366372.1, XP_004366716.1	JH723819.1_6|geneid_v1.4_predicted_protein_6|2994_AA	KYQ91388.1, KYQ93010.1	XP_003292986.1, XP_003293494.1	XP_020427648.1, XP_020427649.1, XP_020428939.1
OG0000335	XP_012749509.1, XP_012752562.1, XP_012754966.1, XP_012756603.1	DDB0191313|DDB_G0269166, DDB0267078|DDB_G0267450	XP_004351292.1, XP_004358005.1	JH723788.1_12|geneid_v1.4_predicted_protein_12|865_AA	KYQ91284.1, KYQ91365.1	XP_003283113.1, XP_003283477.1	XP_020427714.1, XP_020429346.1
OG0000336	XP_012749617.1, XP_012752532.1		XP_004355981.1		KYQ88277.1, KYQ88278.1, KYQ89663.1, KYQ89758.1, KYQ89759.1, KYQ89760.1, KYQ91997.1, KYQ93145.1, KYQ93564.1, KYR00140.1		XP_020426925.1, XP_020434956.1
OG0000337	XP_012749640.1, XP_012752793.1, XP_012758430.1	DDB0304464|DDB_G0286447, DDB0347293|DDB_G0286449	XP_004350720.1	JH723829.1_24|geneid_v1.4_predicted_protein_24|1131_AA	KYQ92974.1, KYQ92975.1	XP_003293818.1, XP_003293819.1, XP_003293820.1, XP_003293821.1	XP_020430389.1, XP_020433975.1
OG0000338	XP_012749708.1, XP_012752913.1	DDB0306545|DDB_G0268584, DDB0307028|DDB_G0284051, DDB0307537|DDB_G0274187	XP_004356952.1, XP_004357548.1	JH723804.1_64|geneid_v1.4_predicted_protein_64|1183_AA, JH723826.1_30|geneid_v1.4_predicted_protein_30|462_AA, JH723853.1_9|geneid_v1.4_predicted_protein_9|538_AA	KYQ92285.1	XP_003294205.1, XP_003294943.1	XP_020428236.1, XP_020428520.1
OG0000339	XP_012749833.1, XP_012752885.1, XP_012754013.1, XP_012754508.1	DDB0306280|DDB_G0277329, DDB0308036|DDB_G0280503	XP_004353782.1	AJWH01002328.1_4|geneid_v1.4_predicted_protein_4|521_AA, JH723844.1_14|geneid_v1.4_predicted_protein_14|344_AA, JH723933.1_9|geneid_v1.4_predicted_protein_9|784_AA	KYQ93890.1	XP_003284163.1, XP_003290865.1	XP_020431527.1, XP_020436664.1
OG0000340	XP_012750556.1, XP_012752697.1	DDB0307587|DDB_G0276147, DDB0307815|DDB_G0284721	XP_004366223.1, XP_004366918.1	JH723764.1_1|geneid_v1.4_predicted_protein_1|849_AA, JH723783.1_16|geneid_v1.4_predicted_protein_16|324_AA, JH723783.1_17|geneid_v1.4_predicted_protein_17|195_AA	KYQ91264.1, KYQ96944.1	XP_003287320.1, XP_003292288.1	XP_020432910.1, XP_020436530.1
OG0000341	XP_012751081.1, XP_012751082.1		XP_004350495.1, XP_004354378.1, XP_004354392.1, XP_004360444.1, XP_004362716.1				XP_020431360.1, XP_020433508.1, XP_020433519.1, XP_020433521.1, XP_020433523.1, XP_020433525.1, XP_020437637.1, XP_020437662.1
OG0000342	XP_012751890.1, XP_012756233.1, XP_012756234.1, XP_012757350.1		XP_004350379.1, XP_004350811.1, XP_004355292.1, XP_004355754.1, XP_004357112.1, XP_004360709.1, XP_004360740.1, XP_004361464.1, XP_004366399.1				XP_020429599.1, XP_020437158.1
OG0000343	XP_012752831.1, XP_012753813.1, XP_012753867.1, XP_012753868.1, XP_012758218.1	DDB0306982|DDB_G0281139	XP_004358627.1	JH723762.1_45|geneid_v1.4_predicted_protein_45|432_AA	KYR02172.1	XP_003283921.1, XP_003294497.1	XP_020434086.1, XP_020434088.1, XP_020436863.1, XP_020437405.1
OG0000344	XP_012754584.1, XP_012754585.1, XP_012759475.1	DDB0307447|DDB_G0270056, DDB0346777|DDB_G0270722	XP_004367249.1	JH723786.1_23|geneid_v1.4_predicted_protein_23|1292_AA	KYQ93985.1, KYQ93986.1	XP_003288306.1, XP_003288307.1, XP_003288308.1, XP_003288309.1	XP_020436538.1, XP_020436539.1
OG0000345	XP_012755301.1	DDB0306339|DDB_G0281399, DDB0307286|DDB_G0269576, DDB0307844|DDB_G0285535, DDB0308323|DDB_G0267624	XP_004362852.1	JH723771.1_75|geneid_v1.4_predicted_protein_75|495_AA, JH723803.1_51|geneid_v1.4_predicted_protein_51|506_AA, JH723807.1_26|geneid_v1.4_predicted_protein_26|472_AA, JH723821.1_31|geneid_v1.4_predicted_protein_31|494_AA	KYQ94176.1	XP_003285218.1, XP_003292686.1	XP_020426710.1, XP_020437760.1
OG0000346	XP_012755363.1	DDB0220483|DDB_G0278225, DDB0220486|DDB_G0279257	XP_004356208.1		KYR01735.1	XP_003286478.1, XP_003286914.1, XP_003287162.1, XP_003287237.1, XP_003287621.1, XP_003288568.1, XP_003290068.1, XP_003295179.1, XP_003295225.1	XP_020437167.1
OG0000347	XP_012755413.1	DDB0306804|DDB_G0293594, DDB0306845|DDB_G0293718, DDB0346709|DDB_G0293592, DDB0347234|DDB_G0293714	XP_004354790.1	JH723906.1_10|geneid_v1.4_predicted_protein_10|168_AA, JH723906.1_11|geneid_v1.4_predicted_protein_11|164_AA	KYQ93390.1, KYR01522.1	XP_003283166.1	XP_020434830.1, XP_020434831.1, XP_020434832.1, XP_020436153.1
OG0000348	XP_012755886.1	DDB0229879|DDB_G0292120, DDB0306830|DDB_G0291011, DDB0309019|DDB_G0283425	XP_004354760.1	JH723765.1_81|geneid_v1.4_predicted_protein_81|966_AA, JH723777.1_27|geneid_v1.4_predicted_protein_27|1155_AA, JH723793.1_23|geneid_v1.4_predicted_protein_23|1129_AA	KYQ88427.1	XP_003283045.1, XP_003285767.1	XP_020427530.1, XP_020428472.1, XP_020431718.1, XP_020435786.1
OG0000349	XP_012757693.1, XP_012757694.1, XP_012759226.1	DDB0185118|DDB_G0274551, DDB0308168|DDB_G0291137	XP_004362401.1	AJWH01004502.1_2|geneid_v1.4_predicted_protein_2|206_AA, JH723765.1_30|geneid_v1.4_predicted_protein_30|242_AA, JH723787.1_23|geneid_v1.4_predicted_protein_23|180_AA	KYQ88611.1	XP_003283422.1, XP_003288807.1, XP_003289185.1, XP_003292040.1	XP_020434216.1
OG0000350	XP_012759109.1		XP_004350888.1, XP_004351892.1, XP_004357497.1, XP_004358097.1, XP_004358122.1, XP_004358123.1, XP_004358156.1, XP_004358165.1, XP_004358183.1, XP_004358191.1, XP_004358195.1, XP_004360383.1, XP_004366861.1				XP_020433910.1
OG0000351	XP_012759136.1	DDB0184448|DDB_G0292570	XP_004355164.1, XP_004357551.1, XP_004357552.1, XP_004357553.1, XP_004357662.1, XP_004358794.1, XP_004359887.1, XP_004360687.1, XP_004362118.1	JH723800.1_58|geneid_v1.4_predicted_protein_58|272_AA	KYQ88201.1	XP_003283847.1	XP_020432557.1
OG0000352	XP_012759419.1	DDB0348767|DDB_G0275823	XP_004350362.1, XP_004350502.1, XP_004351172.1, XP_004358949.1, XP_004359447.1, XP_004361741.1, XP_004366933.1	JH723814.1_24|geneid_v1.4_predicted_protein_24|1092_AA	KYQ91748.1, KYQ93144.1, KYR01816.1	XP_003285976.1	XP_020432651.1
OG0000353		DDB0266551|DDB_G0279293, DDB0266557|DDB_G0272744, DDB0266561|DDB_G0290903, DDB0266562|DDB_G0290945, DDB0266564|DDB_G0272228, DDB0266566|DDB_G0293336, DDB0266567|DDB_G0293320, DDB0266569|DDB_G0293316, DDB0266576|DDB_G0279297, DDB0266577|DDB_G0279295, DDB0347864|DDB_G0293326		AJWH01006512.1_11|geneid_v1.4_predicted_protein_11|82_AA, AJWH01006512.1_12|geneid_v1.4_predicted_protein_12|79_AA, AJWH01006512.1_9|geneid_v1.4_predicted_protein_9|82_AA, AJWH01006910.1_2|geneid_v1.4_predicted_protein_2|76_AA
OG0000354		DDB0230120|DDB_G0270730, DDB0231312|DDB_G0288269, DDB0231315|DDB_G0288253, DDB0231316|DDB_G0288261, DDB0231833|DDB_G0274287, DDB0231834|DDB_G0269528	XP_004361753.1	JH723760.1_116|geneid_v1.4_predicted_protein_116|594_AA, JH723760.1_117|geneid_v1.4_predicted_protein_117|800_AA, JH723771.1_43|geneid_v1.4_predicted_protein_43|639_AA, JH723830.1_11|geneid_v1.4_predicted_protein_11|530_AA	KYQ88404.1	XP_003289836.1, XP_003289854.1	XP_020437733.1
OG0000355		DDB0232344|DDB_G0273045, DDB0232345|DDB_G0272604, DDB0232351|DDB_G0273047, DDB0232355|DDB_G0284535, DDB0238836|DDB_G0273943, DDB0238837|DDB_G0273945, DDB0238838|DDB_G0273941		AJWH01007163.1_1|geneid_v1.4_predicted_protein_1|383_AA, JH724003.1_1|geneid_v1.4_predicted_protein_1|485_AA, JH724003.1_2|geneid_v1.4_predicted_protein_2|480_AA		XP_003283869.1, XP_003287872.1, XP_003291314.1, XP_003291964.1, XP_003294715.1
OG0000356		DDB0186337|DDB_G0285035, DDB0189540|DDB_G0267778, DDB0191891|DDB_G0293348, DDB0205592|DDB_G0281451, DDB0205593|DDB_G0281453, DDB0216588|DDB_G0268582, DDB0216665|DDB_G0270888, DDB0217110|DDB_G0273325, DDB0217354|DDB_G0273881, DDB0217736|DDB_G0275941, DDB0219863|DDB_G0293486		JH723789.1_57|geneid_v1.4_predicted_protein_57|484_AA	KYQ91371.1, KYQ93915.1, KYQ96689.1
OG0000357		DDB0191254|DDB_G0285419, DDB0220022|DDB_G0283085, DDB0305556|DDB_G0285555, DDB0305557|DDB_G0276969	XP_004367125.1	JH723794.1_27|geneid_v1.4_predicted_protein_27|535_AA, JH723821.1_42|geneid_v1.4_predicted_protein_42|557_AA, JH723821.1_45|geneid_v1.4_predicted_protein_45|553_AA		XP_003284597.1, XP_003286973.1, XP_003286975.1, XP_003289370.1, XP_003289371.1, XP_003291071.1	XP_020428512.1
OG0000358		DDB0307044|DDB_G0307042, DDB0307045|DDB_G0307043, DDB0307046|DDB_G0286437, DDB0347092|DDB_G0286209, DDB0347244|DDB_G0286329, DDB0347245|DDB_G0286211, DDB0347246|DDB_G0286317, DDB0349083|DDB_G0286963, DDB0349086|DDB_G0286933		JH723797.1_17|geneid_v1.4_predicted_protein_17|875_AA, JH723798.1_17|geneid_v1.4_predicted_protein_17|683_AA, JH723829.1_14|geneid_v1.4_predicted_protein_14|794_AA, JH723829.1_15|geneid_v1.4_predicted_protein_15|654_AA, JH723829.1_16|geneid_v1.4_predicted_protein_16|822_AA			XP_020436090.1
OG0000359		DDB0191319|DDB_G0269164, DDB0231447|DDB_G0272002, DDB0307157|DDB_G0272356, DDB0308380|DDB_G0269836	XP_004358317.1	AJWH01006675.1_4|geneid_v1.4_predicted_protein_4|546_AA, AJWH01006905.1_1|geneid_v1.4_predicted_protein_1|262_AA, JH723774.1_92|geneid_v1.4_predicted_protein_92|261_AA, JH723786.1_28|geneid_v1.4_predicted_protein_28|389_AA	KYQ93467.1	XP_003289091.1, XP_003289327.1, XP_003289336.1	XP_020431850.1, XP_020437834.1
OG0000360			XP_004350487.1, XP_004361722.1			XP_003286477.1, XP_003286479.1, XP_003286911.1, XP_003286926.1, XP_003286931.1, XP_003287231.1, XP_003287247.1, XP_003287631.1, XP_003287642.1, XP_003290067.1, XP_003290069.1, XP_003293783.1, XP_003293789.1
OG0000361			XP_004355708.1, XP_004355709.1, XP_004355710.1, XP_004355711.1, XP_004361579.1, XP_004366684.1, XP_004366685.1, XP_004366725.1, XP_004366753.1, XP_004366754.1, XP_004366755.1, XP_004366757.1, XP_004366762.1, XP_004366765.1, XP_004366767.1
OG0000362			XP_004360621.1		KYQ93213.1, KYQ93267.1, KYR02565.1		XP_020429383.1, XP_020429865.1, XP_020432540.1, XP_020432938.1, XP_020432939.1, XP_020434837.1, XP_020434838.1, XP_020435058.1, XP_020435230.1, XP_020435240.1, XP_020437119.1
OG0000363				JH723812.1_43|geneid_v1.4_predicted_protein_43|107_AA	KYQ88901.1	XP_003282987.1, XP_003286014.1, XP_003286042.1, XP_003288099.1, XP_003288115.1, XP_003288667.1, XP_003289297.1, XP_003289428.1, XP_003289770.1, XP_003291309.1, XP_003291632.1, XP_003294402.1, XP_003295251.1
OG0000364					KYQ90288.1, KYQ90333.1, KYQ90346.1, KYQ93576.1, KYQ99869.1, KYQ99870.1, KYQ99871.1, KYQ99872.1, KYQ99873.1, KYR00922.1, KYR01528.1, KYR01529.1, KYR01532.1, KYR01533.1, KYR01981.1
OG0000365	XP_012747638.1, XP_012756148.1	DDB0307518|DDB_G0272997, DDB0348893|DDB_G0274819	XP_004366618.1, XP_004367235.1	JH723827.1_52|geneid_v1.4_predicted_protein_52|675_AA	KYQ90082.1, KYQ91901.1, KYQ92152.1	XP_003283782.1, XP_003293585.1	XP_020429841.1, XP_020438029.1
OG0000366	XP_012747778.1, XP_012749963.1, XP_012751473.1	DDB0238084|DDB_G0293604, DDB0305578|DDB_G0288917	XP_004359618.1, XP_004361388.1	JH723801.1_45|geneid_v1.4_predicted_protein_45|329_AA, JH723906.1_5|geneid_v1.4_predicted_protein_5|182_AA	KYR02691.1, KYR02693.1	XP_003290350.1	XP_020436058.1, XP_020436061.1
OG0000367	XP_012748086.1, XP_012753763.1, XP_012754848.1, XP_012756322.1, XP_012757268.1				KYQ90004.1, KYQ90342.1, KYQ92701.1, KYQ94196.1, KYQ94200.1, KYR00246.1, KYR00782.1, KYR01236.1		XP_020436695.1
OG0000368	XP_012748234.1, XP_012750663.1	DDB0231668|DDB_G0283887, DDB0231670|DDB_G0283885, DDB0231672|DDB_G0275279	XP_004366465.1	JH723757.1_48|geneid_v1.4_predicted_protein_48|353_AA, JH723772.1_40|geneid_v1.4_predicted_protein_40|318_AA, JH723865.1_26|geneid_v1.4_predicted_protein_26|321_AA	KYR01646.1	XP_003288945.1, XP_003288946.1	XP_020431285.1, XP_020435972.1
OG0000369	XP_012748553.1, XP_012750832.1, XP_012752398.1, XP_012754068.1, XP_012757767.1	DDB0238847|DDB_G0276037	XP_004363015.1	JH723870.1_27|geneid_v1.4_predicted_protein_27|341_AA	KYQ92800.1	XP_003288336.1, XP_003289544.1, XP_003292610.1	XP_020436331.1, XP_020438687.1
OG0000370	XP_012748672.1, XP_012750810.1, XP_012757718.1, XP_012759268.1	DDB0185025|DDB_G0276885, DDB0219953|DDB_G0286481	XP_004354604.1, XP_004366988.1	JH723829.1_22|geneid_v1.4_predicted_protein_22|533_AA	KYQ93656.1, KYQ99975.1	XP_003283671.1, XP_003294808.1	XP_020436236.1
OG0000371	XP_012748764.1, XP_012749228.1, XP_012750732.1	DDB0219974|DDB_G0285995, DDB0238626|DDB_G0289145	XP_004355205.1, XP_004359374.1	JH723787.1_18|geneid_v1.4_predicted_protein_18|392_AA, JH723952.1_3|geneid_v1.4_predicted_protein_3|550_AA	KYR01930.1	XP_003286665.1, XP_003289523.1, XP_003290423.1	XP_020428600.1
OG0000372	XP_012749094.1, XP_012752692.1, XP_012760016.1	DDB0231571|DDB_G0276073, DDB0305373|DDB_G0305372	XP_004350368.1, XP_004354761.1	AJWH01007223.1_1|geneid_v1.4_predicted_protein_1|234_AA, JH723783.1_29|geneid_v1.4_predicted_protein_29|903_AA	KYQ91260.1, KYQ91261.1	XP_003291976.1	XP_020431199.1, XP_020436525.1
OG0000373	XP_012749234.1, XP_012759680.1, XP_012759681.1, XP_012759682.1, XP_012759683.1, XP_012759684.1, XP_012759685.1, XP_012759699.1	DDB0308723|DDB_G0279523, DDB0347696|DDB_G0293578, DDB0347702|DDB_G0289249				XP_003284269.1, XP_003291709.1	XP_020434410.1
OG0000374	XP_012749262.1, XP_012749301.1, XP_012749976.1, XP_012750438.1, XP_012750450.1, XP_012750451.1, XP_012750452.1, XP_012750453.1, XP_012753388.1, XP_012757100.1, XP_012759722.1, XP_012759723.1, XP_012759823.1						XP_020430680.1
OG0000375	XP_012749652.1, XP_012757345.1	DDB0214816|DDB_G0281563, DDB0216340|DDB_G0292782	XP_004359696.1, XP_004362347.1	JH723766.1_95|geneid_v1.4_predicted_protein_95|558_AA, JH723785.1_12|geneid_v1.4_predicted_protein_12|559_AA	KYQ93082.1, KYQ99764.1	XP_003294389.1, XP_003295090.1	XP_020427377.1, XP_020427771.1
OG0000376	XP_012749783.1, XP_012750060.1	DDB0191456|DDB_G0285211, DDB0214992|DDB_G0282147, DDB0231853|DDB_G0294553	XP_004362944.1, XP_004366879.1	JH723872.1_8|geneid_v1.4_predicted_protein_8|419_AA, JH723953.1_2|geneid_v1.4_predicted_protein_2|599_AA	KYQ93730.1	XP_003285390.1, XP_003287932.1, XP_003292036.1	XP_020429292.1
OG0000377	XP_012750040.1, XP_012758343.1	DDB0231354|DDB_G0285311, DDB0304842|DDB_G0285313	XP_004366859.1, XP_004366882.1	JH723857.1_17|geneid_v1.4_predicted_protein_17|2131_AA	KYQ92860.1, KYQ93030.1	XP_003285265.1, XP_003285345.1, XP_003285412.1	XP_020429295.1, XP_020429864.1
OG0000378	XP_012750416.1		XP_004354639.1, XP_004358203.1, XP_004366728.1		KYR02105.1		XP_020426795.1, XP_020426796.1, XP_020428139.1, XP_020428757.1, XP_020430011.1, XP_020432730.1, XP_020434340.1, XP_020434341.1, XP_020438231.1
OG0000379	XP_012750492.1, XP_012756744.1	DDB0216310|DDB_G0277183, DDB0216311|DDB_G0276863	XP_004363017.1	JH723794.1_38|geneid_v1.4_predicted_protein_38|109_AA, JH723896.1_18|geneid_v1.4_predicted_protein_18|109_AA	KYQ90801.1, KYQ90802.1	XP_003284186.1, XP_003284436.1	XP_020431192.1, XP_020437641.1, XP_020438813.1
OG0000380	XP_012750584.1	DDB0349163|DDB_G0268708, DDB0349164|DDB_G0268708	XP_004355327.1, XP_004355362.1, XP_004355363.1, XP_004355364.1, XP_004355369.1, XP_004355371.1, XP_004355448.1, XP_004362387.1		KYQ93239.1	XP_003293152.1	XP_020436658.1
OG0000381	XP_012750649.1, XP_012750650.1	DDB0191380|DDB_G0287689, DDB0306347|DDB_G0281889	XP_004357077.1, XP_004360368.1	JH723759.1_106|geneid_v1.4_predicted_protein_106|455_AA, JH723837.1_19|geneid_v1.4_predicted_protein_19|450_AA	KYR01000.1, KYR02696.1	XP_003283188.1, XP_003292600.1	XP_020431461.1, XP_020438710.1
OG0000382	XP_012750652.1, XP_012754662.1, XP_012759386.1	DDB0306617|DDB_G0270130	XP_004354168.1	JH723786.1_62|geneid_v1.4_predicted_protein_62|574_AA	KYQ93637.1, KYQ93638.1, KYQ93840.1, KYQ99685.1	XP_003295104.1	XP_020431628.1, XP_020432473.1, XP_020433399.1
OG0000383	XP_012750792.1, XP_012753394.1	DDB0306809|DDB_G0291107	XP_004351331.1, XP_004351406.1, XP_004357566.1, XP_004357954.1	JH723765.1_60|geneid_v1.4_predicted_protein_60|442_AA	KYQ88677.1, KYQ91077.1, KYQ91078.1	XP_003291379.1	XP_020431295.1, XP_020432622.1
OG0000384	XP_012750795.1, XP_012754893.1	DDB0305008|DDB_G0281327, DDB0305072|DDB_G0281325	XP_004355787.1, XP_004360457.1	JH723762.1_13|geneid_v1.4_predicted_protein_13|785_AA	KYQ91960.1, KYR00768.1	XP_003294840.1, XP_003294841.1	XP_020428256.1, XP_020432390.1, XP_020436304.1
OG0000385	XP_012751235.1, XP_012752216.1	DDB0232337|DDB_G0279359, DDB0252557|DDB_G0295711	XP_004352289.1, XP_004363178.1	AJWH01006431.1_1|geneid_v1.4_predicted_protein_1|117_AA, JH723763.1_56|geneid_v1.4_predicted_protein_56|122_AA, JH723784.1_61|geneid_v1.4_predicted_protein_61|151_AA	KYQ99740.1	XP_003284851.1, XP_003290190.1	XP_020427141.1, XP_020435084.1
OG0000386	XP_012751484.1, XP_012752650.1, XP_012754999.1, XP_012756906.1	DDB0214922|DDB_G0277895, DDB0266470|DDB_G0287015	XP_004360421.1	JH723873.1_14|geneid_v1.4_predicted_protein_14|139_AA	KYQ90839.1, KYR00209.1	XP_003288192.1, XP_003288698.1, XP_003292174.1	XP_020435702.1
OG0000387	XP_012751494.1	DDB0305661|DDB_G0293122, DDB0305662|DDB_G0287793	XP_004362055.1, XP_004362057.1	JH723759.1_107|geneid_v1.4_predicted_protein_107|239_AA, JH723855.1_21|geneid_v1.4_predicted_protein_21|222_AA	KYR00885.1, KYR02303.1	XP_003292606.1, XP_003292607.1, XP_003292608.1, XP_003292609.1	XP_020432346.1
OG0000388	XP_012751575.1, XP_012755708.1	DDB0231238|DDB_G0270994, DDB0231240|DDB_G0270670	XP_004362300.1	JH723774.1_48|geneid_v1.4_predicted_protein_48|864_AA, JH723774.1_84|geneid_v1.4_predicted_protein_84|857_AA	KYQ89958.1	XP_003284527.1, XP_003285699.1	XP_020428401.1, XP_020429725.1, XP_020429727.1, XP_020434148.1
OG0000389	XP_012751678.1, XP_012756124.1, XP_012759707.1, XP_012759786.1	DDB0232249|DDB_G0278025, DDB0232250|DDB_G0279449	XP_004363068.1	JH723763.1_84|geneid_v1.4_predicted_protein_84|750_AA	KYR02262.1, KYR02281.1	XP_003286099.1, XP_003288935.1	XP_020433821.1, XP_020438719.1
OG0000390	XP_012751989.1, XP_012751990.1, XP_012751991.1	DDB0348909|DDB_G0275557	XP_004353957.1, XP_004356124.1, XP_004358626.1, XP_004366894.1, XP_004367023.1, XP_004367024.1		KYQ91343.1		XP_020432491.1, XP_020433687.1, XP_020437480.1
OG0000391	XP_012752169.1, XP_012753571.1, XP_012753912.1	DDB0237849|DDB_G0282239, DDB0349420|DDB_G0289321	XP_004359778.1, XP_004366098.1	JH723795.1_45|geneid_v1.4_predicted_protein_45|452_AA, JH723916.1_13|geneid_v1.4_predicted_protein_13|399_AA	KYQ92636.1, KYQ99984.1		XP_020431258.1, XP_020434431.1, XP_020434432.1
OG0000392	XP_012752349.1, XP_012753371.1, XP_012756467.1, XP_012756469.1, XP_012759758.1	DDB0201668|DDB_G0293364	XP_004361720.1	JH723819.1_18|geneid_v1.4_predicted_protein_18|690_AA, JH723865.1_27|geneid_v1.4_predicted_protein_27|710_AA, JH723913.1_4|geneid_v1.4_predicted_protein_4|682_AA	KYQ91861.1	XP_003291035.1	XP_020433720.1, XP_020433721.1
OG0000393	XP_012752638.1, XP_012757831.1	DDB0233397|DDB_G0285781, DDB0308204|DDB_G0291602	XP_004357752.1	JH723767.1_98|geneid_v1.4_predicted_protein_98|224_AA, JH723784.1_65|geneid_v1.4_predicted_protein_65|178_AA	KYQ99737.1	XP_003283855.1, XP_003289151.1	XP_020430888.1, XP_020437050.1, XP_020437051.1, XP_020437054.1
OG0000394	XP_012752691.1, XP_012755148.1	DDB0231606|DDB_G0286305, DDB0302550|DDB_G0286309, DDB0348553|DDB_G0276545	XP_004366501.1	JH723797.1_13|geneid_v1.4_predicted_protein_13|341_AA, JH723797.1_14|geneid_v1.4_predicted_protein_14|340_AA, JH723834.1_12|geneid_v1.4_predicted_protein_12|345_AA	KYR00923.1	XP_003286333.1, XP_003287555.1, XP_003292327.1	XP_020431870.1
OG0000395	XP_012752736.1	DDB0191178|DDB_G0287125, DDB0191249|DDB_G0286187, DDB0215352|DDB_G0271142	XP_004355567.1	JH723797.1_34|geneid_v1.4_predicted_protein_34|126_AA, JH724007.1_3|geneid_v1.4_predicted_protein_3|127_AA	KYQ96924.1	XP_003287279.1, XP_003294249.1	XP_020429977.1, XP_020429978.1, XP_020435457.1, XP_020436055.1
OG0000396	XP_012752738.1, XP_012754554.1, XP_012759580.1	DDB0231692|DDB_G0274295, DDB0231700|DDB_G0280491	XP_004354403.1, XP_004357755.1	JH723830.1_19|geneid_v1.4_predicted_protein_19|496_AA, JH723844.1_12|geneid_v1.4_predicted_protein_12|736_AA	KYQ89275.1, KYQ90498.1	XP_003287352.1	XP_020428345.1, XP_020434495.1
OG0000397	XP_012752761.1, XP_012759107.1	DDB0302462|DDB_G0287647, DDB0302463|DDB_G0275371	XP_004356224.1, XP_004359107.1	JH723906.1_1|geneid_v1.4_predicted_protein_1|282_AA	KYQ90226.1, KYQ93365.1, KYR02412.1	XP_003284188.1, XP_003290646.1	XP_020437173.1, XP_020438071.1
OG0000398	XP_012752817.1, XP_012754229.1	DDB0215363|DDB_G0293850, DDB0231282|DDB_G0285053, DDB0231284|DDB_G0268058	XP_004358131.1, XP_004360575.1	JH723790.1_73|geneid_v1.4_predicted_protein_73|313_AA, JH723849.1_9|geneid_v1.4_predicted_protein_9|252_AA	KYQ92414.1	XP_003289505.1, XP_003291657.1	XP_020429492.1, XP_020436913.1
OG0000399	XP_012752820.1, XP_012757878.1, XP_012758469.1	DDB0302646|DDB_G0279353, DDB0302647|DDB_G0279353, DDB0302649|DDB_G0274199, DDB0307990|DDB_G0279355	XP_004356280.1	JH723763.1_54|geneid_v1.4_predicted_protein_54|384_AA, JH723826.1_22|geneid_v1.4_predicted_protein_22|445_AA, JH723826.1_23|geneid_v1.4_predicted_protein_23|381_AA		XP_003286763.1	XP_020436393.1, XP_020436395.1
OG0000400	XP_012753432.1, XP_012756914.1	DDB0266505|DDB_G0289975, DDB0306680|DDB_G0289921, DDB0349359|DDB_G0279157	XP_004357028.1, XP_004362024.1	JH723791.1_20|geneid_v1.4_predicted_protein_20|2132_AA, JH723860.1_35|geneid_v1.4_predicted_protein_35|1889_AA	KYQ91092.1, KYQ96934.1	XP_003288929.1, XP_003289991.1	XP_020428281.1
OG0000401	XP_012754213.1, XP_012754666.1, XP_012758329.1		XP_004358958.1, XP_004362196.1		KYQ92677.1, KYQ92678.1, KYQ92679.1		XP_020426697.1, XP_020427881.1, XP_020428096.1, XP_020428097.1, XP_020429481.1, XP_020432826.1
OG0000402	XP_012754441.1, XP_012754442.1, XP_012757182.1	DDB0233801|DDB_G0289371, DDB0309120|DDB_G0289385	XP_004359958.1, XP_004361518.1	JH723808.1_1|geneid_v1.4_predicted_protein_1|3033_AA	KYQ88736.1, KYQ91694.1	XP_003284401.1, XP_003284402.1	XP_020433218.1, XP_020434100.1
OG0000403	XP_012754510.1, XP_012755517.1, XP_012759546.1, XP_012759547.1	DDB0307272|DDB_G0268026	XP_004357502.1	JH723894.1_6|geneid_v1.4_predicted_protein_6|223_AA	KYQ89632.1, KYQ91818.1, KYQ92806.1	XP_003289827.1, XP_003294961.1	XP_020428376.1, XP_020433699.1
OG0000404	XP_012755150.1, XP_012755748.1, XP_012757792.1, XP_012757793.1, XP_012759046.1, XP_012759589.1	DDB0231832|DDB_G0284761	XP_004357128.1, XP_004357660.1	JH723764.1_55|geneid_v1.4_predicted_protein_55|593_AA	KYQ90147.1	XP_003294345.1	XP_020427333.1, XP_020429822.1
OG0000405	XP_012755271.1, XP_012757754.1, XP_012759400.1	DDB0307642|DDB_G0278229, DDB0308006|DDB_G0279765	XP_004352430.1, XP_004367429.1	JH723905.1_13|geneid_v1.4_predicted_protein_13|1106_AA, JH723911.1_2|geneid_v1.4_predicted_protein_2|1502_AA	KYQ93165.1, KYQ94338.1	XP_003286608.1, XP_003288584.1	XP_020433350.1
OG0000406	XP_012758211.1, XP_012758901.1	DDB0304867|DDB_G0293182, DDB0304871|DDB_G0293148, DDB0306790|DDB_G0293186	XP_004358606.1, XP_004361023.1, XP_004361024.1	JH723855.1_23|geneid_v1.4_predicted_protein_23|484_AA	KYR00179.1	XP_003284669.1, XP_003284670.1, XP_003284691.1	XP_020438642.1
OG0000407	XP_012758678.1	DDB0185146|DDB_G0276077, DDB0302595|DDB_G0276179	XP_004360288.1, XP_004362224.1, XP_004362225.1, XP_004362237.1, XP_004362238.1, XP_004362240.1, XP_004362241.1, XP_004362242.1	JH723783.1_26|geneid_v1.4_predicted_protein_26|324_AA	KYQ90700.1		XP_020429208.1
OG0000408		DDB0307475|DDB_G0271166, DDB0308428|DDB_G0271438, DDB0308429|DDB_G0271460, DDB0308430|DDB_G0271462, DDB0347373|DDB_G0271468, DDB0347581|DDB_G0268918, DDB0348283|DDB_G0282985, DDB0348530|DDB_G0271414, DDB0348667|DDB_G0271458		AJWH01006247.1_2|geneid_v1.4_predicted_protein_2|560_AA, AJWH01006248.1_1|geneid_v1.4_predicted_protein_1|340_AA, AJWH01006249.1_3|geneid_v1.4_predicted_protein_3|840_AA, AJWH01006861.1_3|geneid_v1.4_predicted_protein_3|944_AA, AJWH01006865.1_2|geneid_v1.4_predicted_protein_2|854_AA
OG0000409		DDB0346745|DDB_G0269330, DDB0349516|DDB_G0275791	XP_004357596.1, XP_004357926.1, XP_004358619.1, XP_004359830.1, XP_004359832.1, XP_004359833.1, XP_004362117.1, XP_004367201.1			XP_003285006.1, XP_003288443.1, XP_003291021.1, XP_003293170.1
OG0000410		DDB0305580|DDB_G0286871, DDB0347219|DDB_G0280265	XP_004350636.1, XP_004352037.1	JH723782.1_70|geneid_v1.4_predicted_protein_70|192_AA		XP_003291457.1	XP_020428789.1, XP_020435994.1, XP_020435995.1, XP_020435996.1, XP_020436383.1, XP_020436689.1, XP_020436968.1, XP_020436969.1
OG0000411		DDB0348295|DDB_G0288023		JH723760.1_24|geneid_v1.4_predicted_protein_24|313_AA	KYQ91394.1	XP_003286036.1, XP_003286037.1, XP_003286137.1, XP_003288567.1, XP_003288875.1, XP_003291165.1, XP_003291777.1, XP_003292816.1, XP_003292817.1, XP_003292975.1	XP_020435338.1
OG0000412		DDB0188799|DDB_G0290273, DDB0232138|DDB_G0271056, DDB0346582|DDB_G0289687, DDB0346584|DDB_G0289865, DDB0349521|DDB_G0289683, DDB0349522|DDB_G0289685		JH723776.1_96|geneid_v1.4_predicted_protein_96|645_AA, JH723817.1_40|geneid_v1.4_predicted_protein_40|700_AA, JH723932.1_5|geneid_v1.4_predicted_protein_5|830_AA, JH723932.1_6|geneid_v1.4_predicted_protein_6|876_AA, JH723993.1_4|geneid_v1.4_predicted_protein_4|856_AA			XP_020430549.1, XP_020431903.1, XP_020435910.1
OG0000413		DDB0237481|DDB_G0293810, DDB0346757|DDB_G0268836		AJWH01000832.1_1|geneid_v1.4_predicted_protein_1|54_AA, AJWH01006761.1_3|geneid_v1.4_predicted_protein_3|99_AA, JH723804.1_65|geneid_v1.4_predicted_protein_65|98_AA, JH723828.1_3|geneid_v1.4_predicted_protein_3|126_AA	KYQ92560.1, KYR01121.1	XP_003283192.1, XP_003283363.1, XP_003287499.1, XP_003292866.1, XP_003293470.1, XP_003293654.1
OG0000414		DDB0191945|DDB_G0293452, DDB0202729|DDB_G0271154, DDB0202742|DDB_G0271172, DDB0203741|DDB_G0272292, DDB0204934|DDB_G0282703, DDB0217136|DDB_G0273375, DDB0217245|DDB_G0273663, DDB0218197|DDB_G0279895, DDB0218311|DDB_G0281529, DDB0218415|DDB_G0282907, DDB0219243|DDB_G0287579, DDB0219624|DDB_G0290953, DDB0219780|DDB_G0293432		JH723838.1_1|geneid_v1.4_predicted_protein_1|99_AA
OG0000415		DDB0188154|DDB_G0288885, DDB0202864|DDB_G0271324, DDB0205860|DDB_G0279581, DDB0216792|DDB_G0271366, DDB0216793|DDB_G0271368	XP_004358654.1	AJWH01000862.1_3|geneid_v1.4_predicted_protein_3|253_AA, AJWH01000862.1_4|geneid_v1.4_predicted_protein_4|68_AA	KYQ89781.1, KYQ91976.1, KYQ92301.1, KYQ93041.1	XP_003293408.1, XP_003293409.1
OG0000416			XP_004351950.1, XP_004354576.1, XP_004354642.1, XP_004354643.1, XP_004354645.1, XP_004354647.1, XP_004354649.1, XP_004354650.1, XP_004354702.1, XP_004362019.1, XP_004362392.1, XP_004362393.1, XP_004366645.1, XP_004366920.1
OG0000417			XP_004354204.1, XP_004355368.1, XP_004358199.1, XP_004359085.1, XP_004359086.1, XP_004359087.1, XP_004359884.1, XP_004359885.1, XP_004359894.1, XP_004360141.1, XP_004360146.1, XP_004361771.1, XP_004362837.1				XP_020433735.1
OG0000418			XP_004355243.1		KYQ88622.1, KYQ90364.1, KYQ91151.1, KYQ91436.1, KYQ91796.1, KYQ93634.1, KYQ93825.1, KYQ93826.1, KYQ93839.1, KYR00051.1, KYR00220.1, KYR02441.1, KYR02606.1
OG0000419					KYQ88506.1, KYQ89904.1, KYQ89906.1, KYQ89911.1, KYQ89913.1, KYQ89916.1, KYQ93732.1, KYQ99994.1, KYQ99995.1, KYR00013.1, KYR00015.1, KYR01161.1, KYR01900.1, KYR03032.1
OG0000420					KYQ89025.1, KYQ89845.1, KYQ90338.1, KYQ91922.1, KYQ92036.1, KYQ92761.1, KYQ92766.1, KYQ92795.1, KYQ93089.1, KYR01163.1, KYR01242.1, KYR02021.1, KYR02022.1, KYR02023.1
OG0000421						XP_003283164.1, XP_003283664.1, XP_003284808.1, XP_003287295.1, XP_003289296.1, XP_003290915.1, XP_003291554.1, XP_003291799.1, XP_003292050.1, XP_003292137.1, XP_003292146.1, XP_003293994.1, XP_003295250.1	XP_020433865.1
OG0000422						XP_003283325.1, XP_003284678.1, XP_003286047.1, XP_003287020.1, XP_003287198.1, XP_003287847.1, XP_003288634.1, XP_003288676.1, XP_003289419.1, XP_003290394.1, XP_003291572.1, XP_003292790.1	XP_020431851.1, XP_020432607.1
OG0000423	XP_012747552.1, XP_012751931.1, XP_012758227.1	DDB0220081|DDB_G0294370	XP_004355493.1, XP_004355705.1	AJWH01006938.1_2|geneid_v1.4_predicted_protein_2|331_AA, JH723774.1_40|geneid_v1.4_predicted_protein_40|957_AA, JH723998.1_6|geneid_v1.4_predicted_protein_6|348_AA		XP_003286043.1, XP_003287148.1	XP_020437814.1, XP_020438156.1
OG0000424	XP_012747774.1, XP_012757145.1	DDB0305332|DDB_G0269942, DDB0307443|DDB_G0269962	XP_004352173.1, XP_004366615.1	JH723774.1_19|geneid_v1.4_predicted_protein_19|714_AA, JH723774.1_28|geneid_v1.4_predicted_protein_28|534_AA	KYQ94279.1	XP_003283151.1, XP_003289731.1	XP_020430489.1, XP_020433832.1
OG0000425	XP_012747977.1, XP_012748203.1, XP_012752481.1, XP_012756344.1		XP_004357635.1, XP_004358366.1, XP_004362883.1, XP_004366931.1, XP_004367161.1		KYQ96964.1		XP_020426655.1, XP_020429299.1, XP_020429303.1
OG0000426	XP_012748084.1, XP_012754045.1	DDB0234132|DDB_G0274501, DDB0237597|DDB_G0293556	XP_004350212.1, XP_004360873.1	JH723818.1_46|geneid_v1.4_predicted_protein_46|258_AA	KYQ90883.1, KYR00355.1	XP_003284710.1, XP_003286836.1	XP_020427247.1, XP_020435248.1
OG0000427	XP_012748310.1	DDB0237995|DDB_G0295679, DDB0306752|DDB_G0292234	XP_004355786.1, XP_004358943.1	JH723777.1_67|geneid_v1.4_predicted_protein_67|1536_AA, JH723861.1_21|geneid_v1.4_predicted_protein_21|992_AA	KYQ90843.1, KYQ93880.1	XP_003286109.1, XP_003292627.1	XP_020435410.1, XP_020437235.1
OG0000428	XP_012748363.1, XP_012755312.1, XP_012758500.1, XP_012759900.1	DDB0229440|DDB_G0270340	XP_004362361.1, XP_004362862.1	JH723776.1_64|geneid_v1.4_predicted_protein_64|281_AA	KYQ92807.1, KYR02250.1	XP_003283131.1	XP_020430386.1, XP_020437508.1
OG0000429	XP_012748365.1, XP_012759895.1	DDB0191127|DDB_G0269158, DDB0305751|DDB_G0276657	XP_004359820.1, XP_004359913.1	JH723758.1_49|geneid_v1.4_predicted_protein_49|1370_AA, JH723776.1_14|geneid_v1.4_predicted_protein_14|1353_AA	KYR01019.1	XP_003288541.1, XP_003293060.1	XP_020436858.1, XP_020437520.1
OG0000430	XP_012748622.1, XP_012748628.1, XP_012754053.1	DDB0233692|DDB_G0285881, DDB0346949|DDB_G0285955	XP_004354799.1	JH723767.1_15|geneid_v1.4_predicted_protein_15|2011_AA	KYQ93939.1, KYQ93941.1	XP_003290307.1, XP_003292885.1	XP_020435261.1, XP_020435262.1
OG0000431	XP_012749260.1, XP_012751372.1	DDB0231427|DDB_G0291352, DDB0231428|DDB_G0292310	XP_004356896.1, XP_004358443.1	JH723800.1_17|geneid_v1.4_predicted_protein_17|455_AA, JH723822.1_44|geneid_v1.4_predicted_protein_44|701_AA	KYQ92331.1, KYR02475.1	XP_003287670.1, XP_003295207.1	XP_020436456.1
OG0000432	XP_012749296.1, XP_012754708.1	DDB0216304|DDB_G0276273, DDB0308660|DDB_G0276281	XP_004361728.1	JH723884.1_13|geneid_v1.4_predicted_protein_13|141_AA, JH723884.1_7|geneid_v1.4_predicted_protein_7|550_AA	KYR00962.1, KYR02460.1	XP_003288760.1, XP_003289274.1	XP_020433215.1, XP_020437272.1
OG0000433	XP_012749443.1, XP_012750341.1, XP_012755023.1	DDB0214892|DDB_G0281387, DDB0220492|DDB_G0282835	XP_004359443.1, XP_004359575.1	JH723845.1_22|geneid_v1.4_predicted_protein_22|431_AA, JH723864.1_13|geneid_v1.4_predicted_protein_13|381_AA	KYQ92580.1, KYQ99803.1	XP_003288727.1	XP_020437940.1
OG0000434	XP_012749562.1, XP_012749563.1, XP_012750761.1, XP_012755276.1	DDB0307114|DDB_G0270934, DDB0307335|DDB_G0277473	XP_004367253.1	JH723789.1_43|geneid_v1.4_predicted_protein_43|286_AA	KYQ89288.1	XP_003285817.1	XP_020426943.1, XP_020435544.1, XP_020435552.1
OG0000435	XP_012749601.1, XP_012752019.1	DDB0185022|DDB_G0272560, DDB0185023|DDB_G0277501, DDB0229383|DDB_G0272560, DDB0233889|DDB_G0277501, DDB0266498|DDB_G0274023, DDB0266499|DDB_G0274023	XP_004356170.1	AJWH01006767.1_1|geneid_v1.4_predicted_protein_1|317_AA	KYQ99643.1	XP_003291760.1	XP_020426862.1
OG0000436	XP_012749883.1, XP_012758527.1, XP_012758528.1	DDB0234244|DDB_G0275405, DDB0252573|DDB_G0287643	XP_004350957.1, XP_004361632.1	JH723772.1_112|geneid_v1.4_predicted_protein_112|48_AA	KYQ89244.1, KYR00426.1	XP_003288876.1, XP_003291191.1	XP_020438912.1
OG0000437	XP_012750236.1, XP_012752891.1, XP_012753422.1, XP_012753423.1	DDB0233333|DDB_G0283953, DDB0267126|DDB_G0272178	XP_004355519.1, XP_004356874.1	AJWH01006935.1_3|geneid_v1.4_predicted_protein_3|132_AA	KYQ90237.1, KYR01205.1	XP_003283063.1	XP_020428238.1
OG0000438	XP_012750288.1, XP_012753755.1	DDB0235252|DDB_G0291301, DDB0346795|DDB_G0271472, DDB0348329|DDB_G0293662, DDB0348769|DDB_G0271476	XP_004352220.1, XP_004354362.1	JH723792.1_52|geneid_v1.4_predicted_protein_52|1080_AA, JH723969.1_4|geneid_v1.4_predicted_protein_4|317_AA		XP_003289648.1, XP_003289649.1	XP_020429129.1
OG0000439	XP_012750493.1, XP_012753836.1, XP_012757368.1	DDB0191134|DDB_G0269136, DDB0191135|DDB_G0269134	XP_004360206.1	JH723862.1_6|geneid_v1.4_predicted_protein_6|453_AA, JH723863.1_6|geneid_v1.4_predicted_protein_6|504_AA	KYQ88293.1, KYQ96813.1	XP_003284439.1	XP_020429190.1, XP_020436808.1
OG0000440	XP_012750545.1, XP_012754759.1, XP_012754760.1, XP_012757658.1	DDB0191503|DDB_G0269250	XP_004361995.1	JH723934.1_8|geneid_v1.4_predicted_protein_8|2948_AA	KYR02814.1	XP_003290848.1, XP_003294476.1	XP_020429574.1, XP_020430138.1, XP_020430141.1
OG0000441	XP_012750609.1, XP_012750610.1, XP_012750612.1, XP_012757375.1, XP_012757587.1, XP_012758435.1	DDB0235278|DDB_G0288005, DDB0235284|DDB_G0274499	XP_004362184.1	JH723818.1_47|geneid_v1.4_predicted_protein_47|239_AA	KYQ92003.1	XP_003287943.1	XP_020433825.1
OG0000442	XP_012750953.1, XP_012754237.1, XP_012755863.1, XP_012758232.1	DDB0229937|DDB_G0283871, DDB0306561|DDB_G0269048	XP_004354619.1, XP_004357922.1	JH723757.1_66|geneid_v1.4_predicted_protein_66|265_AA, JH723936.1_12|geneid_v1.4_predicted_protein_12|673_AA	KYQ99798.1	XP_003283090.1	XP_020432784.1
OG0000443	XP_012751451.1, XP_012752127.1	DDB0216285|DDB_G0277677, DDB0232278|DDB_G0282729	XP_004355088.1, XP_004356883.1	JH723789.1_11|geneid_v1.4_predicted_protein_11|88_AA, JH723836.1_22|geneid_v1.4_predicted_protein_22|1417_AA	KYQ96694.1, KYR01154.1	XP_003293524.1, XP_003293615.1	XP_020429349.1
OG0000444	XP_012751567.1, XP_012752332.1	DDB0219926|DDB_G0284009, DDB0306478|DDB_G0288345	XP_004351457.1, XP_004351850.1	JH723757.1_201|geneid_v1.4_predicted_protein_201|235_AA, JH723832.1_32|geneid_v1.4_predicted_protein_32|417_AA	KYQ88739.1	XP_003295135.1, XP_003295189.1	XP_020430300.1, XP_020433794.1
OG0000445	XP_012751622.1	DDB0235208|DDB_G0278687	XP_004366552.1	JH723780.1_91|geneid_v1.4_predicted_protein_91|1580_AA	KYR00177.1	XP_003283861.1, XP_003286496.1, XP_003287240.1, XP_003290074.1, XP_003290078.1, XP_003290258.1, XP_003294622.1	XP_020429455.1
OG0000446	XP_012751656.1, XP_012754163.1	DDB0214904|DDB_G0281559, DDB0233438|DDB_G0274965	XP_004361762.1, XP_004366954.1	JH723773.1_22|geneid_v1.4_predicted_protein_22|1210_AA, JH723785.1_85|geneid_v1.4_predicted_protein_85|908_AA	KYQ90093.1, KYQ94406.1	XP_003286864.1	XP_020434279.1, XP_020436396.1
OG0000447	XP_012752010.1	DDB0305907|DDB_G0292096, DDB0347428|DDB_G0292080, DDB0348817|DDB_G0277355	XP_004360101.1, XP_004367374.1	JH723777.1_17|geneid_v1.4_predicted_protein_17|329_AA, JH723831.1_14|geneid_v1.4_predicted_protein_14|324_AA	KYQ91290.1, KYR00317.1	XP_003286213.1, XP_003290082.1	XP_020426874.1
OG0000448	XP_012752031.1, XP_012760111.1	DDB0306472|DDB_G0287729, DDB0347718|DDB_G0287727	XP_004355979.1, XP_004360343.1	JH723759.1_25|geneid_v1.4_predicted_protein_25|1503_AA	KYR00186.1, KYR00188.1	XP_003287465.1, XP_003287466.1	XP_020427740.1, XP_020429518.1
OG0000449	XP_012752051.1, XP_012754503.1	DDB0347733|DDB_G0278375, DDB0348299|DDB_G0293044	XP_004350882.1	JH723780.1_52|geneid_v1.4_predicted_protein_52|314_AA, JH723848.1_37|geneid_v1.4_predicted_protein_37|581_AA	KYQ92743.1, KYR02856.1	XP_003284707.1, XP_003286247.1	XP_020432413.1, XP_020436567.1
OG0000450	XP_012752073.1, XP_012754069.1	DDB0305163|DDB_G0269406, DDB0306466|DDB_G0287069	XP_004350821.1, XP_004366810.1	JH723824.1_8|geneid_v1.4_predicted_protein_8|292_AA	KYQ88572.1, KYR01959.1	XP_003284478.1, XP_003287517.1	XP_020435476.1, XP_020436973.1
OG0000451	XP_012752406.1, XP_012756156.1	DDB0216303|DDB_G0293758	XP_004351186.1, XP_004354903.1, XP_004354904.1	JH723775.1_85|geneid_v1.4_predicted_protein_85|69_AA	KYQ90844.1, KYQ99874.1	XP_003287972.1	XP_020430755.1, XP_020438448.1, XP_020438449.1
OG0000452	XP_012752581.1, XP_012756714.1	DDB0191440|DDB_G0287693, DDB0237670|DDB_G0287153	XP_004350501.1, XP_004351422.1	JH723759.1_98|geneid_v1.4_predicted_protein_98|139_AA, JH723782.1_8|geneid_v1.4_predicted_protein_8|107_AA	KYQ93484.1	XP_003289702.1, XP_003293385.1	XP_020434335.1, XP_020438305.1
OG0000453	XP_012752690.1, XP_012756507.1	DDB0237674|DDB_G0287227	XP_004359691.1, XP_004361736.1		KYQ89998.1	XP_003284058.1, XP_003284059.1, XP_003285905.1, XP_003289602.1, XP_003290656.1	XP_020435069.1, XP_020438175.1
OG0000454	XP_012752709.1, XP_012755153.1, XP_012757515.1	DDB0252835|DDB_G0277569, DDB0307629|DDB_G0277571	XP_004366386.1, XP_004366387.1	JH723789.1_37|geneid_v1.4_predicted_protein_37|922_AA	KYR02658.1, KYR02659.1	XP_003284195.1, XP_003284196.1	XP_020429239.1
OG0000455	XP_012753095.1	DDB0302466|DDB_G0288019	XP_004359543.1		KYQ89053.1, KYQ90025.1, KYQ90026.1, KYQ90027.1, KYQ90028.1, KYR01772.1, KYR02873.1	XP_003284317.1	XP_020436742.1, XP_020437163.1
OG0000456	XP_012753402.1, XP_012759733.1		XP_004360302.1, XP_004361423.1, XP_004366289.1, XP_004366292.1		KYQ93056.1, KYQ93401.1, KYR01255.1		XP_020438345.1, XP_020438348.1, XP_020438754.1, XP_020438910.1
OG0000457	XP_012753801.1, XP_012757406.1	DDB0219999|DDB_G0277033, DDB0220513|DDB_G0288285	XP_004350278.1	JH723758.1_124|geneid_v1.4_predicted_protein_124|1211_AA, JH723760.1_130|geneid_v1.4_predicted_protein_130|800_AA, JH723760.1_131|geneid_v1.4_predicted_protein_131|485_AA	KYR02160.1, KYR02161.1	XP_003285901.1, XP_003288162.1	XP_020435553.1
OG0000458	XP_012754102.1, XP_012754103.1	DDB0307083|DDB_G0285409, DDB0307485|DDB_G0271786	XP_004360749.1	AJWH01004814.1_2|geneid_v1.4_predicted_protein_2|359_AA, AJWH01007056.1_2|geneid_v1.4_predicted_protein_2|897_AA, JH723846.1_12|geneid_v1.4_predicted_protein_12|1019_AA	KYQ91391.1, KYR02707.1	XP_003285042.1, XP_003290572.1	XP_020430108.1
OG0000459	XP_012754334.1, XP_012754641.1	DDB0304476|DDB_G0304475, DDB0308599|DDB_G0272636, DDB0308600|DDB_G0274069	XP_004362134.1	AJWH01006971.1_1|geneid_v1.4_predicted_protein_1|285_AA, JH723809.1_3|geneid_v1.4_predicted_protein_3|420_AA	KYQ88924.1, KYQ94295.1	XP_003286097.1, XP_003287927.1	XP_020427759.1
OG0000460	XP_012754361.1, XP_012757246.1	DDB0305322|DDB_G0269848, DDB0307245|DDB_G0274961	XP_004357668.1, XP_004361576.1	JH723773.1_24|geneid_v1.4_predicted_protein_24|321_AA, JH723774.1_85|geneid_v1.4_predicted_protein_85|253_AA	KYQ92845.1, KYR00813.1	XP_003282914.1, XP_003284492.1	XP_020436180.1
OG0000461	XP_012754551.1, XP_012755731.1, XP_012755741.1, XP_012759827.1	DDB0214942|DDB_G0280053	XP_004366472.1, XP_004366473.1	JH723901.1_17|geneid_v1.4_predicted_protein_17|390_AA	KYQ91688.1	XP_003288803.1	XP_020433021.1, XP_020433849.1, XP_020434975.1
OG0000462	XP_012754557.1, XP_012755468.1	DDB0231616|DDB_G0287231	XP_004354399.1	JH723761.1_100|geneid_v1.4_predicted_protein_100|941_AA	KYQ88699.1, KYQ89369.1, KYQ91545.1, KYQ91603.1, KYR02083.1	XP_003288415.1	XP_020428751.1, XP_020431554.1
OG0000463	XP_012754577.1, XP_012759545.1	DDB0233594|DDB_G0276575, DDB0233597|DDB_G0276469	XP_004359602.1	JH723758.1_83|geneid_v1.4_predicted_protein_83|315_AA, JH723758.1_86|geneid_v1.4_predicted_protein_86|329_AA	KYQ88432.1, KYQ89089.1	XP_003283996.1, XP_003285903.1	XP_020428249.1, XP_020431797.1
OG0000464	XP_012755179.1, XP_012759027.1	DDB0233954|DDB_G0273083, DDB0266966|DDB_G0273789	XP_004350545.1, XP_004350546.1, XP_004366247.1	AJWH01006781.1_2|geneid_v1.4_predicted_protein_2|211_AA	KYQ91387.1	XP_003289375.1, XP_003289385.1, XP_003289386.1	XP_020427957.1
OG0000465	XP_012755243.1, XP_012758677.1	DDB0220005|DDB_G0277671, DDB0231065|DDB_G0277635	XP_004350346.1, XP_004350400.1	JH723789.1_2|geneid_v1.4_predicted_protein_2|540_AA	KYQ94411.1, KYQ94415.1	XP_003288008.1, XP_003293259.1	XP_020429211.1, XP_020432005.1
OG0000466	XP_012755646.1, XP_012757120.1, XP_012757121.1, XP_012757992.1, XP_012760008.1	DDB0306620|DDB_G0270154	XP_004357745.1	JH723802.1_11|geneid_v1.4_predicted_protein_11|268_AA	KYQ96769.1	XP_003287365.1, XP_003292623.1, XP_003294233.1	XP_020436466.1
OG0000467	XP_012756139.1, XP_012758364.1, XP_012758365.1	DDB0201650|DDB_G0290479, DDB0231474|DDB_G0290535, DDB0231475|DDB_G0290537	XP_004361874.1	JH723874.1_21|geneid_v1.4_predicted_protein_21|407_AA, JH723874.1_22|geneid_v1.4_predicted_protein_22|496_AA, JH723874.1_23|geneid_v1.4_predicted_protein_23|496_AA	KYR00856.1	XP_003288272.1	XP_020428088.1
OG0000468	XP_012756438.1	DDB0347256|DDB_G0284375, DDB0347257|DDB_G0284373, DDB0347258|DDB_G0284453, DDB0349253|DDB_G0284455	XP_004357259.1	JH723778.1_83|geneid_v1.4_predicted_protein_83|354_AA, JH723778.1_84|geneid_v1.4_predicted_protein_84|355_AA, JH723778.1_85|geneid_v1.4_predicted_protein_85|355_AA, JH723778.1_86|geneid_v1.4_predicted_protein_86|838_AA	KYQ89198.1	XP_003283738.1	XP_020431070.1
OG0000469	XP_012756588.1	DDB0305956|DDB_G0289399, DDB0306867|DDB_G0276309, DDB0347180|DDB_G0287667		JH723781.1_1|geneid_v1.4_predicted_protein_1|385_AA, JH723901.1_19|geneid_v1.4_predicted_protein_19|514_AA, JH723931.1_9|geneid_v1.4_predicted_protein_9|700_AA, JH723955.1_2|geneid_v1.4_predicted_protein_2|575_AA, JH723955.1_4|geneid_v1.4_predicted_protein_4|1549_AA, JH723974.1_1|geneid_v1.4_predicted_protein_1|143_AA, JH723974.1_2|geneid_v1.4_predicted_protein_2|782_AA, JH723974.1_3|geneid_v1.4_…			XP_020435442.1
OG0000470	XP_012756665.1, XP_012757001.1	DDB0305801|DDB_G0281917, DDB0305802|DDB_G0290427	XP_004355440.1	JH723837.1_5|geneid_v1.4_predicted_protein_5|317_AA, JH723884.1_9|geneid_v1.4_predicted_protein_9|340_AA	KYR02961.1	XP_003283191.1, XP_003285926.1, XP_003290702.1, XP_003293303.1	XP_020431240.1
OG0000471	XP_012756758.1	DDB0229433|DDB_G0270124, DDB0229434|DDB_G0270126, DDB0229435|DDB_G0270140, DDB0229439|DDB_G0270122	XP_004361075.1	JH723786.1_57|geneid_v1.4_predicted_protein_57|229_AA, JH723786.1_58|geneid_v1.4_predicted_protein_58|215_AA, JH723786.1_59|geneid_v1.4_predicted_protein_59|214_AA, JH723802.1_2|geneid_v1.4_predicted_protein_2|195_AA	KYQ96777.1	XP_003294539.1	XP_020430492.1
OG0000472	XP_012756882.1, XP_012757189.1	DDB0231389|DDB_G0267898	XP_004352165.1, XP_004362908.1	JH723858.1_19|geneid_v1.4_predicted_protein_19|435_AA	KYQ93539.1	XP_003289042.1	XP_020427069.1, XP_020428838.1, XP_020429961.1, XP_020436844.1, XP_020437215.1
OG0000473	XP_012757181.1, XP_012759118.1	DDB0306985|DDB_G0281283	XP_004351045.1, XP_004361516.1	JH723803.1_20|geneid_v1.4_predicted_protein_20|136_AA	KYQ89408.1, KYQ91722.1, KYR01128.1	XP_003288221.1	XP_020428776.1, XP_020429882.1, XP_020433219.1
OG0000474	XP_012757295.1, XP_012757976.1	DDB0231401|DDB_G0272208, DDB0231402|DDB_G0272210	XP_004351430.1, XP_004359229.1	JH724056.1_1|geneid_v1.4_predicted_protein_1|378_AA	KYQ89583.1, KYQ93406.1	XP_003284379.1, XP_003290152.1	XP_020432380.1, XP_020437337.1
OG0000475	XP_012757704.1, XP_012759221.1	DDB0215408|DDB_G0283907, DDB0216386|DDB_G0280717, DDB0220700|DDB_G0286841, DDB0347337|DDB_G0283967	XP_004362292.1	JH723757.1_191|geneid_v1.4_predicted_protein_191|1638_AA, JH723839.1_32|geneid_v1.4_predicted_protein_32|148_AA	KYR01199.1	XP_003293675.1, XP_003295021.1	XP_020433934.1
OG0000476	XP_012758017.1, XP_012758984.1	DDB0304484|DDB_G0288133, DDB0304541|DDB_G0288135	XP_004362705.1, XP_004362708.1	JH723760.1_58|geneid_v1.4_predicted_protein_58|654_AA	KYQ89724.1, KYQ89725.1	XP_003284793.1, XP_003284794.1	XP_020433738.1, XP_020437322.1
OG0000477	XP_012758253.1, XP_012758254.1, XP_012758271.1, XP_012759690.1	DDB0191257|DDB_G0286189, DDB0348377|DDB_G0293346	XP_004351200.1	JH723879.1_23|geneid_v1.4_predicted_protein_23|229_AA	KYQ90886.1, KYR01010.1	XP_003283044.1, XP_003291079.1	XP_020431056.1
OG0000478	XP_012758680.1	DDB0233193|DDB_G0285395	XP_004354313.1		KYQ96887.1	XP_003284639.1	XP_020428397.1, XP_020429162.1, XP_020432915.1, XP_020436258.1, XP_020437088.1, XP_020437817.1, XP_020437820.1, XP_020438425.1
OG0000479	XP_012758784.1, XP_012759180.1	DDB0185012|DDB_G0275687, DDB0191229|DDB_G0275689	XP_004357054.1	JH723816.1_17|geneid_v1.4_predicted_protein_17|1324_AA, JH723816.1_18|geneid_v1.4_predicted_protein_18|1276_AA	KYQ91324.1, KYQ91325.1	XP_003291216.1, XP_003291220.1	XP_020435540.1, XP_020437083.1
OG0000480	XP_012759320.1, XP_012760086.1	DDB0308011|DDB_G0279905, DDB0349264|DDB_G0281875	XP_004356864.1	JH723821.1_55|geneid_v1.4_predicted_protein_55|308_AA, JH723837.1_23|geneid_v1.4_predicted_protein_23|208_AA	KYR00826.1, KYR02002.1	XP_003283234.1, XP_003283839.1	XP_020436068.1, XP_020438658.1
OG0000481	XP_012759695.1, XP_012759790.1, XP_012760098.1	DDB0307761|DDB_G0283815, DDB0308489|DDB_G0284289	XP_004351206.1	JH723778.1_63|geneid_v1.4_predicted_protein_63|743_AA	KYR01116.1	XP_003292368.1, XP_003292758.1, XP_003293626.1, XP_003294286.1	XP_020431061.1
OG0000482	XP_012759830.1	DDB0307681|DDB_G0269280, DDB0308307|DDB_G0281993	XP_004350844.1, XP_004359045.1	JH723863.1_10|geneid_v1.4_predicted_protein_10|310_AA, JH723872.1_21|geneid_v1.4_predicted_protein_21|356_AA	KYQ88501.1, KYQ90101.1	XP_003286084.1, XP_003288458.1	XP_020431607.1, XP_020432453.1
OG0000483		DDB0306509|DDB_G0267890, DDB0306511|DDB_G0267902, DDB0307381|DDB_G0267882	XP_004361610.1, XP_004361611.1	JH723858.1_17|geneid_v1.4_predicted_protein_17|708_AA, JH723858.1_29|geneid_v1.4_predicted_protein_29|532_AA	KYQ91056.1, KYR02431.1	XP_003289940.1, XP_003292289.1, XP_003294327.1, XP_003294868.1
OG0000484		DDB0252707|DDB_G0295757, DDB0252751|DDB_G0270962, DDB0347138|DDB_G0270480		JH723774.1_113|geneid_v1.4_predicted_protein_113|1789_AA, JH723774.1_114|geneid_v1.4_predicted_protein_114|729_AA, JH723909.1_1|geneid_v1.4_predicted_protein_1|130_AA, JH723909.1_2|geneid_v1.4_predicted_protein_2|335_AA, JH723909.1_3|geneid_v1.4_predicted_protein_3|1762_AA, JH723909.1_5|geneid_v1.4_predicted_protein_5|418_AA, JH724075.1_1|geneid_v1.4_predicted_protein_1|315_AA		XP_003287029.1, XP_003288475.1, XP_003288753.1
OG0000485		DDB0306077|DDB_G0270708, DDB0306851|DDB_G0278613, DDB0308436|DDB_G0271634, DDB0308437|DDB_G0271636, DDB0348802|DDB_G0271638		AJWH01006512.1_1|geneid_v1.4_predicted_protein_1|1285_AA, AJWH01006839.1_2|geneid_v1.4_predicted_protein_2|1090_AA, AJWH01006879.1_2|geneid_v1.4_predicted_protein_2|885_AA, AJWH01007024.1_1|geneid_v1.4_predicted_protein_1|1021_AA, JH723809.1_15|geneid_v1.4_predicted_protein_15|980_AA, JH723935.1_13|geneid_v1.4_predicted_protein_13|932_AA		XP_003285652.1, XP_003287599.1
OG0000486		DDB0266494|DDB_G0290617, DDB0266502|DDB_G0290639, DDB0306099|DDB_G0290571, DDB0346993|DDB_G0290559, DDB0347179|DDB_G0290679, DDB0347223|DDB_G0290613, DDB0347224|DDB_G0290505, DDB0347627|DDB_G0289617, DDB0347833|DDB_G0290507		AJWH01000409.1_1|geneid_v1.4_predicted_protein_1|1200_AA, AJWH01004943.1_1|geneid_v1.4_predicted_protein_1|372_AA, AJWH01004944.1_2|geneid_v1.4_predicted_protein_2|71_AA, JH723852.1_32|geneid_v1.4_predicted_protein_32|756_AA
OG0000487		DDB0189998|DDB_G0268738, DDB0347371|DDB_G0288417		JH723961.1_12|geneid_v1.4_predicted_protein_12|340_AA		XP_003284682.1, XP_003285397.1, XP_003285398.1, XP_003286133.1, XP_003291140.1, XP_003292649.1, XP_003292988.1, XP_003295193.1, XP_003295194.1, XP_003295195.1
OG0000488		DDB0168902|DDB_G0272700, DDB0203796|DDB_G0272917	XP_004350387.1, XP_004350391.1, XP_004350395.1, XP_004350396.1, XP_004350417.1, XP_004360655.1, XP_004366796.1, XP_004366797.1, XP_004366798.1, XP_004366799.1				XP_020430758.1
OG0000489		DDB0191376|DDB_G0289815, DDB0191379|DDB_G0289883, DDB0191523|DDB_G0267466, DDB0266357|DDB_G0293536, DDB0266360|DDB_G0290563, DDB0266361|DDB_G0272242, DDB0266362|DDB_G0277959		AJWH01005620.1_2|geneid_v1.4_predicted_protein_2|133_AA, AJWH01006760.1_2|geneid_v1.4_predicted_protein_2|712_AA, JH723812.1_3|geneid_v1.4_predicted_protein_3|772_AA	KYR01809.1	XP_003286300.1	XP_020432693.1
OG0000490		DDB0308338|DDB_G0267792	XP_004352345.1, XP_004355686.1, XP_004358155.1, XP_004358759.1, XP_004360924.1, XP_004366826.1	JH723866.1_24|geneid_v1.4_predicted_protein_24|483_AA		XP_003289349.1	XP_020426763.1, XP_020429288.1, XP_020429289.1, XP_020435185.1
OG0000491		DDB0306612|DDB_G0270090, DDB0308386|DDB_G0270092		AJWH01004158.1_4|geneid_v1.4_predicted_protein_4|71_AA, JH723769.1_125|geneid_v1.4_predicted_protein_125|257_AA, JH723786.1_35|geneid_v1.4_predicted_protein_35|259_AA, JH723786.1_36|geneid_v1.4_predicted_protein_36|258_AA, JH723935.1_10|geneid_v1.4_predicted_protein_10|148_AA		XP_003284643.1, XP_003284841.1, XP_003289112.1, XP_003289113.1, XP_003290475.1, XP_003294343.1
OG0000492		DDB0231384|DDB_G0273195, DDB0304855|DDB_G0273735, DDB0308130|DDB_G0274807	XP_004361710.1	AJWH01006797.1_2|geneid_v1.4_predicted_protein_2|578_AA, JH723761.1_84|geneid_v1.4_predicted_protein_84|566_AA	KYQ91196.1, KYQ99985.1	XP_003285368.1	XP_020434824.1, XP_020434825.1, XP_020434826.1, XP_020434827.1
OG0000493		DDB0304590|DDB_G0278045	XP_004350012.1, XP_004350013.1, XP_004350014.1, XP_004350626.1, XP_004351153.1, XP_004354488.1, XP_004360207.1, XP_004366284.1	JH723881.1_27|geneid_v1.4_predicted_protein_27|180_AA	KYQ91108.1	XP_003292842.1	XP_020434958.1
OG0000494		DDB0231825|DDB_G0279163, DDB0307169|DDB_G0272504		AJWH01006919.1_2|geneid_v1.4_predicted_protein_2|121_AA, JH723842.1_42|geneid_v1.4_predicted_protein_42|294_AA, JH723860.1_32|geneid_v1.4_predicted_protein_32|306_AA	KYQ90242.1, KYQ90514.1, KYR01547.1	XP_003283117.1, XP_003283501.1, XP_003284050.1, XP_003291994.1, XP_003292229.1
OG0000495			XP_004350082.1, XP_004355651.1, XP_004356937.1, XP_004362100.1, XP_004362101.1, XP_004362102.1, XP_004362103.1, XP_004362461.1, XP_004362690.1, XP_004362691.1, XP_004362693.1, XP_004362694.1, XP_004366380.1
OG0000496			XP_004350373.1, XP_004351356.1, XP_004356926.1, XP_004357045.1, XP_004362413.1, XP_004362471.1, XP_004362472.1, XP_004362473.1, XP_004362474.1, XP_004362477.1, XP_004362478.1			XP_003294608.1	XP_020433607.1
OG0000497			XP_004351280.1, XP_004355617.1, XP_004359306.1, XP_004360682.1, XP_004360776.1, XP_004360847.1, XP_004367038.1, XP_004367039.1, XP_004367040.1, XP_004367041.1, XP_004367042.1, XP_004367049.1		KYQ90829.1
OG0000498			XP_004352257.1, XP_004352368.1, XP_004352376.1, XP_004352381.1, XP_004352382.1, XP_004352383.1, XP_004356216.1, XP_004358198.1				XP_020433425.1, XP_020436033.1, XP_020436734.1, XP_020438221.1, XP_020438222.1
OG0000499			XP_004359237.1, XP_004359866.1, XP_004359868.1, XP_004359869.1, XP_004359870.1, XP_004359871.1, XP_004359872.1, XP_004359873.1, XP_004359874.1, XP_004359880.1, XP_004360111.1, XP_004360304.1, XP_004362402.1
OG0000500					KYQ88161.1, KYQ88770.1, KYQ88894.1, KYQ88895.1, KYQ91835.1, KYQ91836.1, KYQ91946.1, KYQ92886.1, KYQ93187.1, KYQ93490.1, KYQ93491.1, KYQ93502.1, KYQ94016.1
OG0000501					KYQ88367.1, KYQ88368.1, KYQ88369.1, KYQ89560.1, KYQ89561.1, KYQ89735.1, KYQ89739.1, KYQ89862.1, KYQ90495.1, KYQ94102.1, KYQ94129.1, KYQ94132.1, KYR01973.1
OG0000502	XP_012747711.1	DDB0306391|DDB_G0286699	XP_004355960.1, XP_004361236.1, XP_004366817.1, XP_004367378.1, XP_004367420.1	JH723769.1_88|geneid_v1.4_predicted_protein_88|184_AA	KYR01111.1	XP_003289543.1, XP_003293914.1	XP_020429449.1
OG0000503	XP_012747771.1, XP_012747772.1	DDB0306597|DDB_G0269964, DDB0306613|DDB_G0270096	XP_004357131.1, XP_004360076.1	JH723786.1_40|geneid_v1.4_predicted_protein_40|673_AA	KYQ91458.1, KYQ91459.1	XP_003285815.1, XP_003289730.1	XP_020430491.1
OG0000504	XP_012747934.1, XP_012753258.1	DDB0308320|DDB_G0282479, DDB0346632|DDB_G0293132	XP_004358412.1	JH723855.1_15|geneid_v1.4_predicted_protein_15|626_AA, JH723929.1_3|geneid_v1.4_predicted_protein_3|291_AA	KYQ99651.1, KYR00725.1	XP_003284105.1, XP_003290050.1	XP_020431231.1
OG0000505	XP_012748060.1, XP_012754463.1, XP_012754807.1, XP_012758617.1		XP_004359511.1				XP_020429898.1, XP_020429899.1, XP_020430004.1, XP_020430021.1, XP_020430066.1, XP_020430684.1, XP_020431097.1
OG0000506	XP_012748106.1, XP_012757930.1	DDB0252812|DDB_G0295717, DDB0252813|DDB_G0284701	XP_004354662.1, XP_004362127.1	JH723764.1_37|geneid_v1.4_predicted_protein_37|1075_AA	KYQ94297.1, KYQ96886.1	XP_003290288.1	XP_020427756.1, XP_020430305.1
OG0000507	XP_012748225.1, XP_012754486.1	DDB0349508|DDB_G0274273	XP_004351147.1, XP_004359712.1	JH723948.1_2|geneid_v1.4_predicted_protein_2|320_AA	KYQ96901.1, KYR02977.1, KYR02978.1	XP_003283417.1	XP_020428425.1, XP_020433661.1
OG0000508	XP_012748362.1, XP_012755156.1	DDB0306728|DDB_G0291430	XP_004350898.1, XP_004362021.1, XP_004366282.1	JH723822.1_7|geneid_v1.4_predicted_protein_7|692_AA	KYQ91287.1, KYQ99974.1, KYR03152.1	XP_003286648.1	XP_020429216.1
OG0000509	XP_012748390.1	DDB0306675|DDB_G0289519, DDB0307135|DDB_G0271936, DDB0307734|DDB_G0282685	XP_004360527.1	JH723808.1_54|geneid_v1.4_predicted_protein_54|528_AA, JH723836.1_20|geneid_v1.4_predicted_protein_20|360_AA	KYQ90110.1, KYQ90753.1	XP_003287190.1, XP_003293613.1	XP_020433046.1
OG0000510	XP_012748411.1, XP_012752404.1, XP_012755405.1	DDB0216430|DDB_G0283917, DDB0216433|DDB_G0284795	XP_004367060.1	JH723757.1_162|geneid_v1.4_predicted_protein_162|479_AA, JH723764.1_69|geneid_v1.4_predicted_protein_69|482_AA	KYQ92793.1, KYQ94147.1	XP_003284820.1	XP_020429924.1
OG0000511	XP_012748521.1, XP_012757142.1, XP_012757468.1	DDB0237769|DDB_G0287229	XP_004360934.1	JH723761.1_101|geneid_v1.4_predicted_protein_101|591_AA	KYQ91000.1, KYQ93981.1, KYR02760.1	XP_003286141.1	XP_020430346.1, XP_020431562.1
OG0000512	XP_012748647.1, XP_012748648.1, XP_012753779.1	DDB0307342|DDB_G0267612, DDB0347118|DDB_G0288931	XP_004363159.1	JH723801.1_51|geneid_v1.4_predicted_protein_51|186_AA, JH723874.1_5|geneid_v1.4_predicted_protein_5|221_AA	KYQ91071.1	XP_003293583.1	XP_020427622.1, XP_020432456.1
OG0000513	XP_012748677.1, XP_012756369.1	DDB0233810|DDB_G0284589, DDB0307807|DDB_G0284581	XP_004357693.1	JH723851.1_3|geneid_v1.4_predicted_protein_3|390_AA	KYQ91347.1, KYQ96680.1	XP_003289894.1, XP_003289895.1	XP_020430534.1, XP_020436418.1
OG0000514	XP_012748881.1	DDB0233309|DDB_G0284245	XP_004362626.1, XP_004362628.1, XP_004362629.1, XP_004362630.1, XP_004362631.1, XP_004366897.1	JH723778.1_32|geneid_v1.4_predicted_protein_32|357_AA	KYQ96789.1	XP_003292187.1	XP_020436499.1
OG0000515	XP_012749036.1, XP_012759807.1	DDB0191520|DDB_G0289325, DDB0307396|DDB_G0268520	XP_004351803.1, XP_004355121.1	JH723888.1_19|geneid_v1.4_predicted_protein_19|1382_AA	KYR00883.1, KYR02937.1	XP_003293624.1, XP_003294260.1	XP_020433076.1
OG0000516	XP_012749252.1, XP_012750838.1, XP_012754312.1, XP_012759528.1	DDB0347236|DDB_G0280063, DDB0347726|DDB_G0287239	XP_004351249.1	JH723761.1_96|geneid_v1.4_predicted_protein_96|243_AA, JH723901.1_3|geneid_v1.4_predicted_protein_3|566_AA	KYQ89995.1	XP_003285136.1	XP_020434570.1
OG0000517	XP_012749352.1, XP_012755770.1	DDB0306700|DDB_G0290547, DDB0348457|DDB_G0281833	XP_004359358.1, XP_004363226.1	JH723837.1_40|geneid_v1.4_predicted_protein_40|128_AA	KYR00402.1, KYR03114.1	XP_003286853.1	XP_020431708.1, XP_020436190.1
OG0000518	XP_012749451.1, XP_012759007.1, XP_012759234.1	DDB0216539|DDB_G0268492	XP_004355849.1	JH723823.1_38|geneid_v1.4_predicted_protein_38|672_AA	KYQ92875.1, KYR00275.1	XP_003284371.1, XP_003288349.1, XP_003294411.1	XP_020428933.1
OG0000519	XP_012749454.1, XP_012749455.1, XP_012750330.1	DDB0233034|DDB_G0269816, DDB0306603|DDB_G0270014	XP_004366717.1	JH723774.1_103|geneid_v1.4_predicted_protein_103|373_AA	KYR00265.1, KYR00266.1	XP_003285188.1, XP_003292157.1	XP_020428935.1
OG0000520	XP_012749782.1	DDB0229929|DDB_G0272530, DDB0229933|DDB_G0272420, DDB0230090|DDB_G0272512	XP_004360427.1	AJWH01007110.1_1|geneid_v1.4_predicted_protein_1|162_AA, JH724065.1_2|geneid_v1.4_predicted_protein_2|297_AA	KYR02010.1	XP_003283060.1, XP_003293559.1, XP_003293979.1	XP_020435721.1
OG0000521	XP_012749972.1	DDB0346557|DDB_G0288897	XP_004350891.1		KYQ89083.1, KYQ89553.1, KYR00894.1	XP_003283728.1, XP_003289670.1, XP_003293507.1, XP_003293595.1, XP_003294595.1	XP_020435775.1
OG0000522	XP_012750190.1	DDB0231612|DDB_G0278259, DDB0231613|DDB_G0268994	XP_004350673.1, XP_004357586.1	JH723819.1_39|geneid_v1.4_predicted_protein_39|1136_AA, JH723861.1_26|geneid_v1.4_predicted_protein_26|1024_AA	KYQ94434.1	XP_003288919.1, XP_003289088.1	XP_020430568.1, XP_020435129.1
OG0000523	XP_012750316.1, XP_012750715.1, XP_012755673.1	DDB0191256|DDB_G0287033, DDB0304517|DDB_G0282539	XP_004354757.1	JH723833.1_41|geneid_v1.4_predicted_protein_41|549_AA, JH723873.1_24|geneid_v1.4_predicted_protein_24|344_AA, JH723873.1_3|geneid_v1.4_predicted_protein_3|535_AA	KYQ88618.1	XP_003286182.1	XP_020436031.1
OG0000524	XP_012750480.1, XP_012751006.1, XP_012753294.1	DDB0231014|DDB_G0286371	XP_004358742.1, XP_004367062.1	JH723797.1_1|geneid_v1.4_predicted_protein_1|81_AA	KYR00127.1	XP_003283431.1, XP_003293878.1	XP_020432063.1, XP_020433780.1
OG0000525	XP_012750489.1, XP_012752852.1	DDB0185065|DDB_G0276943, DDB0232251|DDB_G0277321, DDB0232252|DDB_G0270204	XP_004357135.1	JH723794.1_39|geneid_v1.4_predicted_protein_39|473_AA, JH723802.1_33|geneid_v1.4_predicted_protein_33|459_AA, JH723896.1_17|geneid_v1.4_predicted_protein_17|402_AA	KYQ90502.1	XP_003284187.1	XP_020435343.1
OG0000526	XP_012750528.1, XP_012751201.1		XP_004351168.1, XP_004356193.1, XP_004356210.1, XP_004357975.1		KYQ93342.1		XP_020429017.1, XP_020429018.1, XP_020429019.1, XP_020429070.1, XP_020437045.1
OG0000527	XP_012750625.1, XP_012750888.1, XP_012760034.1	DDB0214945|DDB_G0277861	XP_004356270.1, XP_004360933.1	JH723809.1_16|geneid_v1.4_predicted_protein_16|956_AA	KYR00515.1	XP_003285811.1	XP_020427443.1, XP_020431563.1, XP_020431927.1
OG0000528	XP_012750687.1, XP_012755841.1, XP_012758812.1	DDB0231605|DDB_G0291476, DDB0233381|DDB_G0283915	XP_004356905.1, XP_004362149.1	JH723757.1_161|geneid_v1.4_predicted_protein_161|234_AA, JH723770.1_6|geneid_v1.4_predicted_protein_6|234_AA	KYQ89186.1		XP_020428057.1, XP_020432102.1
OG0000529	XP_012750778.1, XP_012759902.1	DDB0191088|DDB_G0292380, DDB0191099|DDB_G0292378	XP_004367384.1	JH723770.1_54|geneid_v1.4_predicted_protein_54|398_AA, JH723770.1_55|geneid_v1.4_predicted_protein_55|656_AA	KYQ88379.1	XP_003293958.1, XP_003294272.1	XP_020429100.1, XP_020437359.1
OG0000530	XP_012750790.1, XP_012753263.1	DDB0237960|DDB_G0288011, DDB0347390|DDB_G0268948	XP_004357023.1, XP_004361106.1	JH723887.1_3|geneid_v1.4_predicted_protein_3|322_AA	KYQ90596.1, KYQ96855.1	XP_003292993.1	XP_020426826.1, XP_020426827.1
OG0000531	XP_012751019.1, XP_012754357.1	DDB0266823|DDB_G0274439, DDB0266824|DDB_G0290027	XP_004350513.1, XP_004357640.1	JH723791.1_63|geneid_v1.4_predicted_protein_63|88_AA	KYQ89586.1	XP_003283380.1, XP_003287664.1	XP_020431974.1, XP_020436164.1
OG0000532	XP_012751020.1, XP_012751021.1	DDB0308124|DDB_G0289737	XP_004366370.1	JH723812.1_27|geneid_v1.4_predicted_protein_27|1842_AA	KYQ91076.1, KYQ96645.1	XP_003289010.1	XP_020427877.1, XP_020432860.1, XP_020433632.1, XP_020435832.1
OG0000533	XP_012751115.1	DDB0231724|DDB_G0272006	XP_004366340.1, XP_004366343.1, XP_004366344.1, XP_004366345.1, XP_004366346.1, XP_004366347.1	AJWH01007009.1_2|geneid_v1.4_predicted_protein_2|604_AA	KYR01673.1	XP_003294902.1	XP_020432517.1
OG0000534	XP_012751329.1, XP_012753750.1, XP_012757033.1	DDB0232129|DDB_G0275525	XP_004359793.1, XP_004362817.1	JH723865.1_24|geneid_v1.4_predicted_protein_24|181_AA	KYQ89569.1, KYQ93667.1	XP_003288986.1	XP_020431847.1, XP_020436263.1
OG0000535	XP_012751333.1, XP_012754385.1	DDB0232395|DDB_G0282283, DDB0232986|DDB_G0272704	XP_004354092.1	JH723903.1_9|geneid_v1.4_predicted_protein_9|472_AA	KYQ93720.1	XP_003290570.1, XP_003291515.1, XP_003293478.1	XP_020431392.1, XP_020432668.1
OG0000536	XP_012751362.1, XP_012751363.1, XP_012751612.1, XP_012753740.1, XP_012755026.1, XP_012757435.1	DDB0185229|DDB_G0274107	XP_004358435.1	JH723818.1_26|geneid_v1.4_predicted_protein_26|628_AA	KYQ92229.1	XP_003283390.1	XP_020437845.1
OG0000537	XP_012751435.1, XP_012758436.1, XP_012758438.1	DDB0305144|DDB_G0286703, DDB0305145|DDB_G0276319	XP_004358422.1	JH723884.1_20|geneid_v1.4_predicted_protein_20|198_AA	KYQ94004.1	XP_003285921.1, XP_003294146.1	XP_020430813.1, XP_020434833.1
OG0000538	XP_012751464.1	DDB0349784|DDB_G0282777	XP_004350311.1, XP_004358815.1, XP_004362233.1, XP_004363033.1, XP_004366568.1		KYQ88245.1, KYQ90064.1, KYR02489.1		XP_020429573.1, XP_020438265.1
OG0000539	XP_012751705.1, XP_012760043.1	DDB0232317|DDB_G0285287, DDB0308538|DDB_G0285285	XP_004361120.1, XP_004367113.1	JH723857.1_22|geneid_v1.4_predicted_protein_22|760_AA	KYQ90432.1, KYQ90696.1	XP_003293406.1	XP_020431101.1, XP_020431234.1
OG0000540	XP_012751718.1, XP_012753535.1	DDB0305029|DDB_G0281747, DDB0305575|DDB_G0285919	XP_004358822.1, XP_004361218.1	JH723785.1_63|geneid_v1.4_predicted_protein_63|107_AA	KYQ90272.1, KYQ90965.1	XP_003284324.1, XP_003291890.1	XP_020431165.1
OG0000541	XP_012751895.1, XP_012758058.1	DDB0233393|DDB_G0275065	XP_004362541.1, XP_004362542.1	JH723907.1_9|geneid_v1.4_predicted_protein_9|1600_AA	KYR00529.1	XP_003283467.1	XP_020430096.1, XP_020430241.1, XP_020430249.1, XP_020438923.1
OG0000542	XP_012751960.1	DDB0229921|DDB_G0269702, DDB0229925|DDB_G0274299, DDB0252583|DDB_G0295751, DDB0252585|DDB_G0270604, DDB0347068|DDB_G0286957, DDB0347069|DDB_G0287047		JH723779.1_55|geneid_v1.4_predicted_protein_55|45_AA		XP_003293952.1	XP_020426726.1, XP_020430999.1, XP_020437170.1
OG0000543	XP_012752007.1, XP_012755997.1	DDB0231066|DDB_G0272308	XP_004358109.1, XP_004358115.1	AJWH01003467.1_1|geneid_v1.4_predicted_protein_1|157_AA, AJWH01006584.1_6|geneid_v1.4_predicted_protein_6|71_AA	KYQ90611.1	XP_003294452.1, XP_003294453.1	XP_020436601.1, XP_020436602.1
OG0000544	XP_012752059.1, XP_012755394.1, XP_012758556.1	DDB0237487|DDB_G0293392, DDB0237488|DDB_G0271270	XP_004362998.1	AJWH01007209.1_2|geneid_v1.4_predicted_protein_2|387_AA	KYQ96771.1	XP_003284651.1, XP_003285062.1	XP_020429348.1, XP_020436623.1
OG0000545	XP_012752090.1	DDB0231781|DDB_G0270880	XP_004357812.1, XP_004358903.1	JH723771.1_37|geneid_v1.4_predicted_protein_37|1055_AA, JH723771.1_38|geneid_v1.4_predicted_protein_38|334_AA	KYQ88552.1, KYQ94159.1, KYR03161.1	XP_003288622.1	XP_020427215.1, XP_020430293.1
OG0000546	XP_012752273.1	DDB0231831|DDB_G0286037, DDB0305863|DDB_G0286109	XP_004360604.1	AJWH01000274.1_1|geneid_v1.4_predicted_protein_1|242_AA, JH723807.1_14|geneid_v1.4_predicted_protein_14|310_AA, JH723807.1_15|geneid_v1.4_predicted_protein_15|199_AA	KYR01885.1	XP_003287003.1, XP_003290010.1	XP_020429730.1, XP_020436254.1
OG0000547	XP_012752353.1, XP_012753380.1, XP_012756404.1		XP_004349996.1, XP_004349997.1, XP_004355497.1		KYQ88158.1, KYQ90017.1, KYQ91404.1, KYQ92398.1, KYR00419.1		XP_020435210.1
OG0000548	XP_012752427.1, XP_012757709.1	DDB0233962|DDB_G0284833, DDB0307012|DDB_G0282947	XP_004359285.1, XP_004366532.1	JH723764.1_46|geneid_v1.4_predicted_protein_46|1739_AA	KYQ88313.1, KYR01483.1	XP_003289890.1, XP_003293417.1	XP_020429904.1
OG0000549	XP_012752472.1	DDB0185089|DDB_G0274597, DDB0214993|DDB_G0279797, DDB0220699|DDB_G0276479	XP_004358572.1	JH723821.1_61|geneid_v1.4_predicted_protein_61|206_AA, JH723834.1_38|geneid_v1.4_predicted_protein_38|172_AA, JH723925.1_15|geneid_v1.4_predicted_protein_15|255_AA	KYQ89742.1	XP_003287822.1, XP_003294366.1	XP_020433716.1
OG0000550	XP_012752555.1		XP_004360038.1, XP_004361837.1, XP_004362090.1, XP_004362092.1, XP_004366644.1		KYQ93238.1		XP_020430142.1, XP_020430181.1, XP_020432887.1, XP_020433897.1, XP_020433909.1
OG0000551	XP_012753306.1, XP_012753307.1, XP_012754645.1	DDB0266656|DDB_G0285005, DDB0266658|DDB_G0285003	XP_004359606.1	JH723806.1_23|geneid_v1.4_predicted_protein_23|771_AA	KYQ93160.1, KYQ93971.1	XP_003292882.1	XP_020430137.1, XP_020434301.1
OG0000552	XP_012753351.1, XP_012753469.1	DDB0229953|DDB_G0272893, DDB0234225|DDB_G0273983	XP_004350263.1	AJWH01006780.1_1|geneid_v1.4_predicted_protein_1|206_AA	KYQ89363.1	XP_003290193.1	XP_020427135.1, XP_020430995.1, XP_020430997.1, XP_020436760.1
OG0000553	XP_012753471.1	DDB0231377|DDB_G0271126, DDB0231379|DDB_G0284449	XP_004359072.1	AJWH01005404.1_3|geneid_v1.4_predicted_protein_3|556_AA, AJWH01007176.1_1|geneid_v1.4_predicted_protein_1|303_AA, JH723778.1_75|geneid_v1.4_predicted_protein_75|573_AA	KYQ90898.1	XP_003283384.1, XP_003285484.1	XP_020433272.1, XP_020434919.1
OG0000554	XP_012753715.1, XP_012755780.1, XP_012757751.1, XP_012759728.1	DDB0214814|DDB_G0281545	XP_004360078.1	JH723785.1_77|geneid_v1.4_predicted_protein_77|1441_AA	KYQ96742.1	XP_003294607.1	XP_020428213.1, XP_020429291.1, XP_020436780.1
OG0000555	XP_012753871.1, XP_012755822.1, XP_012757156.1	DDB0232376|DDB_G0284713, DDB0305067|DDB_G0276167	XP_004358511.1	JH723764.1_38|geneid_v1.4_predicted_protein_38|919_AA	KYQ91315.1, KYR02415.1	XP_003288383.1, XP_003293771.1	XP_020427118.1
OG0000556	XP_012754472.1, XP_012755728.1, XP_012755729.1, XP_012756218.1	DDB0307476|DDB_G0271290	XP_004366338.1	JH724067.1_3|geneid_v1.4_predicted_protein_3|328_AA	KYQ89107.1, KYR02220.1	XP_003284907.1	XP_020433845.1, XP_020438623.1
OG0000557	XP_012754525.1	DDB0216271|DDB_G0279667, DDB0220641|DDB_G0289187	XP_004353801.1, XP_004367016.1	JH723775.1_86|geneid_v1.4_predicted_protein_86|70_AA, JH723885.1_24|geneid_v1.4_predicted_protein_24|154_AA, JH723904.1_9|geneid_v1.4_predicted_protein_9|255_AA	KYR01600.1	XP_003291052.1, XP_003294895.1	XP_020427579.1
OG0000558	XP_012754651.1		XP_004355290.1, XP_004357111.1, XP_004360739.1, XP_004361425.1, XP_004366398.1				XP_020435905.1, XP_020437159.1, XP_020437160.1, XP_020437161.1, XP_020438330.1, XP_020438475.1
OG0000559	XP_012754775.1, XP_012756516.1	DDB0215368|DDB_G0293008	XP_004357049.1, XP_004367124.1	JH723848.1_33|geneid_v1.4_predicted_protein_33|597_AA	KYQ91161.1, KYQ93593.1	XP_003284725.1	XP_020429793.1, XP_020436617.1, XP_020436618.1
OG0000560	XP_012754958.1	DDB0231397|DDB_G0280495, DDB0231400|DDB_G0280495, DDB0308132|DDB_G0275003, DDB0349048|DDB_G0280493	XP_004354111.1	AJWH01002328.1_1|geneid_v1.4_predicted_protein_1|477_AA, JH723844.1_13|geneid_v1.4_predicted_protein_13|767_AA	KYR00560.1	XP_003287154.1, XP_003293396.1	XP_020433402.1
OG0000561	XP_012755171.1	DDB0191395|DDB_G0288359, DDB0347891|DDB_G0288323	XP_004350602.1, XP_004357807.1	JH723760.1_146|geneid_v1.4_predicted_protein_146|540_AA	KYQ92880.1, KYQ92881.1	XP_003289179.1, XP_003289180.1	XP_020432508.1, XP_020433464.1
OG0000562	XP_012755251.1, XP_012758403.1	DDB0348507|DDB_G0271470	XP_004351783.1, XP_004357599.1		KYQ88891.1, KYR00054.1, KYR00082.1, KYR00364.1, KYR00404.1		XP_020429008.1, XP_020434048.1
OG0000563	XP_012755419.1	DDB0235198|DDB_G0278095, DDB0348069|DDB_G0281697	XP_004362847.1	AJWH01006983.1_3|geneid_v1.4_predicted_protein_3|317_AA, JH723782.1_19|geneid_v1.4_predicted_protein_19|177_AA, JH723809.1_45|geneid_v1.4_predicted_protein_45|640_AA	KYR02553.1	XP_003283717.1, XP_003286485.1, XP_003292285.1	XP_020429072.1
OG0000564	XP_012755424.1, XP_012755425.1	DDB0305135|DDB_G0286455	XP_004360385.1	JH723829.1_2|geneid_v1.4_predicted_protein_2|472_AA	KYQ89442.1, KYR02085.1, KYR02086.1	XP_003285053.1, XP_003290743.1, XP_003291589.1	XP_020432719.1
OG0000565	XP_012755940.1	DDB0348501|DDB_G0276213	XP_004354575.1, XP_004358126.1, XP_004358826.1, XP_004359876.1, XP_004362657.1	AJWH01000853.1_1|geneid_v1.4_predicted_protein_1|299_AA, JH723783.1_4|geneid_v1.4_predicted_protein_4|322_AA	KYQ89472.1	XP_003285419.1	XP_020432163.1
OG0000566	XP_012756150.1, XP_012757732.1	DDB0231576|DDB_G0276757, DDB0233476|DDB_G0270978, DDB0347948|DDB_G0270662	XP_004360528.1	JH723758.1_39|geneid_v1.4_predicted_protein_39|27_AA, JH723774.1_89|geneid_v1.4_predicted_protein_89|59_AA	KYR02394.1	XP_003284525.1, XP_003288143.1	XP_020436650.1
OG0000567	XP_012756604.1	DDB0218882|DDB_G0287027, DDB0305581|DDB_G0287017	XP_004357728.1, XP_004367120.1	JH723873.1_13|geneid_v1.4_predicted_protein_13|1141_AA	KYQ89562.1, KYQ91207.1	XP_003288190.1, XP_003288191.1	XP_020428322.1, XP_020436203.1
OG0000568	XP_012757091.1	DDB0232928|DDB_G0271766	XP_004359718.1, XP_004360711.1, XP_004360712.1, XP_004367205.1	JH723761.1_51|geneid_v1.4_predicted_protein_51|1005_AA			XP_020426664.1, XP_020426665.1, XP_020427149.1, XP_020428135.1, XP_020438920.1
OG0000569	XP_012757271.1	DDB0308226|DDB_G0277699	XP_004356202.1	JH723789.1_5|geneid_v1.4_predicted_protein_5|223_AA	KYR00946.1	XP_003292723.1	XP_020429510.1, XP_020429872.1, XP_020430194.1, XP_020437077.1, XP_020438411.1, XP_020438816.1
OG0000570	XP_012757301.1, XP_012758161.1	DDB0306614|DDB_G0270106	XP_004359273.1	JH723786.1_46|geneid_v1.4_predicted_protein_46|1527_AA, JH723819.1_14|geneid_v1.4_predicted_protein_14|671_AA	KYQ89459.1	XP_003285033.1, XP_003285034.1, XP_003285035.1, XP_003287741.1	XP_020435907.1
OG0000571	XP_012757520.1, XP_012758374.1	DDB0346834|DDB_G0346831, DDB0346835|DDB_G0346833	XP_004354217.1	JH723776.1_4|geneid_v1.4_predicted_protein_4|1004_AA	KYQ99814.1, KYR00803.1	XP_003284546.1, XP_003289937.1	XP_020435608.1, XP_020437056.1
OG0000572	XP_012757526.1				KYQ89563.1, KYQ91950.1, KYQ92321.1, KYQ93501.1, KYR01367.1, KYR01368.1, KYR01388.1, KYR01604.1, KYR01605.1, KYR02192.1, KYR02653.1
OG0000573	XP_012757989.1	DDB0304837|DDB_G0270150, DDB0307457|DDB_G0270224	XP_004357742.1	JH723802.1_44|geneid_v1.4_predicted_protein_44|342_AA, JH723802.1_7|geneid_v1.4_predicted_protein_7|638_AA, JH723802.1_8|geneid_v1.4_predicted_protein_8|109_AA	KYQ96767.1	XP_003286673.1, XP_003294232.1	XP_020436870.1, XP_020436871.1
OG0000574	XP_012758267.1	DDB0302469|DDB_G0280189, DDB0305374|DDB_G0292328		JH723781.1_45|geneid_v1.4_predicted_protein_45|381_AA, JH723800.1_35|geneid_v1.4_predicted_protein_35|410_AA	KYQ93769.1	XP_003285603.1, XP_003286621.1, XP_003286681.1, XP_003287828.1	XP_020429077.1, XP_020438676.1
OG0000575	XP_012758472.1	DDB0307145|DDB_G0272074	XP_004362689.1		KYR00473.1	XP_003284568.1, XP_003287678.1, XP_003288749.1, XP_003290501.1	XP_020430267.1, XP_020430435.1, XP_020434305.1, XP_020434369.1
OG0000576	XP_012758671.1	DDB0266919|DDB_G0273361, DDB0266920|DDB_G0273707, DDB0308363|DDB_G0269096		JH724044.1_2|geneid_v1.4_predicted_protein_2|238_AA	KYQ91550.1	XP_003289743.1, XP_003293687.1	XP_020429242.1, XP_020429243.1, XP_020430868.1, XP_020434780.1
OG0000577	XP_012759154.1	DDB0252855|DDB_G0295733, DDB0308093|DDB_G0289161	XP_004358618.1, XP_004361177.1	JH723797.1_66|geneid_v1.4_predicted_protein_66|160_AA, JH723921.1_15|geneid_v1.4_predicted_protein_15|159_AA	KYR02861.1	XP_003285785.1	XP_020438503.1, XP_020438504.1, XP_020438505.1
OG0000578	XP_012759507.1, XP_012759537.1, XP_012760032.1	DDB0306345|DDB_G0281861	XP_004351226.1, XP_004361254.1	JH723837.1_28|geneid_v1.4_predicted_protein_28|699_AA	KYQ90071.1	XP_003290549.1, XP_003291133.1	XP_020427460.1, XP_020429493.1
OG0000579	XP_012759911.1	DDB0308215|DDB_G0291900	XP_004358776.1	JH723788.1_40|geneid_v1.4_predicted_protein_40|236_AA, JH723810.1_37|geneid_v1.4_predicted_protein_37|253_AA	KYR00613.1	XP_003285920.1, XP_003289475.1, XP_003290473.1	XP_020426905.1, XP_020434518.1, XP_020438070.1
OG0000580	XP_012760010.1	DDB0304621|DDB_G0280191, DDB0308024|DDB_G0280193	XP_004352152.1, XP_004354779.1	JH723781.1_46|geneid_v1.4_predicted_protein_46|1070_AA	KYQ88156.1, KYR00612.1	XP_003285604.1, XP_003285623.1	XP_020428014.1, XP_020435904.1
OG0000581		DDB0238349|DDB_G0272004, DDB0238356|DDB_G0275293, DDB0238363|DDB_G0275191, DDB0238366|DDB_G0288335	XP_004357027.1	AJWH01007009.1_1|geneid_v1.4_predicted_protein_1|378_AA, JH723772.1_65|geneid_v1.4_predicted_protein_65|370_AA, JH723772.1_66|geneid_v1.4_predicted_protein_66|369_AA, JH723832.1_29|geneid_v1.4_predicted_protein_29|348_AA	KYR01672.1	XP_003283448.1	XP_020432518.1
OG0000582		DDB0348621|DDB_G0276703, DDB0348622|DDB_G0276751, DDB0348623|DDB_G0276591, DDB0348624|DDB_G0276595, DDB0348625|DDB_G0276609, DDB0348626|DDB_G0276701, DDB0348633|DDB_G0276599, DDB0348686|DDB_G0276589, DDB0348748|DDB_G0276605, DDB0348929|DDB_G0276585, DDB0349391|DDB_G0349390		AJWH01003410.1_2|geneid_v1.4_predicted_protein_2|56_AA
OG0000583		DDB0237870|DDB_G0281507	XP_004359714.1, XP_004361149.1		KYQ93713.1	XP_003294843.1	XP_020427427.1, XP_020428997.1, XP_020428998.1, XP_020429051.1, XP_020429052.1, XP_020429422.1, XP_020432927.1
OG0000584		DDB0217984|DDB_G0277555, DDB0347887|DDB_G0277431, DDB0347889|DDB_G0277525, DDB0349249|DDB_G0277557		AJWH01005728.1_1|geneid_v1.4_predicted_protein_1|725_AA, AJWH01005728.1_2|geneid_v1.4_predicted_protein_2|944_AA, AJWH01005728.1_4|geneid_v1.4_predicted_protein_4|1161_AA, JH723789.1_55|geneid_v1.4_predicted_protein_55|2360_AA, JH723789.1_62|geneid_v1.4_predicted_protein_62|1007_AA, JH723789.1_63|geneid_v1.4_predicted_protein_63|1102_AA, JH723789.1_64|geneid_v1.4_predicted_protein_64|1090_AA		XP_003283169.1
OG0000585		DDB0185034|DDB_G0272833, DDB0185093|DDB_G0272562, DDB0220655|DDB_G0272756, DDB0348171|DDB_G0272596, DDB0348172|DDB_G0273963, DDB0348173|DDB_G0291672, DDB0348521|DDB_G0271320, DDB0348522|DDB_G0271196, DDB0348523|DDB_G0271326, DDB0348524|DDB_G0271178	XP_004354309.1, XP_004359164.1
OG0000586		DDB0306262|DDB_G0272877, DDB0306611|DDB_G0270088, DDB0347199|DDB_G0274049	XP_004351764.1	AJWH01004158.1_6|geneid_v1.4_predicted_protein_6|560_AA, JH723769.1_57|geneid_v1.4_predicted_protein_57|150_AA, JH723786.1_34|geneid_v1.4_predicted_protein_34|562_AA, JH723786.1_37|geneid_v1.4_predicted_protein_37|557_AA, JH723786.1_39|geneid_v1.4_predicted_protein_39|571_AA		XP_003289097.1, XP_003290466.1, XP_003291301.1
OG0000587		DDB0302572|DDB_G0283091, DDB0307743|DDB_G0283093, DDB0309002|DDB_G0283089, DDB0348271|DDB_G0291592, DDB0348945|DDB_G0277547		AJWH01002610.1_1|geneid_v1.4_predicted_protein_1|167_AA, JH723769.1_102|geneid_v1.4_predicted_protein_102|366_AA, JH723787.1_60|geneid_v1.4_predicted_protein_60|419_AA, JH723805.1_5|geneid_v1.4_predicted_protein_5|423_AA, JH723805.1_6|geneid_v1.4_predicted_protein_6|329_AA, JH723862.1_18|geneid_v1.4_predicted_protein_18|457_AA, JH723882.1_14|geneid_v1.4_predicted_protein_14|230_AA
OG0000588		DDB0229834|DDB_G0277809, DDB0231572|DDB_G0277811, DDB0233556|DDB_G0277753, DDB0233559|DDB_G0277729		JH723789.1_27|geneid_v1.4_predicted_protein_27|286_AA		XP_003287710.1, XP_003288375.1, XP_003289036.1, XP_003290701.1, XP_003292764.1, XP_003292765.1, XP_003293077.1
OG0000589		DDB0304480|DDB_G0293666		JH723837.1_14|geneid_v1.4_predicted_protein_14|342_AA	KYQ88274.1, KYQ93189.1, KYQ93822.1, KYR00668.1	XP_003285422.1, XP_003286823.1, XP_003289351.1, XP_003294344.1	XP_020432878.1, XP_020437831.1
OG0000590		DDB0302576|DDB_G0277083, DDB0302578|DDB_G0283125				XP_003282988.1, XP_003283005.1, XP_003283006.1, XP_003283903.1, XP_003286957.1, XP_003286974.1	XP_020435513.1, XP_020438241.1, XP_020438245.1, XP_020438281.1
OG0000591		DDB0238162|DDB_G0270726, DDB0238163|DDB_G0283721, DDB0238164|DDB_G0283723	XP_004351483.1, XP_004351484.1	AJWH01002330.1_1|geneid_v1.4_predicted_protein_1|730_AA, AJWH01002330.1_2|geneid_v1.4_predicted_protein_2|733_AA, JH723757.1_101|geneid_v1.4_predicted_protein_101|749_AA, JH723786.1_44|geneid_v1.4_predicted_protein_44|760_AA		XP_003283583.1, XP_003289640.1	XP_020437534.1
OG0000592		DDB0231957|DDB_G0294555	XP_004354992.1, XP_004362715.1, XP_004366542.1	JH723792.1_48|geneid_v1.4_predicted_protein_48|554_AA		XP_003285626.1, XP_003285629.1, XP_003286453.1	XP_020436459.1, XP_020436460.1, XP_020436462.1, XP_020436465.1
OG0000593		DDB0302554|DDB_G0270766	XP_004350865.1, XP_004351871.1, XP_004358561.1, XP_004359267.1, XP_004359269.1	JH723762.1_54|geneid_v1.4_predicted_protein_54|988_AA	KYQ93327.1	XP_003294704.1	XP_020432535.1, XP_020438258.1, XP_020438274.1
OG0000594		DDB0229870|DDB_G0275879		AJWH01006863.1_2|geneid_v1.4_predicted_protein_2|1488_AA, AJWH01006927.1_1|geneid_v1.4_predicted_protein_1|958_AA, AJWH01007132.1_2|geneid_v1.4_predicted_protein_2|652_AA, AJWH01007153.1_2|geneid_v1.4_predicted_protein_2|440_AA, JH723835.1_31|geneid_v1.4_predicted_protein_31|1151_AA		XP_003283138.1, XP_003285618.1, XP_003285619.1, XP_003288828.1, XP_003293273.1, XP_003293274.1
OG0000595			XP_004353902.1, XP_004354612.1, XP_004356381.1, XP_004356930.1, XP_004360662.1, XP_004366190.1, XP_004366406.1, XP_004366899.1, XP_004367247.1		KYR01192.1	XP_003284994.1, XP_003288637.1
OG0000596			XP_004360622.1		KYQ93212.1, KYQ93268.1, KYR02564.1		XP_020429384.1, XP_020429385.1, XP_020430561.1, XP_020432539.1, XP_020432940.1, XP_020432941.1, XP_020435233.1, XP_020435241.1
OG0000597					KYQ88826.1, KYQ89026.1, KYQ89270.1, KYQ92889.1, KYQ92890.1, KYQ96644.1, KYQ96822.1, KYQ99791.1, KYR00238.1, KYR00322.1, KYR02283.1, KYR02847.1
OG0000598							XP_020428056.1, XP_020429528.1, XP_020429551.1, XP_020430329.1, XP_020432397.1, XP_020432410.1, XP_020432743.1, XP_020434221.1, XP_020434646.1, XP_020434797.1, XP_020434907.1, XP_020438763.1
OG0000599	XP_012747816.1, XP_012759824.1	DDB0307767|DDB_G0283939	XP_004356217.1	JH723757.1_176|geneid_v1.4_predicted_protein_176|1018_AA	KYQ89054.1	XP_003283366.1	XP_020430268.1, XP_020432752.1, XP_020435316.1, XP_020437248.1
OG0000600	XP_012747882.1, XP_012755490.1, XP_012757917.1	DDB0305696|DDB_G0288001	XP_004352615.1	JH723760.1_15|geneid_v1.4_predicted_protein_15|1106_AA	KYQ89825.1, KYQ96747.1	XP_003293049.1	XP_020433471.1, XP_020436030.1
OG0000601	XP_012748074.1, XP_012751090.1, XP_012752195.1	DDB0185098|DDB_G0276143	XP_004359095.1, XP_004361206.1	JH723870.1_23|geneid_v1.4_predicted_protein_23|1342_AA	KYR00825.1	XP_003294148.1	XP_020432286.1, XP_020436066.1
OG0000602	XP_012748124.1, XP_012750706.1, XP_012754533.1	DDB0307991|DDB_G0279397	XP_004351780.1, XP_004361795.1	JH723763.1_22|geneid_v1.4_predicted_protein_22|2068_AA, JH723763.1_26|geneid_v1.4_predicted_protein_26|464_AA	KYR00640.1	XP_003283904.1	XP_020432364.1
OG0000603	XP_012748259.1, XP_012760127.1	DDB0231182|DDB_G0286465	XP_004353805.1	JH723781.1_16|geneid_v1.4_predicted_protein_16|211_AA	KYQ89880.1, KYR02348.1	XP_003287573.1, XP_003290449.1	XP_020430852.1, XP_020430859.1
OG0000604	XP_012748370.1, XP_012754731.1	DDB0304668|DDB_G0277495, DDB0308681|DDB_G0277111	XP_004362309.1	JH723794.1_32|geneid_v1.4_predicted_protein_32|723_AA, JH723794.1_49|geneid_v1.4_predicted_protein_49|603_AA	KYQ91931.1	XP_003291748.1, XP_003291759.1	XP_020427098.1
OG0000605	XP_012748416.1, XP_012752403.1	DDB0348188|DDB_G0280913	XP_004352057.1, XP_004355603.1	AJWH01002252.1_1|geneid_v1.4_predicted_protein_1|470_AA, JH723762.1_108|geneid_v1.4_predicted_protein_108|481_AA	KYQ91158.1	XP_003285036.1, XP_003286896.1	XP_020429935.1
OG0000606	XP_012748504.1, XP_012750878.1, XP_012750879.1	DDB0302580|DDB_G0267994	XP_004361612.1	JH723835.1_13|geneid_v1.4_predicted_protein_13|219_AA	KYQ88615.1	XP_003283516.1	XP_020426820.1, XP_020435957.1, XP_020437970.1
OG0000607	XP_012748543.1, XP_012759390.1		XP_004351315.1, XP_004366423.1, XP_004366425.1, XP_004366593.1				XP_020427290.1, XP_020431304.1, XP_020435502.1, XP_020435504.1, XP_020435507.1
OG0000608	XP_012748687.1, XP_012750103.1, XP_012752909.1, XP_012755268.1	DDB0220509|DDB_G0284103	XP_004350504.1	JH723778.1_1|geneid_v1.4_predicted_protein_1|679_AA	KYQ89947.1		XP_020428536.1, XP_020429362.1, XP_020432280.1
OG0000609	XP_012748781.1, XP_012749568.1, XP_012750447.1, XP_012750448.1, XP_012752839.1, XP_012753472.1, XP_012759782.1		XP_004355483.1				XP_020434724.1, XP_020435369.1, XP_020436757.1
OG0000610	XP_012748860.1, XP_012758833.1	DDB0304875|DDB_G0288129, DDB0305170|DDB_G0289475	XP_004354447.1, XP_004367032.1	JH723808.1_34|geneid_v1.4_predicted_protein_34|100_AA	KYR02203.1	XP_003292417.1, XP_003294225.1	XP_020436926.1
OG0000611	XP_012748862.1, XP_012751838.1	DDB0220692|DDB_G0267958, DDB0220703|DDB_G0278469	XP_004361112.1	JH723780.1_102|geneid_v1.4_predicted_protein_102|747_AA, JH723835.1_28|geneid_v1.4_predicted_protein_28|734_AA	KYR01845.1	XP_003286732.1	XP_020430959.1, XP_020436929.1
OG0000612	XP_012748893.1, XP_012752021.1						XP_020427057.1, XP_020430803.1, XP_020430914.1, XP_020432273.1, XP_020433643.1, XP_020436288.1, XP_020436434.1, XP_020436678.1, XP_020438943.1
OG0000613	XP_012749006.1, XP_012750770.1, XP_012750859.1	DDB0237578|DDB_G0269790	XP_004353831.1, XP_004355852.1	JH723909.1_8|geneid_v1.4_predicted_protein_8|869_AA	KYQ89141.1	XP_003293150.1	XP_020430754.1, XP_020437455.1
OG0000614	XP_012749152.1, XP_012759968.1	DDB0191418|DDB_G0286961, DDB0309103|DDB_G0286981, DDB0349190|DDB_G0287123	XP_004358984.1	JH723782.1_28|geneid_v1.4_predicted_protein_28|1905_AA, JH723782.1_34|geneid_v1.4_predicted_protein_34|1619_AA	KYQ93780.1	XP_003290441.1	XP_020437575.1
OG0000615	XP_012749224.1, XP_012751368.1, XP_012759326.1	DDB0238329|DDB_G0291998	XP_004352118.1	JH723810.1_14|geneid_v1.4_predicted_protein_14|799_AA	KYR01341.1	XP_003283691.1	XP_020426969.1, XP_020426970.1, XP_020436346.1
OG0000616	XP_012749323.1, XP_012754166.1	DDB0308232|DDB_G0278441	XP_004352197.1	JH723780.1_90|geneid_v1.4_predicted_protein_90|339_AA	KYQ89377.1, KYQ94351.1	XP_003283829.1	XP_020434276.1, XP_020434777.1, XP_020437223.1
OG0000617	XP_012749604.1, XP_012749703.1, XP_012755666.1, XP_012759601.1	DDB0231865|DDB_G0281103	XP_004366646.1	JH723762.1_55|geneid_v1.4_predicted_protein_55|365_AA	KYQ91507.1	XP_003286509.1	XP_020431772.1, XP_020432790.1
OG0000618	XP_012749605.1, XP_012751476.1, XP_012754756.1, XP_012757216.1, XP_012759208.1	DDB0216178|DDB_G0270834	XP_004361277.1	JH723776.1_99|geneid_v1.4_predicted_protein_99|582_AA	KYQ91360.1	XP_003284470.1	XP_020429565.1
OG0000619	XP_012749718.1, XP_012754530.1	DDB0233498|DDB_G0294593, DDB0233499|DDB_G0283333	XP_004356144.1, XP_004360185.1	JH723792.1_8|geneid_v1.4_predicted_protein_8|480_AA	KYQ89105.1, KYQ90501.1	XP_003287480.1	XP_020432178.1
OG0000620	XP_012749797.1, XP_012753689.1, XP_012755353.1, XP_012759905.1	DDB0231407|DDB_G0291392	XP_004363154.1	JH723822.1_27|geneid_v1.4_predicted_protein_27|506_AA	KYQ90087.1	XP_003290333.1	XP_020428750.1, XP_020428784.1
OG0000621	XP_012749939.1	DDB0233832|DDB_G0288091, DDB0233833|DDB_G0284999	XP_004350167.1	JH723760.1_48|geneid_v1.4_predicted_protein_48|278_AA, JH723806.1_21|geneid_v1.4_predicted_protein_21|278_AA	KYR01401.1, KYR03082.1	XP_003287205.1	XP_020430725.1, XP_020434283.1
OG0000622	XP_012749955.1, XP_012755907.1, XP_012757699.1	DDB0220706|DDB_G0284411, DDB0307795|DDB_G0284413	XP_004352036.1	JH723778.1_105|geneid_v1.4_predicted_protein_105|444_AA	KYR01094.1	XP_003288958.1, XP_003288959.1	XP_020428366.1
OG0000623	XP_012750044.1, XP_012758566.1	DDB0266801|DDB_G0273471, DDB0266802|DDB_G0273563	XP_004354219.1, XP_004361260.1, XP_004361797.1	AJWH01006740.1_3|geneid_v1.4_predicted_protein_3|692_AA	KYR01753.1	XP_003293691.1	XP_020432330.1
OG0000624	XP_012750095.1, XP_012753279.1, XP_012756058.1		XP_004351980.1, XP_004352002.1		KYQ93269.1, KYQ93270.1, KYQ93682.1	XP_003291525.1	XP_020436420.1, XP_020437365.1
OG0000625	XP_012750096.1		XP_004351001.1, XP_004352033.1, XP_004352352.1, XP_004357239.1, XP_004359155.1, XP_004359405.1, XP_004359424.1		KYQ89426.1		XP_020428686.1, XP_020436300.1
OG0000626	XP_012750133.1	DDB0307551|DDB_G0274509, DDB0307553|DDB_G0274675, DDB0307557|DDB_G0274883, DDB0308626|DDB_G0274881	XP_004362205.1	JH723818.1_28|geneid_v1.4_predicted_protein_28|494_AA, JH723818.1_29|geneid_v1.4_predicted_protein_29|894_AA, JH723818.1_30|geneid_v1.4_predicted_protein_30|511_AA		XP_003286463.1	XP_020432455.1
OG0000627	XP_012750529.1, XP_012759224.1	DDB0308506|DDB_G0276069	XP_004359139.1	JH723870.1_12|geneid_v1.4_predicted_protein_12|698_AA	KYQ89328.1, KYR02825.1, KYR02826.1	XP_003291595.1	XP_020430208.1, XP_020431419.1
OG0000628	XP_012750565.1, XP_012751339.1	DDB0308007|DDB_G0279803, DDB0308742|DDB_G0279805	XP_004366081.1	JH723915.1_5|geneid_v1.4_predicted_protein_5|930_AA	KYQ90316.1, KYR01589.1	XP_003286590.1, XP_003286591.1	XP_020436885.1
OG0000629	XP_012750647.1, XP_012751125.1	DDB0232315|DDB_G0284507, DDB0304557|DDB_G0284149	XP_004359644.1, XP_004367166.1	JH723804.1_43|geneid_v1.4_predicted_protein_43|139_AA, JH723841.1_15|geneid_v1.4_predicted_protein_15|220_AA	KYQ91536.1	XP_003290606.1	XP_020437663.1
OG0000630	XP_012750673.1, XP_012755607.1	DDB0237966|DDB_G0289723	XP_004355655.1, XP_004367403.1	JH723812.1_31|geneid_v1.4_predicted_protein_31|394_AA		XP_003288998.1	XP_020427239.1, XP_020428901.1, XP_020431889.1, XP_020432553.1
OG0000631	XP_012750729.1, XP_012756476.1, XP_012756477.1, XP_012759764.1	DDB0220507|DDB_G0276877	XP_004352028.1	JH723794.1_51|geneid_v1.4_predicted_protein_51|727_AA	KYQ91883.1	XP_003294781.1	XP_020433664.1, XP_020434032.1
OG0000632	XP_012750776.1	DDB0191242|DDB_G0272795, DDB0238744|DDB_G0274045, DDB0307321|DDB_G0277409, DDB0307322|DDB_G0277411		AJWH01006705.1_3|geneid_v1.4_predicted_protein_3|220_AA, JH723758.1_182|geneid_v1.4_predicted_protein_182|147_AA	KYQ91558.1	XP_003288518.1, XP_003291823.1	XP_020438672.1
OG0000633	XP_012751257.1	DDB0307675|DDB_G0286979, DDB0307676|DDB_G0268784, DDB0307677|DDB_G0268996	XP_004350791.1	JH723782.1_32|geneid_v1.4_predicted_protein_32|585_AA, JH723819.1_35|geneid_v1.4_predicted_protein_35|586_AA, JH723819.1_36|geneid_v1.4_predicted_protein_36|616_AA	KYR02330.1	XP_003293043.1	XP_020438344.1
OG0000634	XP_012751377.1, XP_012755381.1, XP_012759856.1	DDB0216420|DDB_G0270260	XP_004362369.1		KYQ90165.1	XP_003287241.1, XP_003287628.1, XP_003290073.1, XP_003294767.1	XP_020434296.1
OG0000635	XP_012751452.1, XP_012752164.1	DDB0230089|DDB_G0273387, DDB0304848|DDB_G0273613	XP_004355650.1	AJWH01006950.1_2|geneid_v1.4_predicted_protein_2|212_AA	KYQ88632.1	XP_003285560.1	XP_020428076.1, XP_020429365.1, XP_020434667.1
OG0000636	XP_012751558.1, XP_012753027.1, XP_012755566.1	DDB0201647|DDB_G0290957, DDB0252831|DDB_G0291191	XP_004351999.1, XP_004366560.1	JH723765.1_112|geneid_v1.4_predicted_protein_112|320_AA	KYR01077.1	XP_003284553.1	XP_020435829.1
OG0000637	XP_012751758.1, XP_012759127.1	DDB0306777|DDB_G0292884, DDB0307134|DDB_G0271894	XP_004355336.1	AJWH01007193.1_1|geneid_v1.4_predicted_protein_1|691_AA, JH723766.1_53|geneid_v1.4_predicted_protein_53|846_AA	KYR01837.1	XP_003289163.1, XP_003289637.1	XP_020427325.1
OG0000638	XP_012752097.1, XP_012755169.1	DDB0234270|DDB_G0282633, DDB0235382|DDB_G0281767	XP_004350858.1	JH723785.1_69|geneid_v1.4_predicted_protein_69|908_AA, JH723833.1_13|geneid_v1.4_predicted_protein_13|929_AA	KYQ88944.1	XP_003292480.1, XP_003294606.1	XP_020431605.1
OG0000639	XP_012752204.1, XP_012754956.1	DDB0304987|DDB_G0267928, DDB0304988|DDB_G0280505	XP_004350600.1	JH723844.1_15|geneid_v1.4_predicted_protein_15|337_AA, JH723858.1_1|geneid_v1.4_predicted_protein_1|360_AA	KYR00559.1	XP_003293389.1, XP_003294072.1	XP_020433403.1
OG0000640	XP_012752209.1, XP_012752315.1, XP_012759665.1	DDB0191515|DDB_G0289659, DDB0220017|DDB_G0291249	XP_004358530.1, XP_004361074.1	JH723784.1_37|geneid_v1.4_predicted_protein_37|2196_AA	KYQ91823.1	XP_003287114.1	XP_020433409.1
OG0000641	XP_012752260.1, XP_012753168.1	DDB0233500|DDB_G0280181, DDB0233501|DDB_G0284079	XP_004355317.1	JH723781.1_39|geneid_v1.4_predicted_protein_39|337_AA, JH723804.1_40|geneid_v1.4_predicted_protein_40|302_AA	KYQ89073.1	XP_003283665.1, XP_003287324.1	XP_020431181.1
OG0000642	XP_012752317.1, XP_012758730.1	DDB0306232|DDB_G0276383, DDB0306860|DDB_G0276681	XP_004358377.1	JH723758.1_24|geneid_v1.4_predicted_protein_24|790_AA, JH723902.1_10|geneid_v1.4_predicted_protein_10|1254_AA	KYQ88189.1, KYQ92025.1	XP_003285435.1	XP_020434063.1
OG0000643	XP_012752347.1, XP_012759081.1	DDB0215370|DDB_G0293538, DDB0232168|DDB_G0268374	XP_004357766.1, XP_004362514.1	JH723891.1_21|geneid_v1.4_predicted_protein_21|683_AA, JH723906.1_14|geneid_v1.4_predicted_protein_14|715_AA	KYR01855.1	XP_003289024.1	XP_020433817.1
OG0000644	XP_012752715.1	DDB0307105|DDB_G0270342, DDB0307106|DDB_G0270344	XP_004358543.1	JH723776.1_62|geneid_v1.4_predicted_protein_62|2039_AA, JH723776.1_63|geneid_v1.4_predicted_protein_63|1187_AA	KYR02511.1	XP_003288314.1, XP_003288809.1, XP_003290860.1	XP_020429247.1
OG0000645	XP_012752757.1, XP_012760218.1	DDB0348215|DDB_G0283445	XP_004350974.1, XP_004352141.1	JH723793.1_18|geneid_v1.4_predicted_protein_18|733_AA	KYR02388.1, KYR02777.1	XP_003290310.1, XP_003290311.1	XP_020435048.1
OG0000646	XP_012752985.1, XP_012756089.1	DDB0307779|DDB_G0271670, DDB0347266|DDB_G0285983, DDB0349482|DDB_G0274557	XP_004362844.1	JH723830.1_45|geneid_v1.4_predicted_protein_45|229_AA, JH723877.1_6|geneid_v1.4_predicted_protein_6|184_AA, JH723973.1_5|geneid_v1.4_predicted_protein_5|370_AA	KYQ92155.1	XP_003284858.1
OG0000647	XP_012753231.1, XP_012753232.1	DDB0214936|DDB_G0282379, DDB0305030|DDB_G0282655	XP_004350547.1	JH723836.1_6|geneid_v1.4_predicted_protein_6|133_AA	KYR01504.1	XP_003293035.1, XP_003293036.1	XP_020435455.1, XP_020435456.1
OG0000648	XP_012753613.1	DDB0191192|DDB_G0286121, DDB0191217|DDB_G0286119, DDB0191427|DDB_G0286123	XP_004351480.1	JH723807.1_52|geneid_v1.4_predicted_protein_52|1670_AA, JH723807.1_53|geneid_v1.4_predicted_protein_53|1721_AA, JH723807.1_54|geneid_v1.4_predicted_protein_54|1835_AA	KYQ91182.1	XP_003284360.1	XP_020433143.1
OG0000649	XP_012753616.1	DDB0237815|DDB_G0281513, DDB0237816|DDB_G0281515	XP_004362528.1	AJWH01000840.1_2|geneid_v1.4_predicted_protein_2|309_AA, AJWH01000841.1_1|geneid_v1.4_predicted_protein_1|323_AA	KYR00460.1	XP_003289850.1, XP_003294313.1, XP_003294314.1	XP_020437139.1
OG0000650	XP_012753619.1						XP_020430815.1, XP_020431002.1, XP_020431007.1, XP_020431018.1, XP_020431019.1, XP_020431023.1, XP_020431026.1, XP_020433529.1, XP_020434611.1, XP_020436998.1
OG0000651	XP_012753784.1, XP_012754440.1	DDB0347661|DDB_G0347658	XP_004358392.1		KYQ90265.1, KYQ93989.1, KYQ93990.1	XP_003291131.1, XP_003293119.1	XP_020433448.1, XP_020434099.1
OG0000652	XP_012753920.1, XP_012755691.1	DDB0307788|DDB_G0284227	XP_004354737.1, XP_004360284.1	JH723778.1_24|geneid_v1.4_predicted_protein_24|979_AA	KYQ89075.1, KYQ94109.1	XP_003290688.1	XP_020432652.1, XP_020432653.1
OG0000653	XP_012754071.1, XP_012759427.1	DDB0238293|DDB_G0283523, DDB0348096|DDB_G0283441	XP_004349968.1	JH723793.1_20|geneid_v1.4_predicted_protein_20|1095_AA	KYQ89403.1, KYR02442.1	XP_003292879.1	XP_020434389.1, XP_020435471.1
OG0000654	XP_012754075.1, XP_012755909.1	DDB0306579|DDB_G0269594, DDB0307050|DDB_G0284135	XP_004351227.1	JH723771.1_86|geneid_v1.4_predicted_protein_86|794_AA, JH723804.1_22|geneid_v1.4_predicted_protein_22|906_AA	KYQ90471.1	XP_003290620.1, XP_003291891.1	XP_020435467.1
OG0000655	XP_012754077.1, XP_012755926.1	DDB0305166|DDB_G0269430, DDB0305167|DDB_G0269432	XP_004362321.1	JH723862.1_20|geneid_v1.4_predicted_protein_20|1026_AA, JH723862.1_21|geneid_v1.4_predicted_protein_21|964_AA	KYR00531.1	XP_003284465.1, XP_003284466.1	XP_020434055.1
OG0000656	XP_012754094.1, XP_012757932.1	DDB0233496|DDB_G0288377, DDB0304693|DDB_G0288383	XP_004356098.1	JH723900.1_13|geneid_v1.4_predicted_protein_13|873_AA, JH723900.1_16|geneid_v1.4_predicted_protein_16|1704_AA	KYQ91850.1	XP_003286129.1, XP_003286153.1	XP_020430303.1
OG0000657	XP_012754161.1, XP_012756249.1	DDB0306897|DDB_G0278351	XP_004361755.1	JH723780.1_40|geneid_v1.4_predicted_protein_40|835_AA	KYQ94474.1, KYR02235.1	XP_003286256.1, XP_003286257.1	XP_020434280.1, XP_020434645.1
OG0000658	XP_012754325.1	DDB0191947|DDB_G0293454, DDB0219858|DDB_G0293464	XP_004352611.1, XP_004354581.1, XP_004358014.1, XP_004358111.1, XP_004366896.1, XP_004367045.1		KYQ93228.1		XP_020429553.1
OG0000659	XP_012755290.1			AJWH01006701.1_3|geneid_v1.4_predicted_protein_3|204_AA, AJWH01007140.1_2|geneid_v1.4_predicted_protein_2|278_AA, JH723795.1_47|geneid_v1.4_predicted_protein_47|301_AA			XP_020429636.1, XP_020431468.1, XP_020431731.1, XP_020431867.1, XP_020432061.1, XP_020433119.1, XP_020435488.1
OG0000660	XP_012755324.1	DDB0307104|DDB_G0270304, DDB0307709|DDB_G0270310, DDB0347770|DDB_G0270300	XP_004358188.1	JH723776.1_82|geneid_v1.4_predicted_protein_82|274_AA, JH723776.1_85|geneid_v1.4_predicted_protein_85|199_AA	KYQ92967.1	XP_003287307.1, XP_003288057.1	XP_020434842.1
OG0000661	XP_012755435.1	DDB0230058|DDB_G0268740, DDB0306185|DDB_G0268966, DDB0306202|DDB_G0268964	XP_004361447.1	JH723887.1_15|geneid_v1.4_predicted_protein_15|412_AA, JH723887.1_9|geneid_v1.4_predicted_protein_9|780_AA	KYR02335.1	XP_003288660.1, XP_003288661.1	XP_020433759.1
OG0000662	XP_012755807.1, XP_012755808.1, XP_012758186.1	DDB0191502|DDB_G0269160, DDB0232009|DDB_G0269160	XP_004361584.1	JH723771.1_14|geneid_v1.4_predicted_protein_14|451_AA	KYQ94038.1	XP_003292976.1	XP_020430952.1, XP_020436510.1
OG0000663	XP_012755881.1	DDB0231844|DDB_G0268204, DDB0231845|DDB_G0269900	XP_004355680.1	JH723774.1_55|geneid_v1.4_predicted_protein_55|519_AA, JH723853.1_20|geneid_v1.4_predicted_protein_20|336_AA	KYQ99721.1, KYR01838.1	XP_003284352.1	XP_020432763.1, XP_020438090.1
OG0000664	XP_012756043.1	DDB0231275|DDB_G0275123, DDB0231278|DDB_G0275119, DDB0231279|DDB_G0275121	XP_004361588.1	JH723889.1_3|geneid_v1.4_predicted_protein_3|182_AA	KYQ92788.1	XP_003286899.1, XP_003286900.1	XP_020427172.1, XP_020437907.1
OG0000665	XP_012756076.1, XP_012758502.1	DDB0231649|DDB_G0270884, DDB0231662|DDB_G0269518, DDB0231663|DDB_G0269520	XP_004361785.1	JH723771.1_40|geneid_v1.4_predicted_protein_40|92_AA	KYQ88553.1	XP_003288624.1	XP_020427213.1, XP_020432274.1
OG0000666	XP_012756185.1, XP_012757416.1, XP_012757438.1, XP_012757439.1	DDB0235178|DDB_G0292696	XP_004357925.1	JH723770.1_1|geneid_v1.4_predicted_protein_1|3472_AA	KYQ92403.1	XP_003283285.1	XP_020431497.1, XP_020432806.1
OG0000667	XP_012756231.1	DDB0304479|DDB_G0293638	XP_004350979.1, XP_004350980.1, XP_004354937.1	JH723775.1_22|geneid_v1.4_predicted_protein_22|294_AA	KYQ92102.1, KYQ92103.1	XP_003286427.1, XP_003286429.1	XP_020437441.1
OG0000668	XP_012756272.1	DDB0238347|DDB_G0287645	XP_004356383.1, XP_004361174.1	JH723759.1_43|geneid_v1.4_predicted_protein_43|523_AA	KYQ94378.1, KYR02473.1	XP_003287758.1	XP_020428186.1, XP_020437591.1, XP_020437592.1
OG0000669	XP_012756273.1	DDB0347105|DDB_G0288779, DDB0347106|DDB_G0293864	XP_004361541.1	JH723849.1_6|geneid_v1.4_predicted_protein_6|371_AA, JH723939.1_12|geneid_v1.4_predicted_protein_12|336_AA	KYQ91081.1	XP_003283962.1, XP_003283963.1, XP_003293906.1	XP_020428227.1
OG0000670	XP_012756348.1, XP_012757458.1		XP_004361893.1, XP_004362870.1, XP_004366625.1, XP_004366626.1, XP_004366627.1			XP_003291004.1	XP_020430308.1, XP_020430309.1, XP_020436788.1
OG0000671	XP_012756354.1	DDB0234066|DDB_G0291306, DDB0349325|DDB_G0291308	XP_004355294.1, XP_004359545.1	JH723792.1_47|geneid_v1.4_predicted_protein_47|2072_AA	KYQ89811.1, KYQ92422.1	XP_003286437.1, XP_003291226.1	XP_020431752.1
OG0000672	XP_012756410.1	DDB0216405|DDB_G0268144			KYQ89471.1	XP_003288649.1, XP_003288650.1	XP_020427171.1, XP_020428869.1, XP_020429769.1, XP_020429770.1, XP_020429771.1, XP_020429772.1
OG0000673	XP_012756416.1	DDB0306303|DDB_G0277559, DDB0307923|DDB_G0287339, DDB0308066|DDB_G0281929		JH723761.1_115|geneid_v1.4_predicted_protein_115|678_AA, JH723789.1_50|geneid_v1.4_predicted_protein_50|438_AA, JH723918.1_9|geneid_v1.4_predicted_protein_9|573_AA	KYQ91597.1	XP_003292798.1, XP_003292799.1	XP_020437129.1
OG0000674	XP_012756544.1	DDB0232108|DDB_G0271672, DDB0232109|DDB_G0273091, DDB0232110|DDB_G0281921, DDB0266641|DDB_G0273809		AJWH01007218.1_1|geneid_v1.4_predicted_protein_1|376_AA, JH723837.1_3|geneid_v1.4_predicted_protein_3|388_AA, JH723973.1_4|geneid_v1.4_predicted_protein_4|382_AA		XP_003292470.1, XP_003292479.1	XP_020436523.1
OG0000675	XP_012756894.1	DDB0238062|DDB_G0286495	XP_004361656.1, XP_004362258.1, XP_004362872.1	JH723829.1_33|geneid_v1.4_predicted_protein_33|195_AA	KYQ89690.1, KYQ89798.1, KYQ89810.1	XP_003295132.1	XP_020432479.1
OG0000676	XP_012757051.1	DDB0232174|DDB_G0285897	XP_004357884.1, XP_004359757.1	JH723767.1_10|geneid_v1.4_predicted_protein_10|495_AA	KYQ92865.1, KYQ93587.1	XP_003291722.1, XP_003291725.1, XP_003291726.1	XP_020434018.1
OG0000677	XP_012757447.1, XP_012757448.1	DDB0229954|DDB_G0289709, DDB0230060|DDB_G0289791	XP_004359959.1	JH723812.1_37|geneid_v1.4_predicted_protein_37|962_AA	KYQ88732.1	XP_003292525.1, XP_003294223.1	XP_020434084.1, XP_020434085.1
OG0000678	XP_012757904.1	DDB0232235|DDB_G0278635, DDB0232236|DDB_G0294557	XP_004354598.1	JH723905.1_15|geneid_v1.4_predicted_protein_15|813_AA	KYQ89154.1, KYQ94229.1	XP_003283036.1, XP_003283037.1	XP_020427872.1, XP_020429913.1
OG0000679	XP_012758340.1	DDB0304570|DDB_G0290555, DDB0306701|DDB_G0290557	XP_004351074.1, XP_004362599.1	JH723852.1_5|geneid_v1.4_predicted_protein_5|939_AA	KYR00387.1, KYR02796.1	XP_003293003.1, XP_003293004.1	XP_020435597.1
OG0000680	XP_012758433.1	DDB0220676|DDB_G0281229	XP_004358178.1, XP_004362039.1, XP_004362041.1	JH723762.1_3|geneid_v1.4_predicted_protein_3|537_AA	KYQ91851.1, KYQ92952.1	XP_003292531.1	XP_020434821.1, XP_020436052.1
OG0000681	XP_012758723.1, XP_012758724.1, XP_012758876.1	DDB0231622|DDB_G0286509	XP_004355188.1, XP_004356244.1	JH723829.1_39|geneid_v1.4_predicted_protein_39|154_AA	KYQ93370.1	XP_003286191.1, XP_003292653.1	XP_020429762.1
OG0000682	XP_012758832.1, XP_012759860.1	DDB0304450|DDB_G0281619, DDB0347509|DDB_G0286567	XP_004357983.1, XP_004359944.1	AJWH01000838.1_1|geneid_v1.4_predicted_protein_1|408_AA, JH723769.1_115|geneid_v1.4_predicted_protein_115|460_AA	KYR00240.1	XP_003292011.1	XP_020432883.1
OG0000683	XP_012759090.1	DDB0307744|DDB_G0283191, DDB0307987|DDB_G0279275, DDB0308211|DDB_G0291824	XP_004354773.1	JH723763.1_16|geneid_v1.4_predicted_protein_16|562_AA, JH723763.1_17|geneid_v1.4_predicted_protein_17|539_AA, JH723799.1_56|geneid_v1.4_predicted_protein_56|610_AA, JH723828.1_22|geneid_v1.4_predicted_protein_22|567_AA		XP_003288381.1, XP_003289479.1
OG0000684	XP_012759220.1	DDB0238564|DDB_G0285459, DDB0307020|DDB_G0283851	XP_004362293.1	JH723757.1_23|geneid_v1.4_predicted_protein_23|379_AA, JH723821.1_2|geneid_v1.4_predicted_protein_2|261_AA	KYR01243.1, KYR01244.1	XP_003290522.1, XP_003293679.1	XP_020433935.1
OG0000685	XP_012759258.1	DDB0309097|DDB_G0286697	XP_004358383.1	JH723769.1_87|geneid_v1.4_predicted_protein_87|989_AA	KYQ90911.1	XP_003289559.1	XP_020431750.1, XP_020431987.1, XP_020431988.1, XP_020432003.1, XP_020432004.1
OG0000686	XP_012759835.1	DDB0306606|DDB_G0270030, DDB0306607|DDB_G0270032, DDB0306672|DDB_G0289455	XP_004350460.1	JH723808.1_19|geneid_v1.4_predicted_protein_19|358_AA, JH723935.1_12|geneid_v1.4_predicted_protein_12|362_AA	KYQ88377.1	XP_003290824.1, XP_003292770.1	XP_020436838.1
OG0000687	XP_012759889.1	DDB0215371|DDB_G0279917, DDB0215374|DDB_G0279919	XP_004355279.1, XP_004355295.1	JH723878.1_11|geneid_v1.4_predicted_protein_11|839_AA, JH723878.1_12|geneid_v1.4_predicted_protein_12|728_AA	KYR00586.1	XP_003290144.1, XP_003295170.1	XP_020437895.1
OG0000688	XP_012759979.1	DDB0191404|DDB_G0285101, DDB0201556|DDB_G0291039	XP_004358988.1	JH723765.1_96|geneid_v1.4_predicted_protein_96|680_AA, JH723898.1_14|geneid_v1.4_predicted_protein_14|1854_AA	KYQ93734.1, KYQ96848.1	XP_003284563.1, XP_003292129.1	XP_020437573.1
OG0000689	XP_012760186.1	DDB0229902|DDB_G0286025, DDB0305088|DDB_G0286061	XP_004360295.1, XP_004360298.1	JH723807.1_28|geneid_v1.4_predicted_protein_28|541_AA, JH723807.1_9|geneid_v1.4_predicted_protein_9|563_AA	KYQ92326.1	XP_003284305.1, XP_003286995.1	XP_020436116.1
OG0000690		DDB0231854|DDB_G0270528, DDB0231857|DDB_G0277597, DDB0231859|DDB_G0274707, DDB0231863|DDB_G0286711, DDB0231864|DDB_G0286709		JH723769.1_35|geneid_v1.4_predicted_protein_35|579_AA, JH723769.1_36|geneid_v1.4_predicted_protein_36|433_AA, JH723830.1_42|geneid_v1.4_predicted_protein_42|237_AA, JH723867.1_29|geneid_v1.4_predicted_protein_29|374_AA, JH724064.1_1|geneid_v1.4_predicted_protein_1|366_AA		XP_003293899.1
OG0000691		DDB0184217|DDB_G0292092, DDB0185264|DDB_G0282917, DDB0190575|DDB_G0269804, DDB0190696|DDB_G0269958, DDB0203015|DDB_G0273265, DDB0205802|DDB_G0279495, DDB0215104|DDB_G0294222, DDB0217363|DDB_G0273899, DDB0219907|DDB_G0293970, DDB0220079|DDB_G0294366		AJWH01000852.1_1|geneid_v1.4_predicted_protein_1|126_AA
OG0000692		DDB0229987|DDB_G0283511, DDB0229989|DDB_G0283503, DDB0229998|DDB_G0283507, DDB0230004|DDB_G0283465, DDB0230143|DDB_G0283517, DDB0230144|DDB_G0283501, DDB0305779|DDB_G0283509, DDB0305785|DDB_G0283505		JH723793.1_27|geneid_v1.4_predicted_protein_27|59_AA, JH723793.1_28|geneid_v1.4_predicted_protein_28|59_AA, JH723793.1_63|geneid_v1.4_predicted_protein_63|59_AA
OG0000693		DDB0305472|DDB_G0275913, DDB0305473|DDB_G0275507, DDB0305474|DDB_G0291538, DDB0305488|DDB_G0280825	XP_004361051.1	JH723799.1_1|geneid_v1.4_predicted_protein_1|192_AA, JH723815.1_18|geneid_v1.4_predicted_protein_18|616_AA	KYQ91374.1, KYQ91375.1	XP_003283346.1	XP_020432415.1
OG0000694		DDB0235396|DDB_G0279571, DDB0306350|DDB_G0282563, DDB0309102|DDB_G0286973, DDB0309105|DDB_G0287195		JH723763.1_145|geneid_v1.4_predicted_protein_145|550_AA, JH723782.1_12|geneid_v1.4_predicted_protein_12|410_AA, JH723836.1_23|geneid_v1.4_predicted_protein_23|691_AA, JH723880.1_1|geneid_v1.4_predicted_protein_1|242_AA		XP_003284091.1, XP_003284103.1, XP_003294236.1
OG0000695		DDB0307047|DDB_G0284063, DDB0348138|DDB_G0293822		JH723804.1_58|geneid_v1.4_predicted_protein_58|221_AA, JH723880.1_26|geneid_v1.4_predicted_protein_26|222_AA		XP_003283746.1, XP_003283747.1, XP_003287194.1, XP_003287719.1, XP_003291333.1	XP_020427478.1, XP_020430620.1
OG0000696		DDB0238702|DDB_G0272903, DDB0238703|DDB_G0273953, DDB0346521|DDB_G0287615, DDB0348910|DDB_G0275691, DDB0350745|DDB_G0293744, DDB0350746|DDB_G0293782		JH723759.1_68|geneid_v1.4_predicted_protein_68|625_AA, JH723814.1_9|geneid_v1.4_predicted_protein_9|668_AA, JH723849.1_2|geneid_v1.4_predicted_protein_2|121_AA, JH723876.1_15|geneid_v1.4_predicted_protein_15|324_AA		XP_003284480.1
OG0000697		DDB0191354|DDB_G0273261, DDB0191486|DDB_G0286563, DDB0191495|DDB_G0267476, DDB0304845|DDB_G0273601		AJWH01007199.1_1|geneid_v1.4_predicted_protein_1|414_AA, JH723769.1_40|geneid_v1.4_predicted_protein_40|437_AA, JH723858.1_13|geneid_v1.4_predicted_protein_13|424_AA	KYR01050.1	XP_003285060.1, XP_003285357.1, XP_003287964.1
OG0000698		DDB0308584|DDB_G0287973, DDB0348362|DDB_G0288943	XP_004360152.1, XP_004361504.1	JH723801.1_61|geneid_v1.4_predicted_protein_61|347_AA, JH723801.1_63|geneid_v1.4_predicted_protein_63|346_AA			XP_020427166.1, XP_020438493.1, XP_020438494.1, XP_020438502.1, XP_020438628.1
OG0000699		DDB0232343|DDB_G0278679, DDB0232979|DDB_G0290707, DDB0232982|DDB_G0290743, DDB0232984|DDB_G0294561		JH723780.1_62|geneid_v1.4_predicted_protein_62|533_AA, JH724048.1_2|geneid_v1.4_predicted_protein_2|120_AA		XP_003285306.1, XP_003290186.1, XP_003290187.1, XP_003290188.1, XP_003293561.1
OG0000700		DDB0231009|DDB_G0270210, DDB0231012|DDB_G0288785, DDB0237507|DDB_G0274359, DDB0237509|DDB_G0274357		JH723802.1_38|geneid_v1.4_predicted_protein_38|85_AA	KYR01905.1	XP_003286234.1, XP_003292183.1, XP_003294591.1	XP_020427757.1, XP_020435684.1
OG0000701		DDB0191142|DDB_G0285431		JH723846.1_54|geneid_v1.4_predicted_protein_54|386_AA	KYQ99666.1	XP_003286465.1, XP_003288255.1, XP_003289563.1, XP_003289820.1, XP_003292730.1, XP_003292732.1, XP_003292733.1, XP_003294997.1
OG0000702		DDB0308202|DDB_G0291496	XP_004350283.1, XP_004352283.1	JH723784.1_33|geneid_v1.4_predicted_protein_33|358_AA	KYQ88839.1, KYQ89121.1, KYQ89410.1, KYQ89413.1, KYQ92792.1	XP_003293362.1	XP_020430745.1
OG0000703		DDB0306873|DDB_G0293880	XP_004359936.1, XP_004360921.1, XP_004361886.1, XP_004362556.1	JH723880.1_5|geneid_v1.4_predicted_protein_5|322_AA	KYR02074.1, KYR02304.1	XP_003289514.1	XP_020431788.1, XP_020438616.1
OG0000704			XP_004351346.1, XP_004356261.1, XP_004357498.1, XP_004358160.1, XP_004358161.1, XP_004358162.1, XP_004358163.1, XP_004362667.1, XP_004366686.1				XP_020427154.1, XP_020432590.1
OG0000705			XP_004352237.1, XP_004352246.1, XP_004352247.1, XP_004355917.1, XP_004357780.1, XP_004358507.1, XP_004358513.1, XP_004358680.1, XP_004358682.1, XP_004362507.1, XP_004366891.1
OG0000706			XP_004354901.1, XP_004355365.1, XP_004355367.1, XP_004355500.1, XP_004355502.1, XP_004355503.1, XP_004357581.1, XP_004357582.1, XP_004357659.1, XP_004362250.1, XP_004366181.1
OG0000707			XP_004357031.1		KYQ91543.1, KYQ92488.1, KYQ92539.1, KYQ92540.1, KYQ92541.1, KYQ92542.1, KYQ92543.1, KYQ92544.1, KYQ92545.1, KYQ92551.1
OG0000708				JH723773.1_35|geneid_v1.4_predicted_protein_35|470_AA, JH723795.1_46|geneid_v1.4_predicted_protein_46|432_AA	KYQ88872.1, KYR02667.1	XP_003284040.1, XP_003284413.1, XP_003290226.1, XP_003290968.1, XP_003290969.1, XP_003291711.1, XP_003294713.1
OG0000709	XP_012747584.1, XP_012757731.1, XP_012758244.1	DDB0347278|DDB_G0269864	XP_004363005.1	JH723774.1_74|geneid_v1.4_predicted_protein_74|503_AA	KYQ99752.1	XP_003290863.1	XP_020429921.1, XP_020435313.1
OG0000710	XP_012747617.1, XP_012750668.1	DDB0307986|DDB_G0279255	XP_004351970.1	JH723763.1_5|geneid_v1.4_predicted_protein_5|1514_AA	KYQ88202.1	XP_003283638.1, XP_003291480.1, XP_003295065.1	XP_020430621.1
OG0000711	XP_012747625.1, XP_012758419.1	DDB0191275|DDB_G0290009	XP_004359033.1, XP_004359051.1	JH723791.1_60|geneid_v1.4_predicted_protein_60|202_AA	KYQ94257.1	XP_003292664.1	XP_020438570.1, XP_020438571.1
OG0000712	XP_012747671.1, XP_012747674.1, XP_012747676.1, XP_012747677.1, XP_012752100.1				KYQ91857.1, KYQ91964.1, KYQ93495.1	XP_003292286.1	XP_020437721.1
OG0000713	XP_012747703.1, XP_012751616.1, XP_012753327.1	DDB0305327|DDB_G0287717	XP_004361821.1	JH723790.1_3|geneid_v1.4_predicted_protein_3|391_AA	KYR02712.1	XP_003287226.1	XP_020428616.1, XP_020436772.1
OG0000714	XP_012747740.1, XP_012748329.1, XP_012748442.1, XP_012748443.1	DDB0231570|DDB_G0278495	XP_004358803.1	JH723871.1_13|geneid_v1.4_predicted_protein_13|563_AA	KYQ90660.1	XP_003293632.1	XP_020435930.1
OG0000715	XP_012747813.1, XP_012749143.1	DDB0215373|DDB_G0292810	XP_004356243.1	JH723766.1_41|geneid_v1.4_predicted_protein_41|822_AA	KYR01502.1	XP_003288844.1	XP_020427446.1, XP_020435365.1, XP_020437069.1
OG0000716	XP_012747831.1	DDB0201670|DDB_G0293438	XP_004356165.1, XP_004358197.1	JH723775.1_97|geneid_v1.4_predicted_protein_97|1391_AA	KYQ88935.1	XP_003285409.1	XP_020428591.1, XP_020428593.1, XP_020435697.1
OG0000717	XP_012747852.1, XP_012750444.1, XP_012752057.1, XP_012755072.1	DDB0308258|DDB_G0275433		JH723814.1_4|geneid_v1.4_predicted_protein_4|124_AA	KYQ93154.1	XP_003287763.1	XP_020431401.1, XP_020432992.1
OG0000718	XP_012747897.1, XP_012749288.1	DDB0349991|DDB_G0272999	XP_004366676.1	JH723967.1_6|geneid_v1.4_predicted_protein_6|718_AA	KYQ92823.1, KYQ94421.1	XP_003283790.1, XP_003289960.1	XP_020437616.1
OG0000719	XP_012747936.1, XP_012758071.1	DDB0231562|DDB_G0279369, DDB0306467|DDB_G0287133	XP_004361027.1	JH723782.1_20|geneid_v1.4_predicted_protein_20|430_AA	KYQ88211.1	XP_003285746.1, XP_003286242.1	XP_020427857.1
OG0000720	XP_012748129.1, XP_012749465.1, XP_012755451.1, XP_012756629.1, XP_012756630.1, XP_012756631.1, XP_012756632.1, XP_012756633.1, XP_012756634.1, XP_012756635.1
OG0000721	XP_012748202.1, XP_012758319.1	DDB0238075|DDB_G0290765, DDB0238348|DDB_G0268178	XP_004352394.1	JH723842.1_41|geneid_v1.4_predicted_protein_41|253_AA	KYQ92309.1	XP_003289090.1, XP_003291223.1	XP_020435698.1
OG0000722	XP_012748380.1	DDB0306431|DDB_G0288081, DDB0308645|DDB_G0288123	XP_004355636.1	JH723760.1_45|geneid_v1.4_predicted_protein_45|944_AA	KYQ91438.1	XP_003287448.1	XP_020430234.1, XP_020431481.1, XP_020432626.1
OG0000723	XP_012748433.1, XP_012759893.1	DDB0231673|DDB_G0269708	XP_004351917.1, XP_004359827.1	JH723779.1_50|geneid_v1.4_predicted_protein_50|304_AA	KYQ92612.1	XP_003286803.1	XP_020435588.1, XP_020437515.1
OG0000724	XP_012748459.1, XP_012750318.1	DDB0191201|DDB_G0269106, DDB0349511|DDB_G0274643	XP_004361116.1	JH723773.1_61|geneid_v1.4_predicted_protein_61|283_AA, JH723776.1_54|geneid_v1.4_predicted_protein_54|280_AA	KYR00213.1	XP_003283430.1	XP_020436034.1
OG0000725	XP_012748514.1	DDB0220634|DDB_G0270544, DDB0232936|DDB_G0278879	XP_004355122.1	JH723768.1_24|geneid_v1.4_predicted_protein_24|1469_AA, JH723771.1_33|geneid_v1.4_predicted_protein_33|1306_AA	KYQ92337.1	XP_003286261.1, XP_003286281.1	XP_020437971.1
OG0000726	XP_012748545.1, XP_012750143.1	DDB0308621|DDB_G0274393	XP_004360943.1, XP_004360944.1		KYR00526.1	XP_003282882.1, XP_003291424.1	XP_020432492.1, XP_020432493.1
OG0000727	XP_012748592.1, XP_012750155.1	DDB0233465|DDB_G0293708	XP_004366982.1	AJWH01005024.1_1|geneid_v1.4_predicted_protein_1|98_AA	KYR02751.1	XP_003293081.1, XP_003293953.1	XP_020429829.1, XP_020433957.1
OG0000728	XP_012748645.1, XP_012759396.1	DDB0305073|DDB_G0279247	XP_004352458.1	JH723763.1_1|geneid_v1.4_predicted_protein_1|240_AA	KYR02678.1	XP_003283641.1	XP_020433354.1, XP_020434433.1, XP_020434461.1
OG0000729	XP_012748652.1	DDB0237738|DDB_G0274827	XP_004355574.1	JH723830.1_7|geneid_v1.4_predicted_protein_7|934_AA	KYQ92242.1	XP_003289130.1, XP_003291685.1, XP_003291691.1, XP_003292114.1	XP_020427637.1
OG0000730	XP_012748662.1	DDB0348796|DDB_G0274337	XP_004357572.1, XP_004362764.1, XP_004362765.1, XP_004362766.1	JH723827.1_13|geneid_v1.4_predicted_protein_13|416_AA	KYQ99899.1	XP_003283388.1	XP_020427679.1
OG0000731	XP_012748666.1	DDB0231650|DDB_G0274713, DDB0231654|DDB_G0282467	XP_004362772.1	JH723830.1_38|geneid_v1.4_predicted_protein_38|303_AA, JH723929.1_11|geneid_v1.4_predicted_protein_11|493_AA	KYQ99850.1	XP_003283023.1, XP_003287957.1	XP_020427676.1
OG0000732	XP_012748910.1, XP_012749497.1	DDB0231286|DDB_G0285025, DDB0231290|DDB_G0285027	XP_004351024.1	JH723806.1_36|geneid_v1.4_predicted_protein_36|290_AA	KYQ92801.1	XP_003286378.1, XP_003286380.1	XP_020428039.1
OG0000733	XP_012748987.1, XP_012750224.1, XP_012758083.1	DDB0233870|DDB_G0271490	XP_004355912.1, XP_004356386.1	AJWH01006980.1_1|geneid_v1.4_predicted_protein_1|391_AA	KYR02177.1	XP_003284933.1	XP_020433623.1
OG0000734	XP_012749015.1, XP_012749016.1, XP_012751775.1, XP_012752696.1, XP_012752923.1, XP_012752925.1, XP_012757252.1				KYQ91471.1, KYQ93962.1		XP_020430131.1
OG0000735	XP_012749088.1, XP_012753749.1	DDB0234138|DDB_G0291097	XP_004351311.1, XP_004362826.1	JH723765.1_45|geneid_v1.4_predicted_protein_45|1135_AA	KYQ94306.1	XP_003291398.1	XP_020427090.1, XP_020429697.1
OG0000736	XP_012749144.1, XP_012758982.1	DDB0229941|DDB_G0288617	XP_004362704.1, XP_004366244.1	JH723869.1_26|geneid_v1.4_predicted_protein_26|651_AA	KYQ89723.1	XP_003293584.1	XP_020427444.1, XP_020437323.1
OG0000737	XP_012749175.1	DDB0307376|DDB_G0267834	XP_004350039.1	AJWH01006903.1_2|geneid_v1.4_predicted_protein_2|1249_AA, JH723759.1_11|geneid_v1.4_predicted_protein_11|369_AA, JH723847.1_19|geneid_v1.4_predicted_protein_19|323_AA	KYR02628.1	XP_003288185.1, XP_003290648.1	XP_020435218.1
OG0000738	XP_012749178.1	DDB0234102|DDB_G0280285, DDB0348956|DDB_G0280283	XP_004356429.1, XP_004356430.1	JH723781.1_87|geneid_v1.4_predicted_protein_87|1213_AA	KYQ92626.1	XP_003286183.1, XP_003292912.1	XP_020433532.1
OG0000739	XP_012749258.1	DDB0231544|DDB_G0280399, DDB0231546|DDB_G0280239	XP_004351012.1	JH723781.1_63|geneid_v1.4_predicted_protein_63|751_AA	KYQ91859.1, KYQ94122.1	XP_003286749.1, XP_003291866.1	XP_020437311.1
OG0000740	XP_012749349.1	DDB0235172|DDB_G0274237, DDB0305452|DDB_G0275243, DDB0305456|DDB_G0284793	XP_004361742.1	JH723764.1_68|geneid_v1.4_predicted_protein_68|110_AA, JH723773.1_18|geneid_v1.4_predicted_protein_18|110_AA, JH723960.1_5|geneid_v1.4_predicted_protein_5|125_AA		XP_003286888.1	XP_020426699.1
OG0000741	XP_012749382.1, XP_012759463.1, XP_012759464.1	DDB0308485|DDB_G0273419, DDB0308486|DDB_G0273539	XP_004361362.1	AJWH01006907.1_1|geneid_v1.4_predicted_protein_1|942_AA	KYQ90203.1	XP_003293686.1	XP_020429271.1
OG0000742	XP_012749473.1	DDB0231995|DDB_G0267854, DDB0233312|DDB_G0293928	XP_004355149.1	JH723770.1_97|geneid_v1.4_predicted_protein_97|453_AA, JH723891.1_9|geneid_v1.4_predicted_protein_9|1019_AA	KYQ92755.1	XP_003283946.1, XP_003293549.1	XP_020431451.1
OG0000743	XP_012749593.1, XP_012749595.1, XP_012750323.1, XP_012750324.1	DDB0252843|DDB_G0285081	XP_004362833.1	JH723806.1_29|geneid_v1.4_predicted_protein_29|1349_AA	KYQ90368.1	XP_003286719.1	XP_020437530.1
OG0000744	XP_012749858.1	DDB0304891|DDB_G0289035, DDB0304892|DDB_G0288791, DDB0304893|DDB_G0288789	XP_004361253.1	JH723787.1_43|geneid_v1.4_predicted_protein_43|402_AA, JH723939.1_6|geneid_v1.4_predicted_protein_6|380_AA	KYQ91517.1	XP_003286662.1	XP_020438846.1
OG0000745	XP_012749916.1	DDB0308306|DDB_G0281935	XP_004357583.1, XP_004367254.1, XP_004367255.1	JH723918.1_6|geneid_v1.4_predicted_protein_6|451_AA	KYQ89623.1		XP_020435166.1, XP_020435813.1, XP_020438886.1
OG0000746	XP_012749988.1, XP_012752946.1	DDB0231841|DDB_G0286889	XP_004350573.1, XP_004357818.1	JH723782.1_60|geneid_v1.4_predicted_protein_60|654_AA	KYQ94476.1	XP_003291441.1	XP_020428853.1, XP_020433495.1
OG0000747	XP_012750064.1	DDB0233629|DDB_G0275017, DDB0233630|DDB_G0279699	XP_004362187.1, XP_004362189.1	JH723772.1_45|geneid_v1.4_predicted_protein_45|519_AA, JH723895.1_13|geneid_v1.4_predicted_protein_13|1096_AA	KYR02714.1	XP_003286082.1	XP_020435199.1
OG0000748	XP_012750178.1	DDB0238843|DDB_G0290449, DDB0238844|DDB_G0292006	XP_004354793.1	JH723926.1_9|geneid_v1.4_predicted_protein_9|309_AA	KYR01461.1	XP_003286878.1, XP_003292410.1	XP_020433579.1, XP_020437219.1
OG0000749	XP_012750442.1	DDB0220500|DDB_G0275391	XP_004363230.1	JH723814.1_7|geneid_v1.4_predicted_protein_7|1218_AA		XP_003287415.1, XP_003289954.1, XP_003290803.1, XP_003291269.1, XP_003294653.1	XP_020432990.1
OG0000750	XP_012750469.1	DDB0237918|DDB_G0286269	XP_004361045.1, XP_004361046.1	JH723797.1_36|geneid_v1.4_predicted_protein_36|1115_AA	KYQ93756.1, KYQ99830.1	XP_003287512.1, XP_003289901.1	XP_020431398.1
OG0000751	XP_012750557.1, XP_012756521.1	DDB0191175|DDB_G0285793, DDB0304515|DDB_G0285817	XP_004358168.1	JH723767.1_41|geneid_v1.4_predicted_protein_41|211_AA, JH723767.1_51|geneid_v1.4_predicted_protein_51|214_AA		XP_003285337.1, XP_003291623.1	XP_020431350.1
OG0000752	XP_012750592.1, XP_012750593.1	DDB0305875|DDB_G0282341, DDB0305886|DDB_G0289147	XP_004351905.1	JH723787.1_19|geneid_v1.4_predicted_protein_19|221_AA	KYR02971.1	XP_003286664.1, XP_003292473.1	XP_020435918.1
OG0000753	XP_012750600.1, XP_012756055.1	DDB0201634|DDB_G0291984	XP_004361380.1, XP_004361381.1	JH723777.1_22|geneid_v1.4_predicted_protein_22|1194_AA	KYQ93072.1	XP_003284260.1	XP_020435556.1, XP_020435557.1
OG0000754	XP_012750632.1, XP_012751693.1	DDB0229940|DDB_G0287001, DDB0238706|DDB_G0286997	XP_004360522.1	AJWH01002792.1_2|geneid_v1.4_predicted_protein_2|873_AA, JH723873.1_25|geneid_v1.4_predicted_protein_25|1561_AA	KYQ94083.1	XP_003287539.1	XP_020431613.1
OG0000755	XP_012750682.1, XP_012758262.1	DDB0231207|DDB_G0276349, DDB0347893|DDB_G0276347	XP_004358570.1	JH723946.1_4|geneid_v1.4_predicted_protein_4|1396_AA	KYQ88666.1	XP_003284030.1, XP_003284031.1	XP_020438334.1
OG0000756	XP_012750726.1, XP_012757897.1	DDB0231575|DDB_G0275295	XP_004349990.1, XP_004360425.1	JH723772.1_69|geneid_v1.4_predicted_protein_69|345_AA	KYQ91750.1	XP_003287397.1	XP_020432332.1, XP_020432847.1
OG0000757	XP_012750906.1	DDB0220470|DDB_G0277589, DDB0349524|DDB_G0277577	XP_004366389.1	JH723789.1_33|geneid_v1.4_predicted_protein_33|763_AA	KYQ91889.1, KYR02661.1	XP_003295238.1	XP_020430645.1, XP_020433033.1
OG0000758	XP_012750976.1, XP_012757428.1	DDB0237959|DDB_G0268564	XP_004355249.1	JH723790.1_76|geneid_v1.4_predicted_protein_76|254_AA	KYQ88219.1, KYR00191.1	XP_003283909.1	XP_020435944.1, XP_020437264.1
OG0000759	XP_012751145.1	DDB0306635|DDB_G0276047	XP_004350494.1	JH723870.1_14|geneid_v1.4_predicted_protein_14|2094_AA	KYQ88469.1	XP_003291972.1	XP_020432389.1, XP_020437371.1, XP_020437416.1, XP_020437417.1
OG0000760	XP_012751153.1, XP_012756002.1, XP_012757430.1	DDB0305600|DDB_G0287851	XP_004359550.1	JH723759.1_140|geneid_v1.4_predicted_protein_140|858_AA		XP_003286945.1	XP_020427614.1, XP_020431476.1, XP_020432522.1
OG0000761	XP_012751237.1, XP_012753559.1, XP_012753560.1	DDB0306835|DDB_G0292046	XP_004361807.1	JH723777.1_1|geneid_v1.4_predicted_protein_1|2809_AA, JH723942.1_10|geneid_v1.4_predicted_protein_10|1037_AA	KYQ94124.1	XP_003288824.1	XP_020434239.1
OG0000762	XP_012751247.1	DDB0231351|DDB_G0270162, DDB0231352|DDB_G0282199	XP_004359881.1	AJWH01002256.1_1|geneid_v1.4_predicted_protein_1|597_AA, JH723802.1_16|geneid_v1.4_predicted_protein_16|516_AA, JH723903.1_2|geneid_v1.4_predicted_protein_2|553_AA	KYR03080.1	XP_003291519.1	XP_020429624.1
OG0000763	XP_012751314.1	DDB0235225|DDB_G0292456, DDB0235229|DDB_G0267742	XP_004354991.1	JH723770.1_60|geneid_v1.4_predicted_protein_60|765_AA, JH723888.1_5|geneid_v1.4_predicted_protein_5|741_AA	KYQ92193.1	XP_003285238.1, XP_003293639.1	XP_020436407.1
OG0000764	XP_012751365.1	DDB0347578|DDB_G0285183	XP_004360884.1, XP_004362898.1	JH723898.1_18|geneid_v1.4_predicted_protein_18|1045_AA, JH723898.1_19|geneid_v1.4_predicted_protein_19|163_AA	KYQ96746.1	XP_003286715.1, XP_003286716.1	XP_020432395.1
OG0000765	XP_012751395.1, XP_012752181.1	DDB0229398|DDB_G0284985, DDB0229420|DDB_G0275969	XP_004361014.1	JH723783.1_73|geneid_v1.4_predicted_protein_73|206_AA, JH723806.1_44|geneid_v1.4_predicted_protein_44|205_AA	KYQ90381.1	XP_003286724.1	XP_020429545.1
OG0000766	XP_012751411.1	DDB0307306|DDB_G0276781	XP_004358875.1, XP_004367082.1		KYR00472.1	XP_003290562.1, XP_003292729.1	XP_020428500.1, XP_020428502.1, XP_020430372.1
OG0000767	XP_012751468.1	DDB0231719|DDB_G0292064, DDB0231720|DDB_G0292156, DDB0305560|DDB_G0292066	XP_004366848.1	JH723777.1_11|geneid_v1.4_predicted_protein_11|1027_AA	KYR00563.1	XP_003283684.1, XP_003283685.1	XP_020432317.1
OG0000768	XP_012751483.1, XP_012752171.1	DDB0306230|DDB_G0290347, DDB0347376|DDB_G0290373	XP_004366224.1	JH723817.1_1|geneid_v1.4_predicted_protein_1|1344_AA	KYR00534.1	XP_003292236.1, XP_003292237.1	XP_020433478.1
OG0000769	XP_012751572.1, XP_012757757.1	DDB0347143|DDB_G0280551	XP_004350526.1, XP_004366439.1	JH723844.1_26|geneid_v1.4_predicted_protein_26|323_AA	KYQ91679.1, KYR01881.1	XP_003285744.1	XP_020429013.1
OG0000770	XP_012751631.1, XP_012760031.1	DDB0306487|DDB_G0267712	XP_004356872.1, XP_004366258.1	JH723917.1_5|geneid_v1.4_predicted_protein_5|146_AA	KYQ96782.1	XP_003287606.1	XP_020428072.1, XP_020430336.1
OG0000771	XP_012751635.1	DDB0231693|DDB_G0273209, DDB0302652|DDB_G0273719	XP_004359165.1	AJWH01007030.1_2|geneid_v1.4_predicted_protein_2|253_AA, AJWH01007091.1_1|geneid_v1.4_predicted_protein_1|970_AA	KYR02113.1	XP_003285558.1	XP_020431078.1, XP_020431080.1
OG0000772	XP_012751652.1	DDB0220441|DDB_G0273051, DDB0233909|DDB_G0272634, DDB0238743|DDB_G0274077, DDB0266327|DDB_G0274079	XP_004350641.1	AJWH01006952.1_1|geneid_v1.4_predicted_protein_1|1041_AA, Extraprotein1	KYR00293.1	XP_003293933.1
OG0000773	XP_012751698.1, XP_012751699.1	DDB0304549|DDB_G0287055	XP_004358101.1	JH723873.1_4|geneid_v1.4_predicted_protein_4|2031_AA, JH723873.1_5|geneid_v1.4_predicted_protein_5|1719_AA	KYQ89086.1	XP_003293882.1	XP_020428652.1, XP_020428653.1
OG0000774	XP_012751820.1, XP_012756004.1	DDB0308507|DDB_G0281923	XP_004358103.1, XP_004358104.1	JH723827.1_27|geneid_v1.4_predicted_protein_27|91_AA, JH723837.1_2|geneid_v1.4_predicted_protein_2|1735_AA	KYR01071.1	XP_003288227.1	XP_020433414.1
OG0000775	XP_012751877.1, XP_012758574.1, XP_012758964.1	DDB0304879|DDB_G0275787	XP_004358782.1	JH723814.1_54|geneid_v1.4_predicted_protein_54|398_AA	KYR02997.1	XP_003290125.1	XP_020432026.1, XP_020436966.1
OG0000776	XP_012751932.1, XP_012755020.1	DDB0231195|DDB_G0283337, DDB0304883|DDB_G0281519	XP_004350223.1	JH723864.1_3|geneid_v1.4_predicted_protein_3|345_AA, JH723864.1_7|geneid_v1.4_predicted_protein_7|682_AA	KYQ90616.1	XP_003293472.1	XP_020437953.1
OG0000777	XP_012752004.1, XP_012753253.1, XP_012756064.1	DDB0349785|DDB_G0279301	XP_004366648.1	JH723763.1_27|geneid_v1.4_predicted_protein_27|426_AA	KYQ90775.1	XP_003283906.1	XP_020436596.1, XP_020437438.1
OG0000778	XP_012752017.1	DDB0185116|DDB_G0276869, DDB0233377|DDB_G0277107	XP_004359011.1	JH723794.1_44|geneid_v1.4_predicted_protein_44|599_AA	KYQ99640.1, KYQ99641.1	XP_003286535.1, XP_003286536.1	XP_020426864.1
OG0000779	XP_012752042.1, XP_012752801.1	DDB0237681|DDB_G0286891	XP_004362725.1	JH723782.1_59|geneid_v1.4_predicted_protein_59|1116_AA	KYQ89727.1	XP_003291447.1	XP_020429380.1, XP_020429381.1, XP_020432630.1
OG0000780	XP_012752080.1, XP_012759826.1	DDB0306184|DDB_G0279743, DDB0306630|DDB_G0275625	XP_004361357.1	JH723815.1_1|geneid_v1.4_predicted_protein_1|211_AA, JH723895.1_2|geneid_v1.4_predicted_protein_2|242_AA	KYQ90124.1	XP_003292446.1	XP_020430217.1
OG0000781	XP_012752342.1, XP_012752343.1, XP_012752345.1	DDB0237634|DDB_G0289461	XP_004352455.1	JH723808.1_22|geneid_v1.4_predicted_protein_22|548_AA	KYQ89049.1, KYR01265.1	XP_003292522.1	XP_020433792.1
OG0000782	XP_012752591.1, XP_012756653.1, XP_012758393.1	DDB0230000|DDB_G0275675	XP_004359427.1	JH723816.1_39|geneid_v1.4_predicted_protein_39|229_AA	KYQ92174.1	XP_003283610.1	XP_020430465.1, XP_020431573.1
OG0000783	XP_012752717.1	DDB0237829|DDB_G0295669	XP_004366729.1	JH723799.1_36|geneid_v1.4_predicted_protein_36|185_AA	KYQ93849.1, KYR01354.1	XP_003289663.1, XP_003294870.1, XP_003294871.1	XP_020428526.1
OG0000784	XP_012752724.1, XP_012758540.1	DDB0233628|DDB_G0279851	XP_004351779.1, XP_004361848.1	JH723821.1_57|geneid_v1.4_predicted_protein_57|83_AA	KYR02617.1	XP_003291984.1	XP_020436223.1, XP_020436275.1
OG0000785	XP_012752822.1	DDB0232212|DDB_G0289835, DDB0232213|DDB_G0287099	XP_004359112.1	JH723782.1_36|geneid_v1.4_predicted_protein_36|127_AA, JH723993.1_1|geneid_v1.4_predicted_protein_1|236_AA	KYQ91557.1	XP_003287097.1, XP_003293031.1	XP_020438931.1
OG0000786	XP_012752867.1, XP_012758091.1	DDB0267131|DDB_G0269996, DDB0307445|DDB_G0269998	XP_004363053.1	JH723774.1_3|geneid_v1.4_predicted_protein_3|1868_AA	KYR01487.1	XP_003284603.1, XP_003294820.1	XP_020429531.1
OG0000787	XP_012752947.1	DDB0252864|DDB_G0295735, DDB0306899|DDB_G0278431	XP_004355585.1	JH723780.1_87|geneid_v1.4_predicted_protein_87|271_AA, JH723795.1_1|geneid_v1.4_predicted_protein_1|520_AA	KYQ94342.1	XP_003283858.1, XP_003285940.1	XP_020433491.1
OG0000788	XP_012753000.1	DDB0231539|DDB_G0287509	XP_004354192.1, XP_004356226.1, XP_004356410.1, XP_004356411.1	JH723761.1_33|geneid_v1.4_predicted_protein_33|272_AA	KYR03048.1	XP_003288360.1	XP_020435873.1
OG0000789	XP_012753031.1, XP_012754060.1	DDB0238327|DDB_G0273199, DDB0238328|DDB_G0273729	XP_004359616.1	AJWH01006563.1_6|geneid_v1.4_predicted_protein_6|636_AA	KYQ91236.1	XP_003285003.1, XP_003285004.1	XP_020435145.1
OG0000790	XP_012753614.1, XP_012758309.1	DDB0216269|DDB_G0272114	XP_004360036.1	AJWH01007149.1_1|geneid_v1.4_predicted_protein_1|682_AA	KYQ92624.1, KYQ92625.1	XP_003290145.1, XP_003290146.1	XP_020437643.1
OG0000791	XP_012753720.1, XP_012757025.1	DDB0216342|DDB_G0281969, DDB0220512|DDB_G0287637	XP_004366614.1	JH723759.1_36|geneid_v1.4_predicted_protein_36|556_AA, JH723872.1_34|geneid_v1.4_predicted_protein_34|762_AA	KYQ91953.1	XP_003291829.1	XP_020436712.1
OG0000792	XP_012753888.1	DDB0234140|DDB_G0282017, DDB0237518|DDB_G0282011	XP_004359162.1	JH723903.1_17|geneid_v1.4_predicted_protein_17|1008_AA	KYQ89401.1, KYQ96817.1	XP_003284101.1, XP_003284102.1	XP_020431311.1
OG0000793	XP_012753914.1, XP_012758375.1	DDB0350650|DDB_G0350652	XP_004358157.1	AJWH01003412.1_1|geneid_v1.4_predicted_protein_1|2585_AA, JH723911.1_14|geneid_v1.4_predicted_protein_14|2601_AA	KYR01829.1	XP_003292504.1	XP_020434242.1, XP_020438662.1
OG0000794	XP_012753973.1, XP_012756850.1	DDB0346848|DDB_G0273377, DDB0346849|DDB_G0273655	XP_004359021.1	JH723987.1_5|geneid_v1.4_predicted_protein_5|348_AA	KYQ92048.1	XP_003295221.1	XP_020435403.1, XP_020435406.1
OG0000795	XP_012753975.1, XP_012756849.1	DDB0185227|DDB_G0273071, DDB0304844|DDB_G0273657	XP_004359020.1, XP_004361003.1	JH723987.1_4|geneid_v1.4_predicted_protein_4|357_AA	KYQ92045.1	XP_003295220.1	XP_020435421.1
OG0000796	XP_012754093.1, XP_012757927.1	DDB0305480|DDB_G0276551, DDB0306272|DDB_G0276553	XP_004362388.1	JH723834.1_26|geneid_v1.4_predicted_protein_26|1738_AA	KYQ88843.1	XP_003292734.1, XP_003293437.1	XP_020436080.1
OG0000797	XP_012754399.1	DDB0346636|DDB_G0293542, DDB0348308|DDB_G0282495	XP_004356182.1, XP_004360469.1, XP_004360592.1	JH723775.1_65|geneid_v1.4_predicted_protein_65|307_AA	KYQ92664.1	XP_003294777.1	XP_020434385.1
OG0000798	XP_012754526.1	DDB0231626|DDB_G0292204, DDB0232057|DDB_G0282989, DDB0232058|DDB_G0272240, DDB0232059|DDB_G0272306		AJWH01006634.1_1|geneid_v1.4_predicted_protein_1|456_AA, AJWH01006760.1_1|geneid_v1.4_predicted_protein_1|441_AA, JH723777.1_39|geneid_v1.4_predicted_protein_39|614_AA		XP_003289271.1, XP_003292633.1
OG0000799	XP_012754632.1, XP_012754633.1	DDB0308565|DDB_G0287289	XP_004350372.1	JH723761.1_128|geneid_v1.4_predicted_protein_128|1156_AA	KYQ91783.1, KYQ93710.1	XP_003291846.1	XP_020426648.1, XP_020437491.1
OG0000800	XP_012754914.1	DDB0308240|DDB_G0274715		AJWH01004501.1_2|geneid_v1.4_predicted_protein_2|353_AA, JH723830.1_29|geneid_v1.4_predicted_protein_29|437_AA	KYQ92268.1	XP_003283531.1, XP_003286834.1, XP_003288483.1, XP_003291950.1, XP_003293356.1
OG0000801	XP_012755019.1	DDB0215344|DDB_G0281391, DDB0215376|DDB_G0281389	XP_004350224.1	JH723941.1_4|geneid_v1.4_predicted_protein_4|1286_AA, JH723941.1_5|geneid_v1.4_predicted_protein_5|1257_AA	KYQ90617.1	XP_003293399.1	XP_020429502.1, XP_020437954.1
OG0000802	XP_012755139.1, XP_012759065.1	DDB0191198|DDB_G0267440, DDB0191500|DDB_G0267406	XP_004360596.1	JH723835.1_11|geneid_v1.4_predicted_protein_11|640_AA, JH723835.1_9|geneid_v1.4_predicted_protein_9|630_AA	KYR00251.1	XP_003283517.1, XP_003283520.1
OG0000803	XP_012755470.1	DDB0306474|DDB_G0287833	XP_004358701.1	JH723759.1_126|geneid_v1.4_predicted_protein_126|1408_AA	KYQ89856.1, KYQ96705.1	XP_003283492.1, XP_003292612.1	XP_020426921.1, XP_020429490.1
OG0000804	XP_012755489.1, XP_012757909.1	DDB0306108|DDB_G0290587	XP_004355175.1	JH723852.1_19|geneid_v1.4_predicted_protein_19|670_AA	KYR00737.1, KYR02042.1	XP_003287850.1	XP_020428156.1, XP_020434066.1
OG0000805	XP_012755493.1	DDB0307856|DDB_G0285941, DDB0307886|DDB_G0278213	XP_004354967.1	JH723877.1_16|geneid_v1.4_predicted_protein_16|385_AA, JH723905.1_5|geneid_v1.4_predicted_protein_5|766_AA	KYQ89365.1	XP_003289354.1, XP_003289356.1, XP_003292645.1
OG0000806	XP_012755564.1, XP_012759365.1	DDB0233923|DDB_G0280943	XP_004354848.1, XP_004354849.1	JH723762.1_115|geneid_v1.4_predicted_protein_115|928_AA	KYQ89433.1	XP_003292928.1	XP_020434920.1, XP_020434921.1
OG0000807	XP_012755614.1	DDB0185072|DDB_G0276453, DDB0305114|DDB_G0276531	XP_004362680.1	JH723834.1_4|geneid_v1.4_predicted_protein_4|1825_AA	KYQ88824.1, KYR01734.1	XP_003289447.1, XP_003289448.1	XP_020437218.1
OG0000808	XP_012755698.1	DDB0308562|DDB_G0273125, DDB0308563|DDB_G0273869	XP_004354777.1	AJWH01006447.1_1|geneid_v1.4_predicted_protein_1|306_AA, AJWH01007220.1_2|geneid_v1.4_predicted_protein_2|651_AA	KYQ88695.1	XP_003292520.1, XP_003293015.1	XP_020427751.1
OG0000809	XP_012756182.1	DDB0185184|DDB_G0276025, DDB0229958|DDB_G0276187, DDB0305869|DDB_G0276151	XP_004360953.1	JH723783.1_13|geneid_v1.4_predicted_protein_13|952_AA, JH723783.1_14|geneid_v1.4_predicted_protein_14|652_AA	KYR00744.1	XP_003289361.1	XP_020433397.1
OG0000810	XP_012756280.1, XP_012759509.1	DDB0220001|DDB_G0275267	XP_004361256.1	AJWH01005619.1_1|geneid_v1.4_predicted_protein_1|395_AA, JH723826.1_50|geneid_v1.4_predicted_protein_50|214_AA	KYR01786.1	XP_003285192.1, XP_003285193.1	XP_020432339.1
OG0000811	XP_012756386.1	DDB0304704|DDB_G0277515, DDB0304705|DDB_G0285299	XP_004359452.1, XP_004359453.1, XP_004359454.1	JH723789.1_65|geneid_v1.4_predicted_protein_65|506_AA	KYQ99700.1, KYR01419.1	XP_003285938.1
OG0000812	XP_012756826.1	DDB0191519|DDB_G0290959, DDB0232159|DDB_G0283913, DDB0237822|DDB_G0283911		AJWH01000847.1_4|geneid_v1.4_predicted_protein_4|640_AA, JH723757.1_157|geneid_v1.4_predicted_protein_157|636_AA, JH723757.1_158|geneid_v1.4_predicted_protein_158|1329_AA	KYQ89819.1, KYQ89822.1	XP_003293778.1
OG0000813	XP_012756891.1, XP_012758272.1, XP_012758273.1, XP_012758280.1, XP_012759010.1, XP_012759012.1, XP_012759013.1, XP_012759014.1, XP_012759015.1, XP_012760019.1
OG0000814	XP_012757024.1	DDB0232011|DDB_G0287367, DDB0252634|DDB_G0275713, DDB0252635|DDB_G0291576	XP_004366444.1	JH723784.1_72|geneid_v1.4_predicted_protein_72|315_AA, JH723815.1_23|geneid_v1.4_predicted_protein_23|310_AA	KYQ91408.1	XP_003291451.1	XP_020436711.1
OG0000815	XP_012757128.1, XP_012757474.1	DDB0238352|DDB_G0288061	XP_004350425.1	JH723760.1_34|geneid_v1.4_predicted_protein_34|457_AA	KYQ92873.1, KYR00427.1	XP_003288430.1	XP_020432647.1, XP_020433250.1
OG0000816	XP_012757299.1, XP_012758162.1	DDB0307410|DDB_G0269272, DDB0307418|DDB_G0269448	XP_004359270.1	JH723862.1_7|geneid_v1.4_predicted_protein_7|1363_AA, JH723863.1_7|geneid_v1.4_predicted_protein_7|994_AA	KYQ89460.1	XP_003284446.1	XP_020435955.1
OG0000817	XP_012757323.1	DDB0346644|DDB_G0291410, DDB0346651|DDB_G0291426, DDB0347489|DDB_G0291654	XP_004359201.1	JH723792.1_32|geneid_v1.4_predicted_protein_32|458_AA, JH723822.1_17|geneid_v1.4_predicted_protein_17|287_AA	KYQ92566.1	XP_003291083.1	XP_020430081.1
OG0000818	XP_012757410.1	DDB0232041|DDB_G0291283, DDB0346637|DDB_G0291285	XP_004359950.1	JH723792.1_60|geneid_v1.4_predicted_protein_60|1107_AA	KYQ93809.1, KYQ99668.1	XP_003289939.1, XP_003294837.1	XP_020435396.1
OG0000819	XP_012757491.1	DDB0231355|DDB_G0283137, DDB0231356|DDB_G0268214	XP_004362164.1	AJWH01005429.1_1|geneid_v1.4_predicted_protein_1|444_AA, JH723805.1_2|geneid_v1.4_predicted_protein_2|496_AA, JH723853.1_22|geneid_v1.4_predicted_protein_22|445_AA	KYQ93385.1	XP_003287511.1	XP_020429226.1
OG0000820	XP_012757584.1, XP_012758835.1	DDB0231869|DDB_G0268410	XP_004353785.1, XP_004357750.1	JH723759.1_73|geneid_v1.4_predicted_protein_73|1450_AA	KYR02227.1	XP_003289187.1	XP_020431924.1, XP_020437968.1
OG0000821	XP_012757679.1, XP_012759243.1	DDB0191389|DDB_G0282927	XP_004361203.1	JH723805.1_23|geneid_v1.4_predicted_protein_23|518_AA, JH723805.1_32|geneid_v1.4_predicted_protein_32|1170_AA, JH723805.1_33|geneid_v1.4_predicted_protein_33|378_AA	KYQ93356.1	XP_003293515.1	XP_020435769.1
OG0000822	XP_012757703.1	DDB0307021|DDB_G0283961, DDB0307780|DDB_G0283959	XP_004355602.1	JH723757.1_185|geneid_v1.4_predicted_protein_185|170_AA, JH723757.1_186|geneid_v1.4_predicted_protein_186|211_AA	KYR01201.1	XP_003284839.1, XP_003293212.1	XP_020428355.1
OG0000823	XP_012757714.1, XP_012757716.1	DDB0232105|DDB_G0278699, DDB0232106|DDB_G0292058	XP_004358634.1	JH723777.1_9|geneid_v1.4_predicted_protein_9|552_AA, JH723871.1_25|geneid_v1.4_predicted_protein_25|555_AA		XP_003285889.1	XP_020430692.1, XP_020432785.1
OG0000824	XP_012757861.1, XP_012758937.1	DDB0237931|DDB_G0272638, DDB0266924|DDB_G0274067	XP_004366253.1	AJWH01006971.1_2|geneid_v1.4_predicted_protein_2|853_AA, JH724012.1_1|geneid_v1.4_predicted_protein_1|350_AA	KYR01394.1	XP_003294889.1	XP_020438952.1
OG0000825	XP_012757865.1	DDB0267047|DDB_G0287977, DDB0307946|DDB_G0287979	XP_004354525.1, XP_004366659.1	JH723760.1_5|geneid_v1.4_predicted_protein_5|1657_AA	KYQ90707.1	XP_003287457.1, XP_003287458.1	XP_020428302.1
OG0000826	XP_012758109.1	DDB0237638|DDB_G0284217, DDB0237639|DDB_G0285269	XP_004354599.1	JH723857.1_32|geneid_v1.4_predicted_protein_32|943_AA	KYQ92861.1, KYQ96911.1	XP_003283707.1, XP_003295228.1	XP_020436092.1
OG0000827	XP_012758480.1	DDB0305000|DDB_G0270582	XP_004361716.1	JH723771.1_100|geneid_v1.4_predicted_protein_100|607_AA	KYQ88744.1, KYR01715.1	XP_003291275.1	XP_020430205.1, XP_020435822.1, XP_020438630.1
OG0000828	XP_012758590.1	DDB0305660|DDB_G0293074	XP_004361095.1, XP_004361101.1, XP_004361104.1	JH723848.1_19|geneid_v1.4_predicted_protein_19|452_AA	KYQ91028.1	XP_003289345.1	XP_020433608.1, XP_020438392.1
OG0000829	XP_012758595.1, XP_012759299.1	DDB0233846|DDB_G0274243	XP_004361582.1	JH723826.1_6|geneid_v1.4_predicted_protein_6|1040_AA	KYQ92893.1	XP_003282940.1, XP_003290889.1, XP_003290890.1	XP_020426912.1
OG0000830	XP_012758602.1	DDB0233513|DDB_G0276361	XP_004350267.1	JH723902.1_8|geneid_v1.4_predicted_protein_8|706_AA	KYQ93027.1	XP_003285436.1	XP_020433123.1, XP_020434249.1, XP_020434250.1, XP_020438685.1
OG0000831	XP_012758607.1, XP_012759337.1	DDB0306295|DDB_G0284579, DDB0347950|DDB_G0279759	XP_004358236.1	JH723851.1_9|geneid_v1.4_predicted_protein_9|1154_AA, JH723911.1_5|geneid_v1.4_predicted_protein_5|648_AA	KYR02310.1	XP_003294766.1	XP_020438770.1
OG0000832	XP_012758640.1	DDB0346879|DDB_G0273285, DDB0346880|DDB_G0273795	XP_004363035.1, XP_004363036.1	AJWH01006759.1_1|geneid_v1.4_predicted_protein_1|2213_AA	KYR00688.1	XP_003285586.1	XP_020430285.1, XP_020430286.1
OG0000833	XP_012758951.1	DDB0308465|DDB_G0273441, DDB0308466|DDB_G0273497, DDB0348360|DDB_G0284633		AJWH01007007.1_1|geneid_v1.4_predicted_protein_1|751_AA, JH723764.1_6|geneid_v1.4_predicted_protein_6|503_AA	KYQ91753.1	XP_003291765.1, XP_003292984.1	XP_020429131.1
OG0000834	XP_012760126.1	DDB0185181|DDB_G0272522, DDB0220131|DDB_G0284545	XP_004350983.1	AJWH01007110.1_2|geneid_v1.4_predicted_protein_2|642_AA, JH723841.1_18|geneid_v1.4_predicted_protein_18|717_AA	KYQ90810.1	XP_003286038.1, XP_003293981.1	XP_020431585.1
OG0000835	XP_012760152.1	DDB0231689|DDB_G0274939	XP_004359716.1	JH723773.1_54|geneid_v1.4_predicted_protein_54|623_AA	KYR01798.1	XP_003285298.1, XP_003285299.1, XP_003288079.1, XP_003288087.1	XP_020434792.1
OG0000836		DDB0307078|DDB_G0285283, DDB0348857|DDB_G0272042, DDB0348902|DDB_G0281083		AJWH01006905.1_2|geneid_v1.4_predicted_protein_2|1031_AA, JH723762.1_65|geneid_v1.4_predicted_protein_65|568_AA, JH723779.1_14|geneid_v1.4_predicted_protein_14|771_AA, JH723779.1_15|geneid_v1.4_predicted_protein_15|1122_AA		XP_003285162.1, XP_003286997.1, XP_003290892.1
OG0000837		DDB0304400|DDB_G0278083				XP_003284921.1, XP_003285331.1, XP_003288107.1, XP_003288613.1, XP_003289292.1, XP_003289293.1, XP_003289294.1, XP_003289295.1, XP_003293879.1
OG0000838		DDB0189647|DDB_G0267920, DDB0190115|DDB_G0268906, DDB0219476|DDB_G0289649	XP_004359576.1	AJWH01005620.1_3|geneid_v1.4_predicted_protein_3|67_AA		XP_003283228.1, XP_003287486.1, XP_003289772.1, XP_003292651.1, XP_003294082.1
OG0000839		DDB0206380|DDB_G0280107, DDB0215759|DDB_G0284541, DDB0252584|DDB_G0270600, DDB0347127|DDB_G0290543, DDB0349401|DDB_G0293020		AJWH01005081.1_2|geneid_v1.4_predicted_protein_2|343_AA, JH724047.1_1|geneid_v1.4_predicted_protein_1|513_AA			XP_020426830.1, XP_020429654.1, XP_020431439.1
OG0000840		DDB0205655|DDB_G0279217, DDB0205867|DDB_G0279931, DDB0215176|DDB_G0277283, DDB0216837|DDB_G0271456, DDB0217748|DDB_G0276009, DDB0217889|DDB_G0277063, DDB0218448|DDB_G0283213, DDB0219231|DDB_G0287455		AJWH01006834.1_1|geneid_v1.4_predicted_protein_1|390_AA, JH723927.1_10|geneid_v1.4_predicted_protein_10|363_AA
OG0000841		DDB0347955|DDB_G0281147, DDB0349459|DDB_G0281143	XP_004357837.1	JH723882.1_27|geneid_v1.4_predicted_protein_27|123_AA		XP_003283994.1, XP_003284089.1, XP_003284090.1, XP_003286344.1, XP_003286348.1, XP_003291864.1
OG0000842		DDB0304787|DDB_G0267654, DDB0304788|DDB_G0268304, DDB0304789|DDB_G0268490		JH723793.1_40|geneid_v1.4_predicted_protein_40|599_AA, JH723793.1_41|geneid_v1.4_predicted_protein_41|223_AA, JH723793.1_42|geneid_v1.4_predicted_protein_42|570_AA, JH723793.1_70|geneid_v1.4_predicted_protein_70|739_AA, JH723828.1_12|geneid_v1.4_predicted_protein_12|136_AA, JH723968.1_1|geneid_v1.4_predicted_protein_1|992_AA, JH723968.1_2|geneid_v1.4_predicted_protein_2|976_AA
OG0000843		DDB0308080|DDB_G0288669, DDB0308674|DDB_G0276955, DDB0308675|DDB_G0276957, DDB0346963|DDB_G0284151, DDB0347356|DDB_G0280781, DDB0348570|DDB_G0277117		JH723762.1_142|geneid_v1.4_predicted_protein_142|525_AA, JH723804.1_41|geneid_v1.4_predicted_protein_41|100_AA		XP_003290004.1, XP_003290011.1
OG0000844		DDB0306706|DDB_G0290805, DDB0306827|DDB_G0290821, DDB0306941|DDB_G0279971, DDB0308661|DDB_G0276367		JH723877.1_25|geneid_v1.4_predicted_protein_25|389_AA, JH723902.1_3|geneid_v1.4_predicted_protein_3|372_AA		XP_003283137.1, XP_003285596.1, XP_003285625.1, XP_003293836.1
OG0000845		DDB0305398|DDB_G0286657, DDB0305399|DDB_G0286659	XP_004356947.1, XP_004356948.1	JH723769.1_66|geneid_v1.4_predicted_protein_66|105_AA, JH723769.1_67|geneid_v1.4_predicted_protein_67|106_AA	KYQ91567.1	XP_003287509.1, XP_003287510.1, XP_003294584.1
OG0000846		DDB0305317|DDB_G0284409, DDB0306418|DDB_G0287671	XP_004367175.1	JH723759.1_53|geneid_v1.4_predicted_protein_53|214_AA, JH723778.1_106|geneid_v1.4_predicted_protein_106|198_AA	KYQ89574.1	XP_003289189.1, XP_003294829.1	XP_020430847.1, XP_020431996.1
OG0000847		DDB0202352|DDB_G0269010, DDB0202353|DDB_G0269012, DDB0216621|DDB_G0269066		AJWH01006761.1_2|geneid_v1.4_predicted_protein_2|439_AA, JH723794.1_66|geneid_v1.4_predicted_protein_66|152_AA, JH723961.1_9|geneid_v1.4_predicted_protein_9|239_AA		XP_003284980.1, XP_003285425.1, XP_003286796.1, XP_003292872.1
OG0000848		DDB0252862|DDB_G0287209		JH723761.1_68|geneid_v1.4_predicted_protein_68|1135_AA, JH723782.1_27|geneid_v1.4_predicted_protein_27|1488_AA	KYQ88994.1, KYQ88996.1, KYQ91159.1	XP_003285121.1, XP_003286181.1, XP_003292643.1, XP_003293018.1
OG0000849		DDB0302627|DDB_G0291616, DDB0302628|DDB_G0291580, DDB0302629|DDB_G0291578		AJWH01000846.1_1|geneid_v1.4_predicted_protein_1|350_AA, AJWH01000846.1_2|geneid_v1.4_predicted_protein_2|317_AA, AJWH01000846.1_3|geneid_v1.4_predicted_protein_3|503_AA		XP_003283971.1, XP_003285023.1, XP_003286049.1, XP_003291671.1
OG0000850		DDB0266877|DDB_G0295833, DDB0266878|DDB_G0273855, DDB0305576|DDB_G0286575		AJWH01007230.1_2|geneid_v1.4_predicted_protein_2|298_AA, JH723769.1_112|geneid_v1.4_predicted_protein_112|291_AA	KYQ88734.1, KYQ88735.1, KYQ94231.1	XP_003286755.1, XP_003289029.1
OG0000851		DDB0232137|DDB_G0271238, DDB0305435|DDB_G0271234, DDB0308432|DDB_G0271480, DDB0308433|DDB_G0271482	XP_004352190.1	AJWH01006754.1_1|geneid_v1.4_predicted_protein_1|1228_AA, AJWH01006861.1_4|geneid_v1.4_predicted_protein_4|108_AA, AJWH01006987.1_1|geneid_v1.4_predicted_protein_1|1205_AA, AJWH01007095.1_1|geneid_v1.4_predicted_protein_1|1153_AA	KYQ93447.1
OG0000852		DDB0306056|DDB_G0282063, DDB0349095|DDB_G0293420		JH723775.1_106|geneid_v1.4_predicted_protein_106|435_AA, JH723868.1_26|geneid_v1.4_predicted_protein_26|692_AA		XP_003290638.1, XP_003291875.1, XP_003292435.1, XP_003294370.1, XP_003294620.1, XP_003295035.1
OG0000853		DDB0233127|DDB_G0282953	XP_004354962.1, XP_004359286.1	JH723938.1_12|geneid_v1.4_predicted_protein_12|325_AA	KYQ92776.1	XP_003286752.1	XP_020429522.1, XP_020429523.1, XP_020429933.1, XP_020436583.1
OG0000854		DDB0235310|DDB_G0284549, DDB0307797|DDB_G0284479		JH723906.1_6|geneid_v1.4_predicted_protein_6|246_AA		XP_003290012.1, XP_003290166.1, XP_003290516.1	XP_020427324.1, XP_020435915.1, XP_020435916.1, XP_020435975.1
OG0000855		DDB0218123|DDB_G0278939, DDB0307223|DDB_G0274231	XP_004363239.1	JH723773.1_16|geneid_v1.4_predicted_protein_16|564_AA, JH723796.1_65|geneid_v1.4_predicted_protein_65|634_AA		XP_003283130.1, XP_003283896.1, XP_003287105.1, XP_003287106.1, XP_003287107.1
OG0000856		DDB0233529|DDB_G0286851				XP_003283268.1, XP_003283269.1, XP_003283274.1, XP_003289955.1, XP_003290065.1, XP_003292508.1, XP_003292923.1, XP_003294049.1, XP_003294354.1
OG0000857		DDB0185088|DDB_G0275695	XP_004360012.1, XP_004360013.1, XP_004360014.1	JH723814.1_40|geneid_v1.4_predicted_protein_40|209_AA, JH723866.1_13|geneid_v1.4_predicted_protein_13|85_AA		XP_003284724.1, XP_003284949.1, XP_003287374.1, XP_003288084.1
OG0000858		DDB0231843|DDB_G0269558	XP_004355771.1, XP_004359428.1, XP_004359444.1, XP_004361664.1	JH723771.1_56|geneid_v1.4_predicted_protein_56|500_AA	KYR01828.1	XP_003284448.1, XP_003285399.1	XP_020436161.1
OG0000859			XP_004354788.1, XP_004355312.1, XP_004355313.1, XP_004357376.1, XP_004363131.1, XP_004366106.1, XP_004366898.1				XP_020427664.1, XP_020427665.1, XP_020432449.1
OG0000860				JH723773.1_34|geneid_v1.4_predicted_protein_34|158_AA, JH723773.1_36|geneid_v1.4_predicted_protein_36|173_AA, JH723787.1_50|geneid_v1.4_predicted_protein_50|132_AA, JH724022.1_1|geneid_v1.4_predicted_protein_1|271_AA	KYQ90480.1, KYQ99838.1	XP_003282864.1, XP_003285871.1, XP_003285896.1, XP_003291383.1
OG0000861				JH723784.1_22|geneid_v1.4_predicted_protein_22|150_AA, JH723998.1_4|geneid_v1.4_predicted_protein_4|81_AA		XP_003283633.1, XP_003283635.1, XP_003286882.1, XP_003286898.1, XP_003288466.1, XP_003290538.1, XP_003293599.1, XP_003293628.1
OG0000862					KYQ92470.1, KYQ92472.1, KYQ92718.1		XP_020431147.1, XP_020432440.1, XP_020432444.1, XP_020432446.1, XP_020432465.1, XP_020434163.1, XP_020434190.1
OG0000863	XP_012747545.1, XP_012751380.1, XP_012751381.1, XP_012759501.1		XP_004352610.1				XP_020426978.1, XP_020431415.1, XP_020431519.1, XP_020435726.1
OG0000864	XP_012747546.1, XP_012752818.1	DDB0266336|DDB_G0295843, DDB0302693|DDB_G0292734	XP_004351306.1	JH723766.1_89|geneid_v1.4_predicted_protein_89|941_AA	KYR00316.1	XP_003292689.1	XP_020428416.1
OG0000865	XP_012747602.1, XP_012747925.1, XP_012749287.1	DDB0215359|DDB_G0294096	XP_004355845.1	AJWH01006990.1_1|geneid_v1.4_predicted_protein_1|851_AA	KYR02106.1	XP_003284905.1	XP_020437613.1
OG0000866	XP_012747699.1, XP_012753323.1, XP_012753441.1	DDB0233789|DDB_G0279009	XP_004359209.1	JH723768.1_82|geneid_v1.4_predicted_protein_82|904_AA	KYR01413.1	XP_003290664.1	XP_020436750.1
OG0000867	XP_012747704.1, XP_012753328.1	DDB0266971|DDB_G0273117, DDB0266972|DDB_G0273861	XP_004350918.1	JH724066.1_1|geneid_v1.4_predicted_protein_1|396_AA	KYQ91871.1	XP_003293020.1	XP_020436771.1
OG0000868	XP_012747713.1, XP_012758448.1	DDB0185204|DDB_G0274603	XP_004359434.1		KYR02786.1	XP_003284396.1, XP_003284398.1, XP_003293024.1	XP_020437644.1
OG0000869	XP_012747725.1	DDB0308732|DDB_G0279597, DDB0347755|DDB_G0288367	XP_004356317.1	JH723763.1_109|geneid_v1.4_predicted_protein_109|936_AA, JH723832.1_39|geneid_v1.4_predicted_protein_39|1020_AA	KYR01890.1	XP_003292408.1	XP_020429695.1
OG0000870	XP_012747739.1	DDB0231224|DDB_G0290987, DDB0347929|DDB_G0290999	XP_004362867.1	JH723765.1_88|geneid_v1.4_predicted_protein_88|485_AA, JH723765.1_94|geneid_v1.4_predicted_protein_94|395_AA	KYQ92631.1	XP_003284595.1	XP_020428102.1
OG0000871	XP_012747746.1		XP_004359776.1, XP_004359777.1	AJWH01004247.1_1|geneid_v1.4_predicted_protein_1|664_AA, AJWH01004248.1_1|geneid_v1.4_predicted_protein_1|617_AA, JH723879.1_25|geneid_v1.4_predicted_protein_25|1444_AA	KYR02991.1	XP_003294390.1	XP_020427547.1
OG0000872	XP_012747748.1	DDB0307617|DDB_G0277151, DDB0349353|DDB_G0277287	XP_004350726.1	JH723831.1_3|geneid_v1.4_predicted_protein_3|1221_AA	KYQ91746.1	XP_003286890.1, XP_003293967.1	XP_020433001.1
OG0000873	XP_012747802.1, XP_012753222.1	DDB0191230|DDB_G0287461	XP_004359977.1	JH723761.1_54|geneid_v1.4_predicted_protein_54|1356_AA, JH723765.1_92|geneid_v1.4_predicted_protein_92|1271_AA	KYR01479.1	XP_003288363.1	XP_020437259.1
OG0000874	XP_012747836.1, XP_012752301.1	DDB0233619|DDB_G0273101, DDB0304853|DDB_G0273831	XP_004360032.1	AJWH01006725.1_2|geneid_v1.4_predicted_protein_2|1945_AA	KYQ90219.1	XP_003294824.1	XP_020430722.1
OG0000875	XP_012747837.1, XP_012760172.1	DDB0306090|DDB_G0274423	XP_004360000.1	JH723773.1_46|geneid_v1.4_predicted_protein_46|652_AA	KYR01799.1	XP_003294377.1, XP_003294378.1	XP_020434791.1
OG0000876	XP_012747846.1, XP_012752414.1, XP_012757102.1	DDB0229894|DDB_G0294376	XP_004354952.1		KYQ91034.1	XP_003288630.1	XP_020430687.1, XP_020436097.1
OG0000877	XP_012747889.1	DDB0305829|DDB_G0279943, DDB0305831|DDB_G0280761	XP_004361334.1	JH723762.1_131|geneid_v1.4_predicted_protein_131|534_AA	KYR00656.1	XP_003287711.1, XP_003289444.1	XP_020431501.1
OG0000878	XP_012747947.1, XP_012748955.1	DDB0185105|DDB_G0275173	XP_004359297.1	JH723889.1_8|geneid_v1.4_predicted_protein_8|658_AA	KYQ94396.1	XP_003283523.1	XP_020427842.1, XP_020434134.1
OG0000879	XP_012747967.1, XP_012753049.1, XP_012753995.1	DDB0308687|DDB_G0277237	XP_004356328.1	JH723831.1_38|geneid_v1.4_predicted_protein_38|324_AA	KYQ90808.1	XP_003284215.1	XP_020432165.1
OG0000880	XP_012748012.1, XP_012752770.1	DDB0234149|DDB_G0276065, DDB0234171|DDB_G0276245	XP_004359726.1	JH723870.1_10|geneid_v1.4_predicted_protein_10|627_AA	KYQ91846.1	XP_003288089.1	XP_020430084.1
OG0000881	XP_012748020.1, XP_012757259.1	DDB0348089|DDB_G0292888	XP_004354252.1	JH723766.1_51|geneid_v1.4_predicted_protein_51|218_AA	KYR00309.1	XP_003293734.1	XP_020429108.1, XP_020432681.1
OG0000882	XP_012748024.1, XP_012750627.1	DDB0234266|DDB_G0274553	XP_004367300.1	JH723830.1_47|geneid_v1.4_predicted_protein_47|447_AA	KYQ90178.1	XP_003291419.1	XP_020431925.1, XP_020431926.1
OG0000883	XP_012748161.1, XP_012753509.1, XP_012754007.1, XP_012754446.1	DDB0233420|DDB_G0289651		JH723908.1_1|geneid_v1.4_predicted_protein_1|298_AA	KYQ88931.1	XP_003291244.1	XP_020431550.1
OG0000884	XP_012748174.1, XP_012749570.1, XP_012752437.1	DDB0237934|DDB_G0277037	XP_004355548.1	JH723758.1_129|geneid_v1.4_predicted_protein_129|994_AA	KYQ94336.1	XP_003284184.1	XP_020434169.1
OG0000885	XP_012748187.1, XP_012752451.1, XP_012757088.1		XP_004361502.1	JH723759.1_10|geneid_v1.4_predicted_protein_10|342_AA, JH723847.1_20|geneid_v1.4_predicted_protein_20|196_AA	KYQ94194.1	XP_003290649.1	XP_020434953.1
OG0000886	XP_012748207.1, XP_012757374.1	DDB0306657|DDB_G0288697	XP_004351044.1	JH723832.1_15|geneid_v1.4_predicted_protein_15|450_AA	KYQ92742.1	XP_003282879.1, XP_003287349.1	XP_020428678.1
OG0000887	XP_012748224.1, XP_012749054.1	DDB0237823|DDB_G0293606	XP_004360966.1	JH723906.1_4|geneid_v1.4_predicted_protein_4|284_AA	KYQ93182.1	XP_003289329.1	XP_020428424.1, XP_020434034.1
OG0000888	XP_012748236.1	DDB0252880|DDB_G0295741, DDB0347968|DDB_G0285013	XP_004351008.1	JH723799.1_64|geneid_v1.4_predicted_protein_64|308_AA, JH723806.1_32|geneid_v1.4_predicted_protein_32|388_AA	KYQ88403.1	XP_003288134.1	XP_020428027.1
OG0000889	XP_012748241.1	DDB0185043|DDB_G0273251, DDB0191107|DDB_G0269230, DDB0266780|DDB_G0273615	XP_004366994.1	JH723774.1_4|geneid_v1.4_predicted_protein_4|163_AA	KYR02280.1	XP_003285579.1	XP_020434774.1
OG0000890	XP_012748323.1	DDB0307179|DDB_G0272696	XP_004350969.1, XP_004350970.1	AJWH01006641.1_1|geneid_v1.4_predicted_protein_1|3929_AA, AJWH01007179.1_2|geneid_v1.4_predicted_protein_2|241_AA	KYQ94481.1	XP_003283771.1	XP_020437807.1
OG0000891	XP_012748371.1, XP_012754733.1, XP_012757450.1	DDB0201554|DDB_G0269100	XP_004359438.1	JH723928.1_3|geneid_v1.4_predicted_protein_3|782_AA	KYQ96878.1	XP_003284481.1	XP_020436833.1
OG0000892	XP_012748399.1, XP_012752055.1, XP_012754654.1	DDB0307256|DDB_G0275297	XP_004354943.1	JH723772.1_74|geneid_v1.4_predicted_protein_74|367_AA	KYQ88939.1	XP_003291918.1	XP_020426897.1
OG0000893	XP_012748408.1, XP_012760088.1	DDB0234146|DDB_G0278761	XP_004363057.1	JH723796.1_38|geneid_v1.4_predicted_protein_38|1673_AA	KYR00595.1	XP_003283594.1	XP_020429919.1, XP_020429920.1
OG0000894	XP_012748420.1, XP_012749447.1, XP_012752384.1	DDB0238061|DDB_G0289201	XP_004355593.1	JH723904.1_13|geneid_v1.4_predicted_protein_13|493_AA	KYQ89568.1	XP_003293054.1	XP_020429960.1
OG0000895	XP_012748436.1	DDB0229969|DDB_G0269698	XP_004355095.1, XP_004359481.1	JH723779.1_62|geneid_v1.4_predicted_protein_62|117_AA	KYQ90415.1, KYQ92739.1	XP_003290806.1	XP_020431309.1
OG0000896	XP_012748485.1, XP_012758877.1	DDB0191443|DDB_G0283615	XP_004361185.1	JH723757.1_104|geneid_v1.4_predicted_protein_104|841_AA	KYQ93372.1	XP_003292654.1	XP_020429754.1, XP_020438867.1
OG0000897	XP_012748516.1, XP_012750890.1	DDB0307532|DDB_G0273379, DDB0308513|DDB_G0273647	XP_004361226.1	JH723985.1_4|geneid_v1.4_predicted_protein_4|649_AA	KYQ88337.1	XP_003285550.1	XP_020435391.1
OG0000898	XP_012748547.1, XP_012748548.1, XP_012749714.1	DDB0347285|DDB_G0292764	XP_004357816.1	JH723766.1_106|geneid_v1.4_predicted_protein_106|138_AA	KYQ93660.1	XP_003290249.1	XP_020432461.1
OG0000899	XP_012748736.1, XP_012756400.1	DDB0191441|DDB_G0291075	XP_004359330.1	JH723765.1_41|geneid_v1.4_predicted_protein_41|687_AA, JH723765.1_53|geneid_v1.4_predicted_protein_53|241_AA	KYQ94316.1	XP_003284989.1	XP_020438689.1
OG0000900	XP_012748768.1	DDB0238212|DDB_G0285741	XP_004358991.1	JH723821.1_1|geneid_v1.4_predicted_protein_1|185_AA	KYQ93853.1, KYQ94292.1, KYR01330.1	XP_003289833.1	XP_020426962.1
OG0000901	XP_012748933.1, XP_012751159.1	DDB0267102|DDB_G0269290	XP_004354514.1	AJWH01000860.1_2|geneid_v1.4_predicted_protein_2|314_AA, JH723863.1_17|geneid_v1.4_predicted_protein_17|324_AA	KYQ93959.1	XP_003288454.1	XP_020433785.1
OG0000902	XP_012748947.1, XP_012748950.1	DDB0266381|DDB_G0285637	XP_004359176.1, XP_004359493.1	JH723767.1_97|geneid_v1.4_predicted_protein_97|768_AA	KYR02728.1	XP_003290121.1	XP_020432210.1
OG0000903	XP_012748979.1, XP_012750235.1	DDB0220132|DDB_G0272350	XP_004361951.1	AJWH01006661.1_4|geneid_v1.4_predicted_protein_4|702_AA	KYR00326.1, KYR02009.1	XP_003294801.1	XP_020438506.1
OG0000904	XP_012748980.1	DDB0232365|DDB_G0294290	XP_004350849.1	AJWH01005402.1_1|geneid_v1.4_predicted_protein_1|364_AA, AJWH01005402.1_2|geneid_v1.4_predicted_protein_2|818_AA, AJWH01007226.1_1|geneid_v1.4_predicted_protein_1|719_AA	KYR00229.1	XP_003285884.1	XP_020438522.1
OG0000905	XP_012748991.1, XP_012750978.1	DDB0305484|DDB_G0276567	XP_004360901.1	JH723758.1_98|geneid_v1.4_predicted_protein_98|313_AA	KYQ88645.1	XP_003284222.1, XP_003288157.1	XP_020438796.1
OG0000906	XP_012749007.1, XP_012750762.1	DDB0231722|DDB_G0281735	XP_004350252.1, XP_004351740.1, XP_004359729.1	JH723785.1_58|geneid_v1.4_predicted_protein_58|665_AA	KYQ93847.1		XP_020438677.1
OG0000907	XP_012749018.1, XP_012757682.1	DDB0231143|DDB_G0288993	XP_004350003.1	JH723787.1_75|geneid_v1.4_predicted_protein_75|1246_AA	KYQ91623.1	XP_003291614.1, XP_003291615.1	XP_020435362.1
OG0000908	XP_012749041.1	DDB0233429|DDB_G0272082	XP_004350008.1	AJWH01007279.1_1|geneid_v1.4_predicted_protein_1|576_AA	KYQ92342.1	XP_003285088.1, XP_003287124.1, XP_003287125.1	XP_020432352.1
OG0000909	XP_012749066.1, XP_012749071.1	DDB0216215|DDB_G0291858	XP_004351790.1	JH723810.1_56|geneid_v1.4_predicted_protein_56|755_AA	KYR00532.1	XP_003289866.1	XP_020426846.1, XP_020426855.1
OG0000910	XP_012749072.1	DDB0347132|DDB_G0289019	XP_004354892.1, XP_004363208.1	JH723787.1_58|geneid_v1.4_predicted_protein_58|807_AA	KYQ88504.1	XP_003290358.1	XP_020434467.1, XP_020434468.1
OG0000911	XP_012749097.1, XP_012751596.1, XP_012753865.1	DDB0201631|DDB_G0291970, DDB0214987|DDB_G0277833	XP_004366930.1		KYQ96961.1	XP_003290950.1	XP_020428948.1
OG0000912	XP_012749156.1, XP_012759964.1	DDB0307088|DDB_G0284741	XP_004359000.1	JH723764.1_44|geneid_v1.4_predicted_protein_44|1384_AA	KYQ92282.1	XP_003288395.1, XP_003292918.1	XP_020437569.1
OG0000913	XP_012749172.1, XP_012757649.1, XP_012759947.1	DDB0238738|DDB_G0295689	XP_004356367.1	JH723761.1_123|geneid_v1.4_predicted_protein_123|152_AA	KYQ88953.1	XP_003284770.1	XP_020437597.1
OG0000914	XP_012749200.1, XP_012758380.1, XP_012760036.1	DDB0346861|DDB_G0271546	XP_004366313.1	JH724030.1_1|geneid_v1.4_predicted_protein_1|727_AA	KYR02080.1	XP_003293167.1	XP_020431373.1
OG0000915	XP_012749238.1	DDB0306500|DDB_G0267784	XP_004362592.1	JH723850.1_1|geneid_v1.4_predicted_protein_1|545_AA, JH723866.1_27|geneid_v1.4_predicted_protein_27|514_AA	KYQ90438.1	XP_003292795.1, XP_003293412.1	XP_020427417.1
OG0000916	XP_012749242.1, XP_012760028.1	DDB0191148|DDB_G0285253	XP_004355957.1	JH723857.1_24|geneid_v1.4_predicted_protein_24|437_AA	KYQ92568.1	XP_003292220.1, XP_003292671.1	XP_020427319.1
OG0000917	XP_012749261.1	DDB0308125|DDB_G0289743, DDB0309023|DDB_G0283977	XP_004351916.1	JH723812.1_24|geneid_v1.4_predicted_protein_24|354_AA	KYQ94349.1, KYR02347.1	XP_003285684.1, XP_003289518.1
OG0000918	XP_012749295.1, XP_012755560.1	DDB0348756|DDB_G0274307	XP_004355615.1, XP_004360486.1	JH723827.1_51|geneid_v1.4_predicted_protein_51|466_AA	KYQ89968.1	XP_003291874.1	XP_020435815.1
OG0000919	XP_012749304.1, XP_012751205.1	DDB0305976|DDB_G0280879, DDB0347699|DDB_G0281217	XP_004367147.1	JH723762.1_6|geneid_v1.4_predicted_protein_6|590_AA	KYQ91683.1	XP_003286326.1	XP_020438611.1
OG0000920	XP_012749341.1, XP_012754146.1	DDB0348962|DDB_G0280363	XP_004357273.1	AJWH01002327.1_1|geneid_v1.4_predicted_protein_1|1658_AA, JH723798.1_34|geneid_v1.4_predicted_protein_34|1445_AA	KYQ91705.1	XP_003286893.1	XP_020428724.1
OG0000921	XP_012749406.1, XP_012749413.1	DDB0229909|DDB_G0275501, DDB0229910|DDB_G0275499	XP_004350574.1	JH723815.1_15|geneid_v1.4_predicted_protein_15|229_AA	KYR02922.1	XP_003285453.1	XP_020432375.1
OG0000922	XP_012749426.1, XP_012752799.1	DDB0185062|DDB_G0272616, DDB0238222|DDB_G0274021	XP_004358653.1		KYQ90215.1	XP_003290276.1	XP_020426859.1, XP_020430473.1
OG0000923	XP_012749428.1, XP_012751994.1	DDB0220702|DDB_G0277449	XP_004356166.1	JH723789.1_52|geneid_v1.4_predicted_protein_52|469_AA, JH723789.1_61|geneid_v1.4_predicted_protein_61|359_AA	KYQ88168.1	XP_003291755.1	XP_020433596.1
OG0000924	XP_012749431.1, XP_012755006.1	DDB0214827|DDB_G0281385, DDB0229979|DDB_G0281253		JH723803.1_5|geneid_v1.4_predicted_protein_5|264_AA, JH723944.1_4|geneid_v1.4_predicted_protein_4|190_AA	KYQ99923.1	XP_003294405.1	XP_020428856.1
OG0000925	XP_012749496.1, XP_012752984.1, XP_012757037.1	DDB0305752|DDB_G0283651, DDB0305759|DDB_G0283653	XP_004363097.1				XP_020426784.1, XP_020437869.1, XP_020437881.1
OG0000926	XP_012749579.1, XP_012750786.1, XP_012753401.1	DDB0306200|DDB_G0291203	XP_004357016.1		KYQ90675.1	XP_003291763.1	XP_020430586.1, XP_020432420.1
OG0000927	XP_012749599.1, XP_012752023.1	DDB0231244|DDB_G0272618, DDB0266926|DDB_G0274019	XP_004359101.1	AJWH01007248.1_1|geneid_v1.4_predicted_protein_1|662_AA	KYQ92059.1	XP_003290277.1	XP_020426860.1
OG0000928	XP_012749603.1, XP_012752013.1	DDB0266884|DDB_G0273107, DDB0266885|DDB_G0273839	XP_004355746.1	AJWH01006711.1_1|geneid_v1.4_predicted_protein_1|2029_AA	KYQ90949.1	XP_003284990.1	XP_020426870.1
OG0000929	XP_012749663.1, XP_012753066.1	DDB0237682|DDB_G0282959	XP_004357628.1	JH723805.1_67|geneid_v1.4_predicted_protein_67|636_AA, JH723805.1_68|geneid_v1.4_predicted_protein_68|460_AA	KYQ90011.1	XP_003283326.1	XP_020428940.1
OG0000930	XP_012749729.1	DDB0266728|DDB_G0285591	XP_004358149.1, XP_004367177.1	AJWH01006699.1_3|geneid_v1.4_predicted_protein_3|133_AA	KYQ88982.1, KYQ90673.1	XP_003289366.1	XP_020432240.1
OG0000931	XP_012749799.1, XP_012749990.1	DDB0233787|DDB_G0290439	XP_004361000.1	JH723854.1_13|geneid_v1.4_predicted_protein_13|1104_AA	KYQ91820.1	XP_003289087.1	XP_020427185.1, XP_020427186.1
OG0000932	XP_012749908.1	DDB0306648|DDB_G0276091, DDB0308655|DDB_G0276089	XP_004356053.1	JH723783.1_2|geneid_v1.4_predicted_protein_2|1344_AA, JH723783.1_3|geneid_v1.4_predicted_protein_3|1624_AA	KYQ92909.1	XP_003290960.1	XP_020438830.1
OG0000933	XP_012749952.1	DDB0216410|DDB_G0275335, DDB0220621|DDB_G0270054	XP_004355555.1, XP_004358806.1	JH723772.1_80|geneid_v1.4_predicted_protein_80|408_AA	KYR01908.1	XP_003284171.1	XP_020432379.1
OG0000934	XP_012749979.1, XP_012749981.1	DDB0238568|DDB_G0292920	XP_004355704.1	JH723766.1_31|geneid_v1.4_predicted_protein_31|429_AA	KYQ93475.1	XP_003287820.1	XP_020429010.1, XP_020438391.1
OG0000935	XP_012750016.1, XP_012759872.1, XP_012759873.1	DDB0231472|DDB_G0280571	XP_004353865.1	JH723844.1_39|geneid_v1.4_predicted_protein_39|388_AA	KYR00674.1	XP_003289314.1	XP_020435380.1
OG0000936	XP_012750065.1, XP_012755349.1, XP_012755621.1	DDB0233639|DDB_G0292422	XP_004355696.1	JH723770.1_32|geneid_v1.4_predicted_protein_32|593_AA	KYR01777.1	XP_003287800.1	XP_020437156.1
OG0000937	XP_012750121.1	DDB0348975|DDB_G0293990	XP_004356058.1	JH723971.1_1|geneid_v1.4_predicted_protein_1|370_AA	KYQ93130.1	XP_003283982.1	XP_020432528.1, XP_020435022.1, XP_020435023.1
OG0000938	XP_012750231.1	DDB0216299|DDB_G0278241	XP_004363082.1	JH724008.1_2|geneid_v1.4_predicted_protein_2|371_AA	KYR01041.1	XP_003286096.1	XP_020433210.1, XP_020433617.1, XP_020433618.1
OG0000939	XP_012750244.1, XP_012755867.1, XP_012755868.1	DDB0307149|DDB_G0272192	XP_004362494.1	JH724004.1_3|geneid_v1.4_predicted_protein_3|485_AA	KYQ90913.1	XP_003291879.1	XP_020437826.1
OG0000940	XP_012750265.1, XP_012750573.1	DDB0306915|DDB_G0279425	XP_004351902.1	JH723763.1_70|geneid_v1.4_predicted_protein_70|546_AA, JH723763.1_71|geneid_v1.4_predicted_protein_71|324_AA	KYQ90526.1	XP_003291167.1	XP_020436655.1
OG0000941	XP_012750354.1	DDB0305241|DDB_G0267504	XP_004356119.1	JH723788.1_17|geneid_v1.4_predicted_protein_17|362_AA	KYQ91806.1	XP_003284252.1, XP_003287090.1, XP_003289962.1	XP_020431672.1
OG0000942	XP_012750356.1, XP_012752497.1	DDB0306885|DDB_G0278793, DDB0307879|DDB_G0286713	XP_004359005.1	JH723796.1_53|geneid_v1.4_predicted_protein_53|230_AA	KYQ92314.1	XP_003285925.1, XP_003286849.1
OG0000943	XP_012750369.1, XP_012755977.1	DDB0233652|DDB_G0279649	XP_004354281.1	JH723847.1_16|geneid_v1.4_predicted_protein_16|1057_AA, JH723885.1_13|geneid_v1.4_predicted_protein_13|1326_AA	KYQ89166.1	XP_003291493.1	XP_020428622.1
OG0000944	XP_012750380.1, XP_012751376.1	DDB0232418|DDB_G0287393	XP_004363216.1	JH723761.1_66|geneid_v1.4_predicted_protein_66|789_AA	KYQ91477.1, KYQ92020.1	XP_003289173.1	XP_020436349.1
OG0000945	XP_012750403.1	DDB0231227|DDB_G0272738	XP_004357529.1	AJWH01003518.1_1|geneid_v1.4_predicted_protein_1|341_AA, AJWH01006910.1_4|geneid_v1.4_predicted_protein_4|343_AA	KYQ91767.1, KYR01073.1	XP_003290777.1	XP_020435756.1
OG0000946	XP_012750408.1	DDB0232045|DDB_G0269738, DDB0349209|DDB_G0270628	XP_004358171.1	JH723779.1_24|geneid_v1.4_predicted_protein_24|1617_AA, JH723890.1_13|geneid_v1.4_predicted_protein_13|2698_AA	KYQ99893.1	XP_003291066.1	XP_020432983.1
OG0000947	XP_012750477.1, XP_012753127.1	DDB0231556|DDB_G0284385	XP_004360386.1, XP_004360470.1	JH723778.1_91|geneid_v1.4_predicted_protein_91|258_AA	KYQ96864.1	XP_003285472.1	XP_020433128.1
OG0000948	XP_012750498.1, XP_012757202.1	DDB0306216|DDB_G0278499	XP_004351165.1	JH723871.1_14|geneid_v1.4_predicted_protein_14|1177_AA	KYR02092.1	XP_003283595.1, XP_003283596.1	XP_020437351.1
OG0000949	XP_012750520.1, XP_012756394.1	DDB0305626|DDB_G0291055	XP_004359341.1	AJWH01000847.1_3|geneid_v1.4_predicted_protein_3|85_AA, JH723765.1_105|geneid_v1.4_predicted_protein_105|80_AA	KYQ88985.1	XP_003284567.1	XP_020436175.1
OG0000950	XP_012750544.1, XP_012752435.1, XP_012752436.1, XP_012756570.1, XP_012756571.1, XP_012756572.1					XP_003284995.1, XP_003286239.1, XP_003292878.1
OG0000951	XP_012750559.1	DDB0349160|DDB_G0279735	XP_004366075.1, XP_004366076.1	AJWH01003413.1_1|geneid_v1.4_predicted_protein_1|1336_AA, JH723915.1_2|geneid_v1.4_predicted_protein_2|1243_AA	KYR01582.1	XP_003286610.1	XP_020432956.1
OG0000952	XP_012750591.1	DDB0266825|DDB_G0290319, DDB0266826|DDB_G0274169		JH723817.1_16|geneid_v1.4_predicted_protein_16|163_AA	KYR00507.1, KYR00590.1	XP_003284762.1, XP_003288814.1	XP_020432370.1
OG0000953	XP_012750618.1	DDB0235387|DDB_G0278255, DDB0305902|DDB_G0278257	XP_004350937.1	JH723861.1_25|geneid_v1.4_predicted_protein_25|983_AA	KYR01322.1	XP_003286276.1, XP_003286277.1	XP_020428495.1
OG0000954	XP_012750710.1	DDB0238277|DDB_G0275049	XP_004349964.1	JH723772.1_67|geneid_v1.4_predicted_protein_67|308_AA	KYQ91751.1	XP_003287117.1, XP_003287122.1, XP_003287398.1	XP_020432359.1
OG0000955	XP_012750711.1, XP_012750712.1, XP_012752577.1	DDB0307995|DDB_G0279501	XP_004351189.1	JH723763.1_108|geneid_v1.4_predicted_protein_108|1552_AA	KYR02480.1	XP_003283609.1	XP_020437556.1
OG0000956	XP_012750718.1	DDB0185044|DDB_G0275699, DDB0347174|DDB_G0283577, DDB0348911|DDB_G0275789	XP_004359327.1	JH723814.1_51|geneid_v1.4_predicted_protein_51|1467_AA	KYQ99959.1	XP_003292235.1	XP_020432357.1
OG0000957	XP_012750802.1, XP_012753503.1	DDB0238114|DDB_G0281587, DDB0238121|DDB_G0281587	XP_004357313.1	JH723785.1_2|geneid_v1.4_predicted_protein_2|319_AA	KYQ93520.1	XP_003293746.1	XP_020429735.1
OG0000958	XP_012750893.1, XP_012756827.1	DDB0220481|DDB_G0273127, DDB0266662|DDB_G0273645	XP_004361224.1	JH723985.1_1|geneid_v1.4_predicted_protein_1|216_AA	KYQ88338.1	XP_003285552.1	XP_020435389.1
OG0000959	XP_012750974.1	DDB0232206|DDB_G0288671, DDB0232207|DDB_G0269410	XP_004355767.1	JH723832.1_27|geneid_v1.4_predicted_protein_27|582_AA	KYQ94446.1	XP_003284321.1, XP_003289660.1	XP_020436453.1
OG0000960	XP_012750985.1, XP_012758137.1	DDB0185117|DDB_G0273097, DDB0238491|DDB_G0273817	XP_004356068.1	JH723988.1_4|geneid_v1.4_predicted_protein_4|234_AA	KYR00888.1	XP_003294708.1	XP_020428586.1
OG0000961	XP_012751075.1	DDB0305277|DDB_G0267510	XP_004354193.1, XP_004362289.1	JH723788.1_21|geneid_v1.4_predicted_protein_21|105_AA	KYQ91810.1	XP_003285774.1	XP_020427188.1, XP_020436292.1
OG0000962	XP_012751089.1, XP_012754286.1	DDB0306231|DDB_G0276259	XP_004361999.1	JH723870.1_24|geneid_v1.4_predicted_protein_24|340_AA	KYQ88470.1, KYR00986.1	XP_003294907.1	XP_020432287.1
OG0000963	XP_012751102.1	DDB0238772|DDB_G0269418, DDB0238780|DDB_G0268884	XP_004366905.1	JH723825.1_43|geneid_v1.4_predicted_protein_43|41_AA, JH723862.1_25|geneid_v1.4_predicted_protein_25|159_AA	KYQ88987.1	XP_003294503.1	XP_020432264.1
OG0000964	XP_012751134.1, XP_012753881.1	DDB0237612|DDB_G0284849, DDB0237633|DDB_G0284955	XP_004362869.1	JH723764.1_128|geneid_v1.4_predicted_protein_128|1409_AA	KYR01086.1	XP_003286381.1	XP_020426723.1
OG0000965	XP_012751227.1, XP_012751228.1	DDB0302577|DDB_G0268396	XP_004351767.1, XP_004351768.1	JH723858.1_2|geneid_v1.4_predicted_protein_2|121_AA	KYQ94126.1	XP_003292159.1	XP_020431122.1
OG0000966	XP_012751230.1, XP_012752670.1	DDB0234175|DDB_G0290213	XP_004351961.1, XP_004354527.1	JH723820.1_4|geneid_v1.4_predicted_protein_4|503_AA	KYQ93788.1	XP_003287414.1	XP_020428475.1
OG0000967	XP_012751269.1, XP_012753570.1	DDB0266833|DDB_G0275733	XP_004359773.1	JH723865.1_22|geneid_v1.4_predicted_protein_22|643_AA, JH723865.1_23|geneid_v1.4_predicted_protein_23|737_AA	KYQ93668.1	XP_003288976.1	XP_020431255.1
OG0000968	XP_012751280.1	DDB0220697|DDB_G0282409	XP_004361957.1	JH723859.1_24|geneid_v1.4_predicted_protein_24|1015_AA	KYQ92245.1	XP_003290804.1, XP_003291323.1, XP_003295064.1	XP_020436240.1
OG0000969	XP_012751359.1, XP_012756885.1	DDB0191243|DDB_G0272104	XP_004350553.1, XP_004363218.1		KYQ92021.1, KYR01258.1	XP_003287346.1	XP_020427139.1
OG0000970	XP_012751383.1, XP_012754987.1	DDB0302426|DDB_G0275665	XP_004350515.1	JH723816.1_9|geneid_v1.4_predicted_protein_9|304_AA	KYQ90726.1	XP_003287383.1, XP_003291606.1	XP_020435734.1
OG0000971	XP_012751420.1	DDB0307989|DDB_G0279329	XP_004354852.1, XP_004357896.1	JH723763.1_41|geneid_v1.4_predicted_protein_41|1230_AA	KYQ90985.1	XP_003288072.1	XP_020427168.1, XP_020437764.1
OG0000972	XP_012751428.1, XP_012752976.1	DDB0191343|DDB_G0288613	XP_004355998.1, XP_004359328.1	JH723869.1_29|geneid_v1.4_predicted_protein_29|442_AA	KYR01314.1	XP_003292405.1	XP_020437748.1
OG0000973	XP_012751429.1, XP_012756067.1	DDB0185190|DDB_G0291227, DDB0238768|DDB_G0291201	XP_004366276.1	JH723784.1_18|geneid_v1.4_predicted_protein_18|557_AA	KYQ88673.1	XP_003291762.1	XP_020432385.1
OG0000974	XP_012751434.1	DDB0238340|DDB_G0278079, DDB0238341|DDB_G0278593	XP_004358630.1	JH723883.1_6|geneid_v1.4_predicted_protein_6|696_AA, JH723883.1_7|geneid_v1.4_predicted_protein_7|571_AA	KYQ90396.1	XP_003283009.1	XP_020430899.1
OG0000975	XP_012751472.1	DDB0233706|DDB_G0280529	XP_004354110.1	JH723844.1_17|geneid_v1.4_predicted_protein_17|67_AA	KYQ92984.1, KYQ94009.1, KYR00599.1	XP_003293390.1	XP_020432204.1
OG0000976	XP_012751477.1, XP_012754640.1, XP_012757035.1	DDB0304451|DDB_G0278047	XP_004358644.1	JH723945.1_2|geneid_v1.4_predicted_protein_2|387_AA	KYQ94256.1	XP_003294437.1	XP_020433179.1
OG0000977	XP_012751691.1, XP_012751692.1	DDB0306128|DDB_G0267794	XP_004360525.1	JH723866.1_23|geneid_v1.4_predicted_protein_23|644_AA	KYR02075.1	XP_003289348.1	XP_020431615.1, XP_020431616.1
OG0000978	XP_012751701.1	DDB0305622|DDB_G0286539	XP_004357504.1	JH723769.1_120|geneid_v1.4_predicted_protein_120|581_AA	KYR01448.1	XP_003286991.1, XP_003292827.1, XP_003292828.1	XP_020433415.1
OG0000979	XP_012751732.1, XP_012751733.1	DDB0348198|DDB_G0289761	XP_004350246.1	JH723812.1_19|geneid_v1.4_predicted_protein_19|1859_AA	KYQ88226.1, KYQ88227.1		XP_020433555.1, XP_020433556.1
OG0000980	XP_012751749.1	DDB0307143|DDB_G0272064	XP_004367020.1, XP_004367021.1	AJWH01006872.1_1|geneid_v1.4_predicted_protein_1|1863_AA, AJWH01007072.1_1|geneid_v1.4_predicted_protein_1|544_AA	KYQ99657.1	XP_003293740.1	XP_020436244.1
OG0000981	XP_012751764.1, XP_012752676.1	DDB0306520|DDB_G0268074	XP_004359138.1	JH723790.1_65|geneid_v1.4_predicted_protein_65|962_AA	KYR01399.1	XP_003283885.1, XP_003283886.1	XP_020436958.1
OG0000982	XP_012751783.1	DDB0307525|DDB_G0273143, DDB0308499|DDB_G0273607	XP_004359159.1	AJWH01007067.1_2|geneid_v1.4_predicted_protein_2|107_AA	KYQ89429.1, KYQ94063.1	XP_003285012.1	XP_020428880.1
OG0000983	XP_012751873.1	DDB0183969|DDB_G0291544	XP_004361109.1	AJWH01000845.1_1|geneid_v1.4_predicted_protein_1|180_AA, JH723799.1_4|geneid_v1.4_predicted_protein_4|321_AA	KYR00963.1	XP_003294126.1, XP_003294127.1	XP_020430392.1
OG0000984	XP_012751886.1	DDB0346712|DDB_G0268546, DDB0348301|DDB_G0281657	XP_004362346.1	JH723785.1_15|geneid_v1.4_predicted_protein_15|580_AA, JH723858.1_9|geneid_v1.4_predicted_protein_9|333_AA	KYQ99762.1	XP_003295088.1	XP_020433929.1
OG0000985	XP_012751900.1, XP_012752622.1	DDB0307969|DDB_G0278771	XP_004355726.1	JH723796.1_42|geneid_v1.4_predicted_protein_42|886_AA, JH723869.1_7|geneid_v1.4_predicted_protein_7|39_AA	KYQ96913.1	XP_003292873.1	XP_020434869.1
OG0000986	XP_012751917.1	DDB0307733|DDB_G0282679, DDB0349301|DDB_G0274419	XP_004351360.1	JH723836.1_15|geneid_v1.4_predicted_protein_15|936_AA, JH723836.1_17|geneid_v1.4_predicted_protein_17|1432_AA	KYQ93789.1	XP_003289242.1	XP_020430510.1
OG0000987	XP_012751967.1, XP_012752708.1	DDB0231603|DDB_G0277511, DDB0231604|DDB_G0277511	XP_004366385.1	JH723794.1_8|geneid_v1.4_predicted_protein_8|379_AA	KYR02657.1	XP_003284284.1	XP_020429238.1
OG0000988	XP_012752002.1, XP_012753255.1	DDB0185148|DDB_G0273443, DDB0304861|DDB_G0273553	XP_004355745.1	AJWH01007281.1_2|geneid_v1.4_predicted_protein_2|228_AA	KYQ90210.1	XP_003292315.1	XP_020436555.1
OG0000989	XP_012752035.1, XP_012752036.1, XP_012758847.1	DDB0266718|DDB_G0270388	XP_004355192.1	JH723776.1_46|geneid_v1.4_predicted_protein_46|960_AA	KYR02539.1	XP_003293482.1	XP_020429514.1
OG0000990	XP_012752076.1, XP_012752077.1	DDB0266591|DDB_G0282783	XP_004361139.1	JH723833.1_30|geneid_v1.4_predicted_protein_30|406_AA, JH723833.1_31|geneid_v1.4_predicted_protein_31|2246_AA	KYQ89555.1	XP_003293760.1	XP_020434545.1
OG0000991	XP_012752099.1, XP_012756978.1	DDB0216403|DDB_G0281165	XP_004357428.1, XP_004357937.1	JH723762.1_32|geneid_v1.4_predicted_protein_32|719_AA	KYQ88177.1	XP_003288797.1	XP_020435095.1
OG0000992	XP_012752116.1, XP_012756985.1	DDB0220002|DDB_G0274993	XP_004350323.1	JH723826.1_34|geneid_v1.4_predicted_protein_34|758_AA, JH723826.1_39|geneid_v1.4_predicted_protein_39|540_AA	KYQ88951.1	XP_003293287.1	XP_020430780.1
OG0000993	XP_012752130.1, XP_012755742.1, XP_012758326.1	DDB0306423|DDB_G0287873	XP_004366232.1	JH723759.1_20|geneid_v1.4_predicted_protein_20|2323_AA	KYR02699.1	XP_003294015.1	XP_020433036.1
OG0000994	XP_012752197.1, XP_012754980.1	DDB0347460|DDB_G0281111	XP_004366348.1	AJWH01005596.1_1|geneid_v1.4_predicted_protein_1|660_AA, JH723762.1_50|geneid_v1.4_predicted_protein_50|628_AA	KYQ91483.1	XP_003293101.1	XP_020437340.1
OG0000995	XP_012752202.1	DDB0219862|DDB_G0293474, DDB0237543|DDB_G0293462	XP_004350930.1	JH723775.1_102|geneid_v1.4_predicted_protein_102|716_AA	KYR02670.1	XP_003292203.1, XP_003292204.1	XP_020431221.1
OG0000996	XP_012752251.1, XP_012753131.1	DDB0266724|DDB_G0284221	XP_004350307.1, XP_004361471.1	JH723778.1_18|geneid_v1.4_predicted_protein_18|68_AA	KYQ96798.1	XP_003283702.1	XP_020433690.1
OG0000997	XP_012752256.1, XP_012753161.1, XP_012753162.1	DDB0233843|DDB_G0278755	XP_004358967.1	JH723796.1_35|geneid_v1.4_predicted_protein_35|811_AA	KYR00573.1	XP_003283599.1	XP_020431172.1
OG0000998	XP_012752276.1	DDB0307880|DDB_G0286741, DDB0346524|DDB_G0287705	XP_004354155.1	JH723759.1_48|geneid_v1.4_predicted_protein_48|405_AA, JH723769.1_10|geneid_v1.4_predicted_protein_10|362_AA	KYQ91129.1	XP_003290715.1	XP_020435997.1
OG0000999	XP_012752314.1, XP_012755980.1	DDB0233920|DDB_G0279657	XP_004354254.1	JH723885.1_16|geneid_v1.4_predicted_protein_16|1619_AA	KYQ89159.1	XP_003286584.1	XP_020428621.1, XP_020436518.1
OG0001000	XP_012752366.1, XP_012757089.1	DDB0252553|DDB_G0295707	XP_004362819.1	AJWH01006431.1_4|geneid_v1.4_predicted_protein_4|1459_AA, JH723784.1_59|geneid_v1.4_predicted_protein_59|1484_AA	KYR00059.1	XP_003294090.1	XP_020431809.1
OG0001001	XP_012752457.1, XP_012758199.1	DDB0306670|DDB_G0289397	XP_004357388.1	JH723795.1_62|geneid_v1.4_predicted_protein_62|411_AA	KYQ92839.1	XP_003290978.1, XP_003290979.1	XP_020434607.1
OG0001002	XP_012752470.1	DDB0306494|DDB_G0267608		JH723788.1_71|geneid_v1.4_predicted_protein_71|227_AA		XP_003284531.1, XP_003284579.1, XP_003285793.1, XP_003291234.1, XP_003293564.1	XP_020433022.1
OG0001003	XP_012752564.1, XP_012753586.1	DDB0306587|DDB_G0269750		JH723779.1_16|geneid_v1.4_predicted_protein_16|229_AA, JH723779.1_18|geneid_v1.4_predicted_protein_18|151_AA	KYR00858.1	XP_003283068.1, XP_003285009.1	XP_020429367.1
OG0001004	XP_012752570.1, XP_012759730.1	DDB0234192|DDB_G0288787	XP_004360538.1	JH723939.1_7|geneid_v1.4_predicted_protein_7|184_AA	KYQ90998.1	XP_003285937.1, XP_003295174.1	XP_020436230.1
OG0001005	XP_012752812.1, XP_012752813.1	DDB0346721|DDB_G0293922	XP_004351492.1, XP_004359848.1	JH723770.1_90|geneid_v1.4_predicted_protein_90|317_AA	KYQ92014.1	XP_003283976.1	XP_020429395.1
OG0001006	XP_012752862.1, XP_012758062.1, XP_012758063.1	DDB0233289|DDB_G0274301	XP_004360661.1	AJWH01006448.1_1|geneid_v1.4_predicted_protein_1|870_AA, JH723830.1_26|geneid_v1.4_predicted_protein_26|259_AA	KYQ99834.1		XP_020430715.1
OG0001007	XP_012752878.1, XP_012755784.1	DDB0308846|DDB_G0282413	XP_004356398.1, XP_004360270.1, XP_004362428.1, XP_004362953.1		KYQ89590.1	XP_003294723.1
OG0001008	XP_012752900.1, XP_012753426.1	DDB0191484|DDB_G0283393	XP_004356859.1	JH723793.1_29|geneid_v1.4_predicted_protein_29|127_AA	KYQ96904.1, KYR00207.1	XP_003292592.1	XP_020428232.1
OG0001009	XP_012752915.1	DDB0306676|DDB_G0289615, DDB0346938|DDB_G0289621	XP_004367218.1	JH723908.1_10|geneid_v1.4_predicted_protein_10|796_AA	KYQ93190.1	XP_003291209.1, XP_003291210.1	XP_020428522.1
OG0001010	XP_012752917.1	DDB0266680|DDB_G0287441, DDB0305854|DDB_G0287341	XP_004366163.1	JH723761.1_111|geneid_v1.4_predicted_protein_111|433_AA	KYQ90228.1	XP_003292778.1, XP_003293245.1	XP_020430005.1
OG0001011	XP_012752991.1, XP_012755103.1	DDB0266866|DDB_G0273193, DDB0266867|DDB_G0273739	XP_004354188.1	AJWH01007192.1_1|geneid_v1.4_predicted_protein_1|482_AA	KYR03045.1	XP_003293359.1	XP_020435870.1
OG0001012	XP_012753022.1	DDB0215343|DDB_G0280533, DDB0216253|DDB_G0280543, DDB0304876|DDB_G0288149	XP_004352336.1	JH723760.1_67|geneid_v1.4_predicted_protein_67|399_AA	KYR02686.1	XP_003294695.1	XP_020435383.1
OG0001013	XP_012753033.1	DDB0191111|DDB_G0269254, DDB0346629|DDB_G0293060	XP_004361914.1	JH723774.1_76|geneid_v1.4_predicted_protein_76|347_AA, JH723848.1_26|geneid_v1.4_predicted_protein_26|366_AA	KYR00310.1	XP_003287094.1	XP_020435253.1
OG0001014	XP_012753137.1, XP_012758940.1	DDB0233965|DDB_G0276899	XP_004350689.1	JH723758.1_114|geneid_v1.4_predicted_protein_114|291_AA	KYQ99843.1	XP_003295116.1	XP_020429616.1, XP_020432041.1
OG0001015	XP_012753154.1, XP_012754579.1	DDB0233892|DDB_G0268012	XP_004358130.1	JH723937.1_13|geneid_v1.4_predicted_protein_13|225_AA	KYQ89656.1, KYQ90728.1	XP_003292574.1	XP_020428163.1
OG0001016	XP_012753198.1	DDB0229901|DDB_G0268592, DDB0233887|DDB_G0268592, DDB0304671|DDB_G0268592	XP_004360608.1	JH723853.1_17|geneid_v1.4_predicted_protein_17|907_AA	KYQ90260.1	XP_003288465.1	XP_020436215.1
OG0001017	XP_012753237.1, XP_012759515.1	DDB0302378|DDB_G0283281	XP_004351004.1, XP_004353876.1		KYR00484.1	XP_003288059.1	XP_020436902.1, XP_020436903.1
OG0001018	XP_012753251.1, XP_012758733.1	DDB0238178|DDB_G0282209	XP_004362825.1	AJWH01002256.1_6|geneid_v1.4_predicted_protein_6|684_AA, JH723916.1_2|geneid_v1.4_predicted_protein_2|701_AA	KYQ91296.1	XP_003291871.1	XP_020429676.1
OG0001019	XP_012753266.1, XP_012754665.1	DDB0348191|DDB_G0278621	XP_004356246.1	JH723883.1_16|geneid_v1.4_predicted_protein_16|812_AA	KYQ90932.1, KYQ93248.1	XP_003286092.1	XP_020427560.1
OG0001020	XP_012753314.1, XP_012753315.1, XP_012753435.1	DDB0306365|DDB_G0283325	XP_004355953.1	JH723792.1_25|geneid_v1.4_predicted_protein_25|501_AA	KYQ92808.1	XP_003286764.1	XP_020436721.1
OG0001021	XP_012753385.1, XP_012756948.1	DDB0191159|DDB_G0269124	XP_004359460.1	JH723779.1_9|geneid_v1.4_predicted_protein_9|1059_AA	KYQ91184.1	XP_003288656.1	XP_020427647.1, XP_020435578.1
OG0001022	XP_012753551.1, XP_012753552.1	DDB0306942|DDB_G0280007	XP_004367180.1	JH723798.1_71|geneid_v1.4_predicted_protein_71|222_AA, JH723798.1_72|geneid_v1.4_predicted_protein_72|531_AA	KYQ92177.1	XP_003286467.1	XP_020438578.1
OG0001023	XP_012753691.1, XP_012757552.1	DDB0238316|DDB_G0291396	XP_004363153.1	JH723822.1_25|geneid_v1.4_predicted_protein_25|882_AA	KYR00976.1	XP_003290340.1, XP_003290341.1	XP_020428786.1
OG0001024	XP_012753696.1	DDB0347142|DDB_G0282689	XP_004356358.1	JH723875.1_3|geneid_v1.4_predicted_protein_3|612_AA	KYQ89573.1	XP_003295013.1, XP_003295247.1	XP_020428760.1, XP_020428761.1
OG0001025	XP_012753723.1, XP_012757040.1, XP_012759216.1	DDB0214946|DDB_G0282817	XP_004361006.1	JH723845.1_15|geneid_v1.4_predicted_protein_15|1440_AA	KYQ88590.1	XP_003284057.1	XP_020436662.1
OG0001026	XP_012753848.1, XP_012757328.1	DDB0237658|DDB_G0280195	XP_004359701.1	JH723781.1_47|geneid_v1.4_predicted_protein_47|1696_AA	KYQ89715.1, KYR00611.1	XP_003285624.1	XP_020430423.1
OG0001027	XP_012753861.1, XP_012757329.1	DDB0238131|DDB_G0271334	XP_004366154.1	AJWH01006929.1_1|geneid_v1.4_predicted_protein_1|1303_AA, JH724062.1_2|geneid_v1.4_predicted_protein_2|203_AA	KYR00657.1	XP_003291911.1	XP_020437976.1
OG0001028	XP_012753931.1, XP_012758308.1	DDB0305095|DDB_G0286129	XP_004352327.1	JH723807.1_44|geneid_v1.4_predicted_protein_44|1733_AA	KYQ92688.1, KYR00115.1	XP_003287596.1	XP_020437478.1
OG0001029	XP_012753953.1	DDB0266496|DDB_G0289423, DDB0266497|DDB_G0274481	XP_004355654.1	JH723773.1_88|geneid_v1.4_predicted_protein_88|1041_AA, JH723808.1_14|geneid_v1.4_predicted_protein_14|1041_AA	KYQ89267.1	XP_003290992.1	XP_020428084.1
OG0001030	XP_012753970.1, XP_012756852.1	DDB0233908|DDB_G0272624, DDB0238204|DDB_G0274093	XP_004359067.1	AJWH01007180.1_1|geneid_v1.4_predicted_protein_1|288_AA	KYR00292.1	XP_003285000.1	XP_020435394.1
OG0001031	XP_012753986.1, XP_012759818.1	DDB0220123|DDB_G0283759	XP_004356148.1	JH723757.1_30|geneid_v1.4_predicted_protein_30|1032_AA	KYQ89982.1, KYQ90072.1	XP_003294372.1	XP_020432123.1
OG0001032	XP_012754005.1, XP_012755342.1	DDB0191187|DDB_G0284329, DDB0307794|DDB_G0284387	XP_004366319.1	JH723778.1_92|geneid_v1.4_predicted_protein_92|1520_AA	KYQ96865.1	XP_003285486.1	XP_020435885.1
OG0001033	XP_012754006.1						XP_020430338.1, XP_020434447.1, XP_020434451.1, XP_020434476.1, XP_020437003.1, XP_020437005.1, XP_020437011.1, XP_020437108.1
OG0001034	XP_012754008.1						XP_020433911.1, XP_020435795.1, XP_020435796.1, XP_020435805.1, XP_020435814.1, XP_020435833.1, XP_020437741.1, XP_020437761.1
OG0001035	XP_012754070.1, XP_012755914.1	DDB0306588|DDB_G0269754, DDB0347857|DDB_G0285127	XP_004350823.1	JH723898.1_1|geneid_v1.4_predicted_protein_1|212_AA	KYQ92375.1	XP_003289826.1	XP_020435474.1
OG0001036	XP_012754082.1, XP_012756073.1	DDB0307142|DDB_G0272048	XP_004359720.1	AJWH01003465.1_2|geneid_v1.4_predicted_protein_2|392_AA, AJWH01006584.1_1|geneid_v1.4_predicted_protein_1|391_AA	KYQ88764.1	XP_003287474.1	XP_020436945.1
OG0001037	XP_012754108.1	DDB0252849|DDB_G0278631	XP_004360759.1	JH723883.1_23|geneid_v1.4_predicted_protein_23|240_AA, JH723905.1_1|geneid_v1.4_predicted_protein_1|558_AA	KYQ93704.1	XP_003293076.1	XP_020438049.1, XP_020438050.1
OG0001038	XP_012754129.1, XP_012758188.1	DDB0231590|DDB_G0280293	XP_004363243.1	JH723878.1_27|geneid_v1.4_predicted_protein_27|455_AA	KYR00398.1	XP_003292910.1	XP_020430777.1, XP_020433869.1
OG0001039	XP_012754147.1	DDB0349035|DDB_G0280801	XP_004357274.1	JH723762.1_145|geneid_v1.4_predicted_protein_145|845_AA, JH723762.1_146|geneid_v1.4_predicted_protein_146|335_AA	KYQ91706.1	XP_003286902.1, XP_003293028.1	XP_020428726.1
OG0001040	XP_012754193.1, XP_012757508.1, XP_012757509.1	DDB0185064|DDB_G0276155	XP_004360269.1	JH723783.1_37|geneid_v1.4_predicted_protein_37|957_AA	KYQ96654.1, KYQ96655.1	XP_003295154.1
OG0001041	XP_012754197.1, XP_012757843.1	DDB0191513|DDB_G0290141, DDB0348336|DDB_G0290151	XP_004357265.1	JH723820.1_36|geneid_v1.4_predicted_protein_36|327_AA	KYQ89397.1	XP_003290912.1	XP_020430808.1
OG0001042	XP_012754311.1, XP_012756217.1	DDB0229895|DDB_G0293834	XP_004366274.1	JH723880.1_16|geneid_v1.4_predicted_protein_16|401_AA	KYQ91766.1, KYR00873.1	XP_003286406.1	XP_020429446.1
OG0001043	XP_012754323.1	DDB0216294|DDB_G0282739	XP_004359485.1	AJWH01003052.1_3|geneid_v1.4_predicted_protein_3|156_AA, JH723845.1_35|geneid_v1.4_predicted_protein_35|139_AA	KYQ90606.1	XP_003283275.1	XP_020428445.1, XP_020433363.1
OG0001044	XP_012754381.1, XP_012758126.1	DDB0305658|DDB_G0274041, DDB0305659|DDB_G0273033		AJWH01006705.1_5|geneid_v1.4_predicted_protein_5|345_AA, AJWH01007198.1_1|geneid_v1.4_predicted_protein_1|426_AA	KYQ89230.1	XP_003290199.1	XP_020438134.1
OG0001045	XP_012754456.1, XP_012756175.1, XP_012756176.1	DDB0348249|DDB_G0293448	XP_004367346.1	JH723775.1_100|geneid_v1.4_predicted_protein_100|474_AA	KYQ93142.1	XP_003291576.1	XP_020434136.1
OG0001046	XP_012754500.1, XP_012754502.1	DDB0191330|DDB_G0276269	XP_004353832.1	JH723884.1_16|geneid_v1.4_predicted_protein_16|667_AA, JH723884.1_17|geneid_v1.4_predicted_protein_17|1804_AA	KYR00959.1	XP_003288759.1	XP_020433212.1
OG0001047	XP_012754519.1	DDB0230146|DDB_G0288101, DDB0230147|DDB_G0290091	XP_004355582.1	JH723760.1_53|geneid_v1.4_predicted_protein_53|121_AA, JH723820.1_50|geneid_v1.4_predicted_protein_50|117_AA	KYQ99817.1	XP_003286241.1	XP_020438075.1
OG0001048	XP_012754529.1, XP_012759584.1	DDB0185198|DDB_G0274605	XP_004360227.1	JH723830.1_21|geneid_v1.4_predicted_protein_21|2157_AA	KYQ90500.1	XP_003293900.1	XP_020428338.1, XP_020432620.1
OG0001049	XP_012754571.1, XP_012756557.1	DDB0266682|DDB_G0287109	XP_004351320.1	JH723873.1_11|geneid_v1.4_predicted_protein_11|1013_AA, JH723873.1_6|geneid_v1.4_predicted_protein_6|770_AA	KYQ91148.1	XP_003288194.1	XP_020437495.1
OG0001050	XP_012754573.1, XP_012759543.1	DDB0230136|DDB_G0282607	XP_004355728.1	JH723836.1_30|geneid_v1.4_predicted_protein_30|342_AA	KYQ89067.1, KYQ99747.1	XP_003291128.1	XP_020431617.1
OG0001051	XP_012754671.1, XP_012760011.1	DDB0307474|DDB_G0271130	XP_004355563.1	AJWH01007176.1_2|geneid_v1.4_predicted_protein_2|428_AA	KYR00445.1	XP_003294251.1	XP_020433842.1, XP_020433844.1
OG0001052	XP_012754692.1	DDB0349234|DDB_G0284355	XP_004361476.1	JH723778.1_74|geneid_v1.4_predicted_protein_74|631_AA	KYQ89189.1	XP_003285485.1	XP_020429277.1, XP_020433203.1, XP_020433204.1
OG0001053	XP_012754727.1	DDB0237684|DDB_G0273235, DDB0237685|DDB_G0273675	XP_004356185.1, XP_004362856.1	AJWH01006751.1_1|geneid_v1.4_predicted_protein_1|1251_AA	KYQ91143.1	XP_003292776.1	XP_020427032.1
OG0001054	XP_012754789.1	DDB0302404|DDB_G0275601	XP_004360549.1	JH723814.1_36|geneid_v1.4_predicted_protein_36|396_AA	KYQ88683.1, KYR01737.1, KYR02547.1	XP_003286184.1	XP_020431031.1
OG0001055	XP_012754794.1, XP_012758997.1	DDB0234195|DDB_G0290081	XP_004367028.1	JH723820.1_44|geneid_v1.4_predicted_protein_44|771_AA	KYQ92650.1	XP_003287439.1	XP_020427938.1, XP_020431040.1
OG0001056	XP_012754801.1	DDB0238140|DDB_G0281101	XP_004362614.1	JH723762.1_56|geneid_v1.4_predicted_protein_56|210_AA	KYQ90074.1, KYQ91506.1	XP_003286523.1, XP_003291376.1	XP_020431044.1
OG0001057	XP_012754805.1	DDB0238704|DDB_G0272600, DDB0238705|DDB_G0273951	XP_004362649.1	AJWH01006710.1_1|geneid_v1.4_predicted_protein_1|1021_AA, AJWH01007302.1_1|geneid_v1.4_predicted_protein_1|411_AA	KYR01677.1	XP_003285031.1	XP_020437499.1
OG0001058	XP_012754809.1	DDB0234078|DDB_G0273237, DDB0304858|DDB_G0273673	XP_004358989.1	JH723987.1_2|geneid_v1.4_predicted_protein_2|249_AA	KYQ89731.1	XP_003294823.1, XP_003295210.1	XP_020430168.1
OG0001059	XP_012754814.1, XP_012755962.1	DDB0215006|DDB_G0277915, DDB0215008|DDB_G0277913		JH723809.1_11|geneid_v1.4_predicted_protein_11|943_AA, JH723809.1_58|geneid_v1.4_predicted_protein_58|781_AA	KYR00579.1	XP_003285807.1, XP_003293321.1
OG0001060	XP_012754881.1, XP_012757382.1	DDB0233776|DDB_G0277543	XP_004362935.1, XP_004362936.1	JH723794.1_10|geneid_v1.4_predicted_protein_10|1298_AA	KYR02664.1	XP_003284314.1	XP_020426838.1
OG0001061	XP_012754926.1	DDB0306723|DDB_G0291277	XP_004359790.1		KYQ88794.1	XP_003284218.1, XP_003286619.1, XP_003289272.1	XP_020426642.1, XP_020429990.1
OG0001062	XP_012755014.1, XP_012758776.1	DDB0191180|DDB_G0283389, DDB0214831|DDB_G0280059	XP_004367365.1	JH723781.1_81|geneid_v1.4_predicted_protein_81|592_AA	KYQ92843.1	XP_003285274.1	XP_020437929.1
OG0001063	XP_012755049.1, XP_012758683.1	DDB0304495|DDB_G0268260	XP_004361441.1	JH723788.1_3|geneid_v1.4_predicted_protein_3|327_AA	KYQ96853.1	XP_003285092.1, XP_003293940.1	XP_020434565.1
OG0001064	XP_012755077.1, XP_012758051.1	DDB0308425|DDB_G0271268	XP_004359382.1	AJWH01007222.1_1|geneid_v1.4_predicted_protein_1|198_AA	KYR01366.1	XP_003286316.1	XP_020437429.1, XP_020437574.1
OG0001065	XP_012755174.1, XP_012759033.1	DDB0302579|DDB_G0267942	XP_004356910.1, XP_004363262.1	JH723835.1_36|geneid_v1.4_predicted_protein_36|755_AA	KYQ89324.1	XP_003291646.1	XP_020432502.1
OG0001066	XP_012755239.1, XP_012758963.1	DDB0234091|DDB_G0279437	XP_004350402.1	JH723763.1_78|geneid_v1.4_predicted_protein_78|371_AA	KYQ88228.1	XP_003283832.1	XP_020431997.1, XP_020431998.1
OG0001067	XP_012755293.1, XP_012756745.1	DDB0307871|DDB_G0286375	XP_004350977.1, XP_004357804.1	JH723920.1_15|geneid_v1.4_predicted_protein_15|548_AA	KYQ93707.1	XP_003289694.1	XP_020435738.1
OG0001068	XP_012755319.1	DDB0306824|DDB_G0290629	XP_004350635.1	JH723852.1_37|geneid_v1.4_predicted_protein_37|948_AA	KYQ88725.1	XP_003284960.1	XP_020434770.1, XP_020434820.1, XP_020434862.1
OG0001069	XP_012755339.1	DDB0234059|DDB_G0282979	XP_004353907.1	JH723805.1_55|geneid_v1.4_predicted_protein_55|412_AA	KYQ88531.1	XP_003289626.1, XP_003290965.1, XP_003292098.1	XP_020431823.1
OG0001070	XP_012755346.1	DDB0306471|DDB_G0287721	XP_004362950.1		KYQ99654.1	XP_003290734.1	XP_020431085.1, XP_020437906.1, XP_020438558.1, XP_020438559.1
OG0001071	XP_012755382.1, XP_012756202.1	DDB0191181|DDB_G0283599, DDB0231985|DDB_G0275157	XP_004362364.1	JH723757.1_122|geneid_v1.4_predicted_protein_122|1047_AA	KYQ94287.1	XP_003283754.1	XP_020434293.1
OG0001072	XP_012755383.1, XP_012759859.1	DDB0233340|DDB_G0284167	XP_004367357.1	JH723758.1_38|geneid_v1.4_predicted_protein_38|106_AA, JH723804.1_15|geneid_v1.4_predicted_protein_15|237_AA	KYQ94288.1	XP_003294630.1	XP_020434292.1
OG0001073	XP_012755437.1	DDB0238508|DDB_G0288093, DDB0238509|DDB_G0287799	XP_004350435.1	JH723759.1_111|geneid_v1.4_predicted_protein_111|1750_AA, JH723760.1_49|geneid_v1.4_predicted_protein_49|2093_AA	KYQ88322.1	XP_003285156.1	XP_020433273.1
OG0001074	XP_012755455.1	DDB0307328|DDB_G0277009	XP_004355355.1, XP_004358382.1, XP_004358403.1	JH723758.1_13|geneid_v1.4_predicted_protein_13|278_AA	KYR00620.1	XP_003284178.1	XP_020431492.1
OG0001075	XP_012755505.1	DDB0191241|DDB_G0267428, DDB0307390|DDB_G0268094	XP_004352314.1	JH723790.1_56|geneid_v1.4_predicted_protein_56|952_AA	KYR00307.1	XP_003286789.1, XP_003286797.1	XP_020436861.1
OG0001076	XP_012755547.1, XP_012759750.1	DDB0304443|DDB_G0278031	XP_004359317.1	JH723795.1_36|geneid_v1.4_predicted_protein_36|257_AA, JH723881.1_22|geneid_v1.4_predicted_protein_22|253_AA	KYQ93113.1	XP_003287487.1	XP_020430325.1
OG0001077	XP_012755548.1	DDB0232367|DDB_G0286621, DDB0348895|DDB_G0274927	XP_004358181.1	JH723769.1_42|geneid_v1.4_predicted_protein_42|1282_AA	KYQ92970.1	XP_003293824.1, XP_003294894.1	XP_020434859.1
OG0001078	XP_012755549.1	DDB0233478|DDB_G0285197	XP_004360594.1	JH723898.1_17|geneid_v1.4_predicted_protein_17|500_AA	KYQ92383.1	XP_003287859.1	XP_020426785.1, XP_020426804.1, XP_020426807.1
OG0001079	XP_012755565.1, XP_012759364.1	DDB0252882|DDB_G0280895	XP_004354851.1	JH723762.1_117|geneid_v1.4_predicted_protein_117|1620_AA	KYQ89431.1	XP_003295180.1	XP_020434923.1, XP_020434924.1
OG0001080	XP_012755645.1, XP_012758934.1	DDB0219928|DDB_G0288691	XP_004355000.1	JH723832.1_19|geneid_v1.4_predicted_protein_19|720_AA	KYR02254.1	XP_003285138.1	XP_020434563.1, XP_020434597.1
OG0001081	XP_012755659.1, XP_012755660.1, XP_012756237.1	DDB0306565|DDB_G0269286	XP_004361778.1	JH723863.1_15|geneid_v1.4_predicted_protein_15|1959_AA	KYQ92253.1	XP_003288446.1	XP_020432787.1
OG0001082	XP_012755789.1, XP_012757747.1	DDB0235279|DDB_G0289349	XP_004350376.1, XP_004355182.1	JH723795.1_54|geneid_v1.4_predicted_protein_54|484_AA	KYQ88234.1	XP_003284434.1	XP_020431440.1
OG0001083	XP_012755815.1	DDB0201653|DDB_G0291980, DDB0215337|DDB_G0271140	XP_004350580.1	AJWH01006967.1_1|geneid_v1.4_predicted_protein_1|815_AA, JH723777.1_4|geneid_v1.4_predicted_protein_4|763_AA	KYQ94390.1	XP_003287116.1	XP_020432302.1
OG0001084	XP_012755864.1, XP_012759255.1	DDB0305296|DDB_G0284175	XP_004358388.1	JH723804.1_27|geneid_v1.4_predicted_protein_27|838_AA	KYQ96919.1	XP_003294171.1	XP_020438468.1, XP_020438469.1
OG0001085	XP_012755913.1	DDB0347039|DDB_G0288665, DDB0347040|DDB_G0288663	XP_004363026.1	JH723760.1_153|geneid_v1.4_predicted_protein_153|336_AA	KYQ92087.1	XP_003290494.1, XP_003290495.1	XP_020435473.1
OG0001086	XP_012755986.1, XP_012758568.1	DDB0302581|DDB_G0267990	XP_004351181.1	JH723835.1_15|geneid_v1.4_predicted_protein_15|168_AA	KYQ88799.1	XP_003283514.1	XP_020432251.1, XP_020437029.1
OG0001087	XP_012755989.1, XP_012757405.1	DDB0347592|DDB_G0284527, DDB0347593|DDB_G0284529				XP_003283918.1, XP_003283919.1, XP_003283920.1, XP_003284934.1	XP_020437260.1
OG0001088	XP_012756340.1	DDB0306065|DDB_G0283373, DDB0306186|DDB_G0283305		JH723792.1_5|geneid_v1.4_predicted_protein_5|551_AA, JH723828.1_7|geneid_v1.4_predicted_protein_7|585_AA, JH723864.1_1|geneid_v1.4_predicted_protein_1|557_AA	KYQ89612.1	XP_003283319.1, XP_003283356.1
OG0001089	XP_012756368.1	DDB0232992|DDB_G0271050	XP_004352044.1	JH723802.1_51|geneid_v1.4_predicted_protein_51|312_AA	KYQ88558.1, KYQ88562.1	XP_003288602.1	XP_020433281.1, XP_020433282.1
OG0001090	XP_012756508.1	DDB0229833|DDB_G0284363	XP_004356311.1, XP_004356316.1	JH723778.1_78|geneid_v1.4_predicted_protein_78|419_AA	KYQ94163.1	XP_003284635.1, XP_003291610.1	XP_020436088.1
OG0001091	XP_012756574.1	DDB0307590|DDB_G0276435	XP_004354262.1, XP_004360103.1, XP_004360108.1, XP_004366509.1	JH723834.1_39|geneid_v1.4_predicted_protein_39|237_AA	KYR02276.1	XP_003292172.1
OG0001092	XP_012756638.1	DDB0233947|DDB_G0276321, DDB0304416|DDB_G0276337	XP_004359096.1	JH723884.1_19|geneid_v1.4_predicted_protein_19|702_AA, JH723964.1_4|geneid_v1.4_predicted_protein_4|403_AA	KYQ88439.1	XP_003294147.1	XP_020432325.1
OG0001093	XP_012756695.1	DDB0252837|DDB_G0270312, DDB0305359|DDB_G0271066	XP_004358434.1	JH723776.1_81|geneid_v1.4_predicted_protein_81|266_AA	KYR02529.1	XP_003284497.1, XP_003288267.1	XP_020435118.1
OG0001094	XP_012756734.1, XP_012757642.1	DDB0305974|DDB_G0277043	XP_004360072.1	JH723758.1_134|geneid_v1.4_predicted_protein_134|650_AA	KYQ89463.1, KYR01038.1	XP_003284037.1	XP_020432580.1
OG0001095	XP_012756797.1, XP_012756937.1	DDB0191387|DDB_G0285163	XP_004357343.1, XP_004357344.1	JH723898.1_15|geneid_v1.4_predicted_protein_15|990_AA	KYQ92388.1	XP_003286557.1	XP_020433641.1
OG0001096	XP_012756822.1, XP_012756922.1	DDB0216332|DDB_G0274503	XP_004362997.1	JH723818.1_41|geneid_v1.4_predicted_protein_41|695_AA, JH723818.1_42|geneid_v1.4_predicted_protein_42|218_AA	KYQ90116.1	XP_003289133.1	XP_020429812.1
OG0001097	XP_012756864.1	DDB0220652|DDB_G0283065	XP_004352225.1, XP_004361195.1	JH723805.1_31|geneid_v1.4_predicted_protein_31|600_AA	KYR01270.1	XP_003292487.1	XP_020429325.1, XP_020437932.1
OG0001098	XP_012756865.1	DDB0237900|DDB_G0279717	XP_004361897.1	JH723895.1_6|geneid_v1.4_predicted_protein_6|535_AA	KYQ93750.1	XP_003286054.1	XP_020427350.1, XP_020437063.1, XP_020437730.1
OG0001099	XP_012756869.1	DDB0307039|DDB_G0286175, DDB0308548|DDB_G0286141	XP_004361171.1	JH723807.1_61|geneid_v1.4_predicted_protein_61|307_AA	KYQ93733.1	XP_003294877.1, XP_003294878.1	XP_020427357.1
OG0001100	XP_012756871.1	DDB0307225|DDB_G0274275	XP_004352179.1, XP_004352180.1	JH723830.1_1|geneid_v1.4_predicted_protein_1|410_AA, JH723948.1_1|geneid_v1.4_predicted_protein_1|1698_AA	KYQ92816.1	XP_003283418.1	XP_020427348.1
OG0001101	XP_012757029.1	DDB0347493|DDB_G0291942	XP_004352007.1	JH723810.1_41|geneid_v1.4_predicted_protein_41|159_AA	KYQ88860.1	XP_003290593.1, XP_003291723.1, XP_003291724.1	XP_020435451.1
OG0001102	XP_012757136.1	DDB0307549|DDB_G0274479, DDB0348728|DDB_G0274477	XP_004350592.1	JH723773.1_85|geneid_v1.4_predicted_protein_85|224_AA, JH723773.1_86|geneid_v1.4_predicted_protein_86|217_AA	KYQ89501.1	XP_003283401.1	XP_020430347.1
OG0001103	XP_012757304.1	DDB0305221|DDB_G0269550	XP_004358880.1	JH723771.1_48|geneid_v1.4_predicted_protein_48|396_AA	KYR00130.1	XP_003286951.1, XP_003291068.1	XP_020435950.1, XP_020435951.1
OG0001104	XP_012757399.1	DDB0185055|DDB_G0277399	XP_004357773.1, XP_004357774.1	JH723794.1_9|geneid_v1.4_predicted_protein_9|1174_AA	KYR02655.1	XP_003284283.1	XP_020437418.1, XP_020437419.1
OG0001105	XP_012757495.1, XP_012758646.1	DDB0185071|DDB_G0274381	XP_004358614.1	JH723772.1_16|geneid_v1.4_predicted_protein_16|552_AA	KYQ90356.1	XP_003285982.1, XP_003285983.1	XP_020435098.1
OG0001106	XP_012757497.1, XP_012760183.1	DDB0306176|DDB_G0290333	XP_004359266.1	JH723817.1_10|geneid_v1.4_predicted_protein_10|552_AA	KYQ90377.1	XP_003284160.1, XP_003290302.1	XP_020435110.1
OG0001107	XP_012757528.1	DDB0306354|DDB_G0283127	XP_004354915.1, XP_004366727.1	JH723828.1_41|geneid_v1.4_predicted_protein_41|374_AA	KYQ90621.1, KYQ92495.1	XP_003290512.1	XP_020434993.1
OG0001108	XP_012757589.1, XP_012758849.1	DDB0266830|DDB_G0291297	XP_004357684.1	JH723792.1_56|geneid_v1.4_predicted_protein_56|899_AA	KYQ92350.1	XP_003286452.1	XP_020427004.1, XP_020434902.1
OG0001109	XP_012757614.1	DDB0220624|DDB_G0270590, DDB0235209|DDB_G0269642	XP_004355462.1	JH723779.1_104|geneid_v1.4_predicted_protein_104|739_AA, JH723787.1_77|geneid_v1.4_predicted_protein_77|66_AA	KYR00259.1	XP_003291496.1	XP_020430978.1
OG0001110	XP_012757650.1	DDB0307075|DDB_G0285055	XP_004357998.1	JH723764.1_108|geneid_v1.4_predicted_protein_108|1842_AA	KYR03084.1	XP_003288142.1	XP_020429453.1, XP_020432297.1, XP_020433071.1
OG0001111	XP_012757713.1, XP_012758260.1	DDB0185074|DDB_G0276797	XP_004358635.1	JH723758.1_138|geneid_v1.4_predicted_protein_138|1363_AA	KYR00695.1	XP_003285888.1	XP_020430685.1, XP_020430686.1
OG0001112	XP_012757752.1	DDB0233835|DDB_G0267598, DDB0233851|DDB_G0267600	XP_004351918.1	JH723788.1_68|geneid_v1.4_predicted_protein_68|359_AA, JH723788.1_69|geneid_v1.4_predicted_protein_69|373_AA	KYQ92069.1	XP_003288326.1	XP_020433164.1
OG0001113	XP_012757842.1	DDB0347903|DDB_G0281359, DDB0349379|DDB_G0349377	XP_004357263.1	JH723803.1_44|geneid_v1.4_predicted_protein_44|237_AA, JH723814.1_48|geneid_v1.4_predicted_protein_48|354_AA	KYQ89398.1	XP_003288701.1	XP_020430806.1
OG0001114	XP_012757891.1	DDB0305003|DDB_G0273355, DDB0305004|DDB_G0273741		AJWH01007192.1_2|geneid_v1.4_predicted_protein_2|112_AA	KYR03044.1	XP_003289380.1	XP_020427618.1, XP_020438765.1, XP_020438766.1
OG0001115	XP_012757910.1, XP_012758020.1	DDB0233313|DDB_G0278639	XP_004360337.1	JH724008.1_1|geneid_v1.4_predicted_protein_1|653_AA	KYR01040.1	XP_003286120.1	XP_020433827.1, XP_020434629.1
OG0001116	XP_012757979.1	DDB0306599|DDB_G0269976, DDB0307109|DDB_G0270390	XP_004350708.1	JH723774.1_11|geneid_v1.4_predicted_protein_11|698_AA, JH723776.1_45|geneid_v1.4_predicted_protein_45|748_AA	KYQ88547.1	XP_003283160.1	XP_020436868.1
OG0001117	XP_012758014.1	DDB0304811|DDB_G0293388	XP_004351491.1	JH723913.1_10|geneid_v1.4_predicted_protein_10|765_AA	KYR00365.1, KYR00366.1	XP_003291566.1	XP_020433740.1, XP_020433741.1
OG0001118	XP_012758048.1	DDB0307348|DDB_G0267596, DDB0346692|DDB_G0268288	XP_004355160.1	JH723788.1_67|geneid_v1.4_predicted_protein_67|2344_AA, JH723859.1_26|geneid_v1.4_predicted_protein_26|412_AA	KYQ92207.1	XP_003288327.1	XP_020438518.1
OG0001119	XP_012758135.1	DDB0238336|DDB_G0273837, DDB0238337|DDB_G0273105	XP_004357764.1	AJWH01007057.1_1|geneid_v1.4_predicted_protein_1|675_AA	KYQ88446.1, KYQ93745.1	XP_003284991.1	XP_020430147.1
OG0001120	XP_012758206.1	DDB0306750|DDB_G0292226	XP_004359124.1	JH723777.1_56|geneid_v1.4_predicted_protein_56|373_AA	KYR01069.1	XP_003291019.1	XP_020434655.1, XP_020434688.1, XP_020434689.1
OG0001121	XP_012758215.1, XP_012758216.1	DDB0348314|DDB_G0293106	XP_004351962.1	JH723855.1_31|geneid_v1.4_predicted_protein_31|1246_AA	KYQ93793.1	XP_003284684.1	XP_020438639.1, XP_020438640.1
OG0001122	XP_012758223.1		XP_004355090.1, XP_004361151.1		KYQ99756.1	XP_003292963.1	XP_020426983.1, XP_020432689.1, XP_020435305.1, XP_020435306.1
OG0001123	XP_012758238.1	DDB0191297|DDB_G0268636, DDB0191509|DDB_G0288251	XP_004350466.1	JH723760.1_110|geneid_v1.4_predicted_protein_110|1700_AA, JH723819.1_7|geneid_v1.4_predicted_protein_7|1297_AA	KYQ92707.1	XP_003290237.1	XP_020429903.1
OG0001124	XP_012758295.1	DDB0305567|DDB_G0282177, DDB0305571|DDB_G0282179	XP_004356011.1, XP_004356012.1		KYQ92978.1	XP_003293516.1, XP_003293520.1	XP_020438739.1
OG0001125	XP_012758306.1	DDB0234045|DDB_G0286315, DDB0347804|DDB_G0286323	XP_004356269.1	JH723797.1_10|geneid_v1.4_predicted_protein_10|2340_AA	KYQ88635.1	XP_003287494.1, XP_003290731.1	XP_020435326.1
OG0001126	XP_012758384.1	DDB0307165|DDB_G0272480	XP_004360345.1	AJWH01007158.1_1|geneid_v1.4_predicted_protein_1|892_AA	KYQ92381.1	XP_003283814.1	XP_020428645.1, XP_020428795.1, XP_020438900.1
OG0001127	XP_012758387.1, XP_012760023.1	DDB0307303|DDB_G0272785	XP_004362734.1	AJWH01007254.1_1|geneid_v1.4_predicted_protein_1|565_AA	KYR00215.1	XP_003289223.1	XP_020430437.1, XP_020430438.1
OG0001128	XP_012758399.1	DDB0304568|DDB_G0286143, DDB0304569|DDB_G0286145	XP_004361173.1	JH723797.1_72|geneid_v1.4_predicted_protein_72|489_AA, JH723797.1_73|geneid_v1.4_predicted_protein_73|349_AA	KYQ93731.1	XP_003293816.1	XP_020434072.1
OG0001129	XP_012758567.1, XP_012758734.1	DDB0232079|DDB_G0284407	XP_004351177.1	JH723778.1_102|geneid_v1.4_predicted_protein_102|464_AA	KYQ89336.1	XP_003285531.1	XP_020432229.1, XP_020434336.1
OG0001130	XP_012758599.1, XP_012759294.1	DDB0191191|DDB_G0283605	XP_004360923.1	JH723757.1_154|geneid_v1.4_predicted_protein_154|1110_AA, JH723757.1_163|geneid_v1.4_predicted_protein_163|141_AA	KYQ93275.1	XP_003285688.1	XP_020426918.1
OG0001131	XP_012758603.1	DDB0232322|DDB_G0276363	XP_004350265.1, XP_004350266.1	JH723902.1_5|geneid_v1.4_predicted_protein_5|837_AA, JH723902.1_7|geneid_v1.4_predicted_protein_7|1456_AA	KYQ93028.1	XP_003285437.1	XP_020436634.1
OG0001132	XP_012758635.1, XP_012759754.1	DDB0306730|DDB_G0291532, DDB0346598|DDB_G0291530	XP_004366470.1	JH723784.1_44|geneid_v1.4_predicted_protein_44|584_AA	KYQ94344.1	XP_003295066.1	XP_020431033.1
OG0001133	XP_012758742.1	DDB0237557|DDB_G0292132	XP_004360081.1, XP_004360082.1	JH723777.1_32|geneid_v1.4_predicted_protein_32|924_AA	KYR00700.1	XP_003285682.1, XP_003285683.1	XP_020430744.1
OG0001134	XP_012758841.1	DDB0231036|DDB_G0281663, DDB0233226|DDB_G0286625	XP_004362351.1	JH723769.1_46|geneid_v1.4_predicted_protein_46|1243_AA, JH723785.1_20|geneid_v1.4_predicted_protein_20|331_AA	KYQ99759.1	XP_003288064.1	XP_020427770.1
OG0001135	XP_012759029.1	DDB0309113|DDB_G0288967, DDB0309114|DDB_G0288969	XP_004360787.1	JH723787.1_66|geneid_v1.4_predicted_protein_66|1463_AA, JH723839.1_33|geneid_v1.4_predicted_protein_33|651_AA	KYR01620.1	XP_003295073.1	XP_020433162.1
OG0001136	XP_012759099.1	DDB0307326|DDB_G0276843	XP_004362151.1, XP_004362152.1	JH723758.1_173|geneid_v1.4_predicted_protein_173|354_AA	KYR00715.1	XP_003286585.1, XP_003293317.1	XP_020427259.1
OG0001137	XP_012759139.1	DDB0266799|DDB_G0286883, DDB0266800|DDB_G0290689	XP_004350767.1	JH723782.1_63|geneid_v1.4_predicted_protein_63|187_AA, JH723924.1_12|geneid_v1.4_predicted_protein_12|183_AA	KYQ91741.1	XP_003294464.1	XP_020433979.1
OG0001138	XP_012759181.1	DDB0232270|DDB_G0275653	XP_004361655.1	JH723865.1_4|geneid_v1.4_predicted_protein_4|764_AA	KYQ89015.1, KYQ89016.1, KYQ89017.1	XP_003288979.1	XP_020437081.1
OG0001139	XP_012759321.1	DDB0304874|DDB_G0279863, DDB0305563|DDB_G0279907	XP_004356865.1	JH723821.1_56|geneid_v1.4_predicted_protein_56|1498_AA	KYR02003.1	XP_003283840.1, XP_003283841.1	XP_020438659.1
OG0001140	XP_012759348.1	DDB0306736|DDB_G0291716, DDB0349085|DDB_G0291744	XP_004362034.1	JH723799.1_11|geneid_v1.4_predicted_protein_11|780_AA, JH723799.1_25|geneid_v1.4_predicted_protein_25|879_AA	KYQ88151.1	XP_003285862.1	XP_020433198.1
OG0001141	XP_012759368.1	DDB0233894|DDB_G0274795, DDB0308624|DDB_G0274793	XP_004355616.1	JH723827.1_2|geneid_v1.4_predicted_protein_2|1109_AA	KYQ90148.1	XP_003286818.1, XP_003287948.1	XP_020433239.1
OG0001142	XP_012759412.1	DDB0233282|DDB_G0275671	XP_004350684.1	JH723816.1_43|geneid_v1.4_predicted_protein_43|407_AA	KYR02451.1	XP_003283613.1, XP_003292334.1	XP_020437523.1, XP_020437729.1
OG0001143	XP_012759416.1	DDB0306737|DDB_G0291720, DDB0346665|DDB_G0291722	XP_004359551.1	JH723799.1_20|geneid_v1.4_predicted_protein_20|630_AA, JH723799.1_21|geneid_v1.4_predicted_protein_21|426_AA	KYQ90736.1	XP_003289473.1	XP_020431879.1
OG0001144	XP_012759533.1, XP_012759534.1	DDB0233045|DDB_G0288067	XP_004356025.1, XP_004359370.1, XP_004359371.1	JH723760.1_57|geneid_v1.4_predicted_protein_57|969_AA	KYQ93018.1		XP_020434393.1
OG0001145	XP_012759582.1	DDB0237833|DDB_G0275159, DDB0237834|DDB_G0274269	XP_004357747.1	AJWH01001803.1_1|geneid_v1.4_predicted_protein_1|377_AA, JH723948.1_3|geneid_v1.4_predicted_protein_3|1010_AA	KYQ90488.1	XP_003283374.1	XP_020428343.1
OG0001146	XP_012759640.1	DDB0302470|DDB_G0284755, DDB0307090|DDB_G0284753	XP_004360434.1	JH723764.1_50|geneid_v1.4_predicted_protein_50|293_AA, JH723764.1_51|geneid_v1.4_predicted_protein_51|480_AA	KYQ89207.1	XP_003294347.1	XP_020431272.1
OG0001147	XP_012759664.1	DDB0308314|DDB_G0267554	XP_004358348.1	JH723788.1_45|geneid_v1.4_predicted_protein_45|193_AA	KYR00283.1	XP_003282973.1, XP_003293441.1	XP_020434073.1, XP_020435011.1
OG0001148	XP_012759674.1	DDB0266953|DDB_G0286967	XP_004355216.1, XP_004361161.1	JH723782.1_55|geneid_v1.4_predicted_protein_55|1927_AA	KYQ89976.1, KYQ93765.1	XP_003292199.1	XP_020434069.1
OG0001149	XP_012759770.1	DDB0347384|DDB_G0279039	XP_004360393.1, XP_004360394.1	JH723768.1_96|geneid_v1.4_predicted_protein_96|987_AA	KYQ91837.1	XP_003293960.1, XP_003295127.1	XP_020433718.1
OG0001150	XP_012759869.1	DDB0214926|DDB_G0280819	XP_004361509.1, XP_004361513.1	JH723768.1_60|geneid_v1.4_predicted_protein_60|333_AA	KYQ96809.1	XP_003283306.1, XP_003283307.1	XP_020437889.1
OG0001151	XP_012759908.1	DDB0306273|DDB_G0282125	XP_004359987.1	JH723940.1_2|geneid_v1.4_predicted_protein_2|1130_AA, JH723940.1_3|geneid_v1.4_predicted_protein_3|310_AA	KYQ90269.1, KYQ90270.1	XP_003291840.1	XP_020428914.1
OG0001152	XP_012760174.1	DDB0306829|DDB_G0290995, DDB0346519|DDB_G0287559	XP_004350170.1	JH723759.1_7|geneid_v1.4_predicted_protein_7|257_AA	KYQ91862.1	XP_003286985.1, XP_003292880.1	XP_020434802.1
OG0001153	XP_012760220.1	DDB0233422|DDB_G0274555	XP_004360190.1	JH723830.1_46|geneid_v1.4_predicted_protein_46|409_AA	KYQ91139.1, KYQ92597.1, KYQ92632.1	XP_003291420.1	XP_020428683.1
OG0001154	XP_012760222.1, XP_012760223.1	DDB0231728|DDB_G0268462	XP_004361407.1	JH723853.1_1|geneid_v1.4_predicted_protein_1|660_AA	KYR02398.1	XP_003289017.1	XP_020436977.1, XP_020436978.1
OG0001155		DDB0307079|DDB_G0285309, DDB0307439|DDB_G0269920, DDB0309045|DDB_G0285169		JH723763.1_144|geneid_v1.4_predicted_protein_144|796_AA, JH723896.1_9|geneid_v1.4_predicted_protein_9|786_AA, JH723990.1_3|geneid_v1.4_predicted_protein_3|749_AA		XP_003288108.1, XP_003290133.1	XP_020434172.1
OG0001156		DDB0231732|DDB_G0270366, DDB0231733|DDB_G0270330		AJWH01002394.1_1|geneid_v1.4_predicted_protein_1|229_AA, AJWH01003466.1_1|geneid_v1.4_predicted_protein_1|160_AA, JH723759.1_135|geneid_v1.4_predicted_protein_135|553_AA, JH723766.1_80|geneid_v1.4_predicted_protein_80|514_AA, JH723766.1_81|geneid_v1.4_predicted_protein_81|507_AA, JH723897.1_2|geneid_v1.4_predicted_protein_2|56_AA		XP_003285408.1
OG0001157		DDB0229924|DDB_G0277233, DDB0231105|DDB_G0293356, DDB0231563|DDB_G0293358, DDB0252798|DDB_G0282315, DDB0252799|DDB_G0282319, DDB0252800|DDB_G0282321, DDB0252802|DDB_G0286667		JH723775.1_83|geneid_v1.4_predicted_protein_83|92_AA, JH723775.1_84|geneid_v1.4_predicted_protein_84|94_AA
OG0001158		DDB0306074|DDB_G0290715, DDB0306762|DDB_G0292578, DDB0307097|DDB_G0285019, DDB0309041|DDB_G0285087, DDB0349027|DDB_G0284991		AJWH01004814.1_1|geneid_v1.4_predicted_protein_1|400_AA, JH723806.1_33|geneid_v1.4_predicted_protein_33|707_AA, JH723814.1_18|geneid_v1.4_predicted_protein_18|723_AA		XP_003286201.1
OG0001159		DDB0307817|DDB_G0284763, DDB0308322|DDB_G0267614, DDB0346679|DDB_G0292506, DDB0348412|DDB_G0279493		JH723763.1_105|geneid_v1.4_predicted_protein_105|524_AA, JH723770.1_83|geneid_v1.4_predicted_protein_83|613_AA, JH723788.1_77|geneid_v1.4_predicted_protein_77|293_AA		XP_003288165.1, XP_003293735.1
OG0001160		DDB0234029|DDB_G0275033, DDB0234030|DDB_G0292188, DDB0234031|DDB_G0292188, DDB0234033|DDB_G0269482		AJWH01002256.1_5|geneid_v1.4_predicted_protein_5|432_AA, JH723771.1_10|geneid_v1.4_predicted_protein_10|624_AA, JH723772.1_100|geneid_v1.4_predicted_protein_100|536_AA, JH723787.1_57|geneid_v1.4_predicted_protein_57|770_AA	KYQ91630.1
OG0001161		DDB0204536|DDB_G0281575, DDB0348264|DDB_G0292856		JH723899.1_2|geneid_v1.4_predicted_protein_2|965_AA	KYQ88879.1, KYQ93573.1, KYQ93686.1, KYQ96752.1, KYR01001.1	XP_003286431.1
OG0001162		DDB0232286|DDB_G0286715, DDB0232287|DDB_G0286717, DDB0232288|DDB_G0286721, DDB0232289|DDB_G0286719, DDB0232290|DDB_G0286723		AJWH01002613.1_1|geneid_v1.4_predicted_protein_1|148_AA, AJWH01002613.1_2|geneid_v1.4_predicted_protein_2|148_AA, AJWH01002613.1_3|geneid_v1.4_predicted_protein_3|148_AA, JH723769.1_29|geneid_v1.4_predicted_protein_29|148_AA
OG0001163		DDB0306279|DDB_G0283785, DDB0306285|DDB_G0283869, DDB0306286|DDB_G0283787		JH723757.1_75|geneid_v1.4_predicted_protein_75|1112_AA, JH723757.1_76|geneid_v1.4_predicted_protein_76|1157_AA, JH723757.1_77|geneid_v1.4_predicted_protein_77|1125_AA		XP_003290729.1, XP_003290768.1, XP_003293925.1
OG0001164		DDB0306556|DDB_G0268864	XP_004354789.1, XP_004355265.1, XP_004355266.1	JH723927.1_5|geneid_v1.4_predicted_protein_5|358_AA, JH723927.1_7|geneid_v1.4_predicted_protein_7|446_AA			XP_020427423.1, XP_020431775.1, XP_020436899.1
OG0001165		DDB0232172|DDB_G0277029, DDB0232173|DDB_G0277027	XP_004352624.1, XP_004352626.1	JH723758.1_117|geneid_v1.4_predicted_protein_117|262_AA	KYQ89901.1, KYR01785.1	XP_003295115.1	XP_020434108.1
OG0001166		DDB0231445|DDB_G0292104	XP_004352339.1	JH723777.1_19|geneid_v1.4_predicted_protein_19|563_AA	KYQ89991.1	XP_003283651.1, XP_003283652.1, XP_003283660.1, XP_003295025.1	XP_020428254.1
OG0001167		DDB0186789|DDB_G0286047, DDB0188404|DDB_G0289403, DDB0234060|DDB_G0294621		JH723805.1_56|geneid_v1.4_predicted_protein_56|563_AA, JH723807.1_20|geneid_v1.4_predicted_protein_20|405_AA		XP_003285706.1, XP_003291508.1, XP_003294088.1, XP_003294364.1
OG0001168		DDB0306463|DDB_G0286821	XP_004366069.1, XP_004366070.1, XP_004366071.1	JH723769.1_12|geneid_v1.4_predicted_protein_12|530_AA		XP_003291983.1	XP_020427344.1, XP_020427345.1, XP_020427398.1
OG0001169		DDB0266344|DDB_G0268556, DDB0266347|DDB_G0267998, DDB0266348|DDB_G0268000		JH723873.1_10|geneid_v1.4_predicted_protein_10|551_AA		XP_003289584.1, XP_003289585.1, XP_003289674.1, XP_003289682.1	XP_020434404.1
OG0001170		DDB0306538|DDB_G0268248, DDB0306539|DDB_G0268250		JH723922.1_12|geneid_v1.4_predicted_protein_12|387_AA, JH723922.1_13|geneid_v1.4_predicted_protein_13|283_AA	KYQ89312.1, KYQ93132.1, KYQ93133.1, KYR01279.1	XP_003293696.1
OG0001171		DDB0230006|DDB_G0275411	XP_004351322.1, XP_004357782.1, XP_004358039.1, XP_004359357.1, XP_004362122.1, XP_004362123.1	JH723969.1_7|geneid_v1.4_predicted_protein_7|329_AA		XP_003288882.1
OG0001172		DDB0238751|DDB_G0280585, DDB0238757|DDB_G0286031		AJWH01006677.1_1|geneid_v1.4_predicted_protein_1|297_AA, AJWH01006677.1_3|geneid_v1.4_predicted_protein_3|173_AA		XP_003283255.1, XP_003289636.1, XP_003291892.1	XP_020438588.1, XP_020438589.1
OG0001173		DDB0220008|DDB_G0281803, DDB0220668|DDB_G0281637, DDB0220671|DDB_G0278625				XP_003287475.1, XP_003292331.1, XP_003294041.1, XP_003294042.1, XP_003294043.1, XP_003294045.1
OG0001174		DDB0305291|DDB_G0276813	XP_004357748.1, XP_004359802.1, XP_004366331.1		KYR01167.1	XP_003291511.1	XP_020433430.1, XP_020433499.1, XP_020433501.1
OG0001175		DDB0346854|DDB_G0275921, DDB0348629|DDB_G0275549		JH723815.1_27|geneid_v1.4_predicted_protein_27|201_AA, JH723815.1_28|geneid_v1.4_predicted_protein_28|294_AA		XP_003283714.1, XP_003283716.1, XP_003287269.1, XP_003289569.1, XP_003291530.1
OG0001176		DDB0191143|DDB_G0286351, DDB0304466|DDB_G0270306	XP_004358189.1	JH723776.1_84|geneid_v1.4_predicted_protein_84|491_AA, JH723829.1_25|geneid_v1.4_predicted_protein_25|605_AA	KYQ92973.1	XP_003287289.1, XP_003293817.1	XP_020434853.1
OG0001177		DDB0306720|DDB_G0291171, DDB0308171|DDB_G0291169, DDB0347032|DDB_G0287655	XP_004357056.1	JH723759.1_55|geneid_v1.4_predicted_protein_55|188_AA, JH723765.1_13|geneid_v1.4_predicted_protein_13|300_AA	KYQ91198.1	XP_003284551.1, XP_003290232.1
OG0001178		DDB0252661|DDB_G0295813, DDB0347868|DDB_G0268832				XP_003284955.1, XP_003284957.1, XP_003284958.1, XP_003285443.1, XP_003285449.1, XP_003293393.1, XP_003293395.1
OG0001179			XP_004350071.1, XP_004350734.1, XP_004352199.1, XP_004352218.1, XP_004352337.1, XP_004357776.1, XP_004358455.1, XP_004358479.1, XP_004366117.1
OG0001180			XP_004350116.1, XP_004366333.1		KYQ91060.1		XP_020431004.1, XP_020431005.1, XP_020431009.1, XP_020431011.1, XP_020431017.1, XP_020433468.1
OG0001181			XP_004351263.1, XP_004353821.1, XP_004354376.1, XP_004355138.1, XP_004357514.1, XP_004362551.1, XP_004366132.1			XP_003286469.1, XP_003290972.1
OG0001182			XP_004351951.1, XP_004355187.1, XP_004356944.1, XP_004356945.1, XP_004356949.1, XP_004356950.1, XP_004358881.1	AJWH01007162.1_1|geneid_v1.4_predicted_protein_1|181_AA	KYQ88194.1
OG0001183			XP_004355186.1, XP_004355230.1, XP_004355287.1, XP_004355288.1, XP_004355293.1, XP_004357520.1, XP_004360119.1, XP_004363014.1, XP_004367190.1
OG0001184			XP_004361026.1, XP_004362077.1	JH723761.1_24|geneid_v1.4_predicted_protein_24|143_AA, JH723921.1_11|geneid_v1.4_predicted_protein_11|1398_AA		XP_003292930.1, XP_003294101.1	XP_020433915.1, XP_020433916.1, XP_020433917.1
OG0001185					KYQ88896.1, KYQ91833.1, KYQ91834.1, KYQ91945.1, KYQ92887.1, KYQ93492.1, KYQ93493.1, KYR01292.1, KYR02866.1
OG0001186					KYQ96906.1, KYQ96907.1, KYQ96908.1, KYQ96909.1, KYR01740.1, KYR01742.1, KYR01743.1, KYR01744.1, KYR01794.1
OG0001187							XP_020427012.1, XP_020427017.1, XP_020427019.1, XP_020431293.1, XP_020431893.1, XP_020431894.1, XP_020434102.1, XP_020434880.1, XP_020435144.1
OG0001188							XP_020431907.1, XP_020431908.1, XP_020431909.1, XP_020431911.1, XP_020434097.1, XP_020437840.1, XP_020437841.1, XP_020437842.1, XP_020437843.1
OG0001189	XP_012747574.1	DDB0191340|DDB_G0287297	XP_004366674.1	JH723761.1_145|geneid_v1.4_predicted_protein_145|534_AA	KYR00829.1, KYR01229.1	XP_003284771.1	XP_020437448.1
OG0001190	XP_012747583.1, XP_012758025.1	DDB0215358|DDB_G0277845	XP_004354106.1	JH723905.1_16|geneid_v1.4_predicted_protein_16|1444_AA	KYR00212.1	XP_003286118.1	XP_020433830.1
OG0001191	XP_012747593.1, XP_012747613.1	DDB0308422|DDB_G0283823	XP_004355861.1	JH723757.1_46|geneid_v1.4_predicted_protein_46|198_AA	KYR01648.1	XP_003288961.1	XP_020431283.1
OG0001192	XP_012747597.1, XP_012748730.1	DDB0229880|DDB_G0288307	XP_004360970.1	JH723760.1_144|geneid_v1.4_predicted_protein_144|1554_AA	KYQ92610.1	XP_003287281.1	XP_020427690.1
OG0001193	XP_012747603.1, XP_012747924.1	DDB0349333|DDB_G0281049	XP_004359362.1	JH723762.1_78|geneid_v1.4_predicted_protein_78|256_AA	KYQ94221.1	XP_003291527.1	XP_020435189.1
OG0001194	XP_012747604.1, XP_012747923.1	DDB0348026|DDB_G0281323	XP_004366630.1	JH723762.1_14|geneid_v1.4_predicted_protein_14|719_AA	KYQ93454.1	XP_003291526.1	XP_020435190.1
OG0001195	XP_012747620.1, XP_012758943.1	DDB0229877|DDB_G0283821	XP_004362957.1	JH723757.1_50|geneid_v1.4_predicted_protein_50|895_AA	KYR01692.1	XP_003288954.1	XP_020432567.1
OG0001196	XP_012747629.1, XP_012758032.1	DDB0238324|DDB_G0290575	XP_004358356.1	JH723852.1_10|geneid_v1.4_predicted_protein_10|389_AA	KYQ92810.1	XP_003292998.1	XP_020438568.1
OG0001197	XP_012747630.1, XP_012758045.1	DDB0305059|DDB_G0268316	XP_004355086.1	JH723823.1_11|geneid_v1.4_predicted_protein_11|1076_AA	KYR01436.1	XP_003291156.1	XP_020438562.1
OG0001198	XP_012747631.1, XP_012758044.1	DDB0191110|DDB_G0267426	XP_004355114.1	JH723790.1_18|geneid_v1.4_predicted_protein_18|494_AA	KYR02419.1	XP_003291998.1	XP_020438535.1
OG0001199	XP_012747692.1, XP_012751533.1	DDB0235326|DDB_G0281891	XP_004350605.1	JH723837.1_18|geneid_v1.4_predicted_protein_18|981_AA	KYR02956.1	XP_003294253.1	XP_020435627.1
OG0001200	XP_012747697.1, XP_012753320.1	DDB0305729|DDB_G0280271, DDB0308334|DDB_G0267756		JH723781.1_83|geneid_v1.4_predicted_protein_83|182_AA	KYQ91756.1	XP_003285251.1	XP_020436746.1
OG0001201	XP_012747698.1, XP_012753322.1	DDB0233792|DDB_G0279011	XP_004359208.1	JH723768.1_83|geneid_v1.4_predicted_protein_83|82_AA	KYR01411.1	XP_003290668.1	XP_020436749.1
OG0001202	XP_012747702.1, XP_012753326.1	DDB0231253|DDB_G0285451	XP_004350926.1	JH723846.1_52|geneid_v1.4_predicted_protein_52|1061_AA	KYQ94208.1	XP_003290952.1	XP_020436752.1
OG0001203	XP_012747706.1, XP_012753330.1, XP_012753459.1	DDB0230104|DDB_G0290451	XP_004350916.1	JH723854.1_32|geneid_v1.4_predicted_protein_32|715_AA		XP_003284645.1	XP_020436769.1
OG0001204	XP_012747708.1, XP_012753333.1	DDB0215286|DDB_G0278993	XP_004359211.1	JH723768.1_76|geneid_v1.4_predicted_protein_76|163_AA	KYR01416.1	XP_003286264.1	XP_020436765.1
OG0001205	XP_012747709.1, XP_012753334.1	DDB0266744|DDB_G0278991	XP_004355117.1	JH723768.1_75|geneid_v1.4_predicted_protein_75|751_AA	KYR01417.1	XP_003286283.1	XP_020436764.1
OG0001206	XP_012747712.1	DDB0233602|DDB_G0286251	XP_004367349.1, XP_004367350.1	JH723797.1_43|geneid_v1.4_predicted_protein_43|503_AA	KYQ90823.1	XP_003291087.1	XP_020428181.1
OG0001207	XP_012747727.1	DDB0266727|DDB_G0291512	XP_004350508.1, XP_004350509.1	JH723784.1_36|geneid_v1.4_predicted_protein_36|684_AA	KYQ89406.1	XP_003289870.1	XP_020428658.1
OG0001208	XP_012747728.1, XP_012748206.1	DDB0233591|DDB_G0279241	XP_004350506.1	JH723860.1_3|geneid_v1.4_predicted_protein_3|785_AA	KYQ88885.1	XP_003293972.1	XP_020428657.1
OG0001209	XP_012747733.1, XP_012760033.1	DDB0185177|DDB_G0275451	XP_004354759.1	JH723815.1_2|geneid_v1.4_predicted_protein_2|797_AA	KYQ94485.1	XP_003285446.1	XP_020429708.1
OG0001210	XP_012747734.1, XP_012748210.1	DDB0201567|DDB_G0291251	XP_004363258.1	JH723792.1_68|geneid_v1.4_predicted_protein_68|726_AA	KYR00971.1	XP_003289268.1	XP_020428614.1
OG0001211	XP_012747736.1, XP_012755628.1	DDB0216379|DDB_G0291267	XP_004363257.1	JH723792.1_67|geneid_v1.4_predicted_protein_67|566_AA	KYR00970.1	XP_003289269.1	XP_020428613.1
OG0001212	XP_012747737.1	DDB0230030|DDB_G0291269	XP_004363256.1	JH723792.1_66|geneid_v1.4_predicted_protein_66|204_AA, JH723792.1_70|geneid_v1.4_predicted_protein_70|149_AA	KYR00969.1	XP_003289257.1	XP_020428612.1
OG0001213	XP_012747744.1, XP_012752734.1	DDB0350423|DDB_G0278545	XP_004354880.1	JH723796.1_6|geneid_v1.4_predicted_protein_6|1978_AA	KYQ92195.1	XP_003287342.1	XP_020433840.1
OG0001214	XP_012747750.1, XP_012752745.1	DDB0232144|DDB_G0280481	XP_004354445.1	JH723844.1_7|geneid_v1.4_predicted_protein_7|706_AA	KYQ89269.1	XP_003290931.1	XP_020434490.1
OG0001215	XP_012747752.1, XP_012752737.1	DDB0306443|DDB_G0285677	XP_004358704.1	JH723767.1_80|geneid_v1.4_predicted_protein_80|1335_AA	KYR00752.1	XP_003286385.1	XP_020431028.1
OG0001216	XP_012747782.1, XP_012756204.1	DDB0214810|DDB_G0279081	XP_004355894.1	JH723768.1_114|geneid_v1.4_predicted_protein_114|296_AA	KYR02323.1	XP_003287614.1	XP_020436051.1
OG0001217	XP_012747784.1	DDB0238808|DDB_G0279815, DDB0306940|DDB_G0279821	XP_004366653.1	JH723915.1_11|geneid_v1.4_predicted_protein_11|660_AA	KYR00020.1	XP_003293209.1	XP_020430247.1
OG0001218	XP_012747790.1	DDB0233490|DDB_G0293396	XP_004359494.1	AJWH01004249.1_1|geneid_v1.4_predicted_protein_1|834_AA, JH723879.1_27|geneid_v1.4_predicted_protein_27|1022_AA	KYQ90850.1	XP_003287781.1	XP_020433243.1
OG0001219	XP_012747791.1, XP_012756198.1	DDB0185031|DDB_G0276893	XP_004351138.1	JH723758.1_127|geneid_v1.4_predicted_protein_127|470_AA	KYR00608.1	XP_003284206.1	XP_020427391.1
OG0001220	XP_012747803.1, XP_012755599.1	DDB0235214|DDB_G0282581	XP_004359978.1	JH723833.1_1|geneid_v1.4_predicted_protein_1|351_AA	KYR01471.1	XP_003286045.1	XP_020437256.1
OG0001221	XP_012747804.1	DDB0220113|DDB_G0287649, DDB0231505|DDB_G0282579		JH723759.1_59|geneid_v1.4_predicted_protein_59|369_AA, JH723833.1_3|geneid_v1.4_predicted_protein_3|370_AA	KYR01470.1	XP_003286044.1	XP_020437257.1
OG0001222	XP_012747810.1, XP_012759906.1	DDB0220020|DDB_G0282377	XP_004359995.1	JH723859.1_22|geneid_v1.4_predicted_protein_22|2049_AA	KYR01516.1	XP_003290621.1	XP_020428917.1
OG0001223	XP_012747824.1	DDB0252850|DDB_G0295729	XP_004362339.1	AJWH01006199.1_1|geneid_v1.4_predicted_protein_1|1007_AA, JH723768.1_63|geneid_v1.4_predicted_protein_63|1310_AA	KYQ90862.1	XP_003283627.1	XP_020437238.1
OG0001224	XP_012747838.1	DDB0185109|DDB_G0272564, DDB0266350|DDB_G0273979	XP_004362608.1	AJWH01007225.1_1|geneid_v1.4_predicted_protein_1|264_AA	KYQ90221.1	XP_003290182.1	XP_020431341.1
OG0001225	XP_012747840.1, XP_012753228.1	DDB0304392|DDB_G0277697	XP_004360932.1	JH723789.1_18|geneid_v1.4_predicted_protein_18|391_AA	KYR00863.1	XP_003294779.1	XP_020437062.1
OG0001226	XP_012747841.1, XP_012753229.1	DDB0306147|DDB_G0293812	XP_004354870.1	JH723880.1_23|geneid_v1.4_predicted_protein_23|1334_AA	KYR02673.1	XP_003286399.1	XP_020437059.1
OG0001227	XP_012747847.1, XP_012757104.1	DDB0237584|DDB_G0293076	XP_004367307.1	JH723848.1_18|geneid_v1.4_predicted_protein_18|505_AA	KYQ91032.1	XP_003289334.1	XP_020436100.1
OG0001228	XP_012747853.1, XP_012760055.1	DDB0231059|DDB_G0279207	XP_004357940.1	JH723860.1_19|geneid_v1.4_predicted_protein_19|149_AA	KYR02370.1	XP_003293527.1	XP_020427279.1
OG0001229	XP_012747854.1, XP_012760057.1	DDB0229962|DDB_G0279387	XP_004357941.1	JH723860.1_21|geneid_v1.4_predicted_protein_21|124_AA	KYR02369.1	XP_003293522.1	XP_020427280.1
OG0001230	XP_012747856.1, XP_012760062.1	DDB0237868|DDB_G0282667	XP_004366885.1	JH723836.1_14|geneid_v1.4_predicted_protein_14|494_AA	KYR01614.1	XP_003289251.1	XP_020427281.1
OG0001231	XP_012747857.1, XP_012760063.1	DDB0191252|DDB_G0283767	XP_004366889.1	JH723757.1_62|geneid_v1.4_predicted_protein_62|345_AA	KYQ90936.1	XP_003288953.1	XP_020427282.1
OG0001232	XP_012747859.1, XP_012760064.1	DDB0231996|DDB_G0286773	XP_004360878.1	JH723769.1_24|geneid_v1.4_predicted_protein_24|1552_AA	KYQ90881.1	XP_003291445.1	XP_020427244.1
OG0001233	XP_012747860.1, XP_012760065.1	DDB0237884|DDB_G0283627	XP_004366892.1	JH723757.1_150|geneid_v1.4_predicted_protein_150|322_AA	KYQ90882.1	XP_003285692.1	XP_020427245.1
OG0001234	XP_012747866.1, XP_012760078.1	DDB0233855|DDB_G0283745	XP_004360874.1	JH723757.1_152|geneid_v1.4_predicted_protein_152|1087_AA	KYQ90873.1	XP_003285694.1	XP_020427246.1
OG0001235	XP_012747870.1	DDB0233469|DDB_G0285303	XP_004366306.1	JH723857.1_18|geneid_v1.4_predicted_protein_18|938_AA, JH723857.1_26|geneid_v1.4_predicted_protein_26|556_AA	KYR01923.1	XP_003292340.1	XP_020434245.1
OG0001236	XP_012747874.1	DDB0220625|DDB_G0274743	XP_004357786.1	JH723827.1_26|geneid_v1.4_predicted_protein_26|751_AA, JH723839.1_29|geneid_v1.4_predicted_protein_29|322_AA	KYR02879.1	XP_003290000.1	XP_020429623.1
OG0001237	XP_012747877.1, XP_012760049.1	DDB0304414|DDB_G0279441	XP_004350681.1	JH723763.1_80|geneid_v1.4_predicted_protein_80|824_AA	KYR02289.1	XP_003288647.1	XP_020427260.1
OG0001238	XP_012747878.1, XP_012760050.1	DDB0201638|DDB_G0292388	XP_004354292.1	JH723770.1_35|geneid_v1.4_predicted_protein_35|149_AA	KYQ94486.1	XP_003285150.1	XP_020427263.1
OG0001239	XP_012747879.1, XP_012757449.1	DDB0201569|DDB_G0292206	XP_004358367.1	JH723777.1_70|geneid_v1.4_predicted_protein_70|1011_AA	KYQ93883.1	XP_003291027.1	XP_020437053.1
OG0001240	XP_012747887.1, XP_012756692.1	DDB0233656|DDB_G0275843	XP_004358977.1	JH723814.1_56|geneid_v1.4_predicted_protein_56|744_AA	KYQ93024.1	XP_003292392.1	XP_020438225.1
OG0001241	XP_012747891.1	DDB0237792|DDB_G0291922	XP_004362987.1	JH723810.1_19|geneid_v1.4_predicted_protein_19|528_AA, JH723810.1_29|geneid_v1.4_predicted_protein_29|295_AA	KYR00452.1	XP_003288119.1	XP_020431511.1
OG0001242	XP_012747892.1, XP_012750677.1	DDB0229866|DDB_G0271402	XP_004355768.1	AJWH01007042.1_1|geneid_v1.4_predicted_protein_1|738_AA	KYR00437.1	XP_003294244.1	XP_020438327.1
OG0001243	XP_012747895.1, XP_012750679.1	DDB0349416|DDB_G0291844	XP_004355756.1	JH723799.1_63|geneid_v1.4_predicted_protein_63|529_AA	KYQ94356.1	XP_003288564.1	XP_020438320.1
OG0001244	XP_012747903.1, XP_012760053.1	DDB0214853|DDB_G0279189	XP_004357945.1	JH723860.1_16|geneid_v1.4_predicted_protein_16|260_AA	KYR02372.1	XP_003293531.1	XP_020427272.1
OG0001245	XP_012747904.1, XP_012760037.1	DDB0229959|DDB_G0285277	XP_004366303.1	JH723857.1_28|geneid_v1.4_predicted_protein_28|181_AA	KYR01920.1	XP_003292351.1	XP_020428647.1
OG0001246	XP_012747910.1, XP_012760046.1	DDB0219929|DDB_G0288181	XP_004359903.1	JH723760.1_95|geneid_v1.4_predicted_protein_95|816_AA	KYR02409.1	XP_003286221.1	XP_020436004.1
OG0001247	XP_012747920.1, XP_012749281.1	DDB0308174|DDB_G0291332	XP_004358438.1	JH723792.1_36|geneid_v1.4_predicted_protein_36|317_AA	KYQ90537.1	XP_003288558.1	XP_020435150.1
OG0001248	XP_012747928.1, XP_012752720.1	DDB0306834|DDB_G0291700	XP_004358668.1	JH723784.1_52|geneid_v1.4_predicted_protein_52|376_AA	KYQ92142.1	XP_003289491.1	XP_020431302.1
OG0001249	XP_012747944.1	DDB0231326|DDB_G0277071	XP_004353863.1	AJWH01002615.1_5|geneid_v1.4_predicted_protein_5|1613_AA, JH723758.1_166|geneid_v1.4_predicted_protein_166|2346_AA	KYQ93892.1	XP_003289757.1	XP_020431233.1
OG0001250	XP_012747948.1, XP_012758117.1	DDB0216307|DDB_G0275057	XP_004359296.1	JH723907.1_5|geneid_v1.4_predicted_protein_5|264_AA	KYQ94367.1	XP_003283470.1	XP_020427839.1
OG0001251	XP_012747963.1	DDB0347097|DDB_G0289607	XP_004351174.1	JH723908.1_6|geneid_v1.4_predicted_protein_6|167_AA	KYR01254.1	XP_003291204.1	XP_020432676.1, XP_020432711.1
OG0001252	XP_012747997.1	DDB0238208|DDB_G0274893	XP_004359681.1	JH723818.1_36|geneid_v1.4_predicted_protein_36|889_AA	KYQ92550.1	XP_003287941.1	XP_020431943.1, XP_020431944.1
OG0001253	XP_012748000.1, XP_012751017.1	DDB0185202|DDB_G0274113	XP_004366294.1	JH723773.1_37|geneid_v1.4_predicted_protein_37|256_AA	KYQ92490.1	XP_003283424.1	XP_020431972.1
OG0001254	XP_012748017.1	DDB0233434|DDB_G0286219	XP_004354493.1	JH723797.1_60|geneid_v1.4_predicted_protein_60|791_AA, JH723797.1_61|geneid_v1.4_predicted_protein_61|1171_AA	KYR02049.1	XP_003288215.1	XP_020438128.1
OG0001255	XP_012748023.1, XP_012750622.1	DDB0307541|DDB_G0274255	XP_004360278.1	JH723830.1_31|geneid_v1.4_predicted_protein_31|954_AA	KYQ92600.1	XP_003295190.1	XP_020428497.1
OG0001256	XP_012748025.1, XP_012753739.1	DDB0306359|DDB_G0281025	XP_004351040.1	JH723762.1_91|geneid_v1.4_predicted_protein_91|906_AA	KYQ91975.1	XP_003293518.1	XP_020431898.1
OG0001257	XP_012748027.1, XP_012750620.1	DDB0233873|DDB_G0278381	XP_004360150.1	JH723780.1_60|geneid_v1.4_predicted_protein_60|339_AA	KYR01321.1	XP_003285287.1	XP_020431904.1
OG0001258	XP_012748034.1, XP_012750615.1	DDB0230133|DDB_G0278665	XP_004360259.1	JH723780.1_47|geneid_v1.4_predicted_protein_47|1357_AA	KYR01337.1	XP_003286245.1	XP_020428485.1
OG0001259	XP_012748045.1, XP_012750608.1	DDB0220090|DDB_G0278379	XP_004355799.1	JH723780.1_59|geneid_v1.4_predicted_protein_59|737_AA	KYR01318.1	XP_003285312.1	XP_020433405.1
OG0001260	XP_012748046.1, XP_012750607.1	DDB0214930|DDB_G0277901	XP_004360122.1	JH723780.1_58|geneid_v1.4_predicted_protein_58|422_AA	KYR01317.1	XP_003285313.1	XP_020433400.1
[truncated: 8,497 more rows]
