# Supplementary material for: Abundantly expressed class of noncoding RNAs conserved through the multicellular evolution of dictyostelid social amoebas
Source: Genome Res. 2021 Mar;31(3):436–47. doi: 10.1101/gr.272856.120 (PMC7919456; doi:10.1101/gr.272856.120)
Supplement: Supplemental Material [file supp_gr.272856.120_Supplemental_Code.zip › class_i_code/ortho/readme.txt]

fasta files contains protein information used for orthologue identification for D. discoideum and D. firmibasis which are included in this example.

Orthogroups.tsv is the output from OrthoFinder (https://doi.org/10.1186/s13059-019-1832-y) and contain orthologue information for D. discoideum, D. firmibasis, D. purpureum, D. lacteum, P. pallidum, A. subglobosum and D. fasciculatum
