# Supplementary material for: Abundantly expressed class of noncoding RNAs conserved through the multicellular evolution of dictyostelid social amoebas
Source: Genome Res. 2021 Mar;31(3):436–47. doi: 10.1101/gr.272856.120 (PMC7919456; doi:10.1101/gr.272856.120)
Supplement: Supplemental Material [file supp_gr.272856.120_Supplemental_Code.zip › class_i_code/README.md]

# class_I_evo

Collecton of scripts used for analysing the evolution of Class I RNAs.

Example files are included for all scripts and analysis can be performed by running example_analysis.sh

Requirements: 

python 3.x, subprocess, Biopython, numpy, matplotlib, FIMO
