# Supplementary material for: Abundantly expressed class of noncoding RNAs conserved through the multicellular evolution of dictyostelid social amoebas
Source: Genome Res. 2021 Mar;31(3):436–47. doi: 10.1101/gr.272856.120 (PMC7919456; doi:10.1101/gr.272856.120)
Supplement: Supplemental Material [file supp_gr.272856.120_Supplemental_Code.zip › class_i_code/structure_prediction/curated_core_mea.txt]

asu_can_40
GGUCUCAUCACAGCAACAAAAAACGUUGGAAGAAACCCUUGAUCGGCCAAAGAGAGACAUUUGGUCGACCAAAGAGACCUG
((((((....((((..........))))..........(((.(((((((((........))))))))).))).))))))..
asu_can_4
GGUCGUCUUACAGCAAUCACUACCAAACUUCAAACUUUAAAACUGAAAUCCCGAAGACCUG
((((.((.............................................)).))))..
asu_can_58
GGUGCAUUCCAUCAAUCAACUCACAACACUUACUUAUACAUGUAUGCGACACCCG
((((........................(.(((........))).)...))))..
asu_can_17
GAUCUCAUCACAGCAAUCAAACUCUACUUGAAGAAACAAUCGAGAUCUG
((((((..........((((.......))))..........))))))..
asu_can_86
GAUCUCUUAACAGCAAUCAAAGGAUAAUGAAGAAAAAUAAUAAUCAAAAAGAAAAAAAUAUUACAAAGAGAUCUG
((((((((..((...(((....)))..))....................................))))))))..
asu_can_1
GGUCUCAUCACAGCAAUCAAACCAAUUCCUUACUUUGAAGAAACAAACGAGACCUG
((((((..........(((((............)))))..........))))))..
asu_can_36
GGUCCUCUUACAGCAACCAAACAAACGUAUCCUACAAAACUUAAAUGUCUGGAAUAGAUAAUGCACAUACCCAGGGGACCUG
((((((((....(((...........((.....))..........((((((...)))))).)))........))))))))..
asu_can_19
GGUCUCAUCACAGCAAUCAAACAAACAUUAGCAGAAGUUUCAAACCCGAGACCUG
((((((......((................))...............))))))..
asu_can_39
GGUCUCAUCACAGCAAACAAACGUUGAGAAGAAACUUUGUCGUCUACAAAGAGAUAAGUAGACGAACAAACGAGACCUG
((((((.((.((((........)))).))......((((((((((((..........)))))))).)))).))))))..
asu_can_59
GGUCCUUUACAGCAAACAAAUCUAAUUCCACUCUUAGGCGGCAAGAUCGAAACUUGCACCAGGGAAACCUG
.....................((((........))))...(((((.......)))))..((((....))))
asu_can_37
GAUCUCAUCACAGCAACAAACACGUCAUUGAAGAAACAAACGAGAUCUG
((((((..........(((........)))...........))))))..
asu_can_5
GGUCGUCUUACAGCAAUCACUACCAAACUUCAAACUUUAUAACUGAAAUCCCGAAGACCUG
((((.((...((...............................)).......)).))))..
asu_can_21
GGUCUCAUCACAGCAACCAACAUCGUGAAGAACAAUUAGUCAGAGACCUG
((((((.((((.............)))).((.(.....))).))))))..
asu_can_2
GGUCGUCUUACAGCAAUCUACACAAUUCAACUGUUAACUGAAACCCCGGCGAUCUG
(((((((..((((.................)))).............)))))))..
asu_can_20
GGUCUCAUUACAGCAAUAACAUUAUUGGUUUUCCUAGGUUCGAUCCCUAGCAUUGCUUGGCAACAAGCAAUGUUAUUGAGACCUG
(((((((.((.(.(((((....))))).)....(((((.......)))))(((((((((....))))))))).)).)))))))..
asu_can_26
GGCCUUCUUACAGCAAACAAAUGCAUUACAUUUCGACGGGAGUCUGAAAAGACAUCUGAUGGAUACAAUCUGGAGACCUG
((.((((.....(((......)))........((..((((.((((....)))).))))..))(.....)..)))).))..
asu_can_3
GGUCUUCUUACAGCAAUUCUAAACAAACAAUUACCAAAUGUCAAACCCGUUGAGACCUG
(((((.....((((.........(...............)........)))))))))..
asu_can_18
GGUCUCAUCACAGCAAUCAAACUCUACUUGAAGAAACAAUCGGGACCUG
((((((..........((((.......))))..........))))))..
dfa_can_88
GAUACCCUUCCUACAAAUCAAACAAAUUAUCAUAAGACAAUCAAACCUAGGGAUCUG
(((.((((........................................)))))))..
dfa_can_80
GAUUCCCUUUCUACAACUCAAACCCAUCUCAAUUAUACAAUGAAAACCCCCUAGGGAUCUG
((.(((((.........(((....................))).........)))))))..
dfa_can_84
GGUCUCGUCAGCAAUCAAACUCUCAAUUAUCAAUGAAAACCUCGAGAUCUG
(((((((.......(((................)))......)))))))..
dfa_can_171
GGCCUCUUACAGCUAUUAAAAUUACUAGUAAUUAAUAAUAAGUGGUGACCCACUAUUCUCGAAGAAGAAACCCCCCCCCCCUGAGGCCUG
((((((.....(..(..........)..)...........(((((....))))).((((......)))).............))))))..
dfa_can_81
GAUCCCUUCCUGCAAUCAAACAAAACUCACUUAAUUAUGAAAUGAAACCCCCCAGGGAUCUG
(((((((........(((........................)))........)))))))..
dfa_can_76
GGUCUCGUACUGCAAUUUAAAAGAACUCAAUUAUCAAUGAAAACCCCCUCGAGAUCUG
(((((((........((((...(...........)..))))........)))))))..
dfa_can_62
GAUCCCUUACUACAACUCAAACCAAUCAAUUAUCAAAAUGAAAACCCCCUAGGGAUCUG
(((((((.........(((...................))).........)))))))..
dfa_can_1
GAUCACUUCCAACAAUCAACAAUUUAUUCCUCAUGAAAAAAACCCUAGUGAUCUG
(((((((.........(.................)...........)))))))..
dfa_can_115
GAUACCCUUCCUACAAAAAUAACAACUUUCAAGAAGAAACCCCCCAGGGAUCUG
(((.((((..................((((.....))))......)))))))..
dfa_can_57
GAUCCCUUCCUACAAUUCAAAACUAUAAUAUCAAAGAAACCCCCCAGGGAUCUG
(((((((........(((.................))).......)))))))..
dfa_can_79
GAUUCCCUUCCUACAAAUCAAACUAUAAUAUCAAAGAAGAAACCCCCCAGGGAUCUG
((((((((((.........................))))..........))))))..
dfa_can_140
GGUCCAUUUCCGCAAUCAAAAAACUCUAUUGUCAAGAAAUCCUAAGGAUCUG
((((((((((.(((((...........)))))...))))).....)))))..
dfa_can_78
GAUUCCCUUCCUACAAUCAAACAAAUUGUCCAAUUACAACAACAAACCUAGGGAUCUG
((.(((((....(((((.......)))))....................)))))))..
dfa_can_103
GAUCCCUUACUACAACCAAAUUCCAAUCUCAAUUAUCCAAAUGAAAUACCCCUAGGGAUCUG
(((((((..............................................)))))))..
dfa_can_113
GGUCUCUUACUGCAAUCAAAAACAAAUCAAUUACUCAAAUGAAUUAAACCUAGGGAUCUG
(((((((.......((((.....................))).).......)))))))..
dfa_can_114
GACACCCUUCCUGCAAUCAAACAAAUUUCAAUGAUGAACUAAACCCUAGGGAUCUG
....((((.......((((............))))............)))).....
dfa_can_77
GGUGUCGUACUGCAAUCAAACCUCAAACUCAAACUUUUAAUUGAAAAACCCCUCGACAUCUG
(((((((........((((.....................)))).........)))))))..
dfa_can_102
GAUCCCUUCCUACAACUCAAACCAAUCAAUCAUCUGAAAACCCCCCAGGGAUCUG
(((((((.........(((...............))).........)))))))..
dfa_can_86
GUUCUCGCUACUGCAAAUAAUCAAAUUCAAUUGGAAAGAAACUUCGAGACCUG
(.((((((....)).......(((......)))(((......))))))).)..
dla_can_7
GAACUUCUUACAGCAAAUUAAAUUCAAUUGUUACUGAAAACCUUCGAGUUCUG
((((((.....(((.((((......)))))))...((......))))))))..
dla_can_1
GAACUCCUUACAGCAAUCUAAAUGAUCUUUUUUCUCCAAAAAAAACAAACCUUGAGUUCUG
((((((.........(((.....)))..(((((......))))).........))))))..
dla_can_46
GGUUCCUUUACAGCAAUCUAUACACAAAAUCAAUGAUCCAAUUCUAUGAAAAACUACCGGGAAUCUG
(((((((.........((...........((...))...........)).........)))))))..
dla_can_26
GAACUCUUACAGCAAUUAAAUCAACUCCACUCAUUGAAAAAACCGAGUUCUG
((((((......((((................))))........))))))..
dla_can_27
GAACUCUUACAGCAAUUAAAUCUUCACUCAUUGAAAAAACCUCGAGUUCUG
((((((.....................................))))))..
dla_can_418
GAUGACAUUUCAGCAUUAAUCAACAUUCUAUUCAUUGUAAAUUUCCACAAUUGAUCGAGUAUCUG
((((.(......))))).......((((.(((.(((((........))))).))).)))).....
dla_can_156
GAUCUUAUAAACAGCAAUUCUCUUCUUUUCAAAACAAAAACGACCAUGUUUAACAAAACUUAACAAGAUCUG
((((((.((((((.................................))))))............))))))..
dla_can_2
GAACUCCUUACAACAAUUUAAUCAAUUCAAUGUUAUGAAAACCCUAGAGUUCUG
((((((........................................))))))..
dla_can_87
GAUUCCCUUGCAGCAAACAAAUACAUACUUUCAAUUGAACCUACAAAUGAAUAUAAAAAUGAUAGGAAUCUG
((((((.(..((.................((((.(((......))).))))........))..)))))))..
dla_can_190
GAACUCUUACAGCAAUUUAAUUUCAAAUCGAUGGAUAUAAAAUUCCAAUGGUAGAAAAACACAGAGAUCUG
((.((((.............((((..((((.((((........)))).)))).)))).....)))).))..
dla_can_405
GACCUCUUCAUCAGCAAUUUAAUCAAUUUUCAAAAAUUACCGUAUUUUUAAAACAGACAAGAACGAGAGGUCUG
((((((((..((..........((..((((.((((((......))))))))))..))...))..))))))))..
dla_can_11
GAACUUCUUACAGCAAACUAAAUUCAAUUGUCACUGAAAACCUUCGAGUUCUG
((((((....(((...((...........))..))).........))))))..
dla_can_88
GAUUUCCUUACAGCACCUCAUAAUCCAAUUAAACUGUUAAUAAUUCUGAAAAUACAAUUUGAAAUCUG
((((((...........(((.(((...(((((....))))).))).)))...........))))))..
dla_can_5
GAACUCCUUACAUCAAUCUUAAACUUUUUUCUCCAAAAAAAAAUCAAAUCUUGAGUUCUG
((((((..................((((((......))))))..........))))))..
dla_can_9
GAACUUCUUACAGCAAUUAAAACAUUCAAUUAAUGGAAAACCUCAGGUUCUG
((((((.........(((((.........)))))..........))))))..
dla_can_4
GAACUUCUUACAGCAAUUCAAACAAAUUCAAAUGUUCUGAAAUCCCUCGAGUUCUG
((((((..........((((((((........)))).)))).......))))))..
dla_can_6
GAACUCCUUACAACAAUUUAAAAAGAACUUAUUUCUCAAAACCCUCGAGUUCUG
((((((........................................))))))..
dla_can_3
GAACUUCUUACAGCAAUUUACAAAGAACUUAUUUCUCAAAACCCUCGAGUUCUG
.......................(((((((................))))))).
dla_can_199
GACUUUCUUACAGCAAUUUAGUAAUUAAAUCAAAACAUAUUCUGUCAUUGUUUUACUUAGGUAAUCUAAUAUACAAAUUUGGAUAACUCAUAAAAGUCUG
((((((.........................((((((...........)))))).....(((.((((((.........)))))).)))....))))))..
dla_can_85
GAACUUCUUACAGCUAUUAAAAUCAUCAAUUCAUGAAAACCCUCGAGUUCUG
((((((................((((......))))........))))))..
ppa_can_1
GGUGGCCUUACAGCAAUCAACUAAAAUUCAAUUGUCUGAAACCCUCGCCAUCUG
((((((..(.(((((((.............)))).))).)......))))))..
ppa_can_7
GAUCUCAUUGCAGCAAUCAAAUCAAUUCUCAAUAAUGAAAACCUCCUGAGAUCUG
(((((((...................((........))........)))))))..
ppa_can_10
GUUCACAUUAUAGCAAUCAAAUCAAUUCAAACAAAUCUUAAACUCUUGUGUGAUCUG
(.((((((...((.............................))...)))))).)..
ppa_can_13
GUUCUCCUUACUGCAAUUAAAUUAAAAUUCAACUGUUACUGAAAACCCGGGGAGCUG
(((((((.....(((.((.((......)).)).)))............)))))))..
ppa_can_2
GAUCUCAUCACAGCAAUCAAAUCAAUUCUCAAUUUAACUGAAAAACCCCCUGAGAUCUG
(((((((.........(((....((((...))))....))).........)))))))..
ppa_can_5
GAUCUCAUCACAGCAAUCAAAUUAAUUCUCAAUAAUGAAAACCUCCUGAGAUCUG
(((((((.........((..((((........))))))........)))))))..
ppa_can_99
GAUCUCUUGCAGCAAACUUUUAAUGGUUUCUUUUGGUUCGAAUCCGAUUUGGAGAUCUG
(((((((...((.(((((......))))))).((((.......))))...)))))))..
ppa_can_100
GUUCUCCUUCCAUCAAAUAUAAAGAUCACAAGAAGUGUCAGAAAGGAGUACGAUCGUAACUGCUCAUUCGACAUUGACUUGAGAACUG
((((((.....(((.........)))...(((.((((((.(((..(((((..........))))).)))))))))..)))))))))..
ppa_can_6
GAUCUCAUUGCAGCAAUCAAAUCAAUUCUCAAUAAUGAAAACCUCCUGAGAUCUG
(((((((...................((........))........)))))))..
ppa_can_9
GAUCUCAUUGCAGCAAUCAAAUCAAUUCUCAAUUUAACUGAAAAACCUCCUGAGAUCUG
(((((((.........(((....(((.....)))....))).........)))))))..
ppa_can_4
GAUCUCAUUGCAGCAAUCAAAUCAAUUCUCAAUUUAACUGAAAAACCCCUUGAGAUCUG
(((((((.........(((....((((...))))....))).........)))))))..
ppa_can_104
GUUCUCAUACAGCAAUCAUCAUAACAAAUUUAAAUCGUCAAAUUAAACCAAAAUGAGAUCUG
(.((((((...................((((........)))).........)))))).)..
ppa_can_8
GUUCUCAUUGCAGCAAUCCAACAAAUUUCCCUUGAAAAUUACCUUGAGAACUG
(((((((....................((....)).........)))))))..
ppa_can_113
GUUCUCAUACAGCAAUCAAAAAUCAAAUUUAAAUCGUCAAAUUAAACAAAAAUGAGAUCUG
(.((((((...........................................)))))).)..
ppa_can_3
GAUCUCAUCACAGCAAUCAAAUCAAUUCUCAAUAAUGAAAACCUCCUGAGAUCUG
(((((((...................((........))........)))))))..
ppa_can_98
GAUCUCUUCACAGCAAUCAUCAAAACAAUUUAAAGGUCAAAUUAACAAAAAGAGAUCUG
((((((((......(((.(((.............)))...)))......))))))))..
ppa_can_122
GGUCUCUCGCAGCAAUCAACUUAUCAAGUACUUUUGUUUAAAUAAUGAAAUUCUCAAUAAUAGGGAUCUG
(((((((...(((((...((((...))))....))))).......(((.....))).....)))))))..
ppa_can_96
GAUCUCAUUGCAGCAAUCAAAUCAAUUCUCAAUUUAACUGAAAAAUCCUGAGAUCUG
(((((((...(((........................)))........)))))))..
ppa_can_97
GUUCUCAUUGCAGCAAACAAACUUCGCAGAAAAACCUGAGAACUG
(((((((((((.(........)...)))).......)))))))..
DdR-28
GUUGACCUUACAGCAAUCUAAUCACAAAUUUUUACUUCACAAAAAAAAAACCCCUUCGUCAACUG
((((((...................................................))))))..
DdR-35
GCUCGCCUUACAGCAAUUACUCUGAUUUUUCUCCAAAAAAAAAACCUUCGCGAGUUG
((((((....(((........))).((((........))))........))))))..
DdR-56
GUUGACCUUACAGCAAAUCUAACAUUUCCUUACAUUCAAAGAAAAACUUCGUCAACUG
((((((.....((.((((.....)))).))..........((......))))))))..
DdR-42
GUUGACCUUACAGCAAAUAUCACAGAUUAAAAACCCUGUCAACUG
((((((..............(...)............))))))..
DdR-59
GUUGACCUUACAGCAAUCUUAACAAUUUUAUCACAUUAUAAAAAAAAACCUCAGUCAACUG
((((((...................((((((......))))))..........))))))..
DdR-45
GUUGACCUUACAGCAAUUCUUCUAAGAAACCCCCCGUCAACUG
((((((..........((((....)))).......))))))..
DdR-34
GUUGACCUCACAGCAAUUAACUAGUUUUAAAGAAACCCCCUUGUCAACUG
((((......))))........((((...(((.......)))...)))).
DdR-29
GUUGACCUUACAGCAAUUCAUUCUCUACAUAAAAAGAAAACCCCCUGUCAACUG
((((((.....((.......((((..........))))......))))))))..
DdR-23A
GUUGACCUUACAGCAAAUCUAACAUUUCCUUACAUUCAAAGAAACCUUCGUCAACUG
((((((.....(..(((.......)))..)...................))))))..
DdR-30
GUUGACCUUACAGCAAUUCUCACAUUUCCUUACAUUCAAAGAAAACCUUCGUCAACUG
((((((......(...((((...................))))...)...))))))..
DdR-33
GUUGACCUUACAGCAAAUCCUCUCAAAUUUUUACUGAUUAAAAAAACCCCUCGUCAACUG
((((((....(((.(((............))).)))................))))))..
DdR-24A
GUUGACCUUACAGCAAAUCUUACAGUUCCUUCAUUCUAAGAAAACCCUCCGUCAACUG
((((((...........(((((.(((......))).))))).........))))))..
DdR-41
GUUGACCUUACAGCAAAUCUUAAAGCUACUUCAUUCUAAGAAAAACUCCUGUCAACUG
((((((.....((....(((((..(........)..)))))....))...))))))..
DdR-65
GGCUCCUUUACAACAAUCUUAAACAAAAUUAAAAUUCUUACAAAAAAUUUAAAUCAAAAUCAAGGACCCCCAUAUCCUGGAGUCUG
((((((........(((.((((......)))).)))..........((((......))))..((((........))))))))))..
DdR-67
GGGCUUCUUACAGCAAAAUAAAGUAAAUAAAUAAGGUGUAGAAUAGGUGGGAGACUAUGUCGGCCGUGAAAUACCACCACUAAUUAAAAAAACUUCGAUCCCUG
(((..(((((((.(....................).)))))....(((((..........(......).....)))))..................)).)))..
DdR-50
GUUGACCUUACAGCAAAUCUAAAAUUUCCUUACAUUCAAAGAAACCUUCAUCAACUG
((((......))))...........(((.(........).)))..............
DdR-32
GUUGACCUUACAGCAAAUCUUACAAUUUCAUCCUAAGAAAAAAUACAGUCAACUG
((((((...........(((((...........))))).........))))))..
DdR-57
GUUGACCUUUAAGCAACUUUCUACAUUCAAAGAAAUCCUUCACCAACUG
((((.(......)))))(((((........)))))..............
DdR-47
GCUGACCUUACAGCAAUUCUAUCACUCUACAUUCCAAAGAAAUCCUUCGUCAGCUG
((((((.....((...((((.................))))...))..))))))..
DdR-31
GUUGGCCUUACAGCAAAUUCUCACAAAUUUUUACUGAUUAAAAAAAACCCCUUGUCAACUG
((((((....(((.(((((......)))))...))).................))))))..
DdR-36
GCUCGCCUUACAGCAAUUACUCUGAAUUUUUCUCCAAAAAAAAACCCUUCGCGAGUUG
((((((....(((........)))...((((........)))).......))))))..
DdR-23B
GUUGACCUUACAGCAAAUCUAACAUUUCCUUACAUUCAAAGAAACCUUCGUCAACUG
((((((.....(..(((.......)))..)...................))))))..
DdR-46
GUUGACCUUACAGCAAAUUAUCAUUCUACAGGAAGAAAACCAUUGUCAACUG
((((((..............((.((((...))))))........))))))..
DdR-24B
GUUGACCUUACAGCAAAUCUUACAGUUCCUUCAUUCUAAGAAAACCCUCCGUCAACUG
((((((...........(((((.(((......))).))))).........))))))..
DdR-52
GUUGACCUUACAGCAAAUCCUGCAGUUCCUUCAUUCUAAGAAAACCUUUCGCCAACUG
((((......))))........(.((.............((((...))))....)).)
DdR-25
GUUGACCUUACAGCAAAUCUUACAGUUCCUUCAUUCUAAGAAAACCUCCGUCAACUG
((((((.....((....(((((.(((......))).)))))....))..))))))..
DdR-44
GUUGGCCUUACAGCAAACCUUUGAAGAUUACCCCUUGUCAACUG
((((......))))...........(((........))).....
DdR-21
GUUGACCUUACAGCAAACCCUACAGUCAUUUCAUAAGAAAAACUACCGUCAACUG
((((((.................(((..((((....)))).)))...))))))..
DdR-64
GUUGGUCAUACAUCAAAACUUUCCUGUUAUUGAUAAAAUAAAAAAAAUAUUGAUUGAGAUAAUUAAGUAGUCAACUG
(((((.(.(((((((((((......))).)))))...............(((((((...))))))))))))))))..
DdR-23C
GUUGACCUUACAGCAAAUCUAACAUUUCCUUACAUUCAAAGAAACCUUCGUCAACUG
((((((.....(..(((.......)))..)...................))))))..
DdR-22
GUUGACCUUACAGCAAAUCUAACAUUUCCUUACAUUCAAAGAAAACCUUUGUCAACUG
((((......))))......................(((((.....))))).......
DdR-66
GGGCUUCUUACAGCAAAAUUAAUACAAAGUAAAUUAAAACCAAAGUGUGUAGGAUAGGUGGGAGACUUUGGUCAAGCGUGAAAGACCACCCCUUAGAUUUAAUUAAACCUACUUCUGAAAAGAAGGAAAACUUGAGCCCUG
((((((((((((.((.....((...........))..........)))))))).((((((.(......(((((..........))))))..)..............)))))(((((....)))))........))))))..
DdR-49
GUUUACCUUACAGCAAAUCUUACAGUUCCUUCAUUCUAAGAAAACCUUCCGUCAACUG
(((.((...........(((((.(((......))).))))).........)).)))..
DdR-26
GUUGACCUUACAGCAAAUCUUACAGUUCCUUCAUUCUAAGAAAACCUUCCGUCAACUG
((((((.....((....(((((.(((......))).)))))....))...))))))..
DdR-60
GUUGACCUUACAGCAAUCUUAACAAAAUUUUUUCUGAAUAAAAAAACCUAAGUCAACUG
((((((.((((((.(................).)))............)))))))))..
DdR-51
GUUGACCCUACAGCAAAUCUUACAGUUCCUUCAUUCUAAGAAAACCUUCCGUCAACUG
((((((.....((....(((((.(((......))).)))))....))...))))))..
DdR-62
GUUGACCUUACAGCAAAUCUUGCAGAAAACCUUAGUCAACUG
((((((....(.((((...)))).).........))))))..
DpuR-2
GAAUUCCUUACAGCAAUUACAUUAUUGAAGAAACCUGAAUUCUG
((((((.((.(..((((......))))..).))...))))))..
DpuR-10
GAAUUCCUUACAGCAAUAUAACAUUCAAAAUUUAACUCUGAAAUCUUGAAUUCUG
......................((((((.((((.......)))).))))))....
DpuR-12
GAAUUCCUUACAGCAAUUUAAUCAUAAUCAAAUUACUCACUUGAAAAAAACCUUGGAUUCUG
..........(((.(((((((......((((.........))))........))))))))))
DpuR-6
GAAUUCCUUACAGCAAUGAAAUGAUGAUCUGGAGAGGCCCACUCAUUAGAGAACCAUGGGUCUUUCCGGGAAAAAUUGGAUUCUG
((((((.....(............)..(((((((((((((((((....))).....)))))))))))))).......))))))..
DpuR-24
GAAUUCCUUACAGCAACACAUACAUAAUCUAAAAUCAUAUUUUUAAGAAACUUUGGAUUCUG
......................((.((((((((.((.((....)).))...)))))))).))
DpuR-29
GGAUUCUCACAGCAAUAACAAAUCAAUAAAGGUGUAGAAUAGGUGGGAGGCAAAGCCAUCAGUGAAAUACCACCACUUAAAGAUUAACUAGCCACUGGCUAGUAUAGAAUCCUG
(((((((.(((.(.................).)))....((((((((((((...))).))............))))))).......(((((((...)))))))..)))))))..
DpuR-1
GAAUUCCUUACAGCAAUGACUCAUCUGAAACCCUUGGAUUCUG
((((((.......(((((...))).))........))))))..
DpuR-26
GAAUUCCUUACAGCAAUGAAAUGAUGAUCUGGAGAGACCCACUCAUUAGAGAAACAUGGGUCUUUCCGGGAAAAAUUGGAUUCUG
((((((.....(............)..(((((((((((((((((....))).....)))))))))))))).......))))))..
DpuR-21
GAAUUCCUUACAGCAAUGAAAUGAUGAUCUGGAGAGACCCACUCAUUAGAGAACCAUGGGUCUUUCCGGGAAAAAUUGGAUUCUG
((((((.....(............)..(((((((((((((((((....))).....)))))))))))))).......))))))..
DpuR-27
GGAUUUAUUACAGCAUUUGUCUAUUAAAGGAGUAGAAUAGCUGGGAGAGAUGAUCGCCUGUGAAAUACCAGCACUUUAAAAAAGAAGCAUGGAUCCUG
((((((((..((((((((..((........))..)))).))))((.((.....)).)).(...........).((((......)))).))))))))..
DpuR-7
GAAUUCCUUACAGCAAUUGACAUUUUCCCUCCCAAAGAAAAAAACUGAAUUCUG
(((.............((....(((((.........)))))......)))))..
DpuR-8
GAAUUCCUUACAGCAAUUAAAUCAAUUCACUCAUUUGAAAAACCUUGGAUUCUG
((((.((.........((((((..........))))))........))))))..
DpuR-4
GAAUUCCUUACAGCAAUUGACAUUUUCCCUCCCAUAGAAAAAAUCCGAAUUCUG
((((((............((..(((((.........)))))..)).))))))..
DpuR-3
GAAUUCCUUACAGCAAUCAAAAGUUUAUCUUGAGAGGCCCACUGGUCUUUCUGGGAAAAAUUGGAUUCUG
..........(((.((((...(((((.((((((((((((....)))))))).)))).))))).)))))))
DpuR-17
GAAUUCCUUACAGCAAUUUAGCUCAUUCAAAAUUUAACUCUGAAAUCUCGAAUUCUG
((((((.....(((......)))..((((...........)))).....))))))..
DpuR-13
GAAUUCCUUACAGCAAUGAAAUGAUGAUCUGGAGAGACCCACUCAUUAGAGAACCAUGGGUCUUUCCGGGAAAAAUUGGAUUCUG
((((((.....(............)..(((((((((((((((((....))).....)))))))))))))).......))))))..
DpuR-28
GGAUUCUUACAGCAAUUUUUAUCAAUAAAGGUAUAGGAUAGGUGGGAGGCUUUGGCCAACGGUGAAAUACCACUACUUUAAAUAUGAUAGACUAGUCCCUGGCUAGUUUAGGAUCCUG
((((((...((.(.(((((((((......)))).))))).).))(..(((....)))..)((((......)))).............((((((((((...))))))))))))))))..
DpuR-23
GAAUUCCUUACAGCAAUUGAUACAUUUUCCCUCCCAAAGAAAAAAACCGAAUUCUG
((((((..................(((((.........))))).....))))))..
DpuR-30
GGAUUCUCACAGCAAUAACAAAUCAAUAAAGGUGUAGAAUAGGUGGGAGGCAAAGCCAUCAGUGAAAUACCACCACUUAAAGAUUAACUAGCCACUGGCUAGUAUAGAAUCCUG
(((((((.(((.(.................).)))....((((((((((((...))).))............))))))).......(((((((...)))))))..)))))))..
DpuR-18
GAAUUCCUUACAGCAAUAACUCAUUCAAAAUUUAACACUGAAAUCUUGAAUUCUG
......................((((((.((((.......)))).))))))....
DpuR-20
GAAUUCCUUACAGCAAUAUAACUCAUUCAAAAUUUAACUCUGAAAUCUCGAAUUCUG
((((((....(((..........................))).......))))))..
DpuR-9
GAAUUCCUUACAGCAAUGAUUUAAACAAUUAGUUAUGAAAAUCGGGUUCUG
((((((....((....(((((.........)))))))......))))))..
DpuR-16
GAAUUCCUUACAGCAAUGAAAAGAUGAUCUGGAGAGACCCACUCAUUAGAGAACAAUGGGUCUUUCCGGGAAAAAUUGGAUUCUG
((((((....((....)).........(((((((((((((((((....))).....)))))))))))))).......))))))..
DpuR-5
GAAUUCCUUACAGCAAUGAAAUGAUGAUCUGGAGAGGCCCACUCAUUAGAGAACCAUGGGUCUUUCCGGGAAAAAUUGGAUUCUG
((((((.....(............)..(((((((((((((((((....))).....)))))))))))))).......))))))..
DpuR-19
GAAUUCCUUACAGCAAUAAACUUGACUCUGAAAUCUUAAAUUCUG
(((((...(..(((((.....))).))..)........)))))..
DpuR-14
GAAUUCCUUACAGCAAUUUAAUAAAAAUCAAAUUACACACUUGAAAACCUUGGAUUCUG
..........(((.(((((((......((((.........)))).....))))))))))
DpuR-15
GAAUUCCUUACAGCUAUUUAUAUCAAAUCAAAUUUCUCACUUGAAAACCUUUGGAUUCUA
((((..(.........................((((......))))......).))))..
DpuR-11
GAAUUCCUUACAGCAAUUAAACUCAUUCAAAAUUUAACUCUGAAAUCUCGAAUUCUG
((((((.((.(((.(.(((((...........))))).)))).))....))))))..
DpuR-25
GAAUUCCUUACAGCAAUCAUUAAUGAAUGUUCAUCUUGAGAGACCCACGUGGUUUUUCCCGGUAAAAUUGGAUUCUG
((((((.....((((.(((....))).)))).(((..((((((((.....))))))))..)))......))))))..
DpuR-22
GAAUUCCUUACAGCAUUUUAUCUCUCUUUGAAUUCGGUUAGUAUCGAAAGAUAUUGGGGUUCGAAUCCCCGUUGAAGAAACCUUAAAACUUGAAUUCUG
((((((..........((((........)))).......((((((....))))))((((.......))))(((.(((....)))..)))..))))))..
