# Supplementary material for: Abundantly expressed class of noncoding RNAs conserved through the multicellular evolution of dictyostelid social amoebas
Source: Genome Res. 2021 Mar;31(3):436–47. doi: 10.1101/gr.272856.120 (PMC7919456; doi:10.1101/gr.272856.120)
Supplement: Supplemental Material [file supp_gr.272856.120_Supplemental_Code.zip › class_i_code/structure_prediction/readme.txt]

curated_core_mea.txt - Structure prediction (mea - Maximum expected accuracty) of Class I RNAs in D. discoideum, D. purpureum, D. lacteum, P. pallidum, A. subglobosum and D. fasciculatum using RNAfold.
